# Supplementary material for: Functional specialization in nucleotide sugar transporters occurred through differentiation of the gene cluster EamA (DUF6) before the radiation of Viridiplantae
Source: BMC Evol Biol. 2011 May 12;11:123. doi: 10.1186/1471-2148-11-123 (PMC3111387; doi:10.1186/1471-2148-11-123)
Supplement: Additional file 4 — Alignments for 19 DMT families in Jalview format. Alignments for 19 DMT families in Jalview format. The archive file contains alignment files that can be loaded in Jalview, and '.mup' files that contain Phobius TM predictions and pfam_scan domain location predictions as Jalview loadable markup language. [file 1471-2148-11-123-S4.TGZ › cation.ph.mup]

Inbound	Sky Blue
Outbound	Violet
startgroup	Inbound
4.5e-11	AT3	-1	139	163	Inbound
4.5e-11	AT3	-1	222	241	Inbound
4.5e-11	AT3	-1	285	302	Inbound
4.5e-11	AT46	-1	66	83	Inbound
4.5e-11	AT46	-1	136	156	Inbound
4.5e-11	AT46	-1	227	248	Inbound
4.5e-11	AT57	-1	83	105	Inbound
4.5e-11	AT57	-1	163	181	Inbound
4.5e-11	AT57	-1	266	288	Inbound
4.5e-11	AT62	-1	144	163	Inbound
4.5e-11	AT62	-1	213	235	Inbound
4.5e-11	AT62	-1	284	304	Inbound
4.5e-11	AT65	-1	89	108	Inbound
4.5e-11	AT65	-1	159	180	Inbound
4.5e-11	AT65	-1	291	312	Inbound
4.5e-11	AT70	-1	140	163	Inbound
4.5e-11	AT70	-1	224	243	Inbound
4.5e-11	AT70	-1	289	312	Inbound
4.5e-11	AT83	-1	194	214	Inbound
4.5e-11	AT126	-1	6	23	Inbound
4.5e-11	AT126	-1	166	190	Inbound
4.5e-11	AT126	-1	249	268	Inbound
4.5e-11	AT126	-1	312	329	Inbound
4.5e-11	AT129	-1	142	164	Inbound
4.5e-11	AT129	-1	221	241	Inbound
4.5e-11	AT129	-1	301	319	Inbound
4.5e-11	AT154	-1	86	109	Inbound
4.5e-11	AT154	-1	166	184	Inbound
4.5e-11	AT154	-1	240	257	Inbound
4.5e-11	AT154	-1	304	324	Inbound
4.5e-11	AT154	-1	366	382	Inbound
4.5e-11	AT154	-1	446	466	Inbound
4.5e-11	AT154	-1	518	541	Inbound
4.5e-11	AT154	-1	686	708	Inbound
4.5e-11	AT156	-1	129	153	Inbound
4.5e-11	AT156	-1	214	237	Inbound
4.5e-11	AT156	-1	274	293	Inbound
4.5e-11	AT162	-1	26	47	Inbound
4.5e-11	AT162	-1	144	163	Inbound
4.5e-11	AT162	-1	214	235	Inbound
4.5e-11	AT162	-1	324	345	Inbound
4.5e-11	CE4	-1	61	82	Inbound
4.5e-11	CE4	-1	153	173	Inbound
4.5e-11	CE8	-1	144	163	Inbound
4.5e-11	CE8	-1	209	230	Inbound
4.5e-11	CE8	-1	417	441	Inbound
4.5e-11	CE13	-1	268	290	Inbound
4.5e-11	CE16	-1	84	104	Inbound
4.5e-11	CE16	-1	156	178	Inbound
4.5e-11	CE16	-1	237	258	Inbound
4.5e-11	CE20	-1	101	122	Inbound
4.5e-11	CE20	-1	176	197	Inbound
4.5e-11	CE20	-1	240	258	Inbound
4.5e-11	CE22	-1	52	70	Inbound
4.5e-11	CE22	-1	114	133	Inbound
4.5e-11	CE22	-1	183	209	Inbound
4.5e-11	CE22	-1	262	283	Inbound
4.5e-11	CE22	-1	330	347	Inbound
4.5e-11	CE22	-1	436	457	Inbound
4.5e-11	CE22	-1	506	525	Inbound
4.5e-11	CE22	-1	598	620	Inbound
4.5e-11	CE26	-1	88	109	Inbound
4.5e-11	CE26	-1	167	184	Inbound
4.5e-11	CE26	-1	227	244	Inbound
4.5e-11	CE30	-1	125	148	Inbound
4.5e-11	CE30	-1	199	220	Inbound
4.5e-11	CE30	-1	264	282	Inbound
4.5e-11	CE38	-1	163	183	Inbound
4.5e-11	CE38	-1	243	264	Inbound
4.5e-11	CE38	-1	323	341	Inbound
4.5e-11	CE48	-1	138	155	Inbound
4.5e-11	CE48	-1	210	229	Inbound
4.5e-11	CE48	-1	293	314	Inbound
4.5e-11	CE49	-1	221	241	Inbound
4.5e-11	CE49	-1	304	327	Inbound
4.5e-11	CE52	-1	98	119	Inbound
4.5e-11	CE52	-1	178	196	Inbound
4.5e-11	CI3	-1	12	30	Inbound
4.5e-11	CI3	-1	79	102	Inbound
4.5e-11	CI3	-1	178	201	Inbound
4.5e-11	CI3	-1	294	318	Inbound
4.5e-11	CI12	-1	64	85	Inbound
4.5e-11	CI12	-1	141	159	Inbound
4.5e-11	CI12	-1	260	284	Inbound
4.5e-11	CI17	-1	39	56	Inbound
4.5e-11	CI17	-1	110	128	Inbound
4.5e-11	CI17	-1	207	228	Inbound
4.5e-11	CI25	-1	316	340	Inbound
4.5e-11	CI25	-1	404	426	Inbound
4.5e-11	CI35	-1	46	64	Inbound
4.5e-11	CI35	-1	116	136	Inbound
4.5e-11	CI35	-1	219	241	Inbound
4.5e-11	CI39	-1	56	73	Inbound
4.5e-11	CI39	-1	127	144	Inbound
4.5e-11	CI39	-1	245	266	Inbound
4.5e-11	CI41	-1	51	71	Inbound
4.5e-11	CI41	-1	115	134	Inbound
4.5e-11	CI41	-1	181	210	Inbound
4.5e-11	CI41	-1	263	284	Inbound
4.5e-11	CI41	-1	320	340	Inbound
4.5e-11	CI41	-1	430	448	Inbound
4.5e-11	CI41	-1	501	519	Inbound
4.5e-11	CI41	-1	582	604	Inbound
4.5e-11	DD1	-1	65	83	Inbound
4.5e-11	DD1	-1	125	146	Inbound
4.5e-11	DD1	-1	180	203	Inbound
4.5e-11	DD1	-1	262	280	Inbound
4.5e-11	DD1	-1	318	337	Inbound
4.5e-11	DD1	-1	437	455	Inbound
4.5e-11	DD1	-1	509	526	Inbound
4.5e-11	DD1	-1	616	634	Inbound
4.5e-11	DD6	-1	213	233	Inbound
4.5e-11	DD6	-1	288	309	Inbound
4.5e-11	DD6	-1	403	424	Inbound
4.5e-11	DD20	-1	237	258	Inbound
4.5e-11	DD20	-1	309	327	Inbound
4.5e-11	DD20	-1	380	398	Inbound
4.5e-11	DD36	-1	79	106	Inbound
4.5e-11	DD36	-1	161	184	Inbound
4.5e-11	DD36	-1	415	432	Inbound
4.5e-11	DD37	-1	171	192	Inbound
4.5e-11	DD37	-1	253	272	Inbound
4.5e-11	DM2	-1	37	56	Inbound
4.5e-11	DM2	-1	113	133	Inbound
4.5e-11	DM2	-1	234	252	Inbound
4.5e-11	DM10	-1	67	86	Inbound
4.5e-11	DM10	-1	140	157	Inbound
4.5e-11	DM10	-1	255	278	Inbound
4.5e-11	DM14	-1	358	380	Inbound
4.5e-11	DM14	-1	434	456	Inbound
4.5e-11	DM20	-1	163	182	Inbound
4.5e-11	DM20	-1	238	261	Inbound
4.5e-11	DM20	-1	387	408	Inbound
4.5e-11	DM24	-1	123	142	Inbound
4.5e-11	DM24	-1	192	211	Inbound
4.5e-11	DM24	-1	356	377	Inbound
4.5e-11	DM29	-1	43	61	Inbound
4.5e-11	DM29	-1	156	176	Inbound
4.5e-11	DM29	-1	280	298	Inbound
4.5e-11	DM30	-1	308	330	Inbound
4.5e-11	DM30	-1	379	398	Inbound
4.5e-11	DM30	-1	449	470	Inbound
4.5e-11	DM30	-1	511	532	Inbound
4.5e-11	GG1	-1	170	191	Inbound
4.5e-11	GG1	-1	246	268	Inbound
4.5e-11	GG1	-1	328	347	Inbound
4.5e-11	GG14	-1	143	161	Inbound
4.5e-11	GG14	-1	207	228	Inbound
4.5e-11	GG22	-1	47	68	Inbound
4.5e-11	GG24	-1	44	65	Inbound
4.5e-11	GG24	-1	112	132	Inbound
4.5e-11	GG24	-1	272	289	Inbound
4.5e-11	GG25	-1	44	64	Inbound
4.5e-11	GG25	-1	116	136	Inbound
4.5e-11	GG25	-1	276	293	Inbound
4.5e-11	GG27	-1	63	84	Inbound
4.5e-11	GG27	-1	137	155	Inbound
4.5e-11	GG27	-1	225	244	Inbound
4.5e-11	GG31	-1	16	17	Inbound
4.5e-11	GG31	-1	77	98	Inbound
4.5e-11	GG32	-1	69	87	Inbound
4.5e-11	GG32	-1	141	159	Inbound
4.5e-11	GG32	-1	265	288	Inbound
4.5e-11	GG43	-1	97	119	Inbound
4.5e-11	GG43	-1	166	185	Inbound
4.5e-11	GG43	-1	229	252	Inbound
4.5e-11	GG50	-1	78	97	Inbound
4.5e-11	GG50	-1	149	170	Inbound
4.5e-11	GG50	-1	233	254	Inbound
4.5e-11	GG53	-1	53	77	Inbound
4.5e-11	GG55	-1	20	41	Inbound
4.5e-11	GG55	-1	85	105	Inbound
4.5e-11	GG55	-1	150	180	Inbound
4.5e-11	GG55	-1	234	253	Inbound
4.5e-11	GG55	-1	306	326	Inbound
4.5e-11	GG55	-1	414	432	Inbound
4.5e-11	GG55	-1	485	504	Inbound
4.5e-11	GG55	-1	594	616	Inbound
4.5e-11	SLC30A4	-1	114	135	Inbound
4.5e-11	SLC30A4	-1	184	203	Inbound
4.5e-11	SLC30A4	-1	274	295	Inbound
4.5e-11	SLC30A2	-1	104	122	Inbound
4.5e-11	SLC30A2	-1	175	196	Inbound
4.5e-11	SLC30A2	-1	249	270	Inbound
4.5e-11	SLC30A5	-1	56	77	Inbound
4.5e-11	SLC30A5	-1	121	141	Inbound
4.5e-11	SLC30A5	-1	186	216	Inbound
4.5e-11	SLC30A5	-1	267	289	Inbound
4.5e-11	SLC30A5	-1	342	362	Inbound
4.5e-11	SLC30A5	-1	450	468	Inbound
4.5e-11	SLC30A5	-1	521	540	Inbound
4.5e-11	SLC30A5	-1	619	641	Inbound
4.5e-11	SLC30A8	-1	104	123	Inbound
4.5e-11	SLC30A8	-1	173	196	Inbound
4.5e-11	SLC30A8	-1	246	267	Inbound
4.5e-11	SLC30A3	-1	76	97	Inbound
4.5e-11	SLC30A3	-1	146	166	Inbound
4.5e-11	SLC30A3	-1	235	258	Inbound
4.5e-11	SLC30A1	-1	41	61	Inbound
4.5e-11	SLC30A1	-1	113	134	Inbound
4.5e-11	SLC30A1	-1	312	333	Inbound
4.5e-11	SLC30A10	-1	44	61	Inbound
4.5e-11	SLC30A10	-1	117	145	Inbound
4.5e-11	SLC30A10	-1	278	299	Inbound
4.5e-11	SLC30A6	-1	141	159	Inbound
4.5e-11	SLC30A6	-1	215	235	Inbound
4.5e-11	SLC30A6	-1	265	284	Inbound
4.5e-11	SLC30A9	-1	239	260	Inbound
4.5e-11	SLC30A9	-1	343	364	Inbound
4.5e-11	SLC30A9	-1	424	443	Inbound
4.5e-11	SLC30A7	-1	69	87	Inbound
4.5e-11	SLC30A7	-1	141	159	Inbound
4.5e-11	SLC30A7	-1	263	286	Inbound
4.5e-11	MM6	-1	114	135	Inbound
4.5e-11	MM6	-1	184	203	Inbound
4.5e-11	MM6	-1	275	296	Inbound
4.5e-11	MM21	-1	54	75	Inbound
4.5e-11	MM21	-1	119	139	Inbound
4.5e-11	MM21	-1	184	214	Inbound
4.5e-11	MM21	-1	265	287	Inbound
4.5e-11	MM21	-1	340	360	Inbound
4.5e-11	MM21	-1	448	466	Inbound
4.5e-11	MM21	-1	519	538	Inbound
4.5e-11	MM21	-1	615	637	Inbound
4.5e-11	MM23	-1	103	123	Inbound
4.5e-11	MM23	-1	172	195	Inbound
4.5e-11	MM23	-1	245	266	Inbound
4.5e-11	MM25	-1	76	97	Inbound
4.5e-11	MM25	-1	146	165	Inbound
4.5e-11	MM25	-1	235	258	Inbound
4.5e-11	MM26	-1	262	283	Inbound
4.5e-11	MM26	-1	365	387	Inbound
4.5e-11	MM26	-1	447	466	Inbound
4.5e-11	MM28	-1	42	61	Inbound
4.5e-11	MM28	-1	113	134	Inbound
4.5e-11	MM28	-1	307	328	Inbound
4.5e-11	MM33	-1	44	61	Inbound
4.5e-11	MM33	-1	117	141	Inbound
4.5e-11	MM33	-1	276	299	Inbound
4.5e-11	MM35	-1	63	84	Inbound
4.5e-11	MM35	-1	137	155	Inbound
4.5e-11	MM35	-1	225	244	Inbound
4.5e-11	MM43	-1	69	87	Inbound
4.5e-11	MM43	-1	141	159	Inbound
4.5e-11	MM43	-1	265	288	Inbound
4.5e-11	MM48	-1	103	125	Inbound
4.5e-11	MM48	-1	174	192	Inbound
4.5e-11	MM48	-1	248	269	Inbound
4.5e-11	NV13	-1	33	54	Inbound
4.5e-11	NV13	-1	108	129	Inbound
4.5e-11	NV16	-1	103	125	Inbound
4.5e-11	NV16	-1	178	200	Inbound
4.5e-11	NV16	-1	244	263	Inbound
4.5e-11	NV25	-1	70	94	Inbound
4.5e-11	NV25	-1	132	152	Inbound
4.5e-11	NV33	-1	44	62	Inbound
4.5e-11	NV33	-1	113	135	Inbound
4.5e-11	NV33	-1	184	205	Inbound
4.5e-11	NV36	-1	6	23	Inbound
4.5e-11	NV37	-1	105	128	Inbound
4.5e-11	NV37	-1	183	203	Inbound
4.5e-11	NV37	-1	241	262	Inbound
4.5e-11	NV38	-1	92	109	Inbound
4.5e-11	NV38	-1	163	188	Inbound
4.5e-11	NV38	-1	242	263	Inbound
4.5e-11	NV56	-1	23	42	Inbound
4.5e-11	NV56	-1	87	104	Inbound
4.5e-11	NV56	-1	183	205	Inbound
4.5e-11	NV59	-1	24	25	Inbound
4.5e-11	NV59	-1	70	92	Inbound
4.5e-11	NV59	-1	155	179	Inbound
4.5e-11	NV60	-1	40	57	Inbound
4.5e-11	NV60	-1	108	129	Inbound
4.5e-11	NV60	-1	209	226	Inbound
4.5e-11	NV61	-1	30	50	Inbound
4.5e-11	NV61	-1	100	116	Inbound
4.5e-11	NV61	-1	176	196	Inbound
4.5e-11	NV61	-1	237	258	Inbound
4.5e-11	NV61	-1	310	331	Inbound
4.5e-11	NV61	-1	414	432	Inbound
4.5e-11	NV61	-1	485	504	Inbound
4.5e-11	NV61	-1	590	612	Inbound
4.5e-11	NV62	-1	21	22	Inbound
4.5e-11	NV62	-1	66	87	Inbound
4.5e-11	NV62	-1	167	188	Inbound
4.5e-11	NV63	-1	45	66	Inbound
4.5e-11	NV63	-1	117	134	Inbound
4.5e-11	SC5	-1	35	56	Inbound
4.5e-11	SC5	-1	113	132	Inbound
4.5e-11	SC5	-1	269	286	Inbound
4.5e-11	SC9	-1	36	57	Inbound
4.5e-11	SC9	-1	114	133	Inbound
4.5e-11	SC9	-1	278	295	Inbound
4.5e-11	SC12	-1	6	27	Inbound
4.5e-11	SC12	-1	91	120	Inbound
4.5e-11	SC12	-1	177	200	Inbound
4.5e-11	SC12	-1	246	265	Inbound
4.5e-11	SC12	-1	330	347	Inbound
4.5e-11	SC12	-1	419	438	Inbound
4.5e-11	SC12	-1	494	515	Inbound
4.5e-11	SC12	-1	560	577	Inbound
4.5e-11	TR7	-1	51	73	Inbound
4.5e-11	TR7	-1	121	143	Inbound
4.5e-11	TR7	-1	182	206	Inbound
4.5e-11	TR17	-1	25	26	Inbound
4.5e-11	TR17	-1	81	100	Inbound
4.5e-11	TR17	-1	218	243	Inbound
4.5e-11	TR23	-1	52	73	Inbound
4.5e-11	TR23	-1	117	136	Inbound
4.5e-11	TR23	-1	185	212	Inbound
4.5e-11	TR23	-1	266	288	Inbound
4.5e-11	TR23	-1	338	358	Inbound
4.5e-11	TR23	-1	446	464	Inbound
4.5e-11	TR23	-1	517	536	Inbound
4.5e-11	TR23	-1	623	645	Inbound
4.5e-11	TR27	-1	103	122	Inbound
4.5e-11	TR27	-1	174	195	Inbound
4.5e-11	TR27	-1	263	284	Inbound
4.5e-11	TR28	-1	245	266	Inbound
4.5e-11	TR28	-1	348	370	Inbound
4.5e-11	TR28	-1	430	449	Inbound
4.5e-11	TR36	-1	74	92	Inbound
4.5e-11	TR36	-1	146	163	Inbound
4.5e-11	TR36	-1	292	315	Inbound
4.5e-11	TR38	-1	147	166	Inbound
4.5e-11	TR38	-1	219	238	Inbound
4.5e-11	TR38	-1	323	340	Inbound
4.5e-11	TR44	-1	83	105	Inbound
4.5e-11	TR44	-1	152	171	Inbound
4.5e-11	TR44	-1	215	238	Inbound
4.5e-11	TR45	-1	57	76	Inbound
4.5e-11	TR45	-1	128	149	Inbound
4.5e-11	TR45	-1	221	242	Inbound
4.5e-11	TR47	-1	32	52	Inbound
4.5e-11	TR47	-1	146	166	Inbound
4.5e-11	TR47	-1	244	262	Inbound
4.5e-11	TR59	-1	57	76	Inbound
4.5e-11	TR59	-1	128	149	Inbound
4.5e-11	TR59	-1	211	230	Inbound
4.5e-11	TA12	-1	20	38	Inbound
4.5e-11	TA12	-1	92	114	Inbound
4.5e-11	TA12	-1	171	192	Inbound
4.5e-11	TA18	-1	38	59	Inbound
4.5e-11	TA18	-1	112	133	Inbound
4.5e-11	TA18	-1	220	237	Inbound
4.5e-11	TA21	-1	117	137	Inbound
4.5e-11	TA21	-1	192	213	Inbound
4.5e-11	TA21	-1	252	272	Inbound
4.5e-11	TA38	-1	6	23	Inbound
4.5e-11	TA38	-1	128	149	Inbound
4.5e-11	TA44	-1	30	50	Inbound
4.5e-11	TA44	-1	94	115	Inbound
4.5e-11	TA44	-1	175	194	Inbound
4.5e-11	TA44	-1	235	257	Inbound
4.5e-11	TA44	-1	310	329	Inbound
4.5e-11	TA44	-1	417	436	Inbound
4.5e-11	TA44	-1	488	505	Inbound
4.5e-11	TA44	-1	553	575	Inbound
endgroup	Inbound
startgroup	Outbound
4.5e-11	AT3	-1	114	133	Outbound
4.5e-11	AT3	-1	184	202	Outbound
4.5e-11	AT3	-1	261	279	Outbound
4.5e-11	AT46	-1	33	54	Outbound
4.5e-11	AT46	-1	95	116	Outbound
4.5e-11	AT46	-1	198	221	Outbound
4.5e-11	AT57	-1	58	77	Outbound
4.5e-11	AT57	-1	125	143	Outbound
4.5e-11	AT57	-1	238	260	Outbound
4.5e-11	AT62	-1	114	138	Outbound
4.5e-11	AT62	-1	184	207	Outbound
4.5e-11	AT62	-1	256	278	Outbound
4.5e-11	AT65	-1	58	77	Outbound
4.5e-11	AT65	-1	120	147	Outbound
4.5e-11	AT65	-1	262	285	Outbound
4.5e-11	AT70	-1	115	134	Outbound
4.5e-11	AT70	-1	184	204	Outbound
4.5e-11	AT70	-1	263	283	Outbound
4.5e-11	AT83	-1	145	166	Outbound
4.5e-11	AT83	-1	235	257	Outbound
4.5e-11	AT126	-1	141	160	Outbound
4.5e-11	AT126	-1	211	229	Outbound
4.5e-11	AT126	-1	288	306	Outbound
4.5e-11	AT129	-1	116	136	Outbound
4.5e-11	AT129	-1	184	201	Outbound
4.5e-11	AT129	-1	276	295	Outbound
4.5e-11	AT154	-1	60	80	Outbound
4.5e-11	AT154	-1	142	160	Outbound
4.5e-11	AT154	-1	196	214	Outbound
4.5e-11	AT154	-1	277	298	Outbound
4.5e-11	AT154	-1	345	360	Outbound
4.5e-11	AT154	-1	420	440	Outbound
4.5e-11	AT154	-1	487	506	Outbound
4.5e-11	AT154	-1	659	680	Outbound
4.5e-11	AT156	-1	104	123	Outbound
4.5e-11	AT156	-1	174	192	Outbound
4.5e-11	AT156	-1	249	268	Outbound
4.5e-11	AT162	-1	113	132	Outbound
4.5e-11	AT162	-1	175	202	Outbound
4.5e-11	AT162	-1	295	318	Outbound
4.5e-11	CE4	-1	37	55	Outbound
4.5e-11	CE4	-1	94	120	Outbound
4.5e-11	CE8	-1	113	138	Outbound
4.5e-11	CE8	-1	175	197	Outbound
4.5e-11	CE8	-1	388	411	Outbound
4.5e-11	CE13	-1	233	256	Outbound
4.5e-11	CE16	-1	53	78	Outbound
4.5e-11	CE16	-1	124	144	Outbound
4.5e-11	CE16	-1	208	231	Outbound
4.5e-11	CE20	-1	73	95	Outbound
4.5e-11	CE20	-1	142	164	Outbound
4.5e-11	CE20	-1	217	234	Outbound
4.5e-11	CE22	-1	25	46	Outbound
4.5e-11	CE22	-1	91	108	Outbound
4.5e-11	CE22	-1	145	160	Outbound
4.5e-11	CE22	-1	230	250	Outbound
4.5e-11	CE22	-1	295	318	Outbound
4.5e-11	CE22	-1	404	424	Outbound
4.5e-11	CE22	-1	469	490	Outbound
4.5e-11	CE22	-1	567	592	Outbound
4.5e-11	CE26	-1	61	82	Outbound
4.5e-11	CE26	-1	130	147	Outbound
4.5e-11	CE26	-1	204	221	Outbound
4.5e-11	CE30	-1	96	119	Outbound
4.5e-11	CE30	-1	169	187	Outbound
4.5e-11	CE30	-1	241	258	Outbound
4.5e-11	CE38	-1	136	157	Outbound
4.5e-11	CE38	-1	204	223	Outbound
4.5e-11	CE38	-1	285	303	Outbound
4.5e-11	CE48	-1	104	126	Outbound
4.5e-11	CE48	-1	175	198	Outbound
4.5e-11	CE48	-1	258	281	Outbound
4.5e-11	CE49	-1	194	215	Outbound
4.5e-11	CE49	-1	262	284	Outbound
4.5e-11	CE52	-1	70	92	Outbound
4.5e-11	CE52	-1	139	158	Outbound
4.5e-11	CI3	-1	42	59	Outbound
4.5e-11	CI3	-1	123	143	Outbound
4.5e-11	CI3	-1	222	246	Outbound
4.5e-11	CI12	-1	38	58	Outbound
4.5e-11	CI12	-1	116	135	Outbound
4.5e-11	CI12	-1	211	235	Outbound
4.5e-11	CI17	-1	68	90	Outbound
4.5e-11	CI17	-1	140	160	Outbound
4.5e-11	CI17	-1	235	256	Outbound
4.5e-11	CI25	-1	282	304	Outbound
4.5e-11	CI25	-1	369	392	Outbound
4.5e-11	CI35	-1	12	34	Outbound
4.5e-11	CI35	-1	84	104	Outbound
4.5e-11	CI35	-1	189	213	Outbound
4.5e-11	CI39	-1	26	50	Outbound
4.5e-11	CI39	-1	93	115	Outbound
4.5e-11	CI39	-1	209	225	Outbound
4.5e-11	CI39	-1	273	294	Outbound
4.5e-11	CI41	-1	92	109	Outbound
4.5e-11	CI41	-1	146	161	Outbound
4.5e-11	CI41	-1	231	251	Outbound
4.5e-11	CI41	-1	296	314	Outbound
4.5e-11	CI41	-1	398	418	Outbound
4.5e-11	CI41	-1	460	481	Outbound
4.5e-11	CI41	-1	555	576	Outbound
4.5e-11	DD1	-1	37	59	Outbound
4.5e-11	DD1	-1	101	119	Outbound
4.5e-11	DD1	-1	158	174	Outbound
4.5e-11	DD1	-1	224	242	Outbound
4.5e-11	DD1	-1	292	312	Outbound
4.5e-11	DD1	-1	405	425	Outbound
4.5e-11	DD1	-1	467	489	Outbound
4.5e-11	DD1	-1	584	610	Outbound
4.5e-11	DD6	-1	185	207	Outbound
4.5e-11	DD6	-1	254	276	Outbound
4.5e-11	DD6	-1	374	397	Outbound
4.5e-11	DD20	-1	204	225	Outbound
4.5e-11	DD20	-1	270	289	Outbound
4.5e-11	DD20	-1	348	368	Outbound
4.5e-11	DD36	-1	54	73	Outbound
4.5e-11	DD36	-1	127	149	Outbound
4.5e-11	DD36	-1	380	403	Outbound
4.5e-11	DD37	-1	144	165	Outbound
4.5e-11	DD37	-1	213	233	Outbound
4.5e-11	DD37	-1	293	312	Outbound
4.5e-11	DM2	-1	12	31	Outbound
4.5e-11	DM2	-1	77	98	Outbound
4.5e-11	DM2	-1	200	222	Outbound
4.5e-11	DM10	-1	35	55	Outbound
4.5e-11	DM10	-1	98	120	Outbound
4.5e-11	DM10	-1	229	249	Outbound
4.5e-11	DM14	-1	331	352	Outbound
4.5e-11	DM14	-1	400	422	Outbound
4.5e-11	DM14	-1	513	535	Outbound
4.5e-11	DM20	-1	133	157	Outbound
4.5e-11	DM20	-1	203	226	Outbound
4.5e-11	DM20	-1	358	381	Outbound
4.5e-11	DM24	-1	91	111	Outbound
4.5e-11	DM24	-1	154	180	Outbound
4.5e-11	DM24	-1	320	344	Outbound
4.5e-11	DM29	-1	12	31	Outbound
4.5e-11	DM29	-1	116	136	Outbound
4.5e-11	DM29	-1	248	268	Outbound
4.5e-11	DM30	-1	342	359	Outbound
4.5e-11	DM30	-1	410	429	Outbound
4.5e-11	DM30	-1	482	505	Outbound
4.5e-11	GG1	-1	143	164	Outbound
4.5e-11	GG1	-1	211	234	Outbound
4.5e-11	GG1	-1	302	322	Outbound
4.5e-11	GG14	-1	110	131	Outbound
4.5e-11	GG14	-1	173	195	Outbound
4.5e-11	GG22	-1	80	97	Outbound
4.5e-11	GG24	-1	12	32	Outbound
4.5e-11	GG24	-1	77	100	Outbound
4.5e-11	GG24	-1	231	252	Outbound
4.5e-11	GG25	-1	12	32	Outbound
4.5e-11	GG25	-1	84	104	Outbound
4.5e-11	GG25	-1	235	256	Outbound
4.5e-11	GG27	-1	32	51	Outbound
4.5e-11	GG27	-1	96	117	Outbound
4.5e-11	GG27	-1	201	219	Outbound
4.5e-11	GG31	-1	2	11	Outbound
4.5e-11	GG31	-1	48	70	Outbound
4.5e-11	GG32	-1	37	57	Outbound
4.5e-11	GG32	-1	99	121	Outbound
4.5e-11	GG32	-1	239	259	Outbound
4.5e-11	GG43	-1	67	91	Outbound
4.5e-11	GG43	-1	131	154	Outbound
4.5e-11	GG43	-1	197	217	Outbound
4.5e-11	GG50	-1	48	72	Outbound
4.5e-11	GG50	-1	118	137	Outbound
4.5e-11	GG50	-1	203	227	Outbound
4.5e-11	GG53	-1	20	41	Outbound
4.5e-11	GG55	-1	62	79	Outbound
4.5e-11	GG55	-1	112	130	Outbound
4.5e-11	GG55	-1	201	222	Outbound
4.5e-11	GG55	-1	265	286	Outbound
4.5e-11	GG55	-1	383	402	Outbound
4.5e-11	GG55	-1	453	473	Outbound
4.5e-11	GG55	-1	567	588	Outbound
4.5e-11	SLC30A4	-1	147	164	Outbound
4.5e-11	SLC30A4	-1	215	236	Outbound
4.5e-11	SLC30A4	-1	307	325	Outbound
4.5e-11	SLC30A2	-1	74	98	Outbound
4.5e-11	SLC30A2	-1	142	163	Outbound
4.5e-11	SLC30A2	-1	217	243	Outbound
4.5e-11	SLC30A5	-1	98	115	Outbound
4.5e-11	SLC30A5	-1	148	166	Outbound
4.5e-11	SLC30A5	-1	237	255	Outbound
4.5e-11	SLC30A5	-1	301	322	Outbound
4.5e-11	SLC30A5	-1	419	438	Outbound
4.5e-11	SLC30A5	-1	489	509	Outbound
4.5e-11	SLC30A5	-1	592	613	Outbound
4.5e-11	SLC30A8	-1	74	98	Outbound
4.5e-11	SLC30A8	-1	144	161	Outbound
4.5e-11	SLC30A8	-1	217	240	Outbound
4.5e-11	SLC30A3	-1	109	126	Outbound
4.5e-11	SLC30A3	-1	178	198	Outbound
4.5e-11	SLC30A1	-1	12	29	Outbound
4.5e-11	SLC30A1	-1	82	101	Outbound
4.5e-11	SLC30A1	-1	248	271	Outbound
4.5e-11	SLC30A10	-1	12	32	Outbound
4.5e-11	SLC30A10	-1	82	105	Outbound
4.5e-11	SLC30A10	-1	241	266	Outbound
4.5e-11	SLC30A6	-1	32	51	Outbound
4.5e-11	SLC30A6	-1	175	195	Outbound
4.5e-11	SLC30A6	-1	242	259	Outbound
4.5e-11	SLC30A9	-1	307	328	Outbound
4.5e-11	SLC30A9	-1	399	418	Outbound
4.5e-11	SLC30A7	-1	37	57	Outbound
4.5e-11	SLC30A7	-1	99	121	Outbound
4.5e-11	SLC30A7	-1	237	257	Outbound
4.5e-11	MM6	-1	147	164	Outbound
4.5e-11	MM6	-1	215	236	Outbound
4.5e-11	MM6	-1	308	326	Outbound
4.5e-11	MM21	-1	96	113	Outbound
4.5e-11	MM21	-1	146	164	Outbound
4.5e-11	MM21	-1	235	253	Outbound
4.5e-11	MM21	-1	299	320	Outbound
4.5e-11	MM21	-1	417	436	Outbound
4.5e-11	MM21	-1	487	507	Outbound
4.5e-11	MM21	-1	588	609	Outbound
4.5e-11	MM23	-1	71	91	Outbound
4.5e-11	MM23	-1	135	160	Outbound
4.5e-11	MM23	-1	216	239	Outbound
4.5e-11	MM25	-1	109	126	Outbound
4.5e-11	MM25	-1	177	198	Outbound
4.5e-11	MM26	-1	330	353	Outbound
4.5e-11	MM26	-1	422	441	Outbound
4.5e-11	MM28	-1	12	36	Outbound
4.5e-11	MM28	-1	82	101	Outbound
4.5e-11	MM28	-1	243	266	Outbound
4.5e-11	MM33	-1	12	32	Outbound
4.5e-11	MM33	-1	82	105	Outbound
4.5e-11	MM33	-1	233	256	Outbound
4.5e-11	MM35	-1	32	51	Outbound
4.5e-11	MM35	-1	96	117	Outbound
4.5e-11	MM35	-1	201	219	Outbound
4.5e-11	MM43	-1	37	57	Outbound
4.5e-11	MM43	-1	99	121	Outbound
4.5e-11	MM43	-1	239	259	Outbound
4.5e-11	MM48	-1	70	91	Outbound
4.5e-11	MM48	-1	137	159	Outbound
4.5e-11	MM48	-1	219	242	Outbound
4.5e-11	NV13	-1	7	27	Outbound
4.5e-11	NV13	-1	75	96	Outbound
4.5e-11	NV16	-1	75	97	Outbound
4.5e-11	NV16	-1	145	166	Outbound
4.5e-11	NV16	-1	212	232	Outbound
4.5e-11	NV25	-1	37	58	Outbound
4.5e-11	NV25	-1	106	126	Outbound
4.5e-11	NV33	-1	12	32	Outbound
4.5e-11	NV33	-1	82	101	Outbound
4.5e-11	NV33	-1	155	178	Outbound
4.5e-11	NV37	-1	78	99	Outbound
4.5e-11	NV37	-1	148	171	Outbound
4.5e-11	NV37	-1	215	235	Outbound
4.5e-11	NV38	-1	60	80	Outbound
4.5e-11	NV38	-1	129	151	Outbound
4.5e-11	NV38	-1	209	236	Outbound
4.5e-11	NV56	-1	54	75	Outbound
4.5e-11	NV56	-1	156	177	Outbound
4.5e-11	NV59	-1	3	16	Outbound
4.5e-11	NV59	-1	40	58	Outbound
4.5e-11	NV59	-1	112	134	Outbound
4.5e-11	NV59	-1	185	208	Outbound
4.5e-11	NV60	-1	7	28	Outbound
4.5e-11	NV60	-1	69	96	Outbound
4.5e-11	NV60	-1	176	197	Outbound
4.5e-11	NV61	-1	5	24	Outbound
4.5e-11	NV61	-1	71	94	Outbound
4.5e-11	NV61	-1	123	139	Outbound
4.5e-11	NV61	-1	208	231	Outbound
4.5e-11	NV61	-1	270	290	Outbound
4.5e-11	NV61	-1	383	402	Outbound
4.5e-11	NV61	-1	453	473	Outbound
4.5e-11	NV61	-1	563	584	Outbound
4.5e-11	NV62	-1	6	17	Outbound
4.5e-11	NV62	-1	31	54	Outbound
4.5e-11	NV62	-1	107	125	Outbound
4.5e-11	NV62	-1	194	215	Outbound
4.5e-11	NV63	-1	12	33	Outbound
4.5e-11	NV63	-1	78	97	Outbound
4.5e-11	SC5	-1	7	29	Outbound
4.5e-11	SC5	-1	77	98	Outbound
4.5e-11	SC5	-1	235	257	Outbound
4.5e-11	SC9	-1	12	30	Outbound
4.5e-11	SC9	-1	78	99	Outbound
4.5e-11	SC9	-1	244	266	Outbound
4.5e-11	SC12	-1	58	79	Outbound
4.5e-11	SC12	-1	140	157	Outbound
4.5e-11	SC12	-1	220	240	Outbound
4.5e-11	SC12	-1	296	318	Outbound
4.5e-11	SC12	-1	387	407	Outbound
4.5e-11	SC12	-1	450	474	Outbound
4.5e-11	SC12	-1	527	548	Outbound
4.5e-11	TR7	-1	21	45	Outbound
4.5e-11	TR7	-1	85	106	Outbound
4.5e-11	TR7	-1	155	176	Outbound
4.5e-11	TR17	-1	10	21	Outbound
4.5e-11	TR17	-1	41	60	Outbound
4.5e-11	TR17	-1	115	133	Outbound
4.5e-11	TR17	-1	290	311	Outbound
4.5e-11	TR23	-1	25	46	Outbound
4.5e-11	TR23	-1	94	111	Outbound
4.5e-11	TR23	-1	148	165	Outbound
4.5e-11	TR23	-1	233	254	Outbound
4.5e-11	TR23	-1	300	318	Outbound
4.5e-11	TR23	-1	415	434	Outbound
4.5e-11	TR23	-1	485	505	Outbound
4.5e-11	TR23	-1	596	617	Outbound
4.5e-11	TR27	-1	73	97	Outbound
4.5e-11	TR27	-1	143	162	Outbound
4.5e-11	TR27	-1	229	257	Outbound
4.5e-11	TR28	-1	313	336	Outbound
4.5e-11	TR28	-1	399	424	Outbound
4.5e-11	TR36	-1	42	62	Outbound
4.5e-11	TR36	-1	104	126	Outbound
4.5e-11	TR36	-1	265	286	Outbound
4.5e-11	TR38	-1	116	135	Outbound
4.5e-11	TR38	-1	178	199	Outbound
4.5e-11	TR38	-1	290	311	Outbound
4.5e-11	TR44	-1	53	77	Outbound
4.5e-11	TR44	-1	117	140	Outbound
4.5e-11	TR44	-1	183	203	Outbound
4.5e-11	TR45	-1	27	51	Outbound
4.5e-11	TR45	-1	97	116	Outbound
4.5e-11	TR45	-1	192	215	Outbound
4.5e-11	TR47	-1	107	126	Outbound
4.5e-11	TR47	-1	178	198	Outbound
4.5e-11	TR47	-1	269	289	Outbound
4.5e-11	TR59	-1	27	51	Outbound
4.5e-11	TR59	-1	97	116	Outbound
4.5e-11	TR59	-1	180	205	Outbound
4.5e-11	TA12	-1	58	80	Outbound
4.5e-11	TA12	-1	140	165	Outbound
4.5e-11	TA18	-1	12	32	Outbound
4.5e-11	TA18	-1	79	100	Outbound
4.5e-11	TA18	-1	192	214	Outbound
4.5e-11	TA21	-1	87	111	Outbound
4.5e-11	TA21	-1	157	176	Outbound
4.5e-11	TA21	-1	225	246	Outbound
4.5e-11	TA38	-1	44	63	Outbound
4.5e-11	TA44	-1	7	24	Outbound
4.5e-11	TA44	-1	70	88	Outbound
4.5e-11	TA44	-1	122	137	Outbound
4.5e-11	TA44	-1	206	229	Outbound
4.5e-11	TA44	-1	269	290	Outbound
4.5e-11	TA44	-1	386	405	Outbound
4.5e-11	TA44	-1	457	476	Outbound
4.5e-11	TA44	-1	526	547	Outbound
endgroup	Outbound
