# Supplementary material for: Functional specialization in nucleotide sugar transporters occurred through differentiation of the gene cluster EamA (DUF6) before the radiation of Viridiplantae
Source: BMC Evol Biol. 2011 May 12;11:123. doi: 10.1186/1471-2148-11-123 (PMC3111387; doi:10.1186/1471-2148-11-123)
Supplement: Additional file 4 — Alignments for 19 DMT families in Jalview format. Alignments for 19 DMT families in Jalview format. The archive file contains alignment files that can be loaded in Jalview, and '.mup' files that contain Phobius TM predictions and pfam_scan domain location predictions as Jalview loadable markup language. [file 1471-2148-11-123-S4.TGZ › crcb.aln]

>A3IRG4
MEFLS-------------------------------------------------------
------------------------------------------------------------
------------------------------------------------------------
------------------------------------------------------------
------------------------------------------------------------
------------------------------------------------------------
-------------------------------------------WLMVFLG----------
-------GGLGSCGRYLISKIINEQ--------------IDIMFPW----------GTLT
VNLIGCLVIGVIIGLIERF-------------PIHPYWGLLLVTGFCGGFTTFSSFSLEN
NLLLRN--QEYCLLFIYTFMSLLWGFA-GTFIGLM-----VV------KKI---------
------------------------------------------------------------
------------------------------------------------------------
----------------------------------------------
>A0NJX1
MIQ---------------------------------------------------------
------------------------------------------------------------
------------------------------------------------------------
------------------------------------------------------------
------------------------------------------------------------
------------------------------------------------------------
-------------------------------------------IFSVALG----------
-------AALGVLGRYQITNSIKKK-------------WLNMIYPW----------PTFL
INFLGCLLLGLFYSL-----------------NLSENVYLFLSMGFTATFTTFSTFNLEN
IELLKS--HQYRQFFKYLLATYLLGFF-GVFLGFF-----IG------NL----------
------------------------------------------------------------
------------------------------------------------------------
----------------------------------------------
>Q26C06
MIKQ--------------------------------------------------------
------------------------------------------------------------
------------------------------------------------------------
------------------------------------------------------------
------------------------------------------------------------
------------------------------------------------------------
-------------------------------------------LLFVFIG----------
-------GGFGCVLRFLFSIWMNTD----------------QIKWI----------PTLV
VNVLGCFILGYFLSLSHKN-------------ILDSHGYILLGIGFCGGLTTFSTFSVDL
FKLTNE--SNYMGALTYLLLTIILGFI-AVYSAYY-----LG------KQLS--------
------------------------------------------------------------
------------------------------------------------------------
----------------------------------------------
>C1AGI8
MPNHDYRE----------------------------------------------------
------------------------------------------------------------
------------------------------------------------------------
------------------------------------------------------------
------------------------------------------------------------
------------------------------------------------------------
-------------------------------------------LAAVFAG----------
-------GALGALARAALSALAIPD---------------PARWPW----------PTFT
VNVVGAFLVGYFTTRLLER------------LPLSSYRRPLLGTGLCGGLTTFSTMQVET
ISMIEH--GHWGLAAAYSVVSITLGLL-AVHLATV-----LV------RRVRIRR-----
------------------------------------------------------------
------------------------------------------------------------
----------------------------------------------
>A8FBH6
MKA---------------------------------------------------------
------------------------------------------------------------
------------------------------------------------------------
------------------------------------------------------------
------------------------------------------------------------
------------------------------------------------------------
-------------------------------------------YLAVFIG----------
-------GLIGTLCRYELSQSVVSQ-----------------TFPY----------ATLI
ENVAGSLLLGFSTGYFMFQ-------------KRKKYLAALIGTGFCGGFTTMSTFSKET
ILLLQT--GQFTLSVTYILLSVIAGLA-AALCGLM-----LA------QRLFQRNK----
------------------------------------------------------------
------------------------------------------------------------
----------------------------------------------
>Q5LLI6
MRQKAGS-----------------------------------------------------
------------------------------------------------------------
------------------------------------------------------------
------------------------------------------------------------
------------------------------------------------------------
------------------------------------------------------------
-------------------------------------------YLAVFAG----------
-------GAIGSVLRELLGFQLPGL-----------------SFLT----------ATFG
INIAACFLLGWLYAIRHRL---------------HPHLLHLGAVGFCGGLSTFSSFVLEL
DQLTRM--DGWSIGLTAMTLEIAAGLA-AAILGEA-----LG------RGREARR-----
------------------------------------------------------------
------------------------------------------------------------
----------------------------------------------
>Q5WJQ1
------------------------------------------------------------
------------------------------------------------------------
------------------------------------------------------------
------------------------------------------------------------
------------------------------------------------------------
------------------------------------------------------------
-------------------------------------------MMYVIIG----------
-------GAVGACLRFAVSECWLKF-------------GKNAQLMT----------AVFV
INISGCAMLGWILAKPL------------------PEGIELLFISMLGGFTTFSTFCMEA
LELWRL--KKRKQAMIYLVISIVGSLF-GFLFGWN-----VR------A-----------
------------------------------------------------------------
------------------------------------------------------------
----------------------------------------------
>Q03ZU6
MT----------------------------------------------------------
------------------------------------------------------------
------------------------------------------------------------
------------------------------------------------------------
------------------------------------------------------------
------------------------------------------------------------
-------------------------------------------ILGVAIG----------
-------SALGTMLRYIVLNTWPAK----------------SKYFT----------AVFI
VNMVGSFALGYLMATGAT-----------------YAMHSFWTTGVIAGLTTFSTMMTQS
GQYTRG------QQAWYLAWQIIFGMI-FFSAGTA-----LI------TIL---------
------------------------------------------------------------
------------------------------------------------------------
----------------------------------------------
>Q7UHW8
MTFVSD------------------------------------------------------
------------------------------------------------------------
------------------------------------------------------------
------------------------------------------------------------
------------------------------------------------------------
------------------------------------------------------------
-------------------------------------------LFAIALG----------
-------GSIGAVLRYLITLTVVSA-------------------PLSGWLTLHGSVGTTL
ANLLGCCALGGLFQFSQALVASDWVATGWAASLAHPRTLLAVRIGVLGSLTTFSTLIGET
AVFASQ--GRILASSMLLGINVIAGWC-LFWAAAA-----VV------RNWTS-------
------------------------------------------------------------
------------------------------------------------------------
----------------------------------------------
>A8FBH5
MI----------------------------------------------------------
------------------------------------------------------------
------------------------------------------------------------
------------------------------------------------------------
------------------------------------------------------------
------------------------------------------------------------
-------------------------------------------VLYTAIA----------
-------GGIGSALRFFISQLMQKT-------------KSHARFPY----------SIIL
INLLGAAGLGLLTGAVTAN----------------HPLLMIIGTGFFGGFTTFSTFSVES
ATMLQQ--RQIGKLAVYLLITIIGSFC-LFATFYQ-----IG------QHLV--------
------------------------------------------------------------
------------------------------------------------------------
----------------------------------------------
>A7Z2X1
MT----------------------------------------------------------
------------------------------------------------------------
------------------------------------------------------------
------------------------------------------------------------
------------------------------------------------------------
------------------------------------------------------------
-------------------------------------------IVLMLIA----------
-------AGIGAVLRSLLGKTISER-------------TKGFPMPL----------GMAA
VNLLGSFGLGMFTGLGLDN----------------PSAGIIIATGFFGAFTTFSTFSIEA
VQLMMN--NRIKESLLYIAVSAAGSLL-AFWCGFV-----MI------------------
------------------------------------------------------------
------------------------------------------------------------
--------------------------------------------SI
>A4XHA8
MK----------------------------------------------------------
------------------------------------------------------------
------------------------------------------------------------
------------------------------------------------------------
------------------------------------------------------------
------------------------------------------------------------
-------------------------------------------LLVVGLG----------
-------GVVGAVLRYIISKIFKEV--------------MEREHPI----------STLF
INVAGCFFIGFLSS-----------------KHLPQGYKLFLTTGLLGGFTTYSTFMLET
SMYVKK--SKHKKAFVYVFLSIVFGIM-AAGAGIW-----LA------NAN---------
------------------------------------------------------------
------------------------------------------------------------
----------------------------------------------
>A5EX40
MYA---------------------------------------------------------
------------------------------------------------------------
------------------------------------------------------------
------------------------------------------------------------
------------------------------------------------------------
------------------------------------------------------------
-------------------------------------------FFTIFIG----------
-------GGLGAVSRHYLSVYLMRM--------------TAINAPW----------AILL
INLLGCLGIGFFSAYLSRL-------------THAQLWQWFLLTGFLGGFTTYSTFTLNL
IQLGEI---HLASAFLNLFLHLGGGIL-CCFVGFW-----LA------RAV---------
------------------------------------------------------------
------------------------------------------------------------
----------------------------------------------
>A6GBU2
MNEDSESVGAAAQ-----------------------------------------------
------------------------------------------------------------
------------------------------------------------------------
------------------------------------------------------------
------------------------------------------------------------
------------------------------------------------------------
-------------------------------------------MIGVFLA----------
-------GGTGALLRVLLSAQIEQA--------------CSERLPF---------IGVLA
VNLAGCLLIGFASACITA-----------------DHWRNIVLGGALGGFTTYSAFALFT
VSLADE--QRWGSLSAQLLLHILGGVL-CVWLGVA-----LA------KAAGLSS-----
------------------------------------------------------------
------------------------------------------------------------
----------------------------------------------
>Q4L7C3
MQ----------------------------------------------------------
------------------------------------------------------------
------------------------------------------------------------
------------------------------------------------------------
------------------------------------------------------------
------------------------------------------------------------
-------------------------------------------YLFVFIG----------
-------GLFGALLRYVLSTLNVDS-----------------GLPL----------GTLI
ANIVGAFLMGYLSSLSIHF------------FKNNPLIKKGVTTGLLGALTTFSTFQFEL
VTMSQN--NSIALLFIYGLTSYIGGIL-FCWFGVK-----LG------------------
------------------------------------------------------------
------------------------------------------------------------
------------------------------------------GQPT
>A4J4K8
ML----------------------------------------------------------
------------------------------------------------------------
------------------------------------------------------------
------------------------------------------------------------
------------------------------------------------------------
------------------------------------------------------------
-------------------------------------------YIAVGLG----------
-------GMVGALARYMLGLVITNF--------------AFSTFPY----------GTLF
VNLTGSYFLSFVAYGSLLK------------WKLSKNYLIAINTGMIGSFTTFSAFSLEI
MSLATD--FSLILTFIYIFLSLSLGLL-FSWIGIR-----SA------VKLFNKQSLTNR
------------------------------------------------------------
------------------------------------------------------------
----------------------------------------------
>A5VRB9
MTPLD-------------------------------------------------------
------------------------------------------------------------
------------------------------------------------------------
------------------------------------------------------------
------------------------------------------------------------
------------------------------------------------------------
-------------------------------------------VMWVGLG----------
-------GGVGSLGRWWIGRIVGEY--------------HHGAFPL----------GTFL
INISGAFVIGYLSVLFGVD----------WHDRYGTMLNAGVLTGILGGYTTFSSMQLDA
VKLSHK--GQGGLAVFYLVASVLSGLF-AAWLGAM-----LA------HLQG--------
------------------------------------------------------------
------------------------------------------------------------
----------------------------------------------
>Q8FVM0
MSVEA-------------------------------------------------------
------------------------------------------------------------
------------------------------------------------------------
------------------------------------------------------------
------------------------------------------------------------
------------------------------------------------------------
-------------------------------------------SILVLVG----------
-------GFIGGVMRFFLSGYVGRR--------------IGETFPW----------GTFV
VNVSGAFVIGTAAGLGARL----------GAIFSTTIFHEFIMVGLLGGYTTVSSFCLQS
VNLMLD--GEQRQALFNIVASALLCVL-AVAAGYGGIMWIME------------------
------------------------------------------------------------
------------------------------------------------------------
-------------------------------------------WPG
>Q49YL3
MIQ---------------------------------------------------------
------------------------------------------------------------
------------------------------------------------------------
------------------------------------------------------------
------------------------------------------------------------
------------------------------------------------------------
-------------------------------------------CILVMLG----------
-------GGIGAVIRGFVTDVFNQK--------------FNTSLPI----------PTLL
INVVGSFCIGLLMGMCLNI----------------NWINPFIIVGILGGLTTFSTLSSEL
VKLLTT-PKQINLFILYSILQYGVSFV-ACLLGYY-----LF------------------
------------------------------------------------------------
------------------------------------------------------------
----------------------------------------------
>Q5FKD1
MN----------------------------------------------------------
------------------------------------------------------------
------------------------------------------------------------
------------------------------------------------------------
------------------------------------------------------------
------------------------------------------------------------
-------------------------------------------FLLAGIG----------
-------ASIGAMLRYAITNYGKKH--------WEWIGNKFSNLPT----------PTLF
INLTGAFILGFIFGIKTN-----------------VFIYAIVGTGVLGGYTTFSTMNTEL
VELYKS--KNYRGFIFYALSSYLGGLI-LVFVGYY-----LA------ILF---------
------------------------------------------------------------
------------------------------------------------------------
----------------------------------------------
>Q83WT7
MTPTNEQDHSCLLVGVYFFGQNIKRGEKMA------------------------------
------------------------------------------------------------
------------------------------------------------------------
------------------------------------------------------------
------------------------------------------------------------
------------------------------------------------------------
-------------------------------------------YIIVGLF----------
-------GILGALSRYQFGLIIDRY--------------WHQSFPL----------ATLL
INLIGCCLLGWLTTYISRL------------KILRKEIVTGIGTGFLGAFTTFSTFSVET
IKLVNH--SEWMLALLYVCISMLGGLL-MSGMGYK-----LG------EIQFMRYEMKQN
VLQAKGGTESCTEIHALLVAIGGFCGAITRFGISNWFKKRNKTSFPMATFIINITGAFLL
GYIVGTGLDKSWQLLVGTGFMGAYTTFSTFKLEAIQLGTNKKWFDFVLYLGATYTIGILF
AFVGMYVGKL------------------------------------
>Q7VPN2
MMN---------------------------------------------------------
------------------------------------------------------------
------------------------------------------------------------
------------------------------------------------------------
------------------------------------------------------------
------------------------------------------------------------
-------------------------------------------MLLVSLG----------
-------AVAGAILRWQLAVWFNPF---------------LTQFAF----------GTLF
VNLCGCFLIGITLGVNLQ-----------------DAQKLLFVTGFLGSFTTFSSFSAEV
SQFILS--EKYWRGLAVISAHLIGGLV-LTILGIL-----VA------KFWVSGRFY---
------------------------------------------------------------
------------------------------------------------------------
----------------------------------------------
>Q5F8D0
MLSN--------------------------------------------------------
------------------------------------------------------------
------------------------------------------------------------
------------------------------------------------------------
------------------------------------------------------------
------------------------------------------------------------
-------------------------------------------ILPLSIG----------
-------AIFGTTARWLLNLAVPAS----------------LSPAT----------GNLF
ANWTGALLIGIFAETVSH-----------------PQWKLLLITGFFGSLTTLSGFSLET
VTLLQS--NRPASALANIFLHTAGSLL-LTWLGLK-----IG------TAVK--------
------------------------------------------------------------
------------------------------------------------------------
----------------------------------------------
>B8G951
MNN---------------------------------------------------------
------------------------------------------------------------
------------------------------------------------------------
------------------------------------------------------------
------------------------------------------------------------
------------------------------------------------------------
-------------------------------------------ILAIAIG----------
-------AAIGANLRYGIGLWAAQR--------------LGTTWPY----------GTFI
INLLGCLLIGLLLTLAANR------------LTLSEPMRLMLVTGLLGGFTTFSTFGYES
VTLLNS--GNWLAALSYVSGSVIGGLI-AVIIGIG-----LG------RWIGG-------
------------------------------------------------------------
------------------------------------------------------------
----------------------------------------------
>A4VLU8
MIRM--------------------------------------------------------
------------------------------------------------------------
------------------------------------------------------------
------------------------------------------------------------
------------------------------------------------------------
------------------------------------------------------------
-------------------------------------------AFAVACG----------
-------GVIGTLLRFALATWVSAQ--------------WPRHFYL----------ATVA
VNLLGCLLIGYLYATFLAR------------PDISPELRGALIIGFLGALTTFSSFSLDA
LRLLES--GQLATAFAYVGGSVLGGLL-AAWAGLA-----LA------RL----------
------------------------------------------------------------
------------------------------------------------------------
----------------------------------------------
>Q5P2N0
MAAAANLPA---------------------------------------------------
------------------------------------------------------------
------------------------------------------------------------
------------------------------------------------------------
------------------------------------------------------------
------------------------------------------------------------
-------------------------------------------FLAVGAG----------
-------AALGAWLRWALGLLLNPI---------------FLTIPF----------GTLA
ANLLGGLLMGASLAWIHAV------------PAMSPVLKLLLTTGFLGGLTTFSTFSAEG
LHLVQR--GEWGWLALHAAVHVAGSLL-MAWIGYAAFTAWRG------------------
------------------------------------------------------------
------------------------------------------------------------
----------------------------------------------
>Q38ZE5
MKIKE-------------------------------------------------------
------------------------------------------------------------
------------------------------------------------------------
------------------------------------------------------------
------------------------------------------------------------
------------------------------------------------------------
-------------------------------------------SLAVGSF----------
-------AFFGGILRYLIGLVLNQP----------------TGFPY----------GTLC
VNLIGAFCLPFLMRYIVAR------------LHLSDQLALAIGTGFFGAFTTFSSFSVDA
IRLVNQ--QQWSAFAWYVGISMVGGVL-LSLLADY-----WA------VKLTHNPEEQEV
SQ----------------------------------------------------------
------------------------------------------------------------
----------------------------------------------
>Q3AAB1
MN----------------------------------------------------------
------------------------------------------------------------
------------------------------------------------------------
------------------------------------------------------------
------------------------------------------------------------
------------------------------------------------------------
-------------------------------------------YFAVALG----------
-------GFFGAIAREITGRALGTS-----------------IFPV----------GTLA
INLSGSFLLLFFMTLFLER------------INVSDPVRLGLTSGFLGAYTTFSTMTKEI
YLLLFQ--SKLLIGFAYLFLSLSGGFL-SGILGRA-----LA------LYLVNLNFRKNG
AKDEG-------------------------------------------------------
------------------------------------------------------------
----------------------------------------------
>P72836
MPASLRS-----------------------------------------------------
------------------------------------------------------------
------------------------------------------------------------
------------------------------------------------------------
------------------------------------------------------------
------------------------------------------------------------
-------------------------------------------PLAIILG----------
-------AIPGALARYYATIFLAGL--------------FGNDLPY----------ATFL
INFSGCVGMGLVVTLATQP------------ALMSPDLRLLLAVGFLGSYTTFSTYALEV
TSLWRM--GQLGQGVLYGLGSLGIGTI-GVLLGSL-----IA------RRLTI-------
------------------------------------------------------------
------------------------------------------------------------
----------------------------------------------
>A8AAZ9
MKA---------------------------------------------------------
------------------------------------------------------------
------------------------------------------------------------
------------------------------------------------------------
------------------------------------------------------------
------------------------------------------------------------
-------------------------------------------LVWVAVG----------
-------GALGAIVRYFFYKFVPQV----------------YDFPL----------ATFL
VNVVASFLLGFIIGAFEAK-------------PWGQQLKLALATGFCGALSTFSTFAADN
YILLRS--SKYITAFVYTAVSVGLGIV-SVALGED-----LA------QRLLK-------
------------------------------------------------------------
------------------------------------------------------------
----------------------------------------------
>A5N506
MRE---------------------------------------------------------
------------------------------------------------------------
------------------------------------------------------------
------------------------------------------------------------
------------------------------------------------------------
------------------------------------------------------------
-------------------------------------------YIFISIG----------
-------GILGAILRYVIRNIPIVH--------------YHENIPL----------NTLI
INITGSFILAFILTVAYEV------------LEFDSDIRLGIATGFIGAYTTFSTLCKET
VTLFSK--GDYFSAISYVTVSTMLGIV-FVYLGIV-----LA------REVVVKLINKED
KKLEEESINESGSD----------------------------------------------
------------------------------------------------------------
----------------------------------------------
>A7I227
MFYT--------------------------------------------------------
------------------------------------------------------------
------------------------------------------------------------
------------------------------------------------------------
------------------------------------------------------------
------------------------------------------------------------
-------------------------------------------ILCVGTG----------
-------GFVGAILRFLFYFGFAQF-------------FSQKYIFI----------ATIC
VNIIGSFIIGFVLNIATTY-------------AINYNFKNFLVTGLLGALTTFSTFTYEN
AVFLNH--GEISKFFLNITMSIILCLI-FCFLGIY-----TA------KIIH--------
------------------------------------------------------------
------------------------------------------------------------
----------------------------------------------
>Q8TIQ4
MPSQDKEIDK--------------------------------------------------
------------------------------------------------------------
------------------------------------------------------------
------------------------------------------------------------
------------------------------------------------------------
------------------------------------------------------------
-------------------------------------------IFLIGAG----------
-------GFLGAVCRFLLCELVEGQ--------------------L----------GILS
VNVIGSFMLGMIMYDTEYL------------GFIGPKGKIAFGTGFMGAFTTFSTFAVQS
FSLPFI------PALGNISANIFLTLT-GVFFGRS-----VI------KALSSREI----
------------------------------------------------------------
------------------------------------------------------------
----------------------------------------------
>A0Q1L0
MEKLIL------------------------------------------------------
------------------------------------------------------------
------------------------------------------------------------
------------------------------------------------------------
------------------------------------------------------------
------------------------------------------------------------
-------------------------------------------AIIVGCG----------
-------GFIGAALRYLISENTSKM--------------FNGNFPY----------GTLI
VNIVGAIIIGFIMDINANT------------SLISGHTKLFLTTGMMGGLTTFSTFSYET
INLINC--GNILMGCTNAALNLGLSLV-GVIIGQA-----LG------KIVY--------
------------------------------------------------------------
------------------------------------------------------------
----------------------------------------------
>Q464W5
MYT---------------------------------------------------------
------------------------------------------------------------
------------------------------------------------------------
------------------------------------------------------------
------------------------------------------------------------
------------------------------------------------------------
-------------------------------------------ILLVGIG----------
-------GFIGATLRYVFGGWIQNS---------------FVNFPV----------GTLT
INTIGSFFLGLIMYFSEYQ------------GLFSDQTRIFLTIGILGAFTTLSTFGYES
FRLLDD--SKLMLMSINVVSTVLFSMM-AVYLGKT-----VA------LGVSSYLLGGMK
------------------------------------------------------------
------------------------------------------------------------
----------------------------------------------
>A5IL48
MIELD-------------------------------------------------------
------------------------------------------------------------
------------------------------------------------------------
------------------------------------------------------------
------------------------------------------------------------
------------------------------------------------------------
-------------------------------------------YLTIAFG----------
-------GAIGAVLRYLVSRTINSL-------------LPFSYIPL----------GTII
VNSVGSFFLSFLMFAAIEK------------VPLSKEAILFFGTGLLGAFTTFSTFTYET
LSLIEE---SPARGVAYALVNLLFAFT-CAYFGMI-----LG------RGKV--------
------------------------------------------------------------
------------------------------------------------------------
----------------------------------------------
>A7I6T8
MVDTAEWMP---------------------------------------------------
------------------------------------------------------------
------------------------------------------------------------
------------------------------------------------------------
------------------------------------------------------------
------------------------------------------------------------
-------------------------------------------FAAVAIG----------
-------GFIGAVLRYLTDTVL--------------------VFPL---------AGTLA
VNTIGCFFLGIFMYESMYL------------GRFSRTTRQFCAVGIIGSFTTFSALTVQS
FS------AGPVMGVANLAATLILGFA-AVWCGRL-----VILHGRFG------------
------------------------------------------------------------
------------------------------------------------------------
----------------------------------------------
>A6VGL6
MRE---------------------------------------------------------
------------------------------------------------------------
------------------------------------------------------------
------------------------------------------------------------
------------------------------------------------------------
------------------------------------------------------------
-------------------------------------------ILLIGLG----------
-------GFFGAILRYFVSGIIPVK----------------FGIPT----------GTLI
VNLLGSFILGFIVYSSLFG-------------SLSPEYRLLIITGFCGALTTFSTFSYES
FVMLEY--NHYLEVGLNIILNVFGCLV-MIYFGRL-----AS------MFFW--------
------------------------------------------------------------
------------------------------------------------------------
----------------------------------------------
>Q8YI11
MLDI--------------------------------------------------------
------------------------------------------------------------
------------------------------------------------------------
------------------------------------------------------------
------------------------------------------------------------
------------------------------------------------------------
-------------------------------------------IILVVIG----------
-------GAFGAMTREFIMLMVPPL---------------TDGFPL----------DILV
ANVVACFLLGTVTALYARK-------------IHSRDVHTIIGTGMMGGVSTFSSFAYGS
VVLASASVSAFLIAAAYVTVSVVAGYV-AVLAGMK-----FG------EKSADILHRYPP
MASIIDSGLVTVESRHSVAETIERVAAKAKSMGMNVFTRVDHGAGAKEAGLGLPPTELII
FGNPQNGTVLMQDKRTIGLDLPIRALAWEDGSGKVWLTVNDPAWLAQRHSLGLSSDVAIK
AMVTGTGTVTKYAAGD------------------------------
>B3XPY6
MTNGLK------------------------------------------------------
------------------------------------------------------------
------------------------------------------------------------
------------------------------------------------------------
------------------------------------------------------------
------------------------------------------------------------
-------------------------------------------LLVIGCG----------
-------CFFGGVLRYACELVSDLW------------INPPFADPL----------AVLI
VNAVGCFIIGLFTGWALKK-------------IVPKDWHTIITTGFCGGLTTFSSFAQGI
TVLFMG--GHIWVGIFYILADMILGLF-AVYAGLF-----LVMGKNYGEELLK-------
------------------------------------------------------------
------------------------------------------------------------
----------------------------------------------
>A2F7Z4
MI----------------------------------------------------------
------------------------------------------------------------
------------------------------------------------------------
------------------------------------------------------------
------------------------------------------------------------
------------------------------------------------------------
-------------------------------------------VILMAAG----------
-------GVVGTLLRYGIFVGIKKT--------------YHEYFDL----------ATLI
ANYVGCFFAGLVIPIETKE-------------QWQKYLMTLFSVGFCGSLTTFSGYTSYS
LSSLEN--HHVLSGLGEVLFSLLGCFL-FLFLGYL-----LT------TTIKNHLTKNDQ
DQKEEKSDDASASEAHVEPSL---------------------------------------
------------------------------------------------------------
----------------------------------------------
>A2EQG0
MGIE--------------------------------------------------------
------------------------------------------------------------
------------------------------------------------------------
------------------------------------------------------------
------------------------------------------------------------
------------------------------------------------------------
-------------------------------------------VLYIAIG----------
-------GAIGAVFRGVICILFDKC--------------YKKKFPL----------AVFI
INITCCFLYGILSKITFRK-------------HYPEELHVALTTGFCGGYSTWSTFASQT
FKLGKN--KDYMIAVLNVVANHVVGFF-FCWLGQL-----IG------KKI---------
------------------------------------------------------------
------------------------------------------------------------
----------------------------------------------
>A0CCJ9
MDNQN-------------------------------------------------------
------------------------------------------------------------
------------------------------------------------------------
------------------------------------------------------------
------------------------------------------------------------
------------------------------------------------------------
-------------------------------------------FLYLSLG----------
-------AYIGVSMRLEIVSIVGNF-------------LRDQTIPI-----------DIF
DNFIGSFVIGFYNDRYKKR---------------DFSSHLAISTGFCGCLTTFSSWIIGI
IDLVNS--EQWFNCIIHLFIGTT-----VAYSGFK-----LG------QNAETEFKFPFH
QKLIYLAFLKLIIFQVLFQRWSMIVTALLSPFGAILRCYLSKLNHKDFPFGTLMCNLFAV
WIAEALLISKIHLDDDSNKIINSVLKGFCGSLSTVSTWIKEICTMQSIELRFSYYWISLF
LSVYIGLVIFQNLS--------------------------------
>Q23G77
MIEIQQKPIDPKNEEIVKDSNNKIVKDILIQ-----------------------------
------------------------------------------------------------
------------------------------------------------------------
------------------------------------------------------------
------------------------------------------------------------
------------------------------------------------------------
-------------------------------------------VITVIAF----------
-------CLPGVLVRLLLSNL-----------------------------------TKFL
PNSVGSFVMGLFQSPDFKS--------------TFSLMHLGITVGFCGSLTTFSSWILGI
LDKQEN---------KYIAVDIICGII-LPLIFVY-----IG------RKIADIAFYSRK
REKIMSMPQQQVDSHNQVNKNRYYEIAVILFIISIEIIGFSIAFSSYFDLNYLYEILFGP
IGALPRYILSTKLNYLFSCFQLGTLLSNWFGTVIAFILQVTCIEKSVCYQIQFGSMGSLS
TVSSWANDTINNFEKNKLRSLLYNLGTFGVCIISAIIVNELSKINN
>Q4Q5Z9
MNRCS-------------------------------------------------------
------------------------LWQQRARLDTVEPVKQAFPADVPPAAHSPAGAPDGH
GTVFSHHDGEEHNDSANRDEQASYPSQSPLPPSPSAATPYTGNWPPYALLLVSCLIVAAA
GLGGSAARVALQKCFEKNPFFPKYTYIGPNSLGSFLMGFSVTVL-----------PPEGA
LPLTHRALCVGFCGSFTTFSSWIVKAMVQNTVADALEHLFIGGTMPLVFFLWGRDCGRGV
RWCCEHVVDSPWETWPLHRSLLRAVDAVMFVLVFLASILAPV------------------
-------------------------------------------LVLVYIGEGGIRVISTD
DVRMVVLAPAGAVTRFMLSVYLNKK-------------ACAAQFPL----------GTLA
ANLLGVLLAIIMYNMEVNH--------------LSCEWCIAVQNGICGALSTVSSVANEL
VSFYGS--GRMLSAYVYALVSVGFSVF-IAGVGRP-------------QLYRHAVS----
------------------------------------------------------------
------------------------------------------------------------
----------------------------------------------
>A9A506
MKGLE-------------------------------------------------------
------------------------------------------------------------
------------------------------------------------------------
------------------------------------------------------------
------------------------------------------------------------
------------------------------------------------------------
-------------------------------------------FVFLAAG----------
-------SVLGAFLRYKITESPLIF----------------NTLPL----------NVLI
VNVIGAFILGVFIVLSQQW-------------NLDGRYSLFAAIGFCGSLTTMSSFALDS
SNLLEN--NQYGALAANIIVNVGLSIG-ALIGGKS-----LM------STIISN------
------------------------------------------------------------
------------------------------------------------------------
----------------------------------------------
>Q46IH8
MGIDIKNNT---------------------------------------------------
------------------------------------------------------------
------------------------------------------------------------
------------------------------------------------------------
------------------------------------------------------------
------------------------------------------------------------
-------------------------------------------FFLISLG----------
-------AFLGALFRWQID-------------------------------------EIFI
VNLIGCFLLGFFNSLNIL-----------------KRYKLTLCVGLCGSMTTFSSWMSHL
YKLLNQ--GLYKLFLLNSLSIVLMGVL-SIALGHI-----FA------KRLNA-------
------------------------------------------------------------
------------------------------------------------------------
----------------------------------------------
>A9BD76
MVENKLVAFER-------------------------------------------------
------------------------------------------------------------
------------------------------------------------------------
------------------------------------------------------------
------------------------------------------------------------
------------------------------------------------------------
-------------------------------------------FFFVGSG----------
-------AVPGALIRWLLN-------------------------------------NDLA
VNLLGTLVFGIVMGLRVR-----------------FRFQLIFCIGFCGACTTFSGWVMET
VELVND--GMWLQGISLIMITIIFGII-ALFAGFF-----IG------RRIKESISP---
------------------------------------------------------------
------------------------------------------------------------
----------------------------------------------
>Q7V9N6
MHSKLNIQSKQLYK----------------------------------------------
------------------------------------------------------------
------------------------------------------------------------
------------------------------------------------------------
------------------------------------------------------------
------------------------------------------------------------
-------------------------------------------IFLLIVG----------
-------SILGAILRWKLN-------------------------------------NYFW
VNISGAALLGLIVGLRAG-----------------SRIQFFLVIGFCGSFTTFSGWILDV
FDLFRT--GFFWKAAGLICSNLLGGFT-ALSVTFW-----IG------RKIRHLFIPQ--
------------------------------------------------------------
------------------------------------------------------------
----------------------------------------------
>Q46IH7
MSD---------------------------------------------------------
------------------------------------------------------------
------------------------------------------------------------
------------------------------------------------------------
------------------------------------------------------------
------------------------------------------------------------
-------------------------------------------ILFVSIG----------
-------AILGANIRFQIHHKLGNL---------------NLDKGF----------LILI
INTFASFGLGLFLSLVEQF----------RAFTYSYQLILFFSIGFFGSLSTFSSFVYDL
FDLCLQ--LELFRALKLFIISVSIGII-AFAFGLF-----LG------TQ----------
------------------------------------------------------------
------------------------------------------------------------
----------------------------------------------
>Q7V9N5
MFDGLSTYKS--------------------------------------------------
------------------------------------------------------------
------------------------------------------------------------
------------------------------------------------------------
------------------------------------------------------------
------------------------------------------------------------
-------------------------------------------FFLVAFG----------
-------AVPGAICRMKISDNLFRN----------------KHNLW----------GILL
VNSSACLLLGFFLAKQNYI----------HYINNDQPLYLLLCVGFLGSFSTFSSLILEI
YYLFVD--QQWMELFLFTFTSIGLGII-FISLGSH-----LF------NA----------
------------------------------------------------------------
------------------------------------------------------------
----------------------------------------------
>A9BD77
MFDLSTIAID--------------------------------------------------
------------------------------------------------------------
------------------------------------------------------------
------------------------------------------------------------
------------------------------------------------------------
------------------------------------------------------------
-------------------------------------------LFLVALG----------
-------SILGAFLRFEILNTFNYK---------------KISKHW----------LIFT
INIISCFLLGLLVALDKRL-----------TTLVYSQLLLFIGVGFLGSFSTFSSFIWEV
FDHWKN--DDKSQSLLIIASSILGGFV-FLLFGYH-----LG------NG----------
------------------------------------------------------------
------------------------------------------------------------
----------------------------------------------
>A5GI10
MADIVPSQ----------------------------------------------------
------------------------------------------------------------
------------------------------------------------------------
------------------------------------------------------------
------------------------------------------------------------
------------------------------------------------------------
-------------------------------------------ALLVGLG----------
-------AVPGAWLRLRVVNHFEPM---------------VPRKHW----------GTFL
VNLVAAFALGLVLGLQTSG--------RCEPPGSTSSLILLIGVGFFGSLSTFSTFAVEV
LVTLRD--RQWGEALLLTAGSVLAGLL-VAAGGYG-----LG------LADG--------
------------------------------------------------------------
------------------------------------------------------------
----------------------------------------------
>A2BZ16
MNKIF-------------------------------------------------------
------------------------------------------------------------
------------------------------------------------------------
------------------------------------------------------------
------------------------------------------------------------
------------------------------------------------------------
-------------------------------------------FFKILLF----------
-------AYLASFLRFFLN-------------------------------------NNLL
VGVIGSFVYGFVISRRVS-----------------KLKKEILLTGFCSCFTSFSGFVLFL
YEISIQ--GYFLKLFFYLNIIIVLNLI-IMYAGFL-----LG------RKVT--------
------------------------------------------------------------
------------------------------------------------------------
----------------------------------------------
>A2BTL4
MDFSS-------------------------------------------------------
------------------------------------------------------------
------------------------------------------------------------
------------------------------------------------------------
------------------------------------------------------------
------------------------------------------------------------
-------------------------------------------ISIILLG----------
-------STFGLILRIFIQNNFKKS----------------IGFDI---------QNTSI
VNFLSSFFLGILVALNFNN----------------KEILVLFYGGFLGCFSTFSSFIYQL
FILFKK--RKFLILFFHYILVITFSFL-FFYLGYF-----LI------QFFLK-------
------------------------------------------------------------
------------------------------------------------------------
----------------------------------------------
>Q8NMM8
MI----------------------------------------------------------
------------------------------------------------------------
------------------------------------------------------------
------------------------------------------------------------
------------------------------------------------------------
------------------------------------------------------------
-------------------------------------------FLYAALG----------
-------GFFGGFLRWSLAQLFPGK------------------------------RATLA
ANTLACLAGGFFVSLDLP-----------------HLYTVLLIAGFCGALSTWSTLAKEL
GQLLNE--KKWWPMLGYLSLTFTLGYS-AVFLGMR-----L-------------------
------------------------------------------------------------
------------------------------------------------------------
----------------------------------------------
>Q9UTS8
MLLTQS------------------------------------------------------
------------------------------------------------------------
------------------------------------------------------YFCIMS
MLGTLARLGLTALNTYPGA--PFSGLLWVQFVGCVIMGFCQTESVFF--------PRPKH
NATFLLAITTGFCGSLTTFSSWMLQMFTGMANLD------PFERRGRGYSFLSVVSDFMV
TMCIAMSSLIWGKQIGKTTGQWRIGKVAFAW-----------------------------
----PIPAHTHIVVRVLLLLLSICFFVGAAFYTAYTTNVTHRGIGFSLIF----------
-------SPFAALTRLYLARFLNSP---------------QYFIPY----------GTLC
ANVFATLLLSIMYMIPQIT----------HCTPVSRSVMYGIQNGFCAVLSTLSTFSNEL
HTMPIK------RAYIYCIISVAISFS-ICVIVDG-------------------------
------------------------------------------------------------
------------------------------------------------------------
-----------------------------ATAWGHGYTEKY-----
>Q4Q5Z9
MNRCS-------------------------------------------------------
------------------------LWQQRARLDTVEPVKQAFPADVPPAAHSPAGAPDGH
GTVFSHHDGEEHNDSANRDEQASYPSQSPLPPSPSAATPYTGNWPPYALLLVSCLIVAAA
GLGGSAARVALQKCFEKNPFFPKYTYIGPNSLGSFLMGFSVTVL-----------PPEGA
LPLTHRALCVGFCGSFTTFSSWIVKAMVQNTVADALEHLFIGGTMPLVFFLWGRDCGRGV
RWCCEHVVDSPWETWPLHRSLLRAVDAVMFVLVFLASILAPV------------------
-------------------------------------------LVLVYIGEGGIRVISTD
DVRMVVLAPAGAVTRFMLSVYLNKK-------------ACAAQFPL----------GTLA
ANLLGVLLAIIMYNMEVNH--------------LSCEWCIAVQNGICGALSTVSSVANEL
VSFYGS--GRMLSAYVYALVSVGFSVF-IAGVGRP-------------QLYRHAVS----
------------------------------------------------------------
------------------------------------------------------------
----------------------------------------------
>Q23G77
MIEIQQKPIDPKNEEIVKDSNNKIVKDILIQ-----------------------------
------------------------------------------------------------
------------------------------------------------------------
------------------------------------------------------------
------------------------------------------------------------
------------------------------------------------------------
-------------------------------------------VITVIAF----------
-------CLPGVLVRLLLSNL-----------------------------------TKFL
PNSVGSFVMGLFQSPDFKS--------------TFSLMHLGITVGFCGSLTTFSSWILGI
LDKQEN---------KYIAVDIICGII-LPLIFVY-----IG------RKIADIAFYSRK
REKIMSMPQQQVDSHNQVNKNRYYEIAVILFIISIEIIGFSIAFSSYFDLNYLYEILFGP
IGALPRYILSTKLNYLFSCFQLGTLLSNWFGTVIAFILQVTCIEKSVCYQIQFGSMGSLS
TVSSWANDTINNFEKNKLRSLLYNLGTFGVCIISAIIVNELSKINN
>Q5AFH3
MVAPLVSESQSSSIEETDEQQ---------------------------------------
-----------------------------------------------------------Q
QYQQLARRRTIQSDLVDIEAESISSALPEGFNYEKKTTATRFLDKTQKYYPVILNIVHGA
IWGVLVRKGLMSLTTYSGS--FLSGVIWANFAACVVMGLAIDGEVFWIRLLEEKDYPNKG
AIPVYTGLTTGFCGTVSSFSSVILEAFNKAADTDIGV---RHHYPNGAYGIMQFLAVILA
QFGLSIMGFHMGKQFSAVVD----------------------------------------
NYLPLVTKRIYKVLELTSMILGVVLVVITCILIGVKKQGSWRSWTFSMLF----------
-------APFGALLRYYLSKFLNNK---------------VSNFPL----------GTFT
ANFLGTLLLAVFTLLARGK--LPGGKGHIVTNTIALHVLEGLDDGFCGGLTTVSTFVVEL
FGLKTL------FSYRYGTISILVCFA-GVVLILG-------------------------
------------------------------------------------------------
------------------------------------------------------------
-----------------------------SYNWSVGLD--------
>Q5KAE8
MTSDSDHTHAAVKQR---------------------------------------------
-----------------------------------------------------------Q
QRQPRQQRNRSRSSISADPEEFLPSRPPSPPGPSANAPPPSERVTHLRLSAHYAVLVLAS
MLGCVARIGLNGLCTYDGQ--IIYALAWSQGIGSGVMGLA----------LAKKNEMTIL
YPPLYTFLTTGIAGCITTFSSWMLEGYLSFSNF-------NHYNRKGLHDTVDGVAYSLS
TFAIALSCLRFGEHFGSALPKLPYFNTLSRVTPPEE------------------------
KSSSPSLLPHTPILDILTILTAFLAYLIALLLYFLAPHSWRHDVVFPLLM----------
-------SPPGAILRFSLSNINIRH-------------PFINRFPL----------GTFI
SNMVATLLIAGTFAAQRRP-------NVVNAGSVRCNALYAIQQGFCGCLSTVSTFVVEA
RAV-----EGWRWKWLYVGASVILGHV-FVLAVVG-------------------------
------------------------------------------------------------
------------------------------------------------------------
-----------------------------GTGWNEGYVDACTG---
>Q4PD24
MDAQAARPSRQSDAAASQIQRSRAATPSLTHKASTVSTTDTFASATDGQGYYTDAADVSA
YHDDVRSRFDSVPNTINGYGLDQRDGEARLPRSSCSRTDEQGDVMITNVHEPQITSPQLQ
ANPQQPPIEAVASPSICSNRNACAEEAGKPTGCEQQSCVPDAYHRLARHAAIVGLLMFSA
IWGTLAREGMVALNTYDGE--SVAPLIWAQAVGCLIMGVAIGAN---------REPIERT
YPPAYIMITTGLCGSITTFSKWMLDVFRAFGDQ-------RHFDRGGLHNVMDALSQTAV
TLGMALISVEAGVALSSVVNVEKLVAAFHHW---------RSRPGLHPSRTPRADLTDGE
SKTHMVQARPTLILDTCMFLLGLIFWIGCALLCALYGGFRH--VTFSLVL----------
-------APAGTVARWYLSRLNTHA------------LSRRFSLPL----------GTLA
ANLLATALICAAFTASRAG----SMPTSFAGRLTGCQALQGLQDGFCGCLSTVSTFAVEL
RTIKPR-----RNALRYALLSWLAGLL-LCVLLLG-------------------------
------------------------------------------------------------
------------------------------------------------------------
-----------------------------APWWSVGMDGRCLGYPM
>Q6CGB9
MNA---------------------------------------------------------
------------------------------------------------------------
-------------------------------------------------ALTYLNIAVFA
MAGAIAREGIEHLTLFHGSF-TESGLVWANFGGCIVMGWVNATNLF--ENVEKERGVTKK
QLPLFLGIGTGFCGSLTSFSTLMLEGFLYGANQNDT----KLGYPNAGYGVQSVMSIGLI
NFGLSFAGLKVGHHLADLVPLPPLSSKVERL-----------------------------
---------------LSSFIAAASIALFCIFIIFAGLWKSWRWWTYLGLF----------
-------GIPGALLRWQLSKL-------------------NGKLPL----------GTFS
ANILACIVLAVCVLLQRGK--TNTSSTQLVHSFLQCQILDGIMNGFCGCLSTISTFVNEM
YGMNYK------RAYIYGFATSFVGFS-MMVIIVG-------------------------
------------------------------------------------------------
------------------------------------------------------------
-----------------------------SFAWTQSLVSPAC----
>Q6C7Z3
MSTHSDTDVSHEKRS---------------------------------------------
------------------------------------------------------------
---------------------------------FKKPTMPNLDSEWLTQVLLYLNLSVFA
MAGAIARQGITLLTVFTGSY-SPSGLLWCNFGGCIIMGWLEESDIF--AVIEEQKGVEKR
KIPLYVGIGPGFCGSITSFSSIMLEAFLFGANQNIP----KADYPDAGYGVQSVMAIGLI
HYSLSFAGLLIGHHIADFLPIPCMSVPFERA-----------------------------
---------------VSFVIGCCSIALFCLFIIFAAVWKSWRTWMYLGLW----------
-------ALAGANFRFQFSRMNRLG---------------SGKNPW----------GTFT
SNMIGTIILSVGVILQMGF----VGDSQLVTNVVQCQIIGGIANGFCASLSTVSDLVNEC
YNMSYK------RAYVYGWFTNFFGFS-LMIVILG-------------------------
------------------------------------------------------------
------------------------------------------------------------
-----------------------------SFTWTNSLTAPHCA---
>Q08991
MI----------------------------------------------------------
------------------------------------------------------------
------------------------------------FNPVISNHKLSHYIHVFCTFTTFC
ILGTETRQAITALSTYTPAFVTAPTVLWSNCSSCMLMGIMQSLNAY---------TWMKD
HQVLFLGVTTGYCGALSSFSSMLLEMFEHSTNLTNGNIANHTKLPNRAYGIMEFLSVLLV
HLMVSMGSLIFGRQLGKEVIVAYGSSSFSKPYTPPSDTVKENAGDVDTQEMEKNILEFKF
KTPAPFFKKFFDVVDKLAYALAFPLIILFVVLCAYYENYSRGKWTLPCLF----------
-------GIFAGFLRYWLAEMFNKT---------------NKKFPL----------GTFL
ANVFATLLIGIFTMVQRGK-KHFSTDIPIVNSLNSCHIVSALISGFCGTLSTISTFINEG
YKLSFI------NMLIYYTVSIGISYC-LLVITLG-------------------------
------------------------------------------------------------
------------------------------------------------------------
-----------------------------SYAWTRGLTNPIC----
>Q5WJQ2
MKLVYT------------------------------------------------------
------------------------------------------------------------
------------------------------------------------------------
------------------------------------------------------------
------------------------------------------------------------
------------------------------------------------------------
-------------------------------------------YVAVALG----------
-------GALGGAFRFILTIIFPFH-----------------NWPW----------GIFT
ANLGGCFLLGFLTPILQLK------------KSIPLAVKKGITVGLIGGFTTMSTFAADT
IAMLQN--GHLLGGSVYLLATVTGGMG-FVALGFV-----LG------ARGRTR------
------------------------------------------------------------
------------------------------------------------------------
----------------------------------------------
>A1A1D2
MLYLMAFSGCGIAILPCLSYWFGTSLERRYMARQHIIRVDL-------------------
------------------------------------------------------------
------------------------------------------------------------
------------------------------------------------------------
------------------------------------------------------------
------------------------------------------------------------
-------------------------------------------ICVVFLG----------
-------GCIGTALRYACSVIPDCG-----------------AFHI----------GTFA
ANMAACFVYAALSAWLGGT--------RRIVGRAKEYVNRGCGMGMCGGLSTMSTLALEE
FTMLHD--GKAMDCAAYCCTTFIVGCL-LAYVGAH-----VG------LRFAGTEHNDGD
RHAMGKEAD---------------------------------------------------
------------------------------------------------------------
----------------------------------------------
>A7A346
MAGVERRCPRKAKYKGNVMESQEQRAADSPNAGDEPNPATQSIDVAEVARADVRPSGAAA
SKHPPQIPLAPMKRMQARFNPLADGLM---------------------------------
------------------------------------------------------------
------------------------------------------------------------
------------------------------------------------------------
------------------------------------------------------------
-------------------------------------------YLVVFVG----------
-------GFVGVGFRRATDLLLPSV--------------NGSPFVV----------GTFV
SNMLACFLFAMLTEYMATA--------SWLRRRVRQVVSRGVGLGLLGGLSTMSGVMLET
MEGMRE--QRFGSALGYLAGSFAGGLI-AAAVGVA-----LM------QALLARGTRKRV
RNAIADASTASVSSMSDSDAYGIVQDVQMTDTAVSATQSVTQTVPMADSGESDVPAAQNV
QNNVPDAQGVRHVK-----------------VADAAHSAAQAALEAAQAAQQAAQVAQQV
AQTGQVPKIESQPQSSQPVAPLPSFEPKPVTAEIPLVADPTTGEVR
>Q88ZT7
MKK---------------------------------------------------------
------------------------------------------------------------
------------------------------------------------------------
------------------------------------------------------------
------------------------------------------------------------
------------------------------------------------------------
-------------------------------------------IIAITGF----------
-------AMLGGGLREGLSLLVTWP-----------------QHFW----------ITCL
INIVGAFVLSLITNLLPAR------------LPVSEDIVIGMSVGFVGSFTTFSTFTFET
LQSFQS--GHSVLALSYVAASLGLGLL-AGLAGNF-----LS------TYWLPKEEF---
------------------------------------------------------------
------------------------------------------------------------
----------------------------------------------
>A0JYB8
MSAASIPGWRA-------------------------------------------------
------------------------------------------------------------
------------------------------------------------------------
------------------------------------------------------------
------------------------------------------------------------
------------------------------------------------------------
-------------------------------------------WAAVAVG----------
-------ALAGTELRYGLGVLFPDA---------------AGAIPW----------TTLA
INVCGSFVLAALTTLWIAR------------PRTAFWLRAGIGPGLLGSFTTFSAVVFSI
DQQARA--GQHVTWLIYLALSLVLGLA-AAAAGWK-----AG------KALSDRTAGAS-
------------------------------------------------------------
------------------------------------------------------------
----------------------------------------------
>A0NJX0
MN----------------------------------------------------------
------------------------------------------------------------
------------------------------------------------------------
------------------------------------------------------------
------------------------------------------------------------
------------------------------------------------------------
-------------------------------------------YFLMIIL----------
-------GVLGAESRFAIELTIDNS-----------------AYPY----------GTLI
INMIGCFLLGFMYYFFVEA------------KKTINQLVAVVSTGFVGSFTTFSTFELEI
FKMFQL--DQYLKAISYFFVTMLSGLL-FVFLGYC-----LS------KLIIIKRKENK-
------------------------------------------------------------
------------------------------------------------------------
----------------------------------------------
>Q5FKD2
MSTKTGN-----------------------------------------------------
------------------------------------------------------------
------------------------------------------------------------
------------------------------------------------------------
------------------------------------------------------------
------------------------------------------------------------
-------------------------------------------YISIAIF----------
-------AFFGGIARAWLNSSFGFY-------------------------------GTFW
GNIIGCFLLAFFTYLFMEF------------KDVRQWLTVGLGTGFVGAFTTFSTFNLDV
LKNIQA--NVPITALIYFLSSIIFGFC-FAYLGMN-----AG------KQVGNLLRKED-
------------------------------------------------------------
------------------------------------------------------------
----------------------------------------------
>Q07MP6
MSGARSELRDRAVL----------------------------------------------
------------------------------------------------------------
------------------------------------------------------------
------------------------------------------------------------
------------------------------------------------------------
------------------------------------------------------------
-------------------------------------------YGYIAAG----------
-------SVIGGWARYLVSVVQTAW------------LGPGLGFPW----------ATLF
VNVTGSFVIGFYATLTAPD----------GRVFASSRQRQLVMTGICGGYTTFSGFSFET
FELLRT--DHALAALINLGISPVTWLL-AVWIGHF-----AA------TRLNRLKGS---
------------------------------------------------------------
------------------------------------------------------------
----------------------------------------------
>Q2J3P8
MALEQPMPTSRIVL----------------------------------------------
------------------------------------------------------------
------------------------------------------------------------
------------------------------------------------------------
------------------------------------------------------------
------------------------------------------------------------
-------------------------------------------CTAVALG----------
-------SAVGALSRFGSASIIADL--------------WGAGDLV----------ATAF
VNIVGSFVIALYATLTATR----------GAFPMSESSRQFVMAGFCGGYTTRSLMGLDT
FMIILD--HHAFYGVAYVTGVVAMSLL-AAASGYG-----LG------RMFDPRSDSRTM
EECRALS-----------------------------------------------------
------------------------------------------------------------
----------------------------------------------
>B3EI10
MSGNSLPAN---------------------------------------------------
------------------------------------------------------------
------------------------------------------------------------
------------------------------------------------------------
------------------------------------------------------------
------------------------------------------------------------
-------------------------------------------VLLVGAG----------
-------GFLGSAARYLVALAMPFA---------------GTGFPL----------ATFA
VNMLGSFLIGLLSELAVST------------TMVSPETRLFLVTGFCGGFTTFSSYMYEN
AALVRD--GQVFYTTIYLAGSIAGGFL-ALYSGML-----IA------KLWS--------
------------------------------------------------------------
------------------------------------------------------------
----------------------------------------------
>Q1AYN1
MHEAPRGFLEGEALRPRPFRAGLGH-----------------------------------
------------------------------------------------------------
------------------------------------------------------------
------------------------------------------------------------
------------------------------------------------------------
------------------------------------------------------------
-------------------------------------------LGWIFAG----------
-------GALGAAARLAVEGAARRL-----------APAAYEAFPW----------GTLA
ANAAGSFLIAIFGTLIFER-------------FVGERARAFWVLGFLGSLTTFSSYALHT
LRGWEA---SPLLGGLYGGGSLLLGLL-AALAGLR-----LT------RRLL--------
------------------------------------------------------------
------------------------------------------------------------
----------------------------------------------
>Q03UF6
MKYLKDSTLLTS------------------------------------------------
------------------------------------------------------------
------------------------------------------------------------
------------------------------------------------------------
------------------------------------------------------------
------------------------------------------------------------
-------------------------------------------CLVVFFG----------
-------GSLGSLFRLLITEIPHI-----------------GSSPW----------VIVV
INVLGSFFLAYIGAVIPDS------------YDYSLILKNFIGTGIMGGFTTFSTFILQI
NQLGRE---NFLISIIYTLISFILAYI-AVVFGKN-----VG------KNRRLNQ-----
------------------------------------------------------------
------------------------------------------------------------
----------------------------------------------
>Q03ZU7
MQNQKNFLTE--------------------------------------------------
------------------------------------------------------------
------------------------------------------------------------
------------------------------------------------------------
------------------------------------------------------------
------------------------------------------------------------
-------------------------------------------LLVTGLG----------
-------GAIGGATRYLLGLVPIIG-----------------PMPV----------MTML
INWLGTLLLAMLGAYLASH------------RSRLERWQSFLGTGVLGGFTTFSTMIWQV
HQQLFI---SVANALVYMILTLGGGLI-MLKLGNY-----FG------NKIGEAHV----
------------------------------------------------------------
------------------------------------------------------------
----------------------------------------------
>Q6AHI4
MSRRSSFPVHLHGRS---------------------------------------------
------------------------------------------------------------
------------------------------------------------------------
------------------------------------------------------------
------------------------------------------------------------
------------------------------------------------------------
-------------------------------------------MLLVFVG----------
-------GALGTAARALLSAAAPTV----------------AVISV----------ITFV
INVIGAFVLGWLLESLALR---------GPDEGRRRDVRLFAGTGVLGGFTTYSAFAVDT
DGLIVA--SNVGGGILYAAATIAIGAA-AYLAGIA-----LG------AAIGCRRGVSA-
------------------------------------------------------------
------------------------------------------------------------
----------------------------------------------
>A7BBA8
MVSFRVPD----------------------------------------------------
------------------------------------------------------------
------------------------------------------------------------
------------------------------------------------------------
------------------------------------------------------------
------------------------------------------------------------
-------------------------------------------WLAVFVG----------
-------GVVGTAARAGLDEVSKAS------------PVRGLFLSW----------STLM
VNAVGAFLLGALAAWVAGR-----LARGAGDAASLKLLKLLVGTGFAGAFTTYGTYIVAS
VGYASL--NGIVEAVSQSLVLLALGGA-CAWAGMR-----VG------EWLCAPSGARPV
SGEEGRA-----------------------------------------------------
------------------------------------------------------------
----------------------------------------------
>A4QGU1
MQKLIQ------------------------------------------------------
------------------------------------------------------------
------------------------------------------------------------
------------------------------------------------------------
------------------------------------------------------------
------------------------------------------------------------
-------------------------------------------GIGVGAG----------
-------AALGVCVRLVLTLWLGDS-------------------AW----------PILA
INVLGAFLMGWLRP------------------------NAFWGTGFLGGFTTFSAMMLND
VSFYFF--------------TAVGCIL-AWLAGDR-----LA------R-----------
------------------------------------------------------------
------------------------------------------------------------
----------------------------------------------
>Q4JSG6
MNRLPP------------------------------------------------------
------------------------------------------------------------
------------------------------------------------------------
------------------------------------------------------------
------------------------------------------------------------
------------------------------------------------------------
-------------------------------------------VALVFLG----------
-------GALGAIIRWTLTVWIPALGDPTRVLGAATPLNIIGGIPL-------GDIALLV
VNVLGALLLGLLVGMIPDSA---------------HPRRTFWGTGVLGGFTSFSSLAAAV
DATTDS-ASTILIGGTYGVFTLALGLI-AAAMGLR-----LG------RDLNELARLRRA
ADGADEPQDPHEPHKGGAR-----------------------------------------
------------------------------------------------------------
----------------------------------------------
>A5KTD5
MTHFTTIGMFFIAYEETIQYMKRFKRRFYDSHPYLPLDPDPDQLKVVWPIHADWAH----
------------------------------------------------------------
------------------------------------------------------------
------------------------------------------------------------
------------------------------------------------------------
------------------------------------------------------------
-------------------------------------------ITVVGAG----------
-------AFFGTLLRYEIGLWIPNG---------------VNGWSA----------ATLF
VNVVGAFLLGLLLQGLLHY---------GKDEGGRRVLRLALGTGFMGAFTTYSSLAVSI
AVLTRG--NEIDQAALYACVSIGLGIM-ACAFGIW-----LA------TAYHNRRNGGRN
A-----------------------------------------------------------
------------------------------------------------------------
----------------------------------------------
>A6W0D0
MM----------------------------------------------------------
------------------------------------------------------------
------------------------------------------------------------
------------------------------------------------------------
------------------------------------------------------------
------------------------------------------------------------
-------------------------------------------YFMIAVG----------
-------GAFGALSRYGMTKWINTY--------------WNHHFPF----------ATMA
INVLGCVLMGVAFVVISER------------MPSLEPYRPLIMVGFLGAFTTFSTFSLEI
VSLINM--QAWLSAVSYLLLSCVLGIA-GLAAGMA-----VT------RFF---------
------------------------------------------------------------
------------------------------------------------------------
----------------------------------------------
>A4BDQ7
MMQMSLWH----------------------------------------------------
------------------------------------------------------------
------------------------------------------------------------
------------------------------------------------------------
------------------------------------------------------------
------------------------------------------------------------
-------------------------------------------WAVIGFG----------
-------GSLGAMARFGVVSWLNRL--------------HGSAFPW----------GTFA
VNVLGSFIMGLAFVLFTIK-----------YPQVPGSLRSFILVGFLGAFTTFSSFSLEL
LSLFQQ--HFISIALTYALASVLICLV-AVTAGYA-----TG------RFIF--------
------------------------------------------------------------
------------------------------------------------------------
----------------------------------------------
>A5FV99
MRSGRAGDGVRREPPAGLMTPVSIRQPRRDRRARFRHFRSGHGRQASALPRRHPLDIPDI
SATTRRRFMIKT------------------------------------------------
------------------------------------------------------------
------------------------------------------------------------
------------------------------------------------------------
------------------------------------------------------------
-------------------------------------------LAAIAFF----------
-------GSLGCWARYGQTIFMQNL--------------FGRGFPV----------AVLS
INVLGSFLIGFLFVLTAER------------VAIDPAIRTGVLTGFLGGYTTFSTFELET
LMLVEN--GEIVKSALYVLLSVVLGFI-GAVLGVY-----IA------RNV---------
------------------------------------------------------------
------------------------------------------------------------
----------------------------------------------
>Q3J8V3
MWQK--------------------------------------------------------
------------------------------------------------------------
------------------------------------------------------------
------------------------------------------------------------
------------------------------------------------------------
------------------------------------------------------------
-------------------------------------------LAWIALA----------
-------GAGGTLSRYALSGLVQNL--------------CGASFPW----------GTWV
VNGLGCFLFGMIWALAEER------------LLITGEIRFIVLTGFMGAFTTFSTFAFEA
SQFLRD--SEWLLAAIHLIGQNSLGLV-CVFLGFT-----IS------QII---------
------------------------------------------------------------
------------------------------------------------------------
----------------------------------------------
>A1AM94
MKS---------------------------------------------------------
------------------------------------------------------------
------------------------------------------------------------
------------------------------------------------------------
------------------------------------------------------------
------------------------------------------------------------
-------------------------------------------ALTIALF----------
-------CAGGGLARYYLSGWVYGL--------------LGRAFPF----------GTLA
VNLIGAYCIGLIMEISLRS------------TLIPATLRLGLTVGFMGGLTTFSTFSYET
FKLLED--GQYLVAMVNALASVVMCLL-CTWLGVI-----TA------RALIQGGF----
------------------------------------------------------------
------------------------------------------------------------
----------------------------------------------
>A5IH85
MVVAP-------------------------------------------------------
------------------------------------------------------------
------------------------------------------------------------
------------------------------------------------------------
------------------------------------------------------------
------------------------------------------------------------
-------------------------------------------YLAVAIG----------
-------GSLGAMSRYLVTIMAQNA--------------WGIKFPY----------GTLL
VNTLGSFLAGFFLIVLVGR------------FSAEESFRLFLFTGFLGAFTTFSSFAAES
LFMFEQ--GYWFKLITNILVNNVGSLS-MVFIGTL-----VA------KYVLLGHQGSN-
------------------------------------------------------------
------------------------------------------------------------
----------------------------------------------
>A5CXX2
MSVLFT------------------------------------------------------
------------------------------------------------------------
------------------------------------------------------------
------------------------------------------------------------
------------------------------------------------------------
------------------------------------------------------------
-------------------------------------------IFVIGIG----------
-------ATIGASMRYYLTQLMNAT--------------LISDFPY----------STLA
VNILGSFLAGILVVIILER------------ATLHEAYRLMLLIGLTGSLTTMSTLSWES
IEMISF--GYYGQAGLNILLNVVLSLL-ATGIGVI-----LG------RYFLIS------
------------------------------------------------------------
------------------------------------------------------------
----------------------------------------------
>Q1GJZ3
MLIT--------------------------------------------------------
------------------------------------------------------------
------------------------------------------------------------
------------------------------------------------------------
------------------------------------------------------------
------------------------------------------------------------
-------------------------------------------VLNVALG----------
-------GAIGASCRYLIGVGVLRA-------------LGPTGFPV----------GVLG
VNILGSALMGAFVVLAAHK--------------GLTHLSPFVMTGVLGGFTTFSAFSLEA
VTLFER--GAYGQAALYIGLSAGLSIA-ALALGMM-----AA------RGVLT-------
------------------------------------------------------------
------------------------------------------------------------
----------------------------------------------
>Q8PKZ5
MNAPVWWQQ---------------------------------------------------
------------------------------------------------------------
------------------------------------------------------------
------------------------------------------------------------
------------------------------------------------------------
------------------------------------------------------------
-------------------------------------------LLLAMTG----------
-------GALGSGLRFAIGASLIQR--------------FGNVFPW----------GTLT
VNLLGSFVAGVLLVWLDAR------------GPSSWPLRALLIVGVIGGLTTFSSLMMEC
LVFART--DRSTMIGIYLAVTLLAGLA-LVFAGAR-----TG------QWLVTR------
------------------------------------------------------------
------------------------------------------------------------
----------------------------------------------
>A3UD64
MQH---------------------------------------------------------
------------------------------------------------------------
------------------------------------------------------------
------------------------------------------------------------
------------------------------------------------------------
------------------------------------------------------------
-------------------------------------------VLLIALG----------
-------GALGAVSRHFVNQAGLRL--------------IGPEWPY----------GTFT
VNVLGCLMMGLLVGWLASA-----------GRPDATELRYALGVGFLGAFTTMSAFSLDV
LVMIER--KTYVMAAIYAGGTLMASLA-AVFVGLI-----LA------RKVFAA------
------------------------------------------------------------
------------------------------------------------------------
----------------------------------------------
>A1EMW2
MSFAI-------------------------------------------------------
------------------------------------------------------------
------------------------------------------------------------
------------------------------------------------------------
------------------------------------------------------------
------------------------------------------------------------
-------------------------------------------LGFIALG----------
-------GAVGACARFLVSEICVTL--------------FGRGFPI----------GTLT
VNVVGSFIMGVLIACVENE------------WLSPYPWKQVIGLGFLGALTTFSTFSMDN
VLLMQQ--GAFFKMGANVLLNVILSIS-AAWIGFHWLM--KS------------------
------------------------------------------------------------
------------------------------------------------------------
----------------------------------------------
>Q5YR86
MVRRRHDGRGSDDRPTVRGGARVN------------------------------------
------------------------------------------------------------
------------------------------------------------------------
------------------------------------------------------------
------------------------------------------------------------
------------------------------------------------------------
-------------------------------------------IALVLLG----------
-------GMLGAPVRYLIDRAVTAR--------------IDSPLPL----------GTLT
VNIVGSAVLGGLIGASAN-----------------GWLLTAAGTGFCGALTTFSTFGYET
IRLVTD--GAYGYALGNVVISVAASVG-AVYAAVS-----LT------NWVTP-------
------------------------------------------------------------
------------------------------------------------------------
----------------------------------------------
>A7JDJ3
MGLL--------------------------------------------------------
------------------------------------------------------------
------------------------------------------------------------
------------------------------------------------------------
------------------------------------------------------------
------------------------------------------------------------
-------------------------------------------LLLVGIG----------
-------GGFGAMARFALTQATASI---------------SKQIPL----------GILL
CNIIGSLIIGMMAAFLIET--------KLFNEDVSTYVRFLLVTGFLGGFTTFSSFSLDI
LNLLQR--GEIFIAIGYIMVSVLASLI-AVILGFY-----IV------MGVYK-------
------------------------------------------------------------
------------------------------------------------------------
----------------------------------------------
>A7BBA9
MSGST-------------------------------------------------------
------------------------------------------------------------
------------------------------------------------------------
------------------------------------------------------------
------------------------------------------------------------
------------------------------------------------------------
-------------------------------------------FLFVALA----------
-------GGVGACARFWLDRGTQRA---------LSSWGEPAGAKL----------GILV
VNVIGCFLAGAATQLVP------------------AGLMPIVSTGFLGGFTTFSTALVDA
VTLWAD--GFRGRSLALALGTWAASWG-AALAGIA-----CA------G-----------
------------------------------------------------------------
------------------------------------------------------------
----------------------------------------------
>Q8G6U1
M-----------------------------------------------------------
------------------------------------------------------------
------------------------------------------------------------
------------------------------------------------------------
------------------------------------------------------------
------------------------------------------------------------
-------------------------------------------MWMICLF----------
-------GGLGAMARYVLDVSIQRG-------WNRENRRTNRNFPL----------STLV
INGVASLCAGIAMMSYYSQ-------------SVDMDTVMMFVVGFLGGFSTFSTALNEV
VSLIRQ--RRFTLALGYGIATVAVPLI-CVAAGFG-----IALLANPA------------
------------------------------------------------------------
------------------------------------------------------------
----------------------------------------------
>Q4JSG7
MNTGATLIE---------------------------------------------------
------------------------------------------------------------
------------------------------------------------------------
------------------------------------------------------------
------------------------------------------------------------
------------------------------------------------------------
-------------------------------------------LLAVALG----------
-------GGTGAAARYVLDTHLKSK---------------HGWAPL---------WSLAV
VNLLGTVVLGLVLGYTSQH--LDGAAGSTSAGETQDILYPLLGIGLAGGFTTFSTVMVEV
FTRPQP--ARRIAGVVGMAVVCCAVFLPALWCGAL-----LA------GA----------
------------------------------------------------------------
------------------------------------------------------------
----------------------------------------------
>A1SKX4
MSVPWVDPDVDLHAPGQHREWSRHRFV---------------------------------
------------------------------------------------------------
------------------------------------------------------------
------------------------------------------------------------
------------------------------------------------------------
------------------------------------------------------------
-------------------------------------------LPAIALG----------
-------GMLGASARYAAARVWPTP---------------EAGVPW----------TTLG
VNAVGCLLIGVLMVFVVEV------------GGAHPLLRPFAGVGVLGGFTTFSTYTVDT
VSLLDA--GRPAVALGYWAGTVLVALV-AVLVGVV-----AA------RAGVLSATRLRR
RRRAQRTTRGEQQP----------------------------------------------
------------------------------------------------------------
----------------------------------------------
>Q6AHI5
MTPLV-------------------------------------------------------
------------------------------------------------------------
------------------------------------------------------------
------------------------------------------------------------
------------------------------------------------------------
------------------------------------------------------------
-------------------------------------------VLAVAIA----------
-------GGLGAVARLVLDGVLRSR--------------APVSFPL----------GTTA
INVTGSFVLGLVTALALGH-------------GLPPEWRAILGTGFIGGYTTFSTASYEA
VRLAQQ--RQYRAALLTGVGMMFLALG-AAGLGLW-----LG------------------
------------------------------------------------------------
------------------------------------------------------------
-------------------------------GLAVAPTPPAPSTTL
>A4AFW6
MTGTV-------------------------------------------------------
------------------------------------------------------------
------------------------------------------------------------
------------------------------------------------------------
------------------------------------------------------------
------------------------------------------------------------
-------------------------------------------VFAILAA----------
-------GAVGAILRYLTSRAFAAQ----------------PGFPW----------AVLI
VNVAGSALGGLLAGLAHIG-------------TIDPNLEIVLLTGLCGGLTTFSTLSVET
MQIITL--KRVRIALLSVAANLVGGIG-SAAATYFWLIAIAS------------------
------------------------------------------------------------
------------------------------------------------------------
----------------------------------------------
>A0JYB9
MT----------------------------------------------------------
------------------------------------------------------------
------------------------------------------------------------
------------------------------------------------------------
------------------------------------------------------------
------------------------------------------------------------
-------------------------------------------ALLVGIF----------
-------GVAGGLLRFAIDTWFAHR------------AGTRRHWPW----------ATLV
VNVTGSLVIGLSVGVTGRL-------------GLGEEWHAAIATGLAGGLTTFSSWTTAT
IRLVSE--VRYQAAALNVAVNLVAGLS-AAAVGIA-----LT------------------
------------------------------------------------------------
------------------------------------------------------------
---------------------------------------------G
>A3TIL1
MTT---------------------------------------------------------
------------------------------------------------------------
------------------------------------------------------------
------------------------------------------------------------
------------------------------------------------------------
------------------------------------------------------------
-------------------------------------------WLLVALG----------
-------ASVGAPLRYAVTQGLRDR---------------GATTHA----------GTLV
VNVVGSLILGLLVGGGVE-----------------GNALALIGTGFCGALTTMSTLALEV
WDAIIE--RRTPHAAATLVLHLVLGLG-AAWLGWA-----LT------------------
------------------------------------------------------------
------------------------------------------------------------
---------------------------------------------S
>Q9HNW1
MGIPLRIDARS-------------------------------------------------
------------------------------------------------------------
------------------------------------------------------------
------------------------------------------------------------
------------------------------------------------------------
------------------------------------------------------------
-------------------------------------------TALVAVG----------
-------GAVGAVLRYTVAQAIAG--------------------PL----------GTLA
ANAAGSLALGALAYEAAAT-----------DSVLSADAHTLLGTGCLSAFTTYSTFAVQT
AGLAPR------WMAANVATTYALGFA-GVLVGRA-----IAATARGDRR----------
------------------------------------------------------------
------------------------------------------------------------
----------------------------------------------
>Q18FV1
MINLLLIWSISTISVEYLQTLPM-------------------------------------
------------------------------------------------------------
------------------------------------------------------------
------------------------------------------------------------
------------------------------------------------------------
------------------------------------------------------------
-------------------------------------------PVLVGVG----------
-------GGIGAICRFSVDMIFDDG-----------------------------RQSLIT
INIVGSTALGIVISMPLT-----------------PPAVAIFGTGVCGAFTTFSSHVVSI
VDTIET--GNYSRAGVDVTVTLLASLT-GVGVGQA-----IG------RIIY--------
------------------------------------------------------------
------------------------------------------------------------
----------------------------------------------
