# Supplementary material for: Functional specialization in nucleotide sugar transporters occurred through differentiation of the gene cluster EamA (DUF6) before the radiation of Viridiplantae
Source: BMC Evol Biol. 2011 May 12;11:123. doi: 10.1186/1471-2148-11-123 (PMC3111387; doi:10.1186/1471-2148-11-123)
Supplement: Additional file 4 — Alignments for 19 DMT families in Jalview format. Alignments for 19 DMT families in Jalview format. The archive file contains alignment files that can be loaded in Jalview, and '.mup' files that contain Phobius TM predictions and pfam_scan domain location predictions as Jalview loadable markup language. [file 1471-2148-11-123-S4.TGZ › crcb.ph.mup]

TM	Forest Green
startgroup	TM
4.5e-11	A3IRG4	-1	6	23	TM
4.5e-11	A3IRG4	-1	35	57	TM
4.5e-11	A3IRG4	-1	63	86	TM
4.5e-11	A3IRG4	-1	98	122	TM
4.5e-11	A0NJX1	-1	2	13	TM
4.5e-11	A0NJX1	-1	33	54	TM
4.5e-11	A0NJX1	-1	61	79	TM
4.5e-11	A0NJX1	-1	99	117	TM
4.5e-11	Q26C06	-1	5	25	TM
4.5e-11	Q26C06	-1	31	51	TM
4.5e-11	Q26C06	-1	63	82	TM
4.5e-11	Q26C06	-1	94	118	TM
4.5e-11	C1AGI8	-1	9	22	TM
4.5e-11	C1AGI8	-1	40	60	TM
4.5e-11	C1AGI8	-1	72	89	TM
4.5e-11	C1AGI8	-1	101	125	TM
4.5e-11	A8FBH6	-1	5	17	TM
4.5e-11	A8FBH6	-1	32	54	TM
4.5e-11	A8FBH6	-1	61	80	TM
4.5e-11	A8FBH6	-1	92	117	TM
4.5e-11	Q5LLI6	-1	5	13	TM
4.5e-11	Q5LLI6	-1	34	55	TM
4.5e-11	Q5LLI6	-1	62	82	TM
4.5e-11	Q5LLI6	-1	94	118	TM
4.5e-11	Q5WJQ1	-1	4	14	TM
4.5e-11	Q5WJQ1	-1	29	51	TM
4.5e-11	Q5WJQ1	-1	58	80	TM
4.5e-11	Q5WJQ1	-1	92	112	TM
4.5e-11	Q03ZU6	-1	6	24	TM
4.5e-11	Q03ZU6	-1	31	49	TM
4.5e-11	Q03ZU6	-1	55	76	TM
4.5e-11	Q03ZU6	-1	88	111	TM
4.5e-11	Q7UHW8	-1	7	29	TM
4.5e-11	Q7UHW8	-1	49	73	TM
4.5e-11	Q7UHW8	-1	85	104	TM
4.5e-11	Q7UHW8	-1	116	141	TM
4.5e-11	A8FBH5	-1	6	23	TM
4.5e-11	A8FBH5	-1	35	55	TM
4.5e-11	A8FBH5	-1	61	83	TM
4.5e-11	A8FBH5	-1	95	116	TM
4.5e-11	A7Z2X1	-1	4	16	TM
4.5e-11	A7Z2X1	-1	31	51	TM
4.5e-11	A7Z2X1	-1	63	84	TM
4.5e-11	A7Z2X1	-1	96	117	TM
4.5e-11	A4XHA8	-1	6	24	TM
4.5e-11	A4XHA8	-1	36	55	TM
4.5e-11	A4XHA8	-1	61	81	TM
4.5e-11	A4XHA8	-1	93	115	TM
4.5e-11	A5EX40	-1	3	13	TM
4.5e-11	A5EX40	-1	34	56	TM
4.5e-11	A5EX40	-1	63	82	TM
4.5e-11	A5EX40	-1	94	119	TM
4.5e-11	A6GBU2	-1	12	31	TM
4.5e-11	A6GBU2	-1	43	62	TM
4.5e-11	A6GBU2	-1	74	97	TM
4.5e-11	A6GBU2	-1	109	130	TM
4.5e-11	Q4L7C3	-1	4	16	TM
4.5e-11	Q4L7C3	-1	31	55	TM
4.5e-11	Q4L7C3	-1	67	86	TM
4.5e-11	Q4L7C3	-1	92	114	TM
4.5e-11	A4J4K8	-1	2	12	TM
4.5e-11	A4J4K8	-1	32	52	TM
4.5e-11	A4J4K8	-1	64	84	TM
4.5e-11	A4J4K8	-1	96	117	TM
4.5e-11	A5VRB9	-1	6	23	TM
4.5e-11	A5VRB9	-1	35	59	TM
4.5e-11	A5VRB9	-1	65	84	TM
4.5e-11	A5VRB9	-1	104	127	TM
4.5e-11	Q8FVM0	-1	6	23	TM
4.5e-11	Q8FVM0	-1	35	56	TM
4.5e-11	Q8FVM0	-1	68	92	TM
4.5e-11	Q8FVM0	-1	104	129	TM
4.5e-11	Q49YL3	-1	6	26	TM
4.5e-11	Q49YL3	-1	38	59	TM
4.5e-11	Q49YL3	-1	65	84	TM
4.5e-11	Q49YL3	-1	96	117	TM
4.5e-11	Q5FKD1	-1	3	14	TM
4.5e-11	Q5FKD1	-1	35	56	TM
4.5e-11	Q5FKD1	-1	63	80	TM
4.5e-11	Q5FKD1	-1	100	121	TM
4.5e-11	Q83WT7	-1	29	48	TM
4.5e-11	Q83WT7	-1	60	80	TM
4.5e-11	Q83WT7	-1	92	111	TM
4.5e-11	Q83WT7	-1	123	145	TM
4.5e-11	Q83WT7	-1	205	225	TM
4.5e-11	Q83WT7	-1	231	254	TM
4.5e-11	Q83WT7	-1	266	287	TM
4.5e-11	Q7VPN2	-1	5	13	TM
4.5e-11	Q7VPN2	-1	28	49	TM
4.5e-11	Q7VPN2	-1	61	79	TM
4.5e-11	Q7VPN2	-1	91	119	TM
4.5e-11	Q5F8D0	-1	5	26	TM
4.5e-11	Q5F8D0	-1	38	54	TM
4.5e-11	Q5F8D0	-1	61	79	TM
4.5e-11	Q5F8D0	-1	91	112	TM
4.5e-11	B8G951	-1	4	15	TM
4.5e-11	B8G951	-1	36	55	TM
4.5e-11	B8G951	-1	67	85	TM
4.5e-11	B8G951	-1	97	120	TM
4.5e-11	A4VLU8	-1	5	18	TM
4.5e-11	A4VLU8	-1	33	54	TM
4.5e-11	A4VLU8	-1	66	86	TM
4.5e-11	A4VLU8	-1	98	122	TM
4.5e-11	Q5P2N0	-1	2	13	TM
4.5e-11	Q5P2N0	-1	36	60	TM
4.5e-11	Q5P2N0	-1	72	90	TM
4.5e-11	Q5P2N0	-1	102	126	TM
4.5e-11	Q38ZE5	-1	7	27	TM
4.5e-11	Q38ZE5	-1	33	52	TM
4.5e-11	Q38ZE5	-1	64	84	TM
4.5e-11	Q38ZE5	-1	96	117	TM
4.5e-11	Q3AAB1	-1	4	12	TM
4.5e-11	Q3AAB1	-1	32	52	TM
4.5e-11	Q3AAB1	-1	83	101	TM
4.5e-11	Q3AAB1	-1	107	125	TM
4.5e-11	P72836	-1	9	16	TM
4.5e-11	P72836	-1	37	59	TM
4.5e-11	P72836	-1	71	89	TM
4.5e-11	P72836	-1	104	125	TM
4.5e-11	A8AAZ9	-1	3	10	TM
4.5e-11	A8AAZ9	-1	33	53	TM
4.5e-11	A8AAZ9	-1	65	87	TM
4.5e-11	A8AAZ9	-1	93	113	TM
4.5e-11	A5N506	-1	6	21	TM
4.5e-11	A5N506	-1	33	56	TM
4.5e-11	A5N506	-1	99	121	TM
4.5e-11	A7I227	-1	5	28	TM
4.5e-11	A7I227	-1	34	57	TM
4.5e-11	A7I227	-1	69	88	TM
4.5e-11	A7I227	-1	100	122	TM
4.5e-11	Q8TIQ4	-1	12	28	TM
4.5e-11	Q8TIQ4	-1	34	56	TM
4.5e-11	Q8TIQ4	-1	68	87	TM
4.5e-11	Q8TIQ4	-1	93	114	TM
4.5e-11	A0Q1L0	-1	5	24	TM
4.5e-11	A0Q1L0	-1	36	58	TM
4.5e-11	A0Q1L0	-1	70	87	TM
4.5e-11	A0Q1L0	-1	99	123	TM
4.5e-11	Q464W5	-1	4	17	TM
4.5e-11	Q464W5	-1	32	54	TM
4.5e-11	Q464W5	-1	66	84	TM
4.5e-11	Q464W5	-1	96	115	TM
4.5e-11	A5IL48	-1	6	23	TM
4.5e-11	A5IL48	-1	35	56	TM
4.5e-11	A5IL48	-1	68	89	TM
4.5e-11	A5IL48	-1	101	122	TM
4.5e-11	A7I6T8	-1	7	26	TM
4.5e-11	A7I6T8	-1	32	54	TM
4.5e-11	A7I6T8	-1	66	85	TM
4.5e-11	A7I6T8	-1	97	118	TM
4.5e-11	A6VGL6	-1	4	15	TM
4.5e-11	A6VGL6	-1	33	55	TM
4.5e-11	A6VGL6	-1	62	80	TM
4.5e-11	A6VGL6	-1	100	121	TM
4.5e-11	Q8YI11	-1	4	14	TM
4.5e-11	Q8YI11	-1	37	56	TM
4.5e-11	Q8YI11	-1	68	90	TM
4.5e-11	Q8YI11	-1	96	117	TM
4.5e-11	B3XPY6	-1	7	18	TM
4.5e-11	B3XPY6	-1	39	61	TM
4.5e-11	B3XPY6	-1	73	97	TM
4.5e-11	B3XPY6	-1	103	126	TM
4.5e-11	A2F7Z4	-1	3	16	TM
4.5e-11	A2F7Z4	-1	31	51	TM
4.5e-11	A2F7Z4	-1	63	81	TM
4.5e-11	A2F7Z4	-1	101	119	TM
4.5e-11	A2EQG0	-1	6	27	TM
4.5e-11	A2EQG0	-1	34	52	TM
4.5e-11	A2EQG0	-1	96	116	TM
4.5e-11	A0CCJ9	-1	6	31	TM
4.5e-11	A0CCJ9	-1	66	88	TM
4.5e-11	A0CCJ9	-1	94	113	TM
4.5e-11	A0CCJ9	-1	133	156	TM
4.5e-11	A0CCJ9	-1	176	196	TM
4.5e-11	A0CCJ9	-1	208	228	TM
4.5e-11	A0CCJ9	-1	240	258	TM
4.5e-11	Q23G77	-1	28	49	TM
4.5e-11	Q23G77	-1	79	103	TM
4.5e-11	Q23G77	-1	110	129	TM
4.5e-11	Q23G77	-1	164	186	TM
4.5e-11	Q23G77	-1	193	210	TM
4.5e-11	Q23G77	-1	216	239	TM
4.5e-11	Q23G77	-1	282	299	TM
4.5e-11	Q4Q5Z9	-1	88	107	TM
4.5e-11	Q4Q5Z9	-1	127	145	TM
4.5e-11	Q4Q5Z9	-1	157	174	TM
4.5e-11	Q4Q5Z9	-1	186	202	TM
4.5e-11	Q4Q5Z9	-1	237	259	TM
4.5e-11	Q4Q5Z9	-1	271	291	TM
4.5e-11	Q4Q5Z9	-1	298	319	TM
4.5e-11	Q4Q5Z9	-1	364	382	TM
4.5e-11	A9A506	-1	3	11	TM
4.5e-11	A9A506	-1	32	54	TM
4.5e-11	A9A506	-1	66	84	TM
4.5e-11	A9A506	-1	96	116	TM
4.5e-11	Q46IH8	-1	7	25	TM
4.5e-11	Q46IH8	-1	31	50	TM
4.5e-11	Q46IH8	-1	57	76	TM
4.5e-11	Q46IH8	-1	88	109	TM
4.5e-11	A9BD76	-1	12	29	TM
4.5e-11	A9BD76	-1	35	51	TM
4.5e-11	A9BD76	-1	58	75	TM
4.5e-11	A9BD76	-1	87	110	TM
4.5e-11	Q7V9N6	-1	12	30	TM
4.5e-11	Q7V9N6	-1	36	53	TM
4.5e-11	Q7V9N6	-1	60	78	TM
4.5e-11	Q7V9N6	-1	90	114	TM
4.5e-11	Q46IH7	-1	4	14	TM
4.5e-11	Q46IH7	-1	35	54	TM
4.5e-11	Q46IH7	-1	66	89	TM
4.5e-11	Q46IH7	-1	101	121	TM
4.5e-11	Q7V9N5	-1	6	26	TM
4.5e-11	Q7V9N5	-1	38	58	TM
4.5e-11	Q7V9N5	-1	73	99	TM
4.5e-11	Q7V9N5	-1	106	128	TM
4.5e-11	A9BD77	-1	6	29	TM
4.5e-11	A9BD77	-1	41	60	TM
4.5e-11	A9BD77	-1	72	95	TM
4.5e-11	A9BD77	-1	107	127	TM
4.5e-11	A5GI10	-1	6	27	TM
4.5e-11	A5GI10	-1	39	61	TM
4.5e-11	A5GI10	-1	73	96	TM
4.5e-11	A5GI10	-1	108	128	TM
4.5e-11	A2BZ16	-1	12	40	TM
4.5e-11	A2BZ16	-1	52	72	TM
4.5e-11	A2BZ16	-1	84	104	TM
4.5e-11	A2BTL4	-1	6	23	TM
4.5e-11	A2BTL4	-1	35	57	TM
4.5e-11	A2BTL4	-1	63	85	TM
4.5e-11	A2BTL4	-1	97	122	TM
4.5e-11	Q8NMM8	-1	4	16	TM
4.5e-11	Q8NMM8	-1	31	47	TM
4.5e-11	Q8NMM8	-1	52	72	TM
4.5e-11	Q8NMM8	-1	84	106	TM
4.5e-11	Q9UTS8	-1	7	25	TM
4.5e-11	Q9UTS8	-1	37	57	TM
4.5e-11	Q9UTS8	-1	64	85	TM
4.5e-11	Q9UTS8	-1	105	127	TM
4.5e-11	Q9UTS8	-1	155	175	TM
4.5e-11	Q9UTS8	-1	187	205	TM
4.5e-11	Q9UTS8	-1	217	236	TM
4.5e-11	Q9UTS8	-1	248	267	TM
4.5e-11	Q9UTS8	-1	279	303	TM
4.5e-11	Q4Q5Z9	-1	88	107	TM
4.5e-11	Q4Q5Z9	-1	127	145	TM
4.5e-11	Q4Q5Z9	-1	157	174	TM
4.5e-11	Q4Q5Z9	-1	186	202	TM
4.5e-11	Q4Q5Z9	-1	237	259	TM
4.5e-11	Q4Q5Z9	-1	271	291	TM
4.5e-11	Q4Q5Z9	-1	298	319	TM
4.5e-11	Q4Q5Z9	-1	364	382	TM
4.5e-11	Q23G77	-1	28	49	TM
4.5e-11	Q23G77	-1	79	103	TM
4.5e-11	Q23G77	-1	110	129	TM
4.5e-11	Q23G77	-1	164	186	TM
4.5e-11	Q23G77	-1	193	210	TM
4.5e-11	Q23G77	-1	216	239	TM
4.5e-11	Q23G77	-1	282	299	TM
4.5e-11	Q5AFH3	-1	71	88	TM
4.5e-11	Q5AFH3	-1	100	121	TM
4.5e-11	Q5AFH3	-1	141	164	TM
4.5e-11	Q5AFH3	-1	185	207	TM
4.5e-11	Q5AFH3	-1	227	249	TM
4.5e-11	Q5AFH3	-1	261	278	TM
4.5e-11	Q5AFH3	-1	290	311	TM
4.5e-11	Q5AFH3	-1	364	385	TM
4.5e-11	Q5KAE8	-1	67	84	TM
4.5e-11	Q5KAE8	-1	96	116	TM
4.5e-11	Q5KAE8	-1	128	148	TM
4.5e-11	Q5KAE8	-1	171	189	TM
4.5e-11	Q5KAE8	-1	226	249	TM
4.5e-11	Q5KAE8	-1	255	274	TM
4.5e-11	Q5KAE8	-1	286	306	TM
4.5e-11	Q5KAE8	-1	326	344	TM
4.5e-11	Q5KAE8	-1	356	375	TM
4.5e-11	Q4PD24	-1	166	185	TM
4.5e-11	Q4PD24	-1	205	221	TM
4.5e-11	Q4PD24	-1	233	253	TM
4.5e-11	Q4PD24	-1	281	303	TM
4.5e-11	Q4PD24	-1	345	370	TM
4.5e-11	Q4PD24	-1	376	392	TM
4.5e-11	Q4PD24	-1	404	426	TM
4.5e-11	Q4PD24	-1	446	468	TM
4.5e-11	Q4PD24	-1	480	501	TM
4.5e-11	Q6CGB9	-1	3	14	TM
4.5e-11	Q6CGB9	-1	39	55	TM
4.5e-11	Q6CGB9	-1	75	95	TM
4.5e-11	Q6CGB9	-1	115	136	TM
4.5e-11	Q6CGB9	-1	157	180	TM
4.5e-11	Q6CGB9	-1	186	204	TM
4.5e-11	Q6CGB9	-1	211	233	TM
4.5e-11	Q6CGB9	-1	253	272	TM
4.5e-11	Q6CGB9	-1	284	307	TM
4.5e-11	Q6C7Z3	-1	28	48	TM
4.5e-11	Q6C7Z3	-1	103	128	TM
4.5e-11	Q6C7Z3	-1	148	166	TM
4.5e-11	Q6C7Z3	-1	186	209	TM
4.5e-11	Q6C7Z3	-1	215	232	TM
4.5e-11	Q6C7Z3	-1	252	270	TM
4.5e-11	Q6C7Z3	-1	282	302	TM
4.5e-11	Q6C7Z3	-1	314	335	TM
4.5e-11	Q08991	-1	12	30	TM
4.5e-11	Q08991	-1	42	69	TM
4.5e-11	Q08991	-1	81	104	TM
4.5e-11	Q08991	-1	124	148	TM
4.5e-11	Q08991	-1	214	235	TM
4.5e-11	Q08991	-1	241	259	TM
4.5e-11	Q08991	-1	271	291	TM
4.5e-11	Q08991	-1	311	331	TM
4.5e-11	Q08991	-1	343	366	TM
4.5e-11	Q5WJQ2	-1	7	29	TM
4.5e-11	Q5WJQ2	-1	35	57	TM
4.5e-11	Q5WJQ2	-1	69	89	TM
4.5e-11	Q5WJQ2	-1	101	122	TM
4.5e-11	A1A1D2	-1	6	23	TM
4.5e-11	A1A1D2	-1	35	55	TM
4.5e-11	A1A1D2	-1	67	91	TM
4.5e-11	A1A1D2	-1	138	157	TM
4.5e-11	A7A346	-1	82	101	TM
4.5e-11	A7A346	-1	121	140	TM
4.5e-11	A7A346	-1	152	173	TM
4.5e-11	A7A346	-1	188	213	TM
4.5e-11	Q88ZT7	-1	4	15	TM
4.5e-11	Q88ZT7	-1	30	50	TM
4.5e-11	Q88ZT7	-1	62	82	TM
4.5e-11	Q88ZT7	-1	94	122	TM
4.5e-11	A0JYB8	-1	12	33	TM
4.5e-11	A0JYB8	-1	39	63	TM
4.5e-11	A0JYB8	-1	70	94	TM
4.5e-11	A0JYB8	-1	106	125	TM
4.5e-11	A0NJX0	-1	4	14	TM
4.5e-11	A0NJX0	-1	29	51	TM
4.5e-11	A0NJX0	-1	58	76	TM
4.5e-11	A0NJX0	-1	96	121	TM
4.5e-11	Q5FKD2	-1	7	25	TM
4.5e-11	Q5FKD2	-1	31	53	TM
4.5e-11	Q5FKD2	-1	60	80	TM
4.5e-11	Q5FKD2	-1	92	113	TM
4.5e-11	Q07MP6	-1	12	32	TM
4.5e-11	Q07MP6	-1	44	67	TM
4.5e-11	Q07MP6	-1	83	100	TM
4.5e-11	Q07MP6	-1	112	136	TM
4.5e-11	Q2J3P8	-1	13	24	TM
4.5e-11	Q2J3P8	-1	49	69	TM
4.5e-11	Q2J3P8	-1	81	104	TM
4.5e-11	Q2J3P8	-1	110	134	TM
4.5e-11	B3EI10	-1	10	20	TM
4.5e-11	B3EI10	-1	38	60	TM
4.5e-11	B3EI10	-1	72	90	TM
4.5e-11	B3EI10	-1	102	126	TM
4.5e-11	Q1AYN1	-1	21	43	TM
4.5e-11	Q1AYN1	-1	63	81	TM
4.5e-11	Q1AYN1	-1	93	112	TM
4.5e-11	Q1AYN1	-1	124	143	TM
4.5e-11	Q03UF6	-1	7	18	TM
4.5e-11	Q03UF6	-1	39	61	TM
4.5e-11	Q03UF6	-1	73	95	TM
4.5e-11	Q03UF6	-1	101	121	TM
4.5e-11	Q03ZU7	-1	7	28	TM
4.5e-11	Q03ZU7	-1	40	60	TM
4.5e-11	Q03ZU7	-1	72	89	TM
4.5e-11	Q03ZU7	-1	95	117	TM
4.5e-11	Q6AHI4	-1	17	28	TM
4.5e-11	Q6AHI4	-1	46	66	TM
4.5e-11	Q6AHI4	-1	78	98	TM
4.5e-11	Q6AHI4	-1	113	139	TM
4.5e-11	A7BBA8	-1	10	18	TM
4.5e-11	A7BBA8	-1	39	61	TM
4.5e-11	A7BBA8	-1	81	107	TM
4.5e-11	A7BBA8	-1	113	132	TM
4.5e-11	A4QGU1	-1	6	24	TM
4.5e-11	A4QGU1	-1	31	49	TM
4.5e-11	A4QGU1	-1	69	90	TM
4.5e-11	Q4JSG6	-1	7	30	TM
4.5e-11	Q4JSG6	-1	50	72	TM
4.5e-11	Q4JSG6	-1	84	102	TM
4.5e-11	Q4JSG6	-1	114	139	TM
4.5e-11	A5KTD5	-1	54	72	TM
4.5e-11	A5KTD5	-1	84	107	TM
4.5e-11	A5KTD5	-1	119	142	TM
4.5e-11	A5KTD5	-1	154	177	TM
4.5e-11	A6W0D0	-1	4	12	TM
4.5e-11	A6W0D0	-1	32	55	TM
4.5e-11	A6W0D0	-1	67	92	TM
4.5e-11	A6W0D0	-1	98	119	TM
4.5e-11	A4BDQ7	-1	6	14	TM
4.5e-11	A4BDQ7	-1	43	62	TM
4.5e-11	A4BDQ7	-1	74	95	TM
4.5e-11	A4BDQ7	-1	101	125	TM
4.5e-11	A5FV99	-1	68	88	TM
4.5e-11	A5FV99	-1	100	125	TM
4.5e-11	A5FV99	-1	132	149	TM
4.5e-11	A5FV99	-1	169	190	TM
4.5e-11	Q3J8V3	-1	5	15	TM
4.5e-11	Q3J8V3	-1	39	56	TM
4.5e-11	Q3J8V3	-1	68	86	TM
4.5e-11	Q3J8V3	-1	98	121	TM
4.5e-11	A1AM94	-1	4	12	TM
4.5e-11	A1AM94	-1	33	52	TM
4.5e-11	A1AM94	-1	64	85	TM
4.5e-11	A1AM94	-1	97	125	TM
4.5e-11	A5IH85	-1	6	23	TM
4.5e-11	A5IH85	-1	35	57	TM
4.5e-11	A5IH85	-1	69	93	TM
4.5e-11	A5IH85	-1	105	127	TM
4.5e-11	A5CXX2	-1	3	12	TM
4.5e-11	A5CXX2	-1	41	60	TM
4.5e-11	A5CXX2	-1	67	86	TM
4.5e-11	A5CXX2	-1	106	128	TM
4.5e-11	Q1GJZ3	-1	2	10	TM
4.5e-11	Q1GJZ3	-1	39	58	TM
4.5e-11	Q1GJZ3	-1	65	87	TM
4.5e-11	Q1GJZ3	-1	99	121	TM
4.5e-11	Q8PKZ5	-1	6	26	TM
4.5e-11	Q8PKZ5	-1	38	61	TM
4.5e-11	Q8PKZ5	-1	73	97	TM
4.5e-11	Q8PKZ5	-1	104	124	TM
4.5e-11	A3UD64	-1	4	15	TM
4.5e-11	A3UD64	-1	33	56	TM
4.5e-11	A3UD64	-1	68	92	TM
4.5e-11	A3UD64	-1	98	122	TM
4.5e-11	A1EMW2	-1	3	14	TM
4.5e-11	A1EMW2	-1	35	57	TM
4.5e-11	A1EMW2	-1	69	85	TM
4.5e-11	A1EMW2	-1	105	124	TM
4.5e-11	Q5YR86	-1	21	42	TM
4.5e-11	Q5YR86	-1	54	73	TM
4.5e-11	Q5YR86	-1	80	99	TM
4.5e-11	Q5YR86	-1	111	134	TM
4.5e-11	A7JDJ3	-1	3	14	TM
4.5e-11	A7JDJ3	-1	33	56	TM
4.5e-11	A7JDJ3	-1	68	88	TM
4.5e-11	A7JDJ3	-1	100	125	TM
4.5e-11	A7BBA9	-1	6	23	TM
4.5e-11	A7BBA9	-1	44	62	TM
4.5e-11	A7BBA9	-1	74	93	TM
4.5e-11	A7BBA9	-1	100	120	TM
4.5e-11	Q8G6U1	-1	5	15	TM
4.5e-11	Q8G6U1	-1	44	62	TM
4.5e-11	Q8G6U1	-1	69	88	TM
4.5e-11	Q8G6U1	-1	100	128	TM
4.5e-11	Q4JSG7	-1	6	27	TM
4.5e-11	Q4JSG7	-1	39	60	TM
4.5e-11	Q4JSG7	-1	80	101	TM
4.5e-11	Q4JSG7	-1	113	138	TM
4.5e-11	A1SKX4	-1	26	46	TM
4.5e-11	A1SKX4	-1	58	79	TM
4.5e-11	A1SKX4	-1	91	108	TM
4.5e-11	A1SKX4	-1	123	148	TM
4.5e-11	Q6AHI5	-1	4	15	TM
4.5e-11	Q6AHI5	-1	35	58	TM
4.5e-11	Q6AHI5	-1	99	121	TM
4.5e-11	A4AFW6	-1	6	23	TM
4.5e-11	A4AFW6	-1	35	60	TM
4.5e-11	A4AFW6	-1	66	85	TM
4.5e-11	A4AFW6	-1	97	120	TM
4.5e-11	A0JYB9	-1	6	24	TM
4.5e-11	A0JYB9	-1	36	59	TM
4.5e-11	A0JYB9	-1	65	86	TM
4.5e-11	A0JYB9	-1	98	120	TM
4.5e-11	A3TIL1	-1	4	15	TM
4.5e-11	A3TIL1	-1	30	52	TM
4.5e-11	A3TIL1	-1	59	82	TM
4.5e-11	A3TIL1	-1	94	114	TM
4.5e-11	Q9HNW1	-1	12	34	TM
4.5e-11	Q9HNW1	-1	40	58	TM
4.5e-11	Q9HNW1	-1	70	91	TM
4.5e-11	Q9HNW1	-1	97	120	TM
4.5e-11	Q18FV1	-1	20	41	TM
4.5e-11	Q18FV1	-1	53	71	TM
4.5e-11	Q18FV1	-1	77	98	TM
endgroup	TM
