# Supplementary material for: Functional specialization in nucleotide sugar transporters occurred through differentiation of the gene cluster EamA (DUF6) before the radiation of Viridiplantae
Source: BMC Evol Biol. 2011 May 12;11:123. doi: 10.1186/1471-2148-11-123 (PMC3111387; doi:10.1186/1471-2148-11-123)
Supplement: Additional file 4 — Alignments for 19 DMT families in Jalview format. Alignments for 19 DMT families in Jalview format. The archive file contains alignment files that can be loaded in Jalview, and '.mup' files that contain Phobius TM predictions and pfam_scan domain location predictions as Jalview loadable markup language. [file 1471-2148-11-123-S4.TGZ › crt.aln]

>Q55C66
MG--SDERKPLLSI-----NDGDDDFNHQDVST---KTPPIKKESLSNKF----------
-----------------------------KSFLKKS---------M------TKETLPIL
IYVLLYIISGVINVVLLKKLMIKFVNYGFFLSQITNYGYLPIFLVAMWYKMYCTSDVPKE
TRNFPQYKFVIMGLLDAINGFFVVIGGVSTSGPLQQLLNQAIIPFTMIASFIFLRERYSL
FQLGGAAVILGGVIVSLIPSLVG-----GSSGGNIL-----FYNFFYLISVIPGALSNVY
KDIAFQSI-------DMDVWYLQFWDCLYQSLFGSILFPVNNW-LPPPATIKFTEIIPSM
RDGALCLGGKNTILPIFNGTTSTLAFGSC--GINDNFVCDDCHNTWIIVLIYMTVNIAYN
IFILLVLKHAGATVYSIANTVILPLTNIFFSIHFIMGAATTPFSALSVAGLLLILFGLGG
YRIGSM-IKKPPPDSKKDSEQQGG------EGGAGDGDSSDNKNNLGDSAEIPQQIQPKT
QLHLRNQFFGRLGIDIPESRYRAT-----------NIINN
>C0P2Z6
------------------------------------------------------------
---------------------------------------------M------SSSPLITA
AASAAVVALAVANRVLYKLALVPLKAYPFFLAQLTTFGYVAVYFSMLYT-RYRTGLVTRD
MLALPKHRFVAIGLLEALGVFAGMSAGAMLPGPAIPILSQSFLVWQLIFSALLLGRTYSA
RQVIGCFLVVSGVILAVAS---------GADDGQLLSDVKLIWPALMIASSAFHAGASIL
KEAVFIDGAKRLKGKRPDIFVVNSFGSGFQAVFVFLLLPF----LSNLRGIKFAELPAYL
NGGAECFLNVAESPI-------------------------DCGGAPFLPLLFIVVNMAFN
VSLLNLVKMSSAIVASLTATSAVPISIYILSLPLPYIPHGTELSTSFIIGAVILLMGLIL
YNLPQSSLKQ--------------------------------------------------
-------------LK-----------------------AD
>Q7YZ23
MN----------------------GSGRELLLGSESENEQIQIITLIKNG----------
-----------------------------MSALNEG------------VIKPCKENFFLI
VCMMSLLISSVFNSVFFKKMTSAMPNHVWFLTQLTSALYIPLFGLVLLI-SYFRGELSRD
NLEFPMSKFWMMGFFDAFSSILTLLASTHTSGVMQVVLGQMCTPITLVMLSSICKDRFHK
LQYIGATVMVMGIFIVKSTLILGIRKSSGAENSNQL-----IFNILFVIACIPASASSVY
KDLSFREYS------SLNENYLQFCVAATQVIIGFILVPINSLSILGPQKIEMNQIPSLL
FDGANCLFLKRNSIT-----------ESC--GGELQRPCDNCNSAQFPVLIYFIANVICN
VFSVLVLKHGTASTGFIVSTLRLPVTTLVFFSPRLVGKEATEPKVEDLIGILILILGLIL
YRLGSVKINQEEEEIQTEEEPERD------------------------------------
YYELSSMTYSKETIDKIKSNTSSTTCSFNIEYDSSHFHSS
>Q9GSB0
MTNNDKEKQPLLSSI--NNED--DNGATINIVEPVPWYSNIPQK----------------
--------------------------------IKNS---------M------SKETITIL
IYVVLYVTSGVINSVLLKKVMNKFTNYAFFLSQLTNFGYVPIFGAVTAYKIFFTKDIPQE
TRDFPTRKFAIMGALDAITGFFVVIGGVSTSGPLQQLLNQAIIPFTMIASFIFLKERYSL
IQLGGALVIIGGVVTSLIPSLLG-----GSSGGNKP-----FWNFFYLLSVIPGALSNVY
KDIGFQAVA------DMDVWYLQYWDSLYQSIFGLFLFPVNNW-LPPPATVKFEQILPFM
KEGAECLAGINSIIPSYINGTSSFTATSCTYAPDATITCDDCHNAWIVIILYMTINIIYN
IFILLVLKHAGATVYSIANTLRLPLTNIVFSIHFIMGSAVSPFSGLSVAGLVIILVGLGG
YRVGSM-IKQ------KKAAAAGG------AIKVIPSYGPAGMDNI--IPVQKEYIEPKS
QAHLRNQFFGKLGINVPEARYRAA------N--NNNYGDA
>A9NS11
MDIVMALS---IKFGLPSVPTL--SHHNYHYNYRRSPVAFLRSSTLLHHATATSHNFIKP
EGCRPPVQCLSNCRRLRRQGGSHVGRQIMVATRASGVRIDDGSLSY------SQKNLKIL
IAAAVTVGLAVANRVLYKLALVPLKEYPFFLAQLTTFGYVVVYFSILYF-RYHAGIVTDE
MLAFPKLRFVVIGALEALGVASGMAAAVNLSGASIPILSQTFLVWQLILSVLILERRYTG
NQIFGCLLVAAGVIMAIAS---------GASTGQLLENSGNFWPLLMIASSSFQAGASIL
KESVFLDAAKRLKAGSVDLFVVNSFGSGFQALFVLLLLPF----LSKLKGIPLNQLPSYF
RDGAACFINMG-SIS-------------------------DCAGAPLLPLLFIIMNMCFN
ISLLRLVKMSSAVVASLSITLSVPLSIFMFTLPLPYLAAESRLTPTFILGATILVLGLVM
YNFPKNAKDA--------------------------------------------------
-------------LKKTITNYLGTFQFGPLVQSLSSPMKS
>B6AJI0
MNPLFI----------------------------LNNLLNISDTTNIQGG----------
-----------------------------NYGFTETIQNCRLFLFIKDYYKLIKKNFYLI
FCMLGLLLSSVVNSVYFKKMTNAMPNHVWFLTQLISGLYVPFFGIIVLI-LYLKNNISDE
TLKIPLRKFWIMGFLDSFGSILTLLASVHTSGVMQVILGQFCTPITLIMLTIFCKDKFHI
MQYLGAFIMIIGIFIVKSAVILGFRDISESDKSNYL-----VFNILFIISCIPASASSVY
KDMTFRETS------SLNEHYLQFNVALAQVIIGFFLAPINSIPILGPLKIEITEIPSLL
GQGLRCLFLKQNIVT-----------TNC--GNDGQRSCDMCELVQLPVLIYFIANIICN
IFSIMVIKHGSAATGFIVSTMRLPLTTFVFFSSTLVGKEATTPHIEDFIGIFILVCGLIL
YRFGAT-MNYD----FVEDSYELN------------------------------------
YIENYSIYPNYKELDISTSATGNEENSLD-SYSSTYYSRL
>Q84TI1
MDTVLMATTPPIRCLHASIPTVFRSPAIYQVSCRSSQLFSYRSTTMM------SMCFLRR
SDLRSRFLSTPKTTSPMRRPRFSVG----ASTEESS---------I------PSNRNLIV
ANSVVIVALAVANRVLYKLALVPMKQYPFFMAQLTTFGYVLIYFTILYT-RRRLGIVTNE
MMDVPKWRFAIIGFLEALGVATGMAAAAMLPGPVIPILNQTYLVWQLLFALLILGRRFLL
NQIAGCLLVAVGVVVAVSR---------YYA----------IWNRFLMACC---------
------------------IGSIRCFSS---------------------------------
----WCIYHKG---------------------------------------------ICFQ
------------------------------------------------------------
------------------------------------------------------------
----------------------------------------
>A1L4X0
MDTVLMATTPPIRCLHASIPTVFRSPAIYQVSCRSSQLFSYRSTTMM------SMCFLRR
SDLRSRFLSTPKTTSPMRRPRFSVG----ASTEESS---------I------PSNRNLIV
ANSVVIVALAVANRVLYKLALVPMKQYPFFMAQLTTFGYVLIYFTILYT-RRRLGIVTNE
MMDVPKWRFAIIGFLEALGVATGMAAAAMLPGPVIPILNQTYLVWQLLFALLILGRRFLL
NQIAGCLLVAVGVVVAVSS---------GSGADTTLSGIGFLWPAVLVASAAFQAGASII
KEFVFNDAAKRLEGKSLDIFVVNSFGSGFQALFVFLLLPF----LSNLKGIPFASLPSYL
KDGAGCFFNTGAKIS-------------------------GCDGAPILPLLYISTNLAFN
ISLLHLVKISSAIVSSLTMMLSVPLAVYIMSKPLPYLPGGSSLSSNFTMGCIVLVLGLLL
YNIPTTPTKQ--------------------------------------------------
-------------HTK----------------------TS
>Q86K77
M---SEEKLPLLSPL--NENDIENDYKDENLKSDLDKLSNVKKQSIIQRF----------
-----------------------------KDYLKNS---------I------SKQTATVL
VYVVLYILSGVINSLLLKKVMNVFTNYGFFLNQLTNYGYVPIFGAIVLYKILFTNDIPKD
TRSFPQWKFVIMGALDAVTGYFVVIGGIKTTGPLQQLLNQSVIPFTMLLSFIFLKERYSL
IQLGGALIIIGGVVVSLIPSLTG-----GNTSGNML-----FYNFFYLISMIPYAFSNVY
KAIGI-------------------------------------------------------
------------------------------------------------------------
------------------------------------------------------------
------------------------------------------------------------
-------YFFKI----------------------------
>Q550A6
M---SEEKLPLLSPL--NENDIENDYKDENLKSDLDKLSNVKKQSIIQRF----------
-----------------------------KDYLKNS---------I------SKQTATVL
VYVVLYILSGVINSLLLKKVMNVFTNYGFFLNQLTNYGYVPIFGAIVLYKILFTNDIPKD
TRSFPQWKFVIMGALDAVTGYFVVIGGIKTTGPLQQLLNQSVIPFTMLLSFIFLKERYSL
IQLGGALIIIGGVVVSLIPSLTG-----GNTSGNML-----FYNFFYLISMIPYAFSNVY
KAIGFSTVE------DMDVWYLQYFDALYQSLVGTVLFPINNW-LPPPSDMKFNQVIPQL
KAGGKCLGGINTLIEQYNSTTGELLPTSCNYGDN--LGCDNCHGAWVVVLIYMAVNVLYN
VFILLVLKHAGATVFSIANTLRLPLTNIAFSFKFIMGSDSNPFSGLSVAGLCIILLGLGG
YRVGSM-IKQ------KKEAAASADSSSNTENKVIPKVFPTQFGEV--SIIIKKKVPPKS
QTHLRNQFFGKLGITVPESKLR-N------Q--NSIYGDQ
>B6TN14
------------------------------------------------------------
---------------------------------------------M------SSSPLITA
AASAAVVALAVANRVLYKLALVPLKAYPFFLAQLTTFGYVAVYFSMLYT-RYRTGLVTRD
MLALPKHRFVAIGLLEALGVFAGMSAGAMLPGPAIPILSQSFLVWQLIFSALLLGRTYSA
RQVIGCFLVVSGVILAVAS---------GADDGQLLSDVKLIWPALMIASSAFHAGASIL
KEAVFIDGAKRLKGKRPDIFVVNSFGSGFQAVFVFLLLPF----LSNLRGIKFAELPAYL
NGGAECFLNVAESPI-------------------------DCGGAPFLPLLFIMVNMAFN
VSLLNLVKMSSAIVASLTATSAVPISIYILSLPLPYIPHGTELSTSFIIGAVILLMGLIL
YNLPQSSLKQ--------------------------------------------------
-------------LK-----------------------AD
>Q5CIN3
MN----------------------GSGRELLLGSEGENEQIQIITLIKNG----------
-----------------------------MSALNEG------------VIKPCRENFFLI
VCMMSLLISSVFNSVFFKKMTSAMPNHVWFLTQLTSALYIPLFGLVLLI-FYFRGELSRD
NLEFPISKFWMMGFFDAFSSILTLLASTHTSGVMQVVLGQMCTPITLVMLSSICKDRFHK
LQYIGATVMVMGIFIVKSTLILGIRKSSGAENSNQL-----IFNILFVIACIPASASSVY
KDLSFREYS------SLNENYLQFCVAVTQVIIGFILVPINSLSILGPQKIEMNQIPSLL
FDGANCLFLKRNSIT-----------ESC--GGELQRPCDNCNSAQFPVLIYFIANVICN
VFSVLVLKHGTASTGFIVSTLRLPVTTLVFFSPRLVGKEATEPKVQDLIGILILILGLIL
YRLGSVKINQEEEEIQTEEEPERD------------------------------------
YYELSSVTYSKETIDKIKSNTSSTTCSFNIEYDSSHFHSS
>C3S7P7
MTIL-KKKKK-------GSPQITPDERYRELDSHAQNESEIQEDVPISRKI---------
-----------------------------ANFLKLA-------------YNEIRENISIY
LLIIVYLCVCVMNKLLAKRTLKKIGNYSFVTSETHNCICMVVFFALYFM-FGRRVMSAKE
RHRNFGVQFLLISLLDACSVIIAFIGLTRTTGNIQSFVMQLSIPINMFFCFLILRY----
------------------------------------------------------------
------------------------------------------------------------
------------------------------------------------------------
------------------------------------------------------------
------------------------------------------------------------
----------------------------------------
>Q5CWI9
MN----------------------GSGRELLLGSESENEQIQIITLIKNG----------
-----------------------------MSALNEG------------VIKPCKENFFLI
VCMMSLLISSVFNSVFFKKMTSAMPNHVWFLTQLTSALYIPLFGLVLLI-SYFRGELSRD
NLEFPMSKFWMMGFFDAFSSILTLLASTHTSGVMQVVLGQMCTPITLVMLSSICKDRFHK
LQYIGATVMVMGIFIVKSTLILGIRKSSGAENSNQL-----IFNILFVIACIPASASSVY
KDLSFREYS------SLNENYLQFCVAATQVIIGFILVPINSLSILGPQKIEMNQIPSLL
FDGANCLFLKRNSIT-----------ESC--GGELQRPCDNCNSAQFPVLIYFIANVICN
VFSVLVLKHGTASTGFIVSTLRLPVTTLVFFSPRLVGKEATEPKVEDLIGILILILGLIL
YRLGSVKINQEEEEIQTEEEPERD------------------------------------
YYELSSMTYSKETIDKIKSNTSSTTCSFNIEYDSSHFHSS
>Q9STU9
MDTVLMATTPPIRCLHASIPTVFRSPAIYQVSCRSSQLFSYRSTTMM------SMCFLRR
SDLRSRFLSTPKTTSPMRRPRFSVG----ASTEESS---------I------PSNRNLIV
ANSVVIVALAVANRVLYKLALVPMKQYPFFMAQLTTFGYVLIYFTILYT-RRRLGIVTNE
MMDVPKWRFAIIGFLEALGVATGMAAA---------------------------GRRFLL
NQIAGCLLVAVGVVVAVSS---------GSGADTTLSGIGFLWPAVLVASAAFQAGASII
KEFVFNDAAKRLEGKSLDIFVVNSFGSGFQALFVFLLLPF----LSNLKGIPFASLPSYL
KDGAGCFFNTGAKIS-------------------------GCDGAPILPLLYISTNLAFN
ISLLHLVKISSAIVSSLTMMLSGPYFYPSMQRLLSV----TKYSNPYEIILLVLL-----
------------------------------------------------------------
----------------------------------------
>A9XIW1
-TILKKKKKK-------GSPQITPDERYRELDSHAQNESEIQEDVPISRKI---------
-----------------------------ANFLKLA-------------YNEIRENISIY
LLIIVYLCVCVMNKLLAKRTLKKIGNYSFVTSETHNCICMVVFFALYFM-FGRRVMSAKE
RHRNFGVQFLLISLLDACSVIIAFIGLTRTTGNIQWFVMQLSIPINMFFCF---------
------------------------------------------------------------
------------------------------------------------------------
------------------------------------------------------------
------------------------------------------------------------
------------------------------------------------------------
----------------------------------------
