# Supplementary material for: Functional specialization in nucleotide sugar transporters occurred through differentiation of the gene cluster EamA (DUF6) before the radiation of Viridiplantae
Source: BMC Evol Biol. 2011 May 12;11:123. doi: 10.1186/1471-2148-11-123 (PMC3111387; doi:10.1186/1471-2148-11-123)
Supplement: Additional file 4 — Alignments for 19 DMT families in Jalview format. Alignments for 19 DMT families in Jalview format. The archive file contains alignment files that can be loaded in Jalview, and '.mup' files that contain Phobius TM predictions and pfam_scan domain location predictions as Jalview loadable markup language. [file 1471-2148-11-123-S4.TGZ › crt.ph.mup]

TM	Forest Green
startgroup	TM
4.5e-11	Q55C66	-1	55	73	TM
4.5e-11	Q55C66	-1	85	105	TM
4.5e-11	Q55C66	-1	125	144	TM
4.5e-11	Q55C66	-1	150	169	TM
4.5e-11	Q55C66	-1	176	194	TM
4.5e-11	Q55C66	-1	206	226	TM
4.5e-11	Q55C66	-1	238	257	TM
4.5e-11	Q55C66	-1	322	343	TM
4.5e-11	Q55C66	-1	350	372	TM
4.5e-11	Q55C66	-1	378	397	TM
4.5e-11	C0P2Z6	-1	6	16	TM
4.5e-11	C0P2Z6	-1	37	57	TM
4.5e-11	C0P2Z6	-1	77	96	TM
4.5e-11	C0P2Z6	-1	102	123	TM
4.5e-11	C0P2Z6	-1	130	148	TM
4.5e-11	C0P2Z6	-1	160	179	TM
4.5e-11	C0P2Z6	-1	199	220	TM
4.5e-11	C0P2Z6	-1	257	277	TM
4.5e-11	C0P2Z6	-1	284	307	TM
4.5e-11	C0P2Z6	-1	313	333	TM
4.5e-11	Q7YZ23	-1	44	64	TM
4.5e-11	Q7YZ23	-1	84	103	TM
4.5e-11	Q7YZ23	-1	115	132	TM
4.5e-11	Q7YZ23	-1	138	157	TM
4.5e-11	Q7YZ23	-1	169	190	TM
4.5e-11	Q7YZ23	-1	202	224	TM
4.5e-11	Q7YZ23	-1	236	255	TM
4.5e-11	Q7YZ23	-1	311	329	TM
4.5e-11	Q7YZ23	-1	336	358	TM
4.5e-11	Q7YZ23	-1	370	386	TM
4.5e-11	Q9GSB0	-1	50	69	TM
4.5e-11	Q9GSB0	-1	81	102	TM
4.5e-11	Q9GSB0	-1	122	144	TM
4.5e-11	Q9GSB0	-1	150	167	TM
4.5e-11	Q9GSB0	-1	179	199	TM
4.5e-11	Q9GSB0	-1	205	223	TM
4.5e-11	Q9GSB0	-1	244	261	TM
4.5e-11	Q9GSB0	-1	321	343	TM
4.5e-11	Q9GSB0	-1	350	372	TM
4.5e-11	Q9GSB0	-1	378	397	TM
4.5e-11	A9NS11	-1	108	126	TM
4.5e-11	A9NS11	-1	138	157	TM
4.5e-11	A9NS11	-1	177	196	TM
4.5e-11	A9NS11	-1	202	222	TM
4.5e-11	A9NS11	-1	234	255	TM
4.5e-11	A9NS11	-1	261	279	TM
4.5e-11	A9NS11	-1	299	320	TM
4.5e-11	A9NS11	-1	356	376	TM
4.5e-11	A9NS11	-1	383	406	TM
4.5e-11	A9NS11	-1	412	432	TM
4.5e-11	B6AJI0	-1	50	69	TM
4.5e-11	B6AJI0	-1	81	105	TM
4.5e-11	B6AJI0	-1	121	140	TM
4.5e-11	B6AJI0	-1	146	166	TM
4.5e-11	B6AJI0	-1	175	196	TM
4.5e-11	B6AJI0	-1	208	227	TM
4.5e-11	B6AJI0	-1	247	268	TM
4.5e-11	B6AJI0	-1	317	335	TM
4.5e-11	B6AJI0	-1	342	364	TM
4.5e-11	B6AJI0	-1	376	393	TM
4.5e-11	Q84TI1	-1	93	112	TM
4.5e-11	Q84TI1	-1	124	143	TM
4.5e-11	Q84TI1	-1	163	185	TM
4.5e-11	Q84TI1	-1	191	209	TM
4.5e-11	Q84TI1	-1	216	235	TM
4.5e-11	Q84TI1	-1	241	259	TM
4.5e-11	A1L4X0	-1	93	112	TM
4.5e-11	A1L4X0	-1	124	143	TM
4.5e-11	A1L4X0	-1	163	185	TM
4.5e-11	A1L4X0	-1	191	209	TM
4.5e-11	A1L4X0	-1	216	234	TM
4.5e-11	A1L4X0	-1	246	265	TM
4.5e-11	A1L4X0	-1	285	306	TM
4.5e-11	A1L4X0	-1	343	362	TM
4.5e-11	A1L4X0	-1	369	387	TM
4.5e-11	A1L4X0	-1	399	419	TM
4.5e-11	Q86K77	-1	60	78	TM
4.5e-11	Q86K77	-1	98	118	TM
4.5e-11	Q86K77	-1	130	149	TM
4.5e-11	Q86K77	-1	155	175	TM
4.5e-11	Q86K77	-1	182	204	TM
4.5e-11	Q86K77	-1	216	239	TM
4.5e-11	Q550A6	-1	60	78	TM
4.5e-11	Q550A6	-1	98	118	TM
4.5e-11	Q550A6	-1	130	149	TM
4.5e-11	Q550A6	-1	155	174	TM
4.5e-11	Q550A6	-1	181	199	TM
4.5e-11	Q550A6	-1	211	231	TM
4.5e-11	Q550A6	-1	252	269	TM
4.5e-11	Q550A6	-1	327	349	TM
4.5e-11	Q550A6	-1	356	378	TM
4.5e-11	Q550A6	-1	384	403	TM
4.5e-11	B6TN14	-1	6	16	TM
4.5e-11	B6TN14	-1	37	57	TM
4.5e-11	B6TN14	-1	77	96	TM
4.5e-11	B6TN14	-1	102	123	TM
4.5e-11	B6TN14	-1	130	148	TM
4.5e-11	B6TN14	-1	160	179	TM
4.5e-11	B6TN14	-1	199	220	TM
4.5e-11	B6TN14	-1	257	277	TM
4.5e-11	B6TN14	-1	284	307	TM
4.5e-11	B6TN14	-1	313	333	TM
4.5e-11	Q5CIN3	-1	44	63	TM
4.5e-11	Q5CIN3	-1	75	99	TM
4.5e-11	Q5CIN3	-1	111	132	TM
4.5e-11	Q5CIN3	-1	138	157	TM
4.5e-11	Q5CIN3	-1	169	190	TM
4.5e-11	Q5CIN3	-1	202	224	TM
4.5e-11	Q5CIN3	-1	236	255	TM
4.5e-11	Q5CIN3	-1	311	329	TM
4.5e-11	Q5CIN3	-1	336	355	TM
4.5e-11	Q5CIN3	-1	367	385	TM
4.5e-11	C3S7P7	-1	58	78	TM
4.5e-11	C3S7P7	-1	90	109	TM
4.5e-11	C3S7P7	-1	129	148	TM
4.5e-11	C3S7P7	-1	154	174	TM
4.5e-11	Q5CWI9	-1	44	64	TM
4.5e-11	Q5CWI9	-1	84	103	TM
4.5e-11	Q5CWI9	-1	115	132	TM
4.5e-11	Q5CWI9	-1	138	157	TM
4.5e-11	Q5CWI9	-1	169	190	TM
4.5e-11	Q5CWI9	-1	202	224	TM
4.5e-11	Q5CWI9	-1	236	255	TM
4.5e-11	Q5CWI9	-1	311	329	TM
4.5e-11	Q5CWI9	-1	336	358	TM
4.5e-11	Q5CWI9	-1	370	386	TM
4.5e-11	Q9STU9	-1	93	112	TM
4.5e-11	Q9STU9	-1	124	143	TM
4.5e-11	Q9STU9	-1	163	181	TM
4.5e-11	Q9STU9	-1	186	207	TM
4.5e-11	Q9STU9	-1	219	238	TM
4.5e-11	Q9STU9	-1	258	279	TM
4.5e-11	Q9STU9	-1	326	351	TM
4.5e-11	A9XIW1	-1	58	78	TM
4.5e-11	A9XIW1	-1	90	112	TM
4.5e-11	A9XIW1	-1	124	147	TM
4.5e-11	A9XIW1	-1	153	170	TM
endgroup	TM
