# Supplementary material for: Functional specialization in nucleotide sugar transporters occurred through differentiation of the gene cluster EamA (DUF6) before the radiation of Viridiplantae
Source: BMC Evol Biol. 2011 May 12;11:123. doi: 10.1186/1471-2148-11-123 (PMC3111387; doi:10.1186/1471-2148-11-123)
Supplement: Additional file 4 — Alignments for 19 DMT families in Jalview format. Alignments for 19 DMT families in Jalview format. The archive file contains alignment files that can be loaded in Jalview, and '.mup' files that contain Phobius TM predictions and pfam_scan domain location predictions as Jalview loadable markup language. [file 1471-2148-11-123-S4.TGZ › duf1632.aln]

>CE6
ME-------------KDTTLGIVCAVVSAITFGSTYVPLKWFHKGDGLYFQWVQSLGQLL
VGVAVAMTTAPAPIHPIAMLSGMFYSVGNSLTVFIMDGIGLAIGYLLWNTVTCVVGWAVT
RFGLFA-NPQQYPKSDWLNILGVVTVCVGGAIYAPIKH----------------------
---------------------IPARVRPAPWSLEEDNYK--------DDPLVV-------
KEVSCTRRILCLFLTIFVGFLYGNFLTPINYIIAN-------EPGSH--QDVRAYILSYC
LGSFVTSTVIFFVYSIVKKNVPLVNAELSMPSIISGILYGIAVTTFFMANQHLDQVIAYP
ILSKAPGIIVSLWAIFLFKEIQGKKDIIQLYIGIFVTLLGIAFISLSK-VEF
>CE17
-----------------MIVGILACLTATFTLGSVFAPIKRFPSSDGFMVQFFMSLGGFI
TSLAIHALLGFPPIYPLAMLGGALWCAANAFAFLIMNRLGLAVPILIWSTVSCLTGWATT
RYGLFG-VPKGIPSSVILNYIGIIVLVVGSSFFLFIKSHVYIPKKRNN------------
------------SESLTSGGEIPSKKSMATQSSEEDDIVQHP------------------
HHVSPIVRIVCFLAAIFSGLFYGSMCTPVTFIQNR----PDLYPGAP--TEGLPYLFSFF
CGIMPMSTFVLVIYSAVKKNNPSLPSYLVLPSLFGGLLFAIGMGGFFIGNQKLSQTISYP
ICSFAPGLIVSAWSVLYFKEITGKRNLILLGIAYAFTLVGVIMVTVSK--DL
>CE37
MS---------------AVIGLAACAVSSVFFGSMFVPIKSYDSRDGIFAQWMMSIAILL
VGFIVFATTGFPGFYPLAMLGGASWCIGNATAIPIISRLGLAVSILVWNTSNCLVGWAGG
RFGLFG-MKAQVPASPFLNYLGLVFVVIGGSIFAQVRSE-PLP-----------------
------------IAKKTSRTSFDLENLNSEEKKALNTTESSD-----DGGLETEVLRPDK
NLNSGTQRFFAFITAIVAGFFYGMTFVPVIRMIDN----PQLYPFYP--QDGISYVFSHY
FGIFITSTIIFVIYSIFRRNQPYAPPNLFLPGMAAGCLWAVAQTSFFVANQHLSQTVTFP
IISQMPGCIAAAWSIFYYREIRGKKNFILLGAAMSITITGATLVGLSKNIKF
>CE41
MS---------------IAVGLSACALSSVLFGSMFVPVKKCHSGNGIFVQWIMSTAILL
VGIVVYSTQGFPEFEPLAMLGGMFWALGNATAVPIMNTIGIGMGMLVWGTTNCVAGWAAG
RFGLFG-INSTVPEYPFLNYFGLVLVVFGGFLFSQIRPNEPQT-----------------
------------ASERSPLMVAPDDDLTDDVAPDDSDIVVPR-----GGAVPT-------
RAHRNQKRLLAIITSLVAGVFYGFTFVPVIYIQDH----PEIYPTAP--KTGLGYVFSHY
IGIFCTASALMIGYVIYSRNNPFASSRLVGPSMTAGSMWGIAQASWFVANDNLSQAVSFP
IISMVPGVIAALWSVFYFRDISGSRNLRLLSIAVAITLIGAICVGVSK----
>CE43
MS---------------------------RCITSTWNSICSNQNG-------------YL
TSFMIYAYMEFPGIYGLAMVGGAIWSTTNCFAVQIMSHVGMAMFMLFASSISCLTGWAIS
RFGLFG-VPSAVPMSILLNYNGIILLIVGSSIYPFIKVNVV-------------------
-------------GSVASDTVLPMEKLHQHTQNTEDNVT---------------------
--ISYWKKVIAWIGTVIVGLSLGVMTTPVTLLMTR----HDIYPKSSEITSPVSFHFSFF
TGVMIVSVIIFIAYCFVRKGKPSIPPKIVIPSMLSGVFFSGAMACFFIANEQLSPTISYP
ICMMAPGWITSAWSVFYFREISGRRNLLLLGTAYGFTLFGVLVITASRVVQL
>CE45
MS----STVAPTVDTSLQIVGYVALLLSCCAFGTMFVPLRRRNCKDGFFVQWIECGVVFI
VGCIFYAARGFPKFEPIACIGGFLYATGNVFSVPIVEGIGMGVGFLIWTSLQIIVGWGVA
RFGLFQWIAPQNVKNDVLNYIGIALTIVSGVLLIFVKHVETEPENE--------------
-------------YDVTSKEMEHQEEIEQRLSNSERDSSF--------------------
DMAGLAKKLPYILMAMVLACLHGLMMSPIEYLKQQNP------PTDS--FQVFDYIFPFY
TSVFLFSTLYFFAYCVILRRKAYVERNLIIPSIGYGILWTTGMTLWFVSSDKLSQVVAYP
CTARLPPLISGALDVFVFKSIQGTRSYATLAISSVIGVISVIMIALSN--QI
>DD33
MV-------------NPMVIGYIGSAAAIIGFGSNYVPVKKYPVGNGLSYAFILSIGGLC
VAFIAMMIHGTFVFSPIGILGGSLWAMANLLIIPIIKLVGLGLGVLLWSSIGIVVGFFSG
KFGWLG-LEKQIVTHDWMNWLGFVGIVISIFCFFFIKPSLEDDNNNKNVVDRFKNKKGGY
IDPMDNEEFPILRGSVNSDGPIKFNKYNNNNNNGDELETS-------TETIFD-------
KIPTKFKKVAGISMSIICGVLLGVNMIPMQLWKQN-----------HQEASPFDIIFSQF
AGVFLFNAFTFMFYAMIKK-SPQIYPKTVFPSFISGVMWGIANCGLMISTQNLGYTVGYP
ISCSGPMIISSLWSVFYFHEIKGTKNLLILCGSFLFLISGIILLAFSS---F
>DD34
MV-------------NPQVIGYIGAAVASLFFGSNYVPVKNYPTGNGLAFTWVMSVGTLV
VAYCAMFISKDYIFDPWGLLGGTLWSIGNFCVIPIVKTIGIGLGLLLWCCSSIITGYFTG
KFGWFG-IDKQKVSHPALNWIGFACIVAAVIFFFFIEPTIEEKDEH------------SY
SSIVDDSE--IGNNGIDNNG---YNSINNNNNNGNNKRRSGAFNKQPKKSIFE-------
RMPPPYNTILGIVLSVFSGIMYGVNMVPMQLWKQS-----------NVDASPLSFVFCHF
SGIFLANTAVFIVYSIIVR-PPQIFPQTIFPSFFSGLLWGIANVGLMVATQNLGYTIGFP
MGSGGPMIVSSLWSVFYFREIQGVKNLLILLISFIFLGAGITILALSH----
>GG33
MSFERAYNTSNISSGTDLAIGFTSSTVAVLLFGTNFVPVKKYDTGDGMFFQWILCASIWI
ISLVVNLIQNCPQFWPLAMVGGFLWATGNITVVPIIKTIGLALGLLIWASFNLLTGWASS
RFGWFG-IDPEEVARPALNYIGAGLSLLSAVIFFFIKTEVQ-------------------
-------------TSSASLESTPL--LRECSVNASEDTS--------DVSWVT-------
NLSPVKKRFVGCSLAVVAGILYGTSFVPVLYIKDHGRRNETIYARAS--QFDLDYVFAHF
SGIFLTSTIYFLIYCAVRKNKPDVYPQAILPGFVSGMLWAIANCCWFIANHYLSAVVSFP
IITAGPGLIAAMWGVLVFKEIKGLKNYILLSVAFCIILAGSLSTAFSK---V
>TMEM144
MS----------NNGADLTFGYISCFVAILLFGSNFVPLKKFDTGDGMFLQWVLCAAIWL
VALVVNLILHCPKFWPFAMLGGCIWATGNIAVVPIIKTIGLGLGILIWGSFNALTGWASS
RFGWFG-LDAEEVSNPLLNYIGAGLSVVSAFIFLFIKSEIP-------------------
-------------NNTCSMDTTPL--ITEHVINTTQD----------PCSWVD-------
KLSTVHHRIVGCSLAVISGVLYGSTFVPIIYIKDHSKRNDSIYAGAS--QYDLDYVFAHF
SGIFLTSTVYFLAYCIAMKNSPKLYPEAVLPGFLSGVLWAIATCCWFIANHSLSAVVSFP
IITAGPGFIAAMWGIFMFKEIKGLQNYLLMILAFCIILTGALCTAFSK---I
>MM54
MS----------SNATDLTTGYLSSAAAILLFGSNFVPLKKYDTGDGMFLQWVLCAAIWL
VALVVNLILHCPKFWPFAMLGGCIWATGNIAVVPIIKTIGLGLGILIWGSFNTLTGWASS
RFGWFG-MDAEEVSKPMLNYVGAGLSVVSALTFLFIKSEIP-------------------
-------------NNPGSSDTTPL--MTEPVINRTEDRSA-------DSSWVD-------
RLSTTYHRIVGCSLAVISGILYGSTFVPIIYIKDHSRRNDSMYAGAS--QYDLDYVFAHS
SGIFLTSTVYFVAYCVAMKNRPKLYPEAVLPGLLSGVLWAIATCCWFIANHSLSAVISFP
IITAGPGLIAALWGILIFKEIQGLRNYLLMMLAFCIILAGALCTAFSK---V
