# Supplementary material for: Functional specialization in nucleotide sugar transporters occurred through differentiation of the gene cluster EamA (DUF6) before the radiation of Viridiplantae
Source: BMC Evol Biol. 2011 May 12;11:123. doi: 10.1186/1471-2148-11-123 (PMC3111387; doi:10.1186/1471-2148-11-123)
Supplement: Additional file 4 — Alignments for 19 DMT families in Jalview format. Alignments for 19 DMT families in Jalview format. The archive file contains alignment files that can be loaded in Jalview, and '.mup' files that contain Phobius TM predictions and pfam_scan domain location predictions as Jalview loadable markup language. [file 1471-2148-11-123-S4.TGZ › duf1632.ph.mup]

Inbound	Sky Blue
Outbound	Violet
startgroup	Inbound
4.5e-11	CE6	-1	46	74	Inbound
4.5e-11	CE6	-1	123	142	Inbound
4.5e-11	CE6	-1	213	235	Inbound
4.5e-11	CE6	-1	275	297	Inbound
4.5e-11	CE17	-1	57	77	Inbound
4.5e-11	CE17	-1	119	138	Inbound
4.5e-11	CE17	-1	231	251	Inbound
4.5e-11	CE17	-1	291	312	Inbound
4.5e-11	CE37	-1	18	19	Inbound
4.5e-11	CE37	-1	72	93	Inbound
4.5e-11	CE37	-1	198	219	Inbound
4.5e-11	CE37	-1	272	292	Inbound
4.5e-11	CE37	-1	330	349	Inbound
4.5e-11	CE41	-1	18	19	Inbound
4.5e-11	CE41	-1	65	93	Inbound
4.5e-11	CE41	-1	192	214	Inbound
4.5e-11	CE41	-1	265	286	Inbound
4.5e-11	CE41	-1	326	344	Inbound
4.5e-11	CE43	-1	25	47	Inbound
4.5e-11	CE43	-1	91	115	Inbound
4.5e-11	CE43	-1	195	216	Inbound
4.5e-11	CE43	-1	256	278	Inbound
4.5e-11	CE45	-1	15	33	Inbound
4.5e-11	CE45	-1	70	92	Inbound
4.5e-11	CE45	-1	133	152	Inbound
4.5e-11	CE45	-1	236	257	Inbound
4.5e-11	CE45	-1	328	347	Inbound
4.5e-11	DD33	-1	6	24	Inbound
4.5e-11	DD33	-1	61	80	Inbound
4.5e-11	DD33	-1	123	142	Inbound
4.5e-11	DD33	-1	256	278	Inbound
4.5e-11	DD33	-1	317	338	Inbound
4.5e-11	DD34	-1	6	24	Inbound
4.5e-11	DD34	-1	61	83	Inbound
4.5e-11	DD34	-1	123	142	Inbound
4.5e-11	DD34	-1	244	267	Inbound
4.5e-11	DD34	-1	305	325	Inbound
4.5e-11	GG33	-1	18	37	Inbound
4.5e-11	GG33	-1	74	96	Inbound
4.5e-11	GG33	-1	136	155	Inbound
4.5e-11	GG33	-1	243	265	Inbound
4.5e-11	GG33	-1	303	326	Inbound
4.5e-11	TMEM144	-1	6	27	Inbound
4.5e-11	TMEM144	-1	65	86	Inbound
4.5e-11	TMEM144	-1	126	145	Inbound
4.5e-11	TMEM144	-1	231	252	Inbound
4.5e-11	TMEM144	-1	291	311	Inbound
4.5e-11	MM54	-1	12	27	Inbound
4.5e-11	MM54	-1	65	86	Inbound
4.5e-11	MM54	-1	126	145	Inbound
4.5e-11	MM54	-1	234	255	Inbound
4.5e-11	MM54	-1	294	317	Inbound
endgroup	Inbound
startgroup	Outbound
4.5e-11	CE6	-1	7	26	Outbound
4.5e-11	CE6	-1	86	111	Outbound
4.5e-11	CE6	-1	177	201	Outbound
4.5e-11	CE6	-1	247	269	Outbound
4.5e-11	CE6	-1	309	328	Outbound
4.5e-11	CE17	-1	31	51	Outbound
4.5e-11	CE17	-1	84	107	Outbound
4.5e-11	CE17	-1	189	211	Outbound
4.5e-11	CE17	-1	263	285	Outbound
4.5e-11	CE17	-1	321	340	Outbound
4.5e-11	CE37	-1	3	13	Outbound
4.5e-11	CE37	-1	34	60	Outbound
4.5e-11	CE37	-1	121	140	Outbound
4.5e-11	CE37	-1	239	260	Outbound
4.5e-11	CE37	-1	304	321	Outbound
4.5e-11	CE41	-1	3	13	Outbound
4.5e-11	CE41	-1	34	53	Outbound
4.5e-11	CE41	-1	121	138	Outbound
4.5e-11	CE41	-1	234	253	Outbound
4.5e-11	CE41	-1	292	314	Outbound
4.5e-11	CE43	-1	59	79	Outbound
4.5e-11	CE43	-1	153	175	Outbound
4.5e-11	CE43	-1	228	250	Outbound
4.5e-11	CE43	-1	287	310	Outbound
4.5e-11	CE45	-1	45	64	Outbound
4.5e-11	CE45	-1	99	121	Outbound
4.5e-11	CE45	-1	198	216	Outbound
4.5e-11	CE45	-1	269	289	Outbound
4.5e-11	DD33	-1	36	55	Outbound
4.5e-11	DD33	-1	92	111	Outbound
4.5e-11	DD33	-1	221	244	Outbound
4.5e-11	DD33	-1	290	311	Outbound
4.5e-11	DD33	-1	347	366	Outbound
4.5e-11	DD34	-1	36	55	Outbound
4.5e-11	DD34	-1	90	111	Outbound
4.5e-11	DD34	-1	207	224	Outbound
4.5e-11	DD34	-1	279	299	Outbound
4.5e-11	DD34	-1	337	356	Outbound
4.5e-11	GG33	-1	49	68	Outbound
4.5e-11	GG33	-1	103	124	Outbound
4.5e-11	GG33	-1	199	223	Outbound
4.5e-11	GG33	-1	277	297	Outbound
4.5e-11	GG33	-1	335	354	Outbound
4.5e-11	TMEM144	-1	39	59	Outbound
4.5e-11	TMEM144	-1	93	114	Outbound
4.5e-11	TMEM144	-1	187	211	Outbound
4.5e-11	TMEM144	-1	264	285	Outbound
4.5e-11	TMEM144	-1	323	343	Outbound
4.5e-11	MM54	-1	39	59	Outbound
4.5e-11	MM54	-1	93	114	Outbound
4.5e-11	MM54	-1	190	214	Outbound
4.5e-11	MM54	-1	267	288	Outbound
4.5e-11	MM54	-1	326	346	Outbound
endgroup	Outbound
