# Supplementary material for: Functional specialization in nucleotide sugar transporters occurred through differentiation of the gene cluster EamA (DUF6) before the radiation of Viridiplantae
Source: BMC Evol Biol. 2011 May 12;11:123. doi: 10.1186/1471-2148-11-123 (PMC3111387; doi:10.1186/1471-2148-11-123)
Supplement: Additional file 4 — Alignments for 19 DMT families in Jalview format. Alignments for 19 DMT families in Jalview format. The archive file contains alignment files that can be loaded in Jalview, and '.mup' files that contain Phobius TM predictions and pfam_scan domain location predictions as Jalview loadable markup language. [file 1471-2148-11-123-S4.TGZ › duf486.aln]

>B3CD09
------------------------------------------------------------
------------------------------------------------------------
---------------------MVPANRIGFIGNGGPFSLIQLKIIQEVITLIIFTVFTTV
LFKGESLHWNHFAAFICLVLAVYFVFYK--------------------------------
--------
>Q8D950
------------------------------------------------------------
-----------------------------------------MTFAWYAHLKE------LN
NKPWIIAALVSWGIALFEYLLQVPANRIGY----TALNVGQLKILQEVITLMVFVPFSVF
YLR-EPLKLDYLWAGLCLVGAVYFAFRSKFS-----------------------------
--------
>C0VKH1
------------------------------------------------------------
-----------------------------------------MTLAWYGHLKY------LH
DAPIWQAILLSWCIALLEYSFMIPATKLLSQ---HGWGLGQMKITQEVVTLLVFVPFLLF
MFK-QPFKLDYVWAMLCLLGCVYFVFRNHS------------------------------
--------
>Q8F5V6
------------------------------------------------------------
-----------------------------------------MTFAWYGHLKF------FH
GWSLPLTIFLSWGIALFEYILMVPANRIGYNE--EGYSTFQLKILQEIITISVFILFASL
VLK-EKIKWNHAVSFLLILAAVGFAFYDKTHS----------------------------
--------
>B2SPR1
------------------------------------------------------------
---------------------------------MLLASNVFMTFAWYGHLKY-------K
SAPLMIAIMVSWGIAFFEYCLQVPGNRLGS----AVYSAPQLKGMQEVITLLVFACFSTF
YLG-QSLKWNHWAAFGLILVAAFLMFKE--------------------------------
--------
>B5JSN7
------------------------------------------------------------
---------------------------------MLFASSLLMAFAWLGHIRF-------R
SKGFLFALLLSWFIVLPEYLLNISAIRWGV----GTYQPSEMAAMNLSSGVVCVAIVAKL
FLN-EHLNRRQVAGFFLMGVGVVMVVF---------------------------------
--------
>B5JSN6
------------------------------------------------------------
---------------------------------MLLFSSAIMATAWLGHLRY------KE
DMTFWMATLFAWLLVLPEYALNILALRLGY----KTFTGGQMGAFRLCTGVVCIAFVSHY
VLG-EQLTLQKMLGFAVMAFSMILITRSDKRGGAE-------------------------
--------
>C4D312
------------------------------------------------------------
-----------------------------------------MTLAWYGHLQL-KQYPMLA
KLSLFGIIMLSWGLAFFEYIFQVPANRIGSEETGGPFTLFQLKTIQEAVSLTVFTLITVY
AFKTDKLAWNHLVGFVFIVIAVFFIFKKW-------------------------------
--------
>Q8YID9
------------------------------------------------------------
-----------------------------MPILLLVGSNIFMTFAWYGHLKF-------T
NTPLVMVIFISWGIALIEYCLAAPANRIGH----QVYSAAQLKTMQEVITLVIFSLFSVF
YLK-EAFTWHHLLGFALIAGGAALIFKG--------------------------------
--------
>A4A2W8
------------------------------------------------------------
----------------------------MATIVLLILSNIFMTFAWYGHLKF-------K
SSALWVVILASWGIAFFEYCLQVPANRWGH----ERYSAAQLKIMQEVITLVVFCVFAVT
FLR-EPLKWNYIVGFVMIILAVVFVFGFDTPSKADHEETPSVIQREDSPPHSE-------
--------
>Q74DP1
------------------------------------------------------------
----------------------------MRTIILLALSNVFMTFAWYAHLKN------LK
AAPWYIAVVVSWGIAFFEYLIQVPANRMGY----GTFSLGQLKIMQEVITLAVFVPFAVY
YMG-QPLKLDYLWAGCCLAGAVFFIFRA--------------------------------
--------
>B3JVB0
------------------------------------------------------------
----------------------------MRTILLLVLSNVFMTFAWYAHLKD------LR
SAPVYVAILASWGIALFEYMLQVPANRAGY----GTFSLGQLKIMQEVITLSVFVPFAVY
YMG-QPIKLDYLWAGCCMAGAVFFIFRG--------------------------------
--------
>A5GF45
------------------------------------------------------------
----------------------------MRTIVLLMLSNVFMTFAWYAHLKN------LR
TRHWLIAVLVSWGIAFFEYLVQVPANRYGY----GRFSLAQLKIIQEVITLSIFVPFAVY
YMG-QPLKMDYLWAGCCLAGAVFFIFRG--------------------------------
--------
>C1SBP6
------------------------------------------------------------
----------------------------MRTVILLLISNTFMTFAWYGHLKF-------E
NVPLWKVILVSWGIAFFEYCFMVPANRFGAQ---EGFTGFQLKTIQEVITLTVFSLFAVF
ILK-EPLRWNYLVSFLFILGAVYFMFKK--------------------------------
--------
>A1AS09
------------------------------------------------------------
----------------------------MRTVVLLIISNVFMTFAWYAHLKN------LR
TRHWLIAVAVSWGIAFFEYLIQVPANRMGY----GRFSLAQLKILQEVITLAVFVPFAVL
YMG-TSLNWNYLWAGFCLAGAVFFIFR---------------------------------
--------
>B5EEJ6
------------------------------------------------------------
----------------------------MRTIVLLVLSNVFMTFAWYAHLKD------LR
SAPVYVAILASWGIALFEYMLQVPANRAGY----GTFSLGQLKIMQEIITLSVFVPFAVF
YMG-QPLKLDYLWAGCCMAGAVFFIFRG--------------------------------
--------
>B3EH64
------------------------------------------------------------
----------------------------MKTIVLLFASNIFMTFAWYGHLRN------MQ
HKPLVLAVLVSWGLAFFEYALQVPANRIGY----QTFSLGQLKIMQEIITMIVFAGFAFW
YMD-RPLSWNYLYAGLCMVGAAFFIFRDSM------------------------------
--------
>Q39US0
------------------------------------------------------------
----------------------------MRTIVLLALSNIFMTFAWYAHLKN------LR
AAPWYIAVIVSWGIAFFEYLIQVPANRMGY----GTFSLGQLKIMQEVITLAVFVPFAVY
YMG-QPLKLDYLWAACCLAGAVFFIFRG--------------------------------
--------
>B9M4S7
------------------------------------------------------------
----------------------------MRTIVLLIISNVFMTFAWYAHLKN------LQ
NRHWLIAVVVSWGIAFFEYLVQVPANRIGYR---GSFSLAQLKITQEVITLAVFVPFAVL
YMG-APLKLDYLWAGFCLAGAVYFIFR---------------------------------
--------
>B3E3H7
------------------------------------------------------------
----------------------------MRTVVLLFISNIFMTFAWYAHLKN------LN
NRHWFIAVLVSWGIAFFEYLVQVPANRIGYH---GTFSLAQLKITQEVITLAVFVPFAVL
YMG-VPLKLDYLWAGCCLAGAVYFIFR---------------------------------
--------
>B0SL45
------------------------------------------------------------
----------------------------MLTVVLLIFSNIFMTFAWYGHLKY------AK
SNQMFYVILFSWGIAFFEYVLMVPANRIGYTV--YKFEGFQLKIIQEIITIFVFILFATL
FLG-ERIKWNYVVSFGLILLAGYFAFGFGNHSNSH-------------------------
--------
>B0SCR7
------------------------------------------------------------
----------------------------MLTVVLLIFSNIFMTFAWYGHLKY------AK
SNQMFYVILFSWGIAFFEYVLMVPANRIGYTV--YKFEGFQLKIIQEIITIFVFILFATL
FLG-ERIKWNYVVSFGLILLAGYFAFGFGNHSNSH-------------------------
--------
>Q052T3
------------------------------------------------------------
----------------------------MKTFFLLVCSNLFMTFAWYGHLKF------FH
GWSLPLTILLSWGIALFEYVLMVPANRIGYGE--EGYSAFQLKILQEIITISVFILFASF
VLK-ERIKWNHAVSFLLILAAVGFAFYDKTHS----------------------------
--------
>Q72QA0
------------------------------------------------------------
----------------------------MKTFFLLICSNLFMTFAWYGHLKF------FH
GWSLPLTIFLSWGIALFEYILMVPANRIGYNE--EGYSTFQLKILQEIITISVFILFASL
VLK-EKIKWNHAVSFLLILAAVGFAFYDKTHS----------------------------
--------
>Q04TQ2
------------------------------------------------------------
----------------------------MKTFFLLVCSNLFMTFAWYGHLKF------FH
GWSLPLTILLSWGIALFEYVLMVPANRIGYGE--EGYSAFQLKILQEIITISVFILFASF
VLK-ERIKWNHAVSFLLILAAVGFAFYDKTHS----------------------------
--------
>C3WEP7
------------------------------------------------------------
--------------------------MKFLPIALLFISNIFMSFAWYGHLKN-------T
HSALWFAIVSSWGIAFFEYCFSIPANRIGS----QFFTVAQLKIIQEVITLVVFSGFSVL
YLK-QEFKLNYIYAFLCLIGAVYFMFKK--------------------------------
--------
>B8FCH3
------------------------------------------------------------
--------------------------MRFLPVLMLVMSNVFMTYAWYGHLKD------FR
ARPLLFVILISWGVAFFEYCLQVPANRLGA----GYFSLPQLKVIQEILAMGVFALFCIF
YMR-EKLTWDFLWASLCLAGAAFFMFRNIG------------------------------
--------
>B3CD26
------------------------------------------------------------
-------------------------MKGLYTILLLIVSNVFMTFAWYGHLKL-QDMKVIT
NWPLYAIILFSWSIALAEY------NKTEK----PNWKFNTLR-----------------
------------------------------------------------------------
--------
>A9AA34
------------------------------------------------------------
-------------------------MKQYLPVLLLVLSNIFMTFAWYGHLKY-------K
MSPLWIVILVSWGIAFFEYCLQVPANRIGS----NYFTTAQLKVIQEIITLVIFSIFSVL
YLK-EEFRWNYAVGFFFIILAAIFIFKKW-------------------------------
--------
>Q6LXR9
------------------------------------------------------------
-------------------------MKQYLPVLLLVLSNIFMTFAWYGHLKY-------K
MSPLWIVILVSWGIAFFEYCLQVPANRIGS----NYFTTAQLKVIQEIITLVIFSIFSLL
YLK-EEFRWNYAVGFFFIILAAVFIFKKW-------------------------------
--------
>A6VGL7
------------------------------------------------------------
-------------------------MKQYLPVLLLVLSNIFMTFAWYGHLKY-------K
MSPLWIVILVSWGIAFFEYCLQVPANRIGS----NYFTPAQLKVIQEIITLVIFSIFSVL
YLK-EEFRWNYAVGFFFIILAAIFIFKKW-------------------------------
--------
>C1SGV8
------------------------------------------------------------
------------------------M-TRLYPVVLLLFSNVFMIYAWYGHLKD------MR
TKPLIIAIVLSWGVAFFEYCLQVPANRIGH----QYYSLGQLKVMQEIITMSVFAVFSVM
YMK-EKVGLDYLLASLCMVGAVYFMFRSNG------------------------------
--------
>B3H1E7
------------------------------------------------------------
-------------------------MSWLIVILLLTLSNTLMTFAWYWHIKP-----SET
PLPLWQIVLISWGIAFFEYCLAVPANNLGAQ---WQIKPFQLKIMQEVIALVVFSVFAVV
YLN-EGFKLNYLLSFICILGAVYFAFQK--------------------------------
--------
>A3N0G8
------------------------------------------------------------
-------------------------MSWLIVILLLTLSNTLMTFAWYWHIKP-----SET
PLPLWQIVLISWGIAFFEYCLAVPANNLGAQ---WQIKPFQLKIMQEVIALVVFSVFAVV
YLN-EGFKLNYLLSFICILGAVYFAFQK--------------------------------
--------
>A5EXJ2
------------------------------------------------------------
-------------------------MHWLIVVMLLCISNTLMTFAWYWHIKP-----DSA
HFALWQIALISWGIAFFEYCFAVPANHLGAA---WQIKPFQLKIMQEVITLMVFSLFAIF
YLK-EGFKLNYVISFGCILLAVYFAFKK--------------------------------
--------
>B0BP89
------------------------------------------------------------
-------------------------MSWLIVILLLTLSNTLMTFAWYWHIKP-----SET
PLPLWQIVLISWGIAFFEYCLAVPANNLGAQ---WQIKPFQLKIMQEVIALVVFSVFAVV
YLN-EGFKLNYLLSFICVLGAVYFAFQK--------------------------------
--------
>B2ULU2
------------------------------------------------------------
-------------------------MKIALTISMLVVSNVFMTWAWYGHLKK---GSGAD
GKPLLVIILMSWGLAFFEYCFMIPANRLGSA---GGLNVAQLKIIQEVITLCVFIPFALF
YIG-EKWKWDYLWAFLCVLGAVFFVNRERLFG----------------------------
--------
>Q64X46
------------------------------------------------------------
-------------------------MKGIYAISLLVVSNIFMTFAWYGHLKL-QETKIIS
NWPLYGVVLFSWVIALAEYSCQVPANRLGFSGNGGPFSLMQLKIIQEVITLIIFTVFSTL
LFKGESLHWNHVAAFVCLIAAVYFVFMR--------------------------------
--------
>B9AK20
------------------------------------------------------------
-------------------------MNGLYTILLLVLSNIFMTLAWYGHLKL-QQTGVSS
NWPLIGVIAFSWAIAFFEYCCQVPANRIGFVDNGGPFNLVQLKVIQECVSLIVFAIIANI
LFQGQGLHWNHFAAFCCLIAAVYFVFMK--------------------------------
--------
>A7V1R0
------------------------------------------------------------
-------------------------MKAFYTILLLIVSNIFMTFAWYGHLKL-QETKVIS
NWPLYAVVLFSWVIALAEYSCQVPANRIGFLGNGGPFSLMQLKVIQEVITLIIFTVFTTV
LFKGETLHWNHFAAFVCLVLAVYFVFYK--------------------------------
--------
>A7I2P3
------------------------------------------------------------
-------------------------MKPYYTIILLILSNIFMTIAWYGHLKL-SKLPTFS
SLSLIWIILLSWGIAFFEYCFQIPANRYGFVENGGAFNIWQLKVLQEVITLVVFTAFTLL
VFKNETLRLNHIIGFIFLVLAVYFIFKK--------------------------------
--------
>C1QED2
------------------------------------------------------------
-------------------------MKALITILLLIMSNTFMTFAWYGHLKF-SQIKGFE
KLSLPIIILISWGIALFEYCFQVPANRIGFSGNGGPFSLMQLKVMQEVITLTIFTIFTVV
FFKTETLRLNHFIGFLCLILAVFFIFKK--------------------------------
--------
>C1TWN3
------------------------------------------------------------
-------------------------MKSFLTIGLLILSNAFMTMAWYGHLKF-KEMAWFS
KLGLFSIILISWGIALFEYCFQVPANRIGFKENGGPFSLVELKVIQEVITLVIFMVFTLL
FFKTETFRWNHFVGFVFLVLAVYFIFRK--------------------------------
--------
>C0QW78
------------------------------------------------------------
-------------------------MKAITTIVLLILSNTFMTIAWYGHLKF-SEMKGFA
KLSLPLIILISWGIALFEYCFQVPANRIGFQGNGGPFSLMQLKVMQEVITLTIFTIFTVV
FFKTETLRINHFIGFLCLILAVFFIFKK--------------------------------
--------
>B7AGE4
------------------------------------------------------------
-------------------------MKAFYTILLLIVSNVFMTFAWYGHLKL-QEMKVIS
NWPLYAVILFSWMIALAEYAFQIPANRIGFIGNGGPFSLMQLKVIQEVVTLIIFTIFTTV
LFKGESLHWNHFAAFVCLVLAVYFVFYK--------------------------------
--------
>Q5LG71
------------------------------------------------------------
-------------------------MKGIYAISLLVVSNIFMTFAWYGHLKL-QETKIIS
NWPLYGVVLFSWVIALAEYSCQVPANRLGFSGNGGPFSLMQLKIIQEVITLIIFTVFSTL
LFKGESLHWNHVAAFVCLIAAVYFVFMR--------------------------------
--------
>C3QJT2
------------------------------------------------------------
-------------------------MKGFYTILLLIVSNVFMTFAWYGHLKMKQEYSWFA
ALPLIGVIAFSWAIAFFEYSCQIPANRIGFIGNGGPFSLMQLKVIQEVITLVIFTVFTTI
FFKGEALHWNHLAAFICLIAAVYFVFMK--------------------------------
--------
>A5ZGK3
------------------------------------------------------------
-------------------------MKGIYTILLLIVSNVFMTFAWYGHLKMKQEYTWFA
SLPLIGVIAFSWAIAFFEYSCQIPANRIGFIGNGGPFTLMQLKVIQEVITLVIFTVFTTV
FFKGEALHWNHLAAFVCLIAAVYFVFMK--------------------------------
--------
>C2MA82
------------------------------------------------------------
-------------------------MNPWLTVALLVVSNVFMTFAWYGHIKLEQMRVITD
HTPLYLVILLSWCLALFEYSFQIPANRYGYVGNGGAFSLMQLKVIQEVVSITVFTLFSVI
FFRGEPLQWNHLAAFACLVLAVYFVFLK--------------------------------
--------
>B3CD25
------------------------------------------------------------
-------------------------MKALYTILLLIVSNVFMTFAWYGHLKMKQEYSWFA
ALPLIGVIAFSWSIAFFEYSCQIPANRIGYIGNGGPFSLMQLKVLQEVITLIIFTVFTTV
FFKGEALHWNHIAAFVCLILAVYFVFMK--------------------------------
--------
>Q89Z18
------------------------------------------------------------
-------------------------MKGFYTILLLIVSNVFMTFAWYGHLKMKQEYSWFA
ALPLIGVITFSWVIAFFEYSCQIPANRIGFVGNGGPFSLMQLKVIQEVITLIIFTVFTTV
FFKGETLHWNHLAAFVCLIAAVYFVFMK--------------------------------
--------
>Q11YS2
------------------------------------------------------------
-------------------------MASIWTILLLIISNGFMTYAWYGHLQQSGNDSPLA
KWGLAGAILVSWGIAFFEYVFQVPANRIGFEENGGPFNLFQLKIIQEVVSLTVFTLFALF
VFKTERLQWNYIAAMICLLLAVFFVFKKW-------------------------------
--------
>A7M5F1
------------------------------------------------------------
-------------------------MKGFYTILLLIVSNVFMTFAWYGHLKMKQEYSWFA
ALPLIGVIAFSWAIAFFEYSCQIPANRIGFIGNGGPFSLMQLKVIQEVITLVIFTVFTTI
FFKGEALHWNHLAAFICLIAAVYFVFMK--------------------------------
--------
>A6LDS9
------------------------------------------------------------
-------------------------MQSVYTILLLIVSNIFMTCAWYGHLKMKQQFSWFE
HLPLFGVILFSWFLAFFEYCFQVPANRIGFRDNGGPFNLIQLKVIQEVITLVVFVAFSTI
AFKGESFKWNHALAFVFLVAAVYLVFKK--------------------------------
--------
>C3QQP1
------------------------------------------------------------
-------------------------MKGFYTILLLIVSNVFMTFAWYGHLKMKQEYSWFA
ALPLIGVIAFSWAIAFFEYSCQIPANRIGFIGNGGPFSLMQLKVIQEVITLVIFTVFTTI
FFKGEALHWNHLAAFICLIAAVYFVFMK--------------------------------
--------
>B7BEJ8
------------------------------------------------------------
-------------------------MQGFYTILLLVASNIFMTCAWYGHLKMKQQFSWFE
HLPLIGVVLFSWFLAFFEYCFQVPANRMGFRDNGGPFNLIQLKVIQEVITLVVFVGFSSI
AFKGESFKWNHALAFLFLVAAVYLVFKK--------------------------------
--------
>A7ABI0
------------------------------------------------------------
-------------------------MQGFYTILLLVASNIFMTCAWYGHLKMKQQFSWFE
HLPLIGVVLFSWFLAFFEYCFQVPANRMGFRDNGGPFNLIQLKVIQEVITLVVFVGFSSI
AFKGESFKWNHALAFLFLVAAVYLVFKK--------------------------------
--------
>B6XF67
------------------------------------------------------------
-----------------------ML-AKFYPVILLVISNVFMMFAWYGHLKF-------T
NKPLYIVIFVSWLIAFVEYCFAVPANRLGH----QYYSAAELKTMQEVITLCVFVGFSVL
YLG-ESLTINHIIGFILIFAGAFFIFKGPF------------------------------
--------
>Q1GTV7
------------------------------------------------------------
-----------------------MT-AYLAPIGLLFLSNIFMTFAWYGQLGA-------V
SRPMWLAIVIAWGIAFFEYCLVIPANRIGY----GVYTAAELKTLQEIVTLVIFAGFAVF
WLG-ERLTVNHLVGFGLIAAGAFFIFKGPIA--A--------------------------
--------
>A9BTD0
------------------------------------------------------------
-----------------------MS-PKIAPVLLLLISNVFMTFAWYGHLKF-------E
NRPLYLVILVSWLIALAEYCFAVPANRLGH----EVYSAAELKTIQEVITLVVFAVFSVL
YLG-EKLTLNHLVGFGFICLGAFFVFKGPLR-----------------------------
--------
>C0AXG6
------------------------------------------------------------
-----------------------ML-YKFTPIILLIISNVFMTFAWYGHLKY-------G
NKPLIVVIILSWLIAFVEYCFAVPANRIGH----NYYSAAELKTIQEVITLTIFAIFSVT
YLG-ENFTLNHFIGFLLIGAGALFIFKGPF------------------------------
--------
>Q0C0V6
------------------------------------------------------------
-----------------------MP-PHVLPIVLLSISNLFMTMAWYGHLKF-------K
AAPLVLVILASWGIALIEYIFAVPANRWGN----SVYSAAELKTIQEVITLIVFAGFSVW
VLK-EPLGWNHAVGFGLIALGAWFIFQGK-------------------------------
--------
>B6X5M1
------------------------------------------------------------
-----------------------ML-AKFYPIILLVISNVFMMFAWYGHLKF-------T
NKPLYIVIFISWLIAFVEYCFAVPANRLGH----QYYSAAELKTMQEVITLCVFVGFSVL
YLG-ESITINHIIGFILIFAGAFFIFKGPF------------------------------
--------
>C1ZSQ7
------------------------------------------------------------
-----------------------MH-PLWQTIGLLMLSNLFMTFAWYGHLRH------LG
DRPWYVAVLVSWSIALFEYMLQVPANRIGF----TVLNLAQLKILQEVITLSVFVPFAVF
YMH-QPIRLNYLWAALCLLGAVYFIFKG--------------------------------
--------
>Q0AIW5
------------------------------------------------------------
-----------------------MR-EIWLTVVLLSISNVFMTFAWYAHLKD------LS
SKPWLVAALISWGIAFFEYMLQVPANRIGF----SVLSLGQLKILQEVITLSVFVPFSLL
YME-EPLKLDYLWAGLCILGAVYFIFRSEIVDIGN-------------------------
--------
>C1DM63
------------------------------------------------------------
-----------------------MP-IWVQTALLLSLSNIFMTFAWYGHLRT------LN
SKPWAVAALLSWGIALFEYLIMVPANRIGY----TELNVGQLKIMQEVITLMVFVPFSVL
FMH-QPLKLDYLWAGLCLLGAVYFIFRG--------------------------------
--------
>C1D6W6
------------------------------------------------------------
-----------------------MS-PLLQTILLLILSNCFMTFAWYGHLKN------LS
ASPWYVAAVISWGIALFEYMLQVPANRIGV----QSLTLSQLKIIQEVISLSVFVPFVVF
YMQ-QPFKWDYLWAALCMVGAVYFMFRS--------------------------------
--------
>A0KLU5
------------------------------------------------------------
-----------------------MN-PIFTSIGLLLCSNVFMTFAWYAHLKS------MN
HKPWIIAALVSWGIALFEYLLQVPANRIGH----TVLSVGQLKILQEVITLTVFVPFSIF
YLK-EDLKWDYLWAGLCILGAVFFVFREKLTGA---------------------------
--------
>A3D772
------------------------------------------------------------
-----------------------MN-PTLTTIGLLCLSNIFMTFAWYGHLKT------LG
SKPWIIAALVSWGIALFEYLLQVPANRIGY----TVMNVGQLKILQEVITLSLFVPFAYF
YMK-EPLKLDYLWAGLCILGAVYFIFRSEFN-----------------------------
--------
>C2C9W4
------------------------------------------------------------
-----------------------MN-PIVVSVGLLICSNVFMTFAWYAHLKE------LN
NKPWIIAALVSWGIALFEYLLQVPANRIGY----TALNVGQLKILQEVITLMVFVPFSVF
YLR-EPLKLDYLWAGLCLVGAVYFAFRSKFA-----------------------------
--------
>A9KYE8
------------------------------------------------------------
-----------------------MN-PTLTTIGLLCLSNIFMTFAWYGHLKT------LG
SKPWIIAALVSWGIALFEYLLQVPANRIGY----TVMNVGQLKILQEVITLSLFVPFAYF
YMK-EPLKLDYLWAGLCILGAVYFIFRSEFN-----------------------------
--------
>C2I3A8
------------------------------------------------------------
-----------------------MN-PIVVSVGLLICSNVFMTFAWYAHLKE------LN
NKPWIIAALVSWGIALFEYLLQVPANRIGY----TALNVGQLKILQEVITLMVFVPFSVF
YLR-EPLKLDYLWAGLCLVGAVYFAFRSKFA-----------------------------
--------
>Q02K61
------------------------------------------------------------
-----------------------MP-VWLQTALLLACSNLFMTFAWYGHLKT------LN
SKPWIIAALISWGIALFEYLLQVPANRIGY----TELSVGQLKIMQEVITLAVFVPFSVY
FMQ-QPLKLDYLWAGLCLLGAVYFIFRA--------------------------------
--------
>C2IKU5
------------------------------------------------------------
-----------------------MN-PIVVSVGLLICSNVFMTFAWYAHLKE------LN
NKPWIIAALVSWGIALFEYLLQVPANRIGY----TALNVGQLKILQEVITLMVFVPFSVF
YLR-EPLKLDYLWAGLCLVGAVYFAFRSKFA-----------------------------
--------
>A8ZVV9
------------------------------------------------------------
-----------------------MN-HFVATILLLCCSNVFMTFAWYGHLKN------LS
HKPWIIAAMISWGIALFEYMLQVPANRIGH----ASMSVGQLKILQEVITLTVFVPFSLL
YLK-EKLSMDYLWAGLCLMGAVFFLFKGKLPGP---------------------------
--------
>A1RMA3
------------------------------------------------------------
-----------------------MN-PTLTTIGLLCLSNIFMTFAWYGHLKT------LG
SKPWIIAALVSWGIALFEYLLQVPANRIGY----TVMNVGQLKILQEVITLSLFVPFAYF
YMK-EPLKLDYLWAGLCILGAVYFIFRSEFN-----------------------------
--------
>Q3SFJ6
------------------------------------------------------------
-----------------------MP-ASLQTLILLTLSNVFMTFAWYAHLKD------MN
NQPWIVAAFASWGIAAFEYLLQVPANRIGF----TVMSLPQLKIMQEVIALSVFVPFAVL
YMK-VELKWDFLWAALCLVGAVYFMFRSA-------------------------------
--------
>Q8EH57
------------------------------------------------------------
-----------------------MN-PTLTTIGLLCLSNIFMTFAWYGHLKS------LG
SKPWIIAALVSWGIALFEYLLQVPANRIGY----TVMNLGQLKILQEVITLSLFVPFAYF
YMK-EPLKLDYLWAGLCILGAVYFIFRSEFN-----------------------------
--------
>A4Y4M8
------------------------------------------------------------
-----------------------MN-PTLTTIGLLCLSNIFMTFAWYGHLKT------LG
SKPWIIAALVSWGIALFEYLLQVPANRIGY----TVMNVGQLKILQEVITLSLFVPFAYF
YMK-EPLKLDYLWAGLCILGAVYFIFRSEFN-----------------------------
--------
>B7UVE5
------------------------------------------------------------
-----------------------MP-VWLQTALLLACSNLFMTFAWYGHLKT------LN
SKPWIIAALISWGIALFEYLLQVPANRIGY----TELSVGQLKIMQEVITLAIFVPFSVY
FMQ-QPLKLDYLWAGLCLLGAVYFIFRA--------------------------------
--------
>A6VZG9
------------------------------------------------------------
-----------------------MN-PIALSVSLLICSNIFMTFAWYAHLKE------LN
NKPWIIAALISWGIALFEYLLQVPANRIGY----TALNVGQLKIMQEVITLMVFVPFSVY
YLK-EPLKLDYLWAGLCLVGAVYFAFRSKFSV----------------------------
--------
>A6V7S0
------------------------------------------------------------
-----------------------MP-VWLQTALLLACSNLFMTFAWYGHLKT------LN
SKPWIIAALISWGIALFEYLLQVPANRIGY----TELSVGQLKIMQEVITLAVFVPFSVY
FMQ-QPLKLDYLWAGLCLLGAVYFIFRA--------------------------------
--------
>B7K215
------------------------------------------------------------
-----------------------MS-VLGRVIFLLTVSNAFMLTAWYLHLKY------LN
HRPWYIASIASWCIAFFEYTVHIPANRLGH----TQLSLSKLQILQVGMSLVIFIPFTVF
VMK-EPIKLDYLWAACCLVGAAYFVFREIH------------------------------
--------
>C2HS50
------------------------------------------------------------
-----------------------MN-PIVVSVGLLICSNVFMTFAWYAHLKE------LN
NKPWIIAALVSWGIALFEYLLQVPANRIGY----TALNVGQLKILQEVITLMVFVPFSVF
YLR-EPLKLDYLWAGLCLVGAVYFAFRSKFA-----------------------------
--------
>Q9I3E0
------------------------------------------------------------
-----------------------MP-VWLQTALLLACSNLFMTFAWYGHLKT------LN
SKPWIIAALISWGIALFEYLLQVPANRIGY----TELSVGQLKIMQEVITLAIFVPFSVY
FMQ-QPLKLDYLWAGLCLLGAVYFIFRA--------------------------------
--------
>Q7MLC2
------------------------------------------------------------
-----------------------MN-PIVVSVGLLICSNVFMTFAWYAHLKE------LN
NKPWIIAALVSWGIALFEYLLQVPANRIGY----TALNVGQLKILQEVITLMVFVPFSVF
YLR-EPLKLDYLWAGLCLVGAVYFAFRSKFS-----------------------------
--------
>A6WR06
------------------------------------------------------------
-----------------------MN-PTLTTIGLLCLSNIFMTFAWYGHLKT------LA
SKPWIIAALVSWGIALFEYLLQVPANRIGY----TVMNVGQLKILQEVITLSLFVPFAYF
YMK-EPLKLDYLWAGLCILGAVYFIFRSEFN-----------------------------
--------
>B4BXT7
------------------------------------------------------------
-----------------------MS-VLGRVIFLLTVSNAFMLTAWYLHLKY------LN
HRPWYIASIASWCIAFFEYTVHIPANRLGH----TQLSLSKLQILQVGMSLVIFIPFTVF
VMK-EPIKLDYLWAACCLVGAAYFVFREIH------------------------------
--------
>A3KSD8
------------------------------------------------------------
-----------------------MP-VWLQTALLLACSNLFMTFAWYGHLKT------LN
SKPWIIAALISWGIALFEYLLQVPANRIGY----TELSVGQLKIMQEVITLAIFVPFSVY
FMQ-QPLKLDYLWAGLCLLGAVYFIFRA--------------------------------
--------
>A3LCT7
------------------------------------------------------------
-----------------------MP-VWLQTALLLACSNLFMTFAWYGHLKT------LN
SKPWIIAALISWGIALFEYLLQVPANRIGY----TELSVGQLKIMQEVITLAIFVPFSVY
FMQ-QPLKLDYLWAGLCLLGAVYFIFRA--------------------------------
--------
>C1T047
------------------------------------------------------------
-----------------------MR-FYLTTIILLSLSNIFMTFAWYGHLRN------LS
QTPWVIAAFASWGIALLEYLLQVPANRIGH----QVMNIGQLKILQECIALSVFIPFSIL
YMK-EKPGMDYVWAGLCILGAAFFMFRKKLMGA---------------------------
--------
>Q6ML04
------------------------------------------------------------
-----------------------MN-NAIAPIGLLIISNIFMTFAWYGHLKT------LK
SSALWLVILISWGVAFFEYVFQVPANRLGS----DHYTLPQLKIIQEVITMVVFAGFSVL
YMK-QSLKLDFLWAGLCLVGAVYFIFRNP-------------------------------
--------
>C3NQA6
------------------------------------------------------------
-----------------------MN-PIVVSVGLLICSNVFMTFAWYAHLKE------LN
NKPWIIAALVSWGIALFEYLLQVPANRIGY----TALNVGQLKILQEVITLMVFVPFSVF
YLR-EPLKLDYLWAGLCLVGAVYFAFRSKFA-----------------------------
--------
>B4D787
------------------------------------------------------------
-----------------------MP-AIWKSALLLIVSNVFMTFAWYAHLKN------LL
SKPLYIAIVISWAVAFLEYCFQVPANRIGN----TALSLGQLKIMQEVITLSVFVPFAIF
YMG-QPIKLDYLWAGLCMLGAVYFMFRS--------------------------------
--------
>B0TT52
------------------------------------------------------------
-----------------------MN-PIFISISLLVCSNIFMTFAWYAHLKE------LN
NKPWIIAALISWGIALFEYLLQVPANRIGY----TVLNVGQLKILQEVITLMVFVPFSVF
YLR-EPLKLDYLWAGLCLVGAVYFAFRSKFA-----------------------------
--------
>B3PF60
------------------------------------------------------------
-----------------------MH-PSLIAIGLLFCSNIFMTFAWYAHLKE------LN
QKPWIIAALVSWGIALFEYLLQVPANRIGY----TVMSVGQLKILQEVITLSVFVPFAIF
YMK-EPLKLDYLWAGLCLLGAVFFMFRDKLHS----------------------------
--------
>Q9RW58
------------------------------------------------------------
-----------------------MS-PVLRTALLLTLSNVFMTFAWYGLLGK------MA
ARPLLLAVLASWGIAFFEYLLQVPANRIGH----QVLTVAQLKMLQEVISLAVFVPFAVL
YLR-EPLRLNYLWAALCMMGAVYFVFRGR-------------------------------
--------
>B8E8V6
------------------------------------------------------------
-----------------------MN-PTLTTIGLLCLSNIFMTFAWYGHLKT------LG
SKPWIIAALVSWGIALFEYLLQVPANRIGY----TVMNVGQLKILQEVITLSLFVPFAYF
YMK-EPLKLDYLWAGLCILGAVYFIFRSEFN-----------------------------
--------
>C4LDN3
------------------------------------------------------------
-----------------------MN-PVLTSMLLLMCSNVFMTFAWYGHLKD------MS
SKPWIIAAIVSWGIALFEYMLQVPANRIGH----TALSVGQLKIMQEVIALGIFVPFSVF
YLK-EEIKLDYLWAALCMLGAVFFIFREKIMAAI--------------------------
--------
>A1S3Q1
------------------------------------------------------------
-----------------------MH-PALTTVALLCLSNIFMTFAWYGHLKS------LN
HKPWIIAALVSWGIALFEYLLQVPANRIGY----TVMNVGQLKILQEVITLSLFVPFAYF
YLK-EPLKLDYLWAGLCILGAVYFIFRSEFS-----------------------------
--------
>A2UV48
------------------------------------------------------------
-----------------------MN-PTLTTIGLLCLSNIFMTFAWYGHLKT------LG
SKPWIIAALVSWGIALFEYLLQVPANRIGY----TVMNVGQLKILQEVITLSLFVPFAYF
YMK-EPLKLDYLWAGLCILGAVYFIFRSEFN-----------------------------
--------
>Q086N3
------------------------------------------------------------
-----------------------MH-PSVITIGLLCLSNIFMTFAWYGHLKT------LN
SKPWIIAALVSWGIALFEYLLQVPANRLGY----TVMNVGQLKILQEVITLCVFVPFAVW
YLK-EPLKLDYLWAGLCLLGAVFFIFKSELH-----------------------------
--------
>A6GQL8
------------------------------------------------------------
-----------------------MP-AVPVTIAMLLISNIFMTFAWYAHLKD------MS
QKPWIIAALVSWGIALFEYLFQVPANRIGY----TVLSVGQLKVMQEIITLTVFVPFAVF
YMK-EPLKLDYLWAGLCLVGAAYFIFRDKL------------------------------
--------
>C2IVF1
------------------------------------------------------------
-----------------------MN-PIVVSVGLLICSNVFMTFAWYAHLKE------LN
NKPWIIAALVSWGIALFEYLLQVPANRIGY----TALNVGQLKILQEVITLMVFVPFSVF
YLR-EPLKLDYLWAGLCLVGAVYFAFRSKFA-----------------------------
--------
>Q1PXK8
------------------------------------------------------------
-----------------------MR-NYLITILLLCCSNVFMTFAWYGHLKN------LS
HKTWIIAALVSWGIALFEYLLQVPANRIGH----QVMSLGQLKILQEVITLMVFVPFSVI
YMK-EKIHFDYLWAGICLFGAVYFIFRPKLLP----------------------------
--------
>Q6D027
------------------------------------------------------------
-----------------------MS-PLFITVGMLTLSNIFMTFAWYGHLRY------FS
GRTWIIAALISWGIALFEYLLQVPANRIGY----QVASAGQLKILQEVISLSVFIPFSIY
ILK-EPFRTDYIWAGLCLLGAVFFMFRDKIMG----------------------------
--------
>C2J3Y1
------------------------------------------------------------
-----------------------MN-PIVVSVGLLICSNVFMTFAWYAHLKE------LN
NKPWIIAALVSWGIALFEYLLQVPANRIGY----TALNVGQLKILQEVITLMVFVPFSVF
YLR-EPLKLDYLWAGLCLVGAVYFAFRSKFA-----------------------------
--------
>B3QYF9
------------------------------------------------------------
-----------------------MN-PVVYTVLLLICSNIFMTFAWYAHLKE------LS
GQLWFVAAFVSWGVALFEYLLQVPANRIGY----TVLSVGELKIIQEVISLSVFVPFSAY
YLK-EPMKLDYLWAGLCLVGAVYFMFRSKLP-----------------------------
--------
>C2JID5
------------------------------------------------------------
-----------------------MN-PIVVSVGLLICSNVFMTFAWYAHLKE------LN
NKPWIIAALVSWGIALFEYLLQVPANRIGY----TALNVGQLKILQEVITLMVFVPFSVF
YLR-EPLKLDYLWAGLCLVGAVYFAFRSKFA-----------------------------
--------
>B0V5S8
------------------------------------------------------------
-----------------------MS-PTVLAFVLLIISNCFMTLAWYGHLKF------LH
HAPFWQAILFGWTIALLEYSFMIPATRLLSD---QGWTLGEMKITQEVVTLIVFVPFMVL
LFK-QPFKLDYVWAMLCLFGCVYFVFRSQ-------------------------------
--------
>B7H324
------------------------------------------------------------
-----------------------MS-PTVLAFVLLIISNCFMTLAWYGHLKF------LH
HAPFWQAILFGWTIALLEYSFMIPATRLLSD---QGWTLGEMKITQEVVTLIVFVPFMVL
LFK-QPFKLDYVWAMLCLFGCVYFVFRSQ-------------------------------
--------
>C1ZEX2
------------------------------------------------------------
-----------------------MP-PILVVAVLLTISNLFMTYAWYGHLKD------HA
HQPLWIAVLVSWGVAFFEYLVQVPANRFGND---HHISLAQLKILQEVITLAVFVPFAIY
YMN-RPLSWNFLWAGCCMLGAVYFIFNDPAAKAEKHESAATSQAANEPRATQEASPPLPA
VTHSSRED
>B7IBJ8
------------------------------------------------------------
-----------------------MS-PTVLAFVLLIISNCFMTLAWYGHLKF------LH
HAPFWQAILFGWTIALLEYSFMIPATRLLSD---QGWTLGEMKITQEVVTLIVFVPFMVL
LFK-QPFKLDYVWAMLCLFGCVYFVFRSQ-------------------------------
--------
>Q6F6M6
------------------------------------------------------------
-----------------------MN-PTFIALGCLIISNCFMTMAWYGHLKF------LH
HAPLWQAILFGWIIALLEYSFMIPATRYLDQ---QGWSLGQMKITQEVVTLLVFTPFMLF
MFK-QPFKLDYLWAMACLMGCVYFVFRSQ-------------------------------
--------
>B0MU95
------------------------------------------------------------
------------------------MSRALATIALLILSNTFMTLAWYGHIAFKSK---IE
RFGMLSIILLSWGIALFEYCFQVPANRIGSSQLGGPFSIWELKVIQEVISLLVFTVFAVV
FMKSDTLRWNHLAGFVCLILAVYFIFRK--------------------------------
--------
>B6VW30
------------------------------------------------------------
------------------------MSHGIYSVILLIFSNVFMTFAWYGHLKMRQEFSWFA
ALPLIGVIAFSWAIAFFEYCLQVPANRLGFKDSGGPFDIMQLKVIQEVITLAVFTLFSVW
AFKTE-LKWNHLAAFLCLVLAVYFVFKK--------------------------------
--------
>C3Q5A4
------------------------------------------------------------
------------------------MSHGIYSVILLIFSNVFMTFAWYGHLKMRQEFSWFA
ALPLIGVIAFSWAIAFFEYCLQVPANRLGFKDSGGPFDIMQLKVIQEVITLAVFTLFSVW
AFKTE-LKWNHLAAFLCLVLAVYFVFKK--------------------------------
--------
>C3RD52
------------------------------------------------------------
------------------------MSHGIYSVILLIFSNVFMTFAWYGHLKMRQEFSWFA
ALPLIGVIAFSWAIAFFEYCLQVPANRLGFKDSGGPFDIMQLKVIQEVITLAVFTLFSVW
AFKTE-LKWNHLAAFLCLVLAVYFVFKK--------------------------------
--------
>Q11HS8
------------------------------------------------------------
-----------------------MALPYLAPILLLTISNIFMTFAWYGHLKF-------G
SKPLLLVILASWGIAFIEYCFAVPANRYGH----AVYSAAELKTMQEVITLSVFAVFSVY
YLG-EQLTINHAVGFGLICLGAFFIFKGPIG-----------------------------
--------
>Q82U21
------------------------------------------------------------
-----------------------MR-EIGLTIGLLSISNVFMTFAWYAHLKD------LS
TKPWLVAALISWGIAFFEYMLQVPANRIGF----NVLSLGQLKILQEVITLSIFVPFSLF
YMK-EPLKLDYLWAGLCILGAVYFIFRGNMADAGS-------------------------
--------
>Q2W577
------------------------------------------------------------
-----------------------MNSSAIAPIGLLVISNVFMTFAWYGHLKF-------T
DRAMWIAIVVSWLIAFVEYCFAVPANRIGH----GTYSTAELKTMQEVITLTVFAGFSVL
YLG-ERLTINHAIGFALICAGAFFVFKSPIQ--V--------------------------
--------
>Q2G7E2
------------------------------------------------------------
-----------------------MNPSALYPVLLLAGSNLVMNVAWYGHLKV-------P
NRALWIAVLASWGLAFFEYWMAVPANRIGS----RVYSLAELKTLQEVMSLSTFLIVAWV
MFG-SRPGLSQLAGMALIAAGAFLVYKSPLG-----------------------------
--------
>B1MFP9
------------------------------------------------------------
----------------------MIA-ARLLPPVLLICSNIFMTFAWYGHLKF-------K
DHPLWVVVLVSWLIAFFEYCLAVPANRLGS----EVYSGAELKAMQEVITLTVFLGFAVW
YLG-EKLTLNHFIGFTLIAAGAYFVINGPLG-----------------------------
--------
>A0KZK7
------------------------------------------------------------
------------M----------MN-PTLTTIGLLCLSNIFMTFAWYGHLKS------LG
SKPWIIAALVSWGIALFEYLLQVPANRIGY----TVMNVGQLKILQEVITLSLFVPFAYF
YMK-EPLKLDYLWAGLCILGAVYFIFRSEFN-----------------------------
--------
>Q0HSL7
------------------------------------------------------------
------------M----------MT-PTLTTIGLLCLSNIFMTFAWYGHLKS------LG
SKPWIIAALVSWGIALFEYLLQVPANRIGY----TVMNVGQLKILQEVITLSLFVPFAYF
YMK-EPLKLDYLWAGLCILGAVYFIFRSEFN-----------------------------
--------
>Q0HGC5
------------------------------------------------------------
------------M----------MN-PTLTTIGLLCLSNIFMTFAWYGHLKS------LG
SKPWIIAALVSWGIALFEYLLQVPANRIGY----TVMNVGQLKILQEVITLSLFVPFAYF
YMK-EPLKLDYLWAGLCILGAVYFIFRSEFN-----------------------------
--------
>B3JFB4
------------------------------------------------------------
-----------------------MVSQGIYSIVLLVFSNVFMTFAWYGHLKMREEFSWFA
ALPLIGVIAFSWAIAFFEYCLQVPANRLGFKDSGGPFDIMQLKVIQEVITLAVFTIFSMI
AFKME-LKWNHLAAFVCLILAVYFVFKK--------------------------------
--------
>B5CW33
------------------------------------------------------------
-----------------------MLSQGIYSIVLLIFSNIFMTFAWYGHLKMREEFSWFA
SLPLIGVIAFSWAIAFFEYCLQVPANRLGFRDSGGPFDIMQLKVIQEVITLAVFTIFSMI
AFKME-LKWNHLAAFFCLILAVYFVFKK--------------------------------
--------
>Q20YY4
------------------------------------------------------------
---------------------MPVS-PYLLPILMLLASNVFMTFAWYGHLKY-------K
SSALALVVMISWGIAFFEYWLAVPANRWGS----EVYSAAQLKTIQEVITLVVFAGFSIL
YLK-EPLGWNHAVGFAFIAAGAFFIFHKWS------------------------------
--------
>A1BAJ0
------------------------------------------------------------
---------------------MNLP-VPFVTIGLLILSNLFMTVAWYGHLKF-------K
AAPLLLVILVSWGIAFFEYVLQVPANRSGY----GHFNAAQLKTIQEVISLSVFVLFSWA
WLG-EKLTWNVAAGFACICFGAFLIFHNSGSTAH--------------------------
--------
>B4W8F3
------------------------------------------------------------
---------------------MPLS-PYIAPIVMLALSNVFMTFAWYGHLKF-------D
HKPLWLLVMASWGIAFFEYWLAVPANRIGH----QVYSAAELKTMQEVITLLVFAGFSVL
YLG-EKLTVNHLVGFGFIGLGAFFIFKGPLG--G--------------------------
--------
>Q07IY0
------------------------------------------------------------
---------------------MTLP-PYLLPILLLFASNIFMTFAWYGHLKY-------K
EVALPLAIMASWGIAFFEYWLAVPANRWGS----EVYSAAQLKTMQEVITLIVFAGFSVL
YLK-EPIGWNHALGFALIAAGAFCIFHKWS------------------------------
--------
>A7HZ37
------------------------------------------------------------
---------------------MPLQ-SYILPVALLILSNIFMTTAWYWHLKF-------K
AMPILTVILISWGIALAEYMLAVPANRIGH----GVYSAAQLKTIQEVVTLTVFVGFSAF
YLG-EGPTWNTAIGFTLIALGAYFIFRG--------------------------------
--------
>B6WX06
------------------------------------------------------------
---------------------MQIP-VPVATVGLLVLSNVFMTFAWYGHLKH-------K
SMALPMVIFISWCIAFFEYVLQVPANRIGY----GYFNAAELKTIQEVISLTVFSLFSVF
YLH-ETLRWNHILGFALIVLAAYVIFKEW-------------------------------
--------
>B6ITG6
------------------------------------------------------------
---------------------MPLS-AYLVPVFLLVASNVFMTLAWYGHLKF-------K
AAPLTLVILASWGIAFFEYCLQVPANRMGH----AVYTAPQLKMIQEAITLLVFAGFSTL
YLG-ESLRWNDWVAFVLIFVAVFFSVHDWN------------------------------
--------
>A6T219
------------------------------------------------------------
---------------------MQIP-VIVQTVGLLTLSNIFMTVAWYGHLKG------LA
SKPWWIAALISWGIALFEYLLQVPANRIGY----TQFSLAQLKIMQEAITLTVFVPFAIV
FMD-QPFKLDYVWAALCLVGAVYFIFRT--------------------------------
--------
>A5VEJ7
------------------------------------------------------------
----------------------MASVMTLTPLLLLICSNIFMTVAWYGHLKF-------T
DARLWIVILASWGIALIEYCFAVPANRIGYL---HGWTAGQLKITQEIVTLLVFALFAVV
VLG-EQLGWRHLGAFACMIGAACFMFLGRN------------------------------
--------
>A4G8C4
------------------------------------------------------------
---------------------MHIP-VIVQTVGLLTLSNVFMTIAWYGHLKG------LA
SKPWWIAALISWGIALFEYLLQVPANRIGY----TQFSLAQLKIMQEAITLTVFVPFAII
FMD-QPFKLDYVWAALCLVGAVYFIFRA--------------------------------
--------
>A3M8X4
------------------------------------------------------------
---------------------MPLS-PTVLAFVLLIISNCFMTLAWYGHLKF------LH
HAPFWQAILFGWTIALLEYSFMIPATRLLSD---QGWTLGEMKITQEVVTLIVFVPFMVL
LFK-QPFKLDYVWAMLCLFGCVYFVFRSQ-------------------------------
--------
>B5ZT63
------------------------------------------------------------
--------------------MSFSP-AALWPVIMLFASNIFMTFAWYGHLKH-------K
SSAIFLAILVSWGIAFFEYCLAVPANRIGS----AVYTTAQLKTMQEVITLIVFAGFSIF
WLG-ENLTWNHAIGFALIAIGASFIFRA--------------------------------
--------
>A6DYZ8
------------------------------------------------------------
--------------------MHGLW-LWLAPVVLLSLSNIFMTFAWYGHLKF-------P
HVALWLVILISWGIALIEYMLAVPANRLGH----RVYSAAELKTMQEVITLVIFAGFSVL
YLK-EPITWNHALGFSLIAAGAFVIFRAPL------------------------------
--------
>Q1MF48
------------------------------------------------------------
--------------------MPFSP-AALWPVVMLFASNIFMTFAWYGHLKH-------K
SSAIFLAIIVSWGIAFFEYCLAVPANRIGS----AVYTTAQLKTMQEVITLIVFAGFSIF
WLG-ENLTWNHAIGFALIAIGASFIFRA--------------------------------
--------
>B3PRQ2
------------------------------------------------------------
--------------------MLFSP-AAVWPVVMLFASNFFMTFAWYGHLKH-------K
SSAIFLAIVVSWGIAFFEYCLAVPANRIGS----AVYTTAQLKTMQEVITLIVFSGFSIF
WLG-ENLTWNHAIGFALIAIGASFIFRA--------------------------------
--------
>A3PI05
------------------------------------------------------------
--------------------MPTLP-VPLVTIGLLLASNIFMTFAWYGHLKY-------K
SAPLLIVIFASWGIAFFEYLLQVPANRIGH----THFSAAQLKTIQEVITLLVFAAFSVF
WLK-EPLHWNHLLGFAFIGLGAFFIFHSWS------------------------------
--------
>B0J1V8
------------------------------------------------------------
--------------------MSFSP-AALWPVVMLFASNIFMTFAWYGHLKH-------K
NSAIFLAIIVSWGIAFFEYCLAVPANRIGS----AVYTTAQLKTMQEVITLIVFAGFSIF
WLG-ENLTWNHAIGFALIAIGASFIFRA--------------------------------
--------
>Q3J4E4
------------------------------------------------------------
--------------------MPTLP-VPLVTIGLLLASNIFMTFAWYGHLKY-------K
SAPLLIVIFASWGIAFFEYLLQVPANRIGH----THFSAAQLKTIQEVITLLVFAAFSVF
WLK-EPLHWNHLLGFAFIGLGAFFIFHSWS------------------------------
--------
>B9KNT1
------------------------------------------------------------
--------------------MPTLP-VPLVTIGLLLASNIFMTFAWYGHLKY-------K
SAPLLIVIFVSWGIAFFEYLLQVPANRIGH----THFSAAQLKTIQEVITLLVFAAFSVF
WLK-EPLHWNHLLGFAFIGLGAFFIFHSWS------------------------------
--------
>B4R8J2
------------------------------------------------------------
--------------------MPALW-TATLPVLLLVASNVFMTFAWYGHLKV-------E
HRPLWIIVLVSWGIAFFEYWLAVPANRIGR----LVYEPAELKAMQEVITLAVFAVFSVA
YLG-EKLTLNHGVGFALIALGAWFVFKGPLQPPL--------------------------
--------
>B4F097
------------------------------------------------------------
--------------------MTNML-YKFTPIILLIISNIFMTFAWYGHLKY-------G
NKPLIIVILLSWLIAFVEYCFAVPANRIGH----NYYSAAELKTIQEVITLTIFAVFSVT
YLG-ESFTLNHFIGFILIGAGALFIFKGPF------------------------------
--------
>C2LIA7
------------------------------------------------------------
--------------------MTNML-YKFTPIILLIISNIFMTFAWYGHLKY-------G
NKPLIIVILLSWLIAFVEYCFAVPANRIGH----NYYSAAELKTIQEVITLTIFAVFSVT
YLG-ESFTLNHFIGFILIGAGALFIFKGPF------------------------------
--------
>A8IBW8
------------------------------------------------------------
--------------------MPNLA-PAALPILMLLASNIFMTFAWYGHLKY-------K
ASPILIAIVASWGIAFFEYCLAVPANRIGS----GIYTTAQLKTIQEVITLVVFAGFSVL
YLK-EPLGWNHAVGFALIVGGAFFIFHKF-------------------------------
--------
>A3W5X8
------------------------------------------------------------
--------------------MHGLW-LWLAPVVLLSLSNIFMTFAWYGHLKF-------P
HVALWLVILISWGIALVEYMLAVPANRLGH----RVYSAAELKTMQEVITLVIFAGFSVL
YLK-EPITWNHALGFSLIAAGAFVIFRAPL------------------------------
--------
>A4WUY1
------------------------------------------------------------
--------------------MPTLP-VPFVTIGLLLASNIFMTFAWYGHLKF-------K
TAPLLIVIFASWGIAFFEYLLQVPANRIGH----GHFSAAELKTIQEVITLAVFAAFSVL
YLK-EPLQWNHLLGFAFIGLGAFFIFHRWS------------------------------
--------
>C3XBB4
------------------------------------------------------------
--------------------MFHIP-VFLQTAGLLVLSNVFMTFAWYGHLRN------LS
SRSWLVAALISWGIALFEYLLQVPANRIGF----SQFSLAQLKILQEVITLSIFVPFAVY
YMD-QPFKLDYVWAALCLVGAVYFIFRS--------------------------------
--------
>C3X541
------------------------------------------------------------
--------------------MFHIP-VFIQTAGLLILSNVFMTFAWYGHLRH------LS
SRSWLIAALISWGIALFEYLLQVPANRIGF----SQFSLAQLKILQEAITLSVFVPFAVY
YMG-QPFKMDYVWAALCLLGAVYFIFRS--------------------------------
--------
>A6PP20
------------------------------------------------------------
--------------------MLTLH-PVVKTVGLLLLSNVFMTFAWYGHLKN------LS
NRVWYIAALVSWGIALFEYLLQVPANRIGH----TALSLGQLKILQEVIALSVFVPFSIF
YMK-EGLSWNYLYAALCIAGAVFFIFRG--------------------------------
--------
>B0T7W2
------------------------------------------------------------
---------------------MPSLWIKIAPWCLLVASNVFMTFAWYGHLKN-------R
SMTLLLAIVSSWLIALPEYMLAVTANRLGH----SVYTTAQLKTGQEAITLVVFSLFSVF
YLG-EAIRWTTLLGFGFIFVGVAIVMLFK-------------------------------
--------
>Q8FZH4
------------------------------------------------------------
-------------------MSALIS-PSLLPILLLVGSNIFMTFAWYGHLKF-------T
NTPLVMVIFISWGIALIEYCLAVPANRIGH----QVYSAAQLKTMQEVITLVIFSLFSVF
YLK-EAFTWHHLLGFALIAGGAALIFKG--------------------------------
--------
>B2S6W9
------------------------------------------------------------
-------------------MSALIS-PSLLPILLLVGSNIFMTFAWYGHLKF-------T
NTPLVMVIFISWGIALIEYCLAAPANRIGH----QVYSAAQLKTMQEVITLVIFSLFSVF
YLK-EAFTWHHLLGFALIAGGAALIFKG--------------------------------
--------
>B2I7W4
------------------------------------------------------------
-------------------MLTPFS-VYLYPVLLLIGSNVFMTFAWYGHLKY-------K
SVSLVTVIFVSWGIAFFEYCLQVPGNRLGS----VVYSAPQLKGMQEVITLLIFACFSTF
YLG-QPLRWNHWAAFGLILIAVLLMFRE--------------------------------
--------
>Q727A6
------------------------------------------------------------
-------------------MFASLP-VPVVTIGLLFLSNVFMTFAWYGHLRF-------K
AMPLTLAIAASWGIAFFEYCLQVPANRAGY----GYYNAVELKTIQEIISLSVFVVFSAL
YLG-EPVRWNHLVGFGLIVAAAFFIFKEW-------------------------------
--------
>A1VAH6
------------------------------------------------------------
-------------------MFASLP-VPVVTIGLLFLSNVFMTFAWYGHLRF-------K
AMPLTLAIAASWGIAFFEYCLQVPANRAGY----GYYNAVELKTIQEIISLSVFVVFSAL
YLG-EPVRWNHLVGFGLIVAAAFFIFKEW-------------------------------
--------
>B0U4A4
------------------------------------------------------------
-------------------MLTPFS-VYLYPVLLLIGSNVFMTFAWYGHLKY-------K
SVSLVTVIFVSWGIAFFEYCLQVPGNRLGS----VVYSAPQLKGMQEVITLLIFACFSTF
YLG-QPLRWNHWAAFGLILIAVLLMFRE--------------------------------
--------
>Q3R709
------------------------------------------------------------
-------------------MLTPFS-VYLYPVLLLIGSNVFMTFAWYGHLKY-------K
SVSLVTVIFVSWGIAFFEYCLQVPGNRLGS----VVYSAPQLKGMQEVITLLIFACFSTF
YLG-QPLRWNHWAAFGLILIAVLLMFRE--------------------------------
--------
>A3WU00
------------------------------------------------------------
-------------------MPLTIS-SWLLPILMLFCSNVFMTFAWYGHLKF-------K
ESPLPPIVLASWSIAFFEYWLAVPANRWGS----AVYSAAELKTIQEVITLVVFAGFSVL
YLK-QPLGWNHGLGFAFVALGAFFIFHKW-------------------------------
--------
>Q3RHU4
------------------------------------------------------------
-------------------MLTPFS-VYLYPVLLLIGSNVFMTFAWYGHLKY-------K
SVSLVTVIFVSWGIAFFEYCLQVPGNRLGS----VVYSAPQLKGMQEVITLLIFACFSTF
YLG-QPLRWNHWAAFGLILIAVLLMFRE--------------------------------
--------
>Q87B27
------------------------------------------------------------
-------------------MLTPFS-VYLYPVLLLIGSNVFMTFAWYGHLKY-------K
SVSLVTVIFVSWGIAFFEYCLQVPGNRLGS----VVYSAPQLKGMQEVITLLIFACFSTF
YLG-QPLRWNHWAAFGLILIAVLLMFRE--------------------------------
--------
>C0G7D2
------------------------------------------------------------
-------------------MSALIS-PSLLPILLLVGSNIFMTFAWYGHLKF-------T
NTPLVMVIFISWGIALIEYCLAVPANRIGH----QVYSAAQLKTMQEVITLVIFSLFSVF
YLK-EAFTWHHLLGFALIAGGAALIFKG--------------------------------
--------
>Q9PG53
------------------------------------------------------------
-------------------MLTPFS-VYLYPVLLLIGSNVFMTFAWYGHLKY-------K
SVSLVTVIFVSWGIAFFEYCLQVPGNRLGS----VVYSAPQLKGMQEVITLLIFACFSTF
YLG-QPLRWNHWAAFGLILIAVLLMFRE--------------------------------
--------
>Q2YRN5
------------------------------------------------------------
-------------------MSALIS-PSLLPILLLVGSNIFMTFAWYGHLKF-------T
NTPLVMVIFISWGIALIEYCLAAPANRIGH----QVYSAAQLKTMQEVITLVIFSLFSVF
YLK-EAFTWHHLLGFALIAGGAALIFKG--------------------------------
--------
>B0CHU5
------------------------------------------------------------
-------------------MSALIS-PSLLPILLLVGSNIFMTFAWYGHLKF-------T
NTPLVMVIFISWGIALIEYCLAVPANRIGH----QVYSAAQLKTMQEVITLVIFSLFSVF
YLK-EAFTWHHLLGFALIAGGAALIFKG--------------------------------
--------
>A5VRN9
------------------------------------------------------------
-------------------MSALIS-PSLLPILLLVGSNIFMTFAWYGHLKF-------T
NTPLVMVIFISWGIALIEYCLAVPANRIGH----QVYSAAQLKTMQEVITLVIFSLFSVF
YLR-EAFTWHHLLGFALIAGGAALIFKG--------------------------------
--------
>A9M6H5
------------------------------------------------------------
-------------------MSALIS-PSLLPILLLVGSNIFMTFAWYGHLKF-------T
NTPLVMVIFISWGIALIEYCLAVPANRIGH----QVYSAAQLKTMQEVITLVIFSLFSVF
YLK-EAFTWHHLLGFALIAGGAALIFKG--------------------------------
--------
>Q57C06
------------------------------------------------------------
-------------------MSALIS-PSLLPILLLVGSNIFMTFAWYGHLKF-------T
NTPLVMVIFISWGIALIEYCLAAPANRIGH----QVYSAAQLKTMQEVITLVIFSLFSVF
YLK-EAFTWHHLLGFALIAGGAALIFKG--------------------------------
--------
>C0REE4
------------------------------------------------------------
-------------------MSALIS-PSLLPILLLVGSNIFMTFAWYGHLKF-------T
NTPLVMVIFISWGIALIEYCLAAPANRIGH----QVYSAAQLKTMQEVITLVIFSLFSVF
YLK-EAFTWHHLLGFALIAGGAALIFKG--------------------------------
--------
>C4ISI3
------------------------------------------------------------
-------------------MSALIS-PSLLPILLLVGSNIFMTFAWYGHLKF-------T
NTPLVMVIFISWGIALIEYCLAAPANRIGH----QVYSAAQLKTMQEVITLVIFSLFSVF
YLK-EAFTWHHLLGFALIAGGAALIFKG--------------------------------
--------
>Q3SPA3
------------------------------------------------------------
-------------------MPIAIP-SWLLPILMLFCSNVFMTFAWYGHLKF-------K
ESPLPLIVLASWGIAFFEYWLAVPANRWGS----AVYSAAELKTIQEVITLVVFAGFSVL
YLK-QPLGWNHGLGFAFVALGAFFIFHKW-------------------------------
--------
>A2SK82
------------------------------------------------------------
-------------------MNLSLP-IPLQTILLLTASNVFMTFAWYGHLKN------LA
DRPWYVAALLSWGIALFEYMLMVPANRIGV----QQFSVGQLKIIQEVVTLSVFVPFAVF
YLR-EPLKLDYLWAGLCLVAAVYFMFRSS-------------------------------
--------
>C1AE72
------------------------------------------------------------
-------------------MVPISG-TILRTVLLLTASNVFMTFAWYGHLKN------LS
GRPWIIAALVSWGIALFEYLLQVPANRMGA----TTMSIAQLKMLQEAIALTVFVPFAVF
YMK-QPVKLDFLWAGLCIMGALYFMFRGS-------------------------------
--------
>C1EGV5
------------------------------------------------------------
--------------------MERRASYVLLVVALFILSCSFMTVAWYGHLKF-------A
SWPTHKAILLSWAVALAEYAFMVPANRIGHAR--CGMSAADLRALAEVCILGAFMAFSVL
VLR-EPLRVNHAIGFAVVLIGVCVVLKGPFEHVLVDLGDVGDVRREKAVDPTAPGAGAAS
AV------
>Q3BXA3
------------------------------------------------------------
------------------MPTAPFT-AYLYPVLLLIASNVFMTFAWYGHLKY-------K
TTPLMIAILVSWGIAFFEYCLQVPGNRLGS----AVYSAPQLKGMQEVITLLVFAGFSTF
YLG-QSLKWNHWAAFGLILVAAFLMFKE--------------------------------
--------
>Q8PCG3
------------------------------------------------------------
------------------MPTAPFT-AYLYPILLLLASNVFMTFAWYGHLKY-------K
STPLMIAILVSWGIAFFEYCLQVPGNRLGS----AVYSAPQLKGMQEVITLLVFAGFSTF
YLG-QSLKWNHWAAFGLILVAAFLMFKE--------------------------------
--------
>Q2J0L0
------------------------------------------------------------
------------------MPPSFIS-PYVLPILLLIGSNIFMTFAWYGHLKH-------K
AVALPVVIMVSWGIALFEYWLAVPANRWGS----AVYSAAQLKTMQEVITLVVFAGFSAL
YLK-EPLGWNHALGFAFIALGAYFIFHKWH------------------------------
--------
>B0RV55
------------------------------------------------------------
------------------MPTAPFT-AYLYPILLLLASNVFMTFAWYGHLKY-------K
STPLMIAILVSWGIAFFEYCLQVPGNRLGS----AVYSAPQLKGMQEVITLLVFAGFSTF
YLG-QSLKWNHWAAFGLILVAAFLMFKE--------------------------------
--------
>Q92P89
------------------------------------------------------------
------------------MPFAINP-AYVWPVILLLLSNVFMTFAWYGHLKF-------T
SSPLYIVIVASWGIAFFEYWLAVPANRIGH----SVYSAAQLKTMQEVITLTIFVLFSIF
WLK-EPIGWHQLIGFALIALGASFIFKG--------------------------------
--------
>Q2NZG2
------------------------------------------------------------
------------------MPTFPLT-AYIYPVLLLLASNVFMTFAWYGHLKY-------K
SAPLMIAIMVSWGIAFFEYCLQVPGNRLGS----AVYSAPQLKGMQEVITLLVFACFSTF
YLG-QSLKWNHWAAFGLILVAAFLMFKE--------------------------------
--------
>A6U9X7
------------------------------------------------------------
------------------MPFAVNP-AYVWPIVLLLLSNVFMTFAWYGHLKF-------T
SSPLYIVIVASWGIAFFEYWLAVPANRIGH----AVYSAAQLKTMQEVITLTIFVLFSIF
WLK-EPIGWHQLIGFALIALGASFIFKG--------------------------------
--------
>Q131T9
------------------------------------------------------------
------------------MPTGFIS-PYLLPILLLLGSNIFMTFAWYGHLKY-------K
EVALPLVVMVSWGIALFEYWLAVPANRWGS----AVYSAAELKTMQEVITLIVFAGFSVL
YLK-QPLGWNHALGFAFIALGAFFIFHKWG------------------------------
--------
>Q8PP62
------------------------------------------------------------
------------------MPTAPFT-AYLYPVLLLIASNVFMTFAWYGHLKY-------K
TTPLMIAILVSWGIAFFEYCLQVPGNRLGS----AVYSAPQLKGMQEVITLLVFAGFSTF
YLG-QSLKWNHWAAFGLILVAAFLMFKE--------------------------------
--------
>Q5GW93
------------------------------------------------------------
------------------MPTFPLT-AYIYPVLLLLASNVFMTFAWYGHLKY-------K
SAPLMIAIMVSWGIAFFEYCLQVPGNRLGS----AVYSAPQLKGMQEVITLLVFACFSTF
YLG-QSLKWNHWAAFGLILVAAFLMFKE--------------------------------
--------
>B8DLP8
------------------------------------------------------------
-----------------MPVPFALP-VPVVTVGLLLLSNVFMTFAWYGHLKF-------K
ASPLMVAIMVSWGIAFFEYCLQVPANRAGY----GHFNATELKTIQEIISLSVFLVFSVL
YLG-EPLKWNYLVGFCLIVVATFFIFKEW-------------------------------
--------
>A9BNT4
------------------------------------------------------------
-----------------MNWLQHIP-VGLQTVVLLAMSNVFMTFAWYGHLKN------HA
SSPWYVAALVSWGIALFEYLLQVPANRIGH----TQFSVAQLKIIQEVITLSVFAPFAVL
YLN-QPLKWDFLWAGLCMVGAVYFIFRSG-------------------------------
--------
>A1WB57
------------------------------------------------------------
-----------------MHALQSLP-IPLQTILLLVASNIFMTMAWYGHLKN------LA
TAPWYVAALVSWGIALFEYLLQVPANRIGH----TQFSVGQLKIMQEVITLTVFVPFAVF
YLN-EPLKWDYLWAGLCLVGAVYFIFRSA-------------------------------
--------
>A4T0J4
------------------------------------------------------------
-----------------MPNPSNFF-GPLSFIGLLALSNVFMTFAWYAHLKN------LS
SKPWWVAVFASWAIALLEYAFQVPANRIGY----QYFSLGQLKITQEVITLTVFVPFAIF
YMG-EPFKTDYIWAGLCLLGAVYFMFRA--------------------------------
--------
>Q12CX1
------------------------------------------------------------
-----------------MQFLQSFP-VPAQAIGLLLLSNVFMTFAWYGHLKN------LA
TSPWYVAALLSWGIALFEYLLQVPGNRIGF----TQFSVGQLKIMQEVITLGVFVPFAVF
YLN-EPLKLDYLWAALCMMGAVYFIFRSA-------------------------------
--------
>B9MEA4
------------------------------------------------------------
-----------------MHALQSLP-IPLQTILLLVASNIFMTMAWYGHLKN------LA
TAPWYVAALVSWGIALFEYLLQVPANRIGH----TQFSVGQLKIMQEVITLTVFVPFAVF
YLN-EPLKWDYLWAGLCLVGAVYFIFRSA-------------------------------
--------
>B2HZZ0
------------------------------------------------------------
-----------------MMKDVPLS-PTVLAFVLLIISNCFMTLAWYGHLKF------LH
HAPFWQAILFGWTIALLEYSFMIPATRLLSD---QGWTLGEMKITQEVVTLIVFVPFMVL
LFK-QPFKLDYVWAMLCLFGCVYFVFRSQ-------------------------------
--------
>B9XMF9
------------------------------------------------------------
----------------MSLPPAVLQ-SRWFPIVLLVFSNVFMTIAWYGHLKH-------K
GSALWKVIIVSWGIAFFEYVLQVPANRYGN----SVYSAPQLKIIQEVITLCVFCVFAML
YLG-DRIRWNYVAAFICVLAAVAFAVVPKN------------------------------
--------
>Q47B67
------------------------------------------------------------
----------------MSIFGLHIP-VLWQTVTLLALSNVFMTFAWYSHLKH------LN
DKPWWIAALISWGIALFEYLLQVPANRIGN----TELNLGQLKILQEVITLAVFVPFVVF
YMD-QPLKLDYLWAALCILGAVYFVFRT--------------------------------
--------
>A1VLD8
------------------------------------------------------------
--------------MPFVQFLQSLP-VSAQAVGLLLLSNVFMTFAWYGHLKS------LA
TSPWYIAALISWGIALFEYLLQVPGNRIGF----TQFSVGQLKIMQEVITLTVFVPFSVF
YLN-EPLKLDYLWAALCMVGAVFFIFRSA-------------------------------
--------
>A4SLE6
------------------------------------------------------------
--------------MRRTFKENPMN-PIFASIGLLLCSNVFMTFAWYAHLKS------MN
HKPWIIAALVSWGIALFEYLLQVPANRIGH----TVMSVGQLKILQEVITLTVFVPFSVF
YLK-EDLKWDYLWAGLCIMGAVFFVFREKLTGA---------------------------
--------
>Q1QIE8
------------------------------------------------------------
-------------MSESPAMPVTIP-SSVLPILMLFCSNVFMTFAWYGHLKF-------K
ESPLPLVIAISWGIAFFEYWLAVPANRWGS----AVYSAAQLKTIQEVITLVVFAGFSVL
YLK-QPLGWNHALGFAFIALGAFFIFHKWS------------------------------
--------
>C4KAD8
------------------------------------------------------------
-------------MAAWIQSVSSIP-VWMQTALLLTASNVFMTFAWYGHLKN------MQ
TKAWYVAALVSWGIALFEYLLQVPANRIGA----TTLSLAQLKIMQEVITLLVFVPFVVL
YMK-QPLKLDYLWAALCMLGAVYFIFRN--------------------------------
--------
>A7IIY9
------------------------------------------------------------
------------MLCPMPSFTTLLP-PQLLPIVMLVASNVFMTFAWYGHLKH-------K
SAPLVLAIFASWGIAFFEYCLAVPANRFGS----EVYSTAQLKTMQEVITLLVFAGFSVL
YLK-EPLGWNHLVGFAFISAGAFFIFHKF-------------------------------
--------
>A3GT19
------------------------------------------------------------
------------MGRLSKEDRVKMN-PIVVSVGLLICSNVFMTFAWYAHLKE------LN
NKPWIIAALVSWGIALFEYLLQVPANRIGY----TALNVGQLKILQEVITLMVFVPFSVF
YLR-EPLKLDYLWAGLCLVGAVYFAFRSKFA-----------------------------
--------
>A5F7V5
------------------------------------------------------------
------------MGRLSKEDRVKMN-PIVVSVGLLICSNVFMTFAWYAHLKE------LN
NKPWIIAALVSWGIALFEYLLQVPANRIGY----TALNVGQLKILQEVITLMVFVPFSVF
YLR-EPLKLDYLWAGLCLVGAVYFAFRSKFA-----------------------------
--------
>A1EPM6
------------------------------------------------------------
------------MGRLSKEDRVKMN-PIVVSVGLLICSNVFMTFAWYAHLKE------LN
NKPWIIAALVSWGIALFEYLLQVPANRIGY----TALNVGQLKILQEVITLMVFVPFSVF
YLR-EPLKLDYLWAGLCLVGAVYFAFRSKFT-----------------------------
--------
>A2PJ10
------------------------------------------------------------
------------MGRLSKEDRVKMN-PIVVSVGLLICSNVFMTFAWYAHLKE------LN
NKPWIIAALVSWGIALFEYLLQVPANRIGY----TALNVGQLKILQEVITLMVFVPFSVF
YLR-EPLKLDYLWAGLCLVGAVYFAFRSKFA-----------------------------
--------
>A2P5Q6
------------------------------------------------------------
------------MGRLSKEGRVKMN-PIVVSVGLLICSNVFMTFAWYAHLKE------LN
NKPWIIAALVSWGIALFEYLLQVPANRIGY----TALNVGQLKILQEVITLMVFVPFSVF
YLR-EPLKLDYLWAGLCLVGAVYFAFRSKFA-----------------------------
--------
>A6A0B4
------------------------------------------------------------
------------MGRLSKEDRVKMN-PIVVSVGLLICSNVFMTFAWYAHLKE------LN
NKPWIIAALVSWGIALFEYLLQVPANRIGY----TALNVGQLKILQEVITLMVFVPFSVF
YLR-EPLKLDYLWAGLCLVGAVYFAFRSKFA-----------------------------
--------
>A2PX91
------------------------------------------------------------
------------MGRLSIEGRVKMN-PIVVSVGLLICSNVFMTFAWYAHLKE------LN
NKPWIIAALVSWGIALFEYLLQVPANRIGY----TALNVGQLKILQEVITLMVFVPFSVF
YLR-EPLKLDYLWAGLCLVGAVYFAFRSKFA-----------------------------
--------
>A6XVS8
------------------------------------------------------------
------------MGRLSKEGRVKMN-PIVVSVGLLICSNVFMTFAWYAHLKE------LN
NKPWIIAALVSWGIALFEYLLQVPANRIGY----TALNVGQLKILQEVITLMVFVPFSVF
YLR-EPLKLDYLWAGLCLVGAVYFAFRSKFA-----------------------------
--------
>A6AG57
------------------------------------------------------------
------------MGRLSKEDRVKMN-PIVVSVGLLICSNVFMTFAWYAHLKE------LN
NKPWIIAALVSWGIALFEYLLQVPANRIGY----TALNVGQLKILQEVITLMVFVPFSVF
YLR-EPLKLDYLWAGLCLVGAVYFAFRSKFA-----------------------------
--------
>C3LMQ2
------------------------------------------------------------
------------MGRLSKEDRVKMN-PIVVSVGLLICSNVFMTFAWYAHLKE------LN
NKPWIIAALVSWGIALFEYLLQVPANRIGY----TALNVGQLKILQEVITLMVFVPFSVF
YLR-EPLKLDYLWAGLCLVGAVYFAFRSKFA-----------------------------
--------
>Q9KRR2
------------------------------------------------------------
------------MGRLSKEDRVKMN-PIVVSVGLLICSNVFMTFAWYAHLKE------LN
NKPWIIAALVSWGIALFEYLLQVPANRIGY----TALNVGQLKILQEVITLMVFVPFSVF
YLR-EPLKLDYLWAGLCLVGAVYFAFRSKFA-----------------------------
--------
>A3H2X0
------------------------------------------------------------
------------MGRLSKEDRVKMN-PIVVSVGLLICSNVFMTFAWYAHLKE------LN
NKPWIIAALVSWGIALFEYLLQVPANRIGY----TALNVGQLKILQEVITLMVFVPFSVF
YLR-EPLKLDYLWAGLCLVGAVYFAFRSKFA-----------------------------
--------
>A1F7G3
------------------------------------------------------------
------------MGRLSKEDRVKMN-PIVVSVGLLICSNVFMTFAWYAHLKE------LN
NKPWIIAALVSWGIALFEYLLQVPANRIGY----TALNVGQLKILQEVITLMVFVPFSVF
YLR-EPLKLDYLWAGLCLVGAVYFAFRSKFA-----------------------------
--------
>B3DXJ3
------------------------------------------------------------
------------MVPFMQIKNIKMTFKPMKTVFLLILSNIFMTLAWYLHLKF-------K
NKPLVAAIMMSWGLAFFEYIFQVPANRIGS----STFSVTQLKVLQECITLAVFTLLAWI
IFK-ESPSWNLLISYLLIIGAVFFAFKG--------------------------------
--------
>A0L3W2
------------------------------------------------------------
-----------MADCSLMMVWMTMN-TLLQTILLLVASNVFMTFAWYAHLKH------LD
AKPWYIAAGISWGIAFLEYMLQVPANRIGF----TVLSLPQLKILQEVITLTVFVPFAVF
YMH-QPLKLDFLWAGLCLVGAVYFMFRGALS-----------------------------
--------
>A1KAA3
------------------------------------------------------------
---------MPPLLQAAATPLQALP-VWLQTAGLLTVANVFMTFAWYGHLKN------MH
SKAWYVAALASWGIALFEYLLQVPANRIGA----TELNIGQLKIMQEVITLLVFIPFAVL
YMK-QPLKLDYLWAGLCMLGAVYFIFRN--------------------------------
--------
>B0NN69
------------------------------------------------------------
--------MKAGQAVDKQFLITNHYMKAFYTILLLIVSNVFMTFAWYGHLKL-QEMKVIS
NWPLYAVILFSWMIALAEYSFQIPANRIGFIGNGGPFSLMQLKVIQEVVTLIIFTIFTTV
LFKGESLHWNHFAAFVCLVLAVYFVFYK--------------------------------
--------
>Q4UR19
------------------------------------------------------------
----MAYAAGPVLPPPAVMPTAPFT-AYLYPILLLLASNVFMTFAWYGHLKY-------K
STPLMIAILVSWGIAFFEYCLQVPGNRLGS----AVYSAPQLKGMQEVITLLVFAGFSTF
YLG-QSLKWNHWAAFGLILVAAFLMFKE--------------------------------
--------
>B6JIN1
------------------------------------------------------------
---MPSRASTSLRYFKSGHPMPTIP-PAILPIVMLFASNCFMTFAWYGHLRF-------K
TAPLALVVMASWGIALFEYWLAVPANRWGS----AVYSPVELKTIQEVITLIVFAGFSAL
YLK-EPLGWNHAVGFALIAAGAFLIFQKG-------------------------------
--------
>B2PZ01
------------------------------------------------------------
---MNFICFDLIMVKIICSTLTKML-AKSYPILLLVISNVFMMFAWYGHLKF-------T
DKPLYSIIFFSWLIAFVEYCFAVPANRLGH----QYYSAAELKTMQEVITLCVFVVFSVL
YLG-ESISINHIIGFILIFAGAFFIFKGPF------------------------------
--------
>A4VKP2
---------------------------------------------------------MRT
RWPLHAAPPGNTLARQYFEPHPIMP-IWLQTAALLCCSNLFMTFAWYGHLKT------LN
GKPWLVAALISWGIAFFEYMLMVPANRIGY----TELSVGQLKIMQEVITLMVFVPFSVL
YMQ-QPLKLDYLWAGLCLVGAVYFIFRS--------------------------------
--------
>C3MDJ4
------------------------------------------------------MERLET
AGAAGSSSNTDSRPSEVFMSLAVNP-AYVWPVVLLLASNVFMTFAWYGHLKF-------T
SSPLYIVIVASWGIAFFEYWLAVPANRIGH----SVYSAAQLKTMQEVITLSVFVIFSVF
WLK-EPLGWHQLIGFALIALGASFIFKG--------------------------------
--------
>A6WZG9
----------------------------------------------------MPPLFYHH
AAVSGHAADNILPVPEVISMSALIS-PSVLPILLLIGSNVFMTFAWYGHLKF-------T
STPLVTVIFISWGIALIEYCLAVPANRIGH----EVYSAAQLKTIQEVITLVIFSLFSVF
YLK-EAFTWHHLLGFALIAGGAALIFKG--------------------------------
--------
>C4WFC5
----------------------------------------------------MPPLFYHR
AAVSGHAADNILPVPEVISMSALIS-PSVLPILLLIGSNVFMTFAWYGHLKF-------T
STPLITVIFISWGIALIEYCMAVPANRIGH----EVYSAAQLKTIQEVITLVIFSLFSVF
YLK-EAFTWHHLLGFALIAGGAALIFKA--------------------------------
--------
>B8IYE0
MPARRGSPAGPRRSRTAGLRPHKIWKKRPEHAGRFFLSFMQPFVRLLTHRTGTGMPLDCP
DTVPGGSTPAARQTDKAYGYDMNIP-VPAATVGLLILSNIFMTFAWYGHLRY-------K
GAALPVVILASWGLAFFEYLLQVPANRIGY----GHFSAAELKTIQEVISLTVFMIFSSL
WLH-EPLRWNHVAGFALIVLAAWIIFKEW-------------------------------
--------
