# Supplementary material for: Functional specialization in nucleotide sugar transporters occurred through differentiation of the gene cluster EamA (DUF6) before the radiation of Viridiplantae
Source: BMC Evol Biol. 2011 May 12;11:123. doi: 10.1186/1471-2148-11-123 (PMC3111387; doi:10.1186/1471-2148-11-123)
Supplement: Additional file 4 — Alignments for 19 DMT families in Jalview format. Alignments for 19 DMT families in Jalview format. The archive file contains alignment files that can be loaded in Jalview, and '.mup' files that contain Phobius TM predictions and pfam_scan domain location predictions as Jalview loadable markup language. [file 1471-2148-11-123-S4.TGZ › duf486.ph.mup]

TM	Forest Green
startgroup	TM
4.5e-11	B3CD09	-1	21	41	TM
4.5e-11	B3CD09	-1	47	66	TM
4.5e-11	Q8D950	-1	16	33	TM
4.5e-11	Q8D950	-1	53	71	TM
4.5e-11	Q8D950	-1	77	94	TM
4.5e-11	C0VKH1	-1	20	42	TM
4.5e-11	C0VKH1	-1	54	72	TM
4.5e-11	C0VKH1	-1	78	95	TM
4.5e-11	Q8F5V6	-1	12	34	TM
4.5e-11	Q8F5V6	-1	55	73	TM
4.5e-11	Q8F5V6	-1	79	97	TM
4.5e-11	B2SPR1	-1	22	41	TM
4.5e-11	B2SPR1	-1	61	78	TM
4.5e-11	B2SPR1	-1	84	101	TM
4.5e-11	B5JSN7	-1	2	9	TM
4.5e-11	B5JSN7	-1	24	46	TM
4.5e-11	B5JSN7	-1	58	78	TM
4.5e-11	B5JSN7	-1	84	101	TM
4.5e-11	B5JSN6	-1	2	9	TM
4.5e-11	B5JSN6	-1	24	49	TM
4.5e-11	B5JSN6	-1	61	79	TM
4.5e-11	B5JSN6	-1	85	102	TM
4.5e-11	C4D312	-1	20	39	TM
4.5e-11	C4D312	-1	60	80	TM
4.5e-11	C4D312	-1	86	104	TM
4.5e-11	Q8YID9	-1	3	12	TM
4.5e-11	Q8YID9	-1	26	45	TM
4.5e-11	Q8YID9	-1	65	82	TM
4.5e-11	Q8YID9	-1	88	105	TM
4.5e-11	A4A2W8	-1	2	9	TM
4.5e-11	A4A2W8	-1	27	45	TM
4.5e-11	A4A2W8	-1	65	83	TM
4.5e-11	A4A2W8	-1	89	108	TM
4.5e-11	Q74DP1	-1	3	13	TM
4.5e-11	Q74DP1	-1	27	46	TM
4.5e-11	Q74DP1	-1	66	84	TM
4.5e-11	Q74DP1	-1	90	107	TM
4.5e-11	B3JVB0	-1	3	13	TM
4.5e-11	B3JVB0	-1	27	45	TM
4.5e-11	B3JVB0	-1	66	84	TM
4.5e-11	B3JVB0	-1	90	107	TM
4.5e-11	A5GF45	-1	5	22	TM
4.5e-11	A5GF45	-1	28	46	TM
4.5e-11	A5GF45	-1	66	85	TM
4.5e-11	A5GF45	-1	91	107	TM
4.5e-11	C1SBP6	-1	3	10	TM
4.5e-11	C1SBP6	-1	27	46	TM
4.5e-11	C1SBP6	-1	67	84	TM
4.5e-11	C1SBP6	-1	90	107	TM
4.5e-11	A1AS09	-1	5	22	TM
4.5e-11	A1AS09	-1	28	46	TM
4.5e-11	A1AS09	-1	66	84	TM
4.5e-11	A1AS09	-1	90	107	TM
4.5e-11	B5EEJ6	-1	5	22	TM
4.5e-11	B5EEJ6	-1	28	45	TM
4.5e-11	B5EEJ6	-1	66	84	TM
4.5e-11	B5EEJ6	-1	90	107	TM
4.5e-11	B3EH64	-1	3	10	TM
4.5e-11	B3EH64	-1	27	46	TM
4.5e-11	B3EH64	-1	66	84	TM
4.5e-11	B3EH64	-1	90	107	TM
4.5e-11	Q39US0	-1	3	10	TM
4.5e-11	Q39US0	-1	27	46	TM
4.5e-11	Q39US0	-1	66	84	TM
4.5e-11	Q39US0	-1	90	107	TM
4.5e-11	B9M4S7	-1	5	22	TM
4.5e-11	B9M4S7	-1	28	47	TM
4.5e-11	B9M4S7	-1	67	87	TM
4.5e-11	B9M4S7	-1	93	108	TM
4.5e-11	B3E3H7	-1	5	22	TM
4.5e-11	B3E3H7	-1	28	47	TM
4.5e-11	B3E3H7	-1	67	87	TM
4.5e-11	B3E3H7	-1	93	108	TM
4.5e-11	B0SL45	-1	6	22	TM
4.5e-11	B0SL45	-1	29	48	TM
4.5e-11	B0SL45	-1	68	87	TM
4.5e-11	B0SL45	-1	94	112	TM
4.5e-11	B0SCR7	-1	6	22	TM
4.5e-11	B0SCR7	-1	29	48	TM
4.5e-11	B0SCR7	-1	68	87	TM
4.5e-11	B0SCR7	-1	94	112	TM
4.5e-11	Q052T3	-1	3	13	TM
4.5e-11	Q052T3	-1	27	47	TM
4.5e-11	Q052T3	-1	68	86	TM
4.5e-11	Q052T3	-1	92	110	TM
4.5e-11	Q72QA0	-1	3	13	TM
4.5e-11	Q72QA0	-1	27	47	TM
4.5e-11	Q72QA0	-1	68	86	TM
4.5e-11	Q72QA0	-1	92	110	TM
4.5e-11	Q04TQ2	-1	3	13	TM
4.5e-11	Q04TQ2	-1	27	47	TM
4.5e-11	Q04TQ2	-1	68	86	TM
4.5e-11	Q04TQ2	-1	92	110	TM
4.5e-11	C3WEP7	-1	3	11	TM
4.5e-11	C3WEP7	-1	29	47	TM
4.5e-11	C3WEP7	-1	67	85	TM
4.5e-11	C3WEP7	-1	91	108	TM
4.5e-11	B8FCH3	-1	3	11	TM
4.5e-11	B8FCH3	-1	29	47	TM
4.5e-11	B8FCH3	-1	68	86	TM
4.5e-11	B8FCH3	-1	92	109	TM
4.5e-11	B3CD26	-1	7	24	TM
4.5e-11	B3CD26	-1	36	53	TM
4.5e-11	A9AA34	-1	7	24	TM
4.5e-11	A9AA34	-1	30	48	TM
4.5e-11	A9AA34	-1	68	86	TM
4.5e-11	A9AA34	-1	92	109	TM
4.5e-11	Q6LXR9	-1	7	24	TM
4.5e-11	Q6LXR9	-1	30	48	TM
4.5e-11	Q6LXR9	-1	68	86	TM
4.5e-11	Q6LXR9	-1	92	109	TM
4.5e-11	A6VGL7	-1	7	24	TM
4.5e-11	A6VGL7	-1	30	48	TM
4.5e-11	A6VGL7	-1	68	86	TM
4.5e-11	A6VGL7	-1	92	109	TM
4.5e-11	C1SGV8	-1	7	24	TM
4.5e-11	C1SGV8	-1	30	48	TM
4.5e-11	C1SGV8	-1	69	87	TM
4.5e-11	C1SGV8	-1	93	110	TM
4.5e-11	B3H1E7	-1	3	13	TM
4.5e-11	B3H1E7	-1	34	59	TM
4.5e-11	B3H1E7	-1	71	89	TM
4.5e-11	B3H1E7	-1	95	112	TM
4.5e-11	A3N0G8	-1	3	13	TM
4.5e-11	A3N0G8	-1	34	59	TM
4.5e-11	A3N0G8	-1	71	89	TM
4.5e-11	A3N0G8	-1	95	112	TM
4.5e-11	A5EXJ2	-1	5	24	TM
4.5e-11	A5EXJ2	-1	30	51	TM
4.5e-11	A5EXJ2	-1	71	89	TM
4.5e-11	A5EXJ2	-1	95	112	TM
4.5e-11	B0BP89	-1	3	13	TM
4.5e-11	B0BP89	-1	34	59	TM
4.5e-11	B0BP89	-1	71	89	TM
4.5e-11	B0BP89	-1	95	112	TM
4.5e-11	B2ULU2	-1	3	12	TM
4.5e-11	B2ULU2	-1	36	53	TM
4.5e-11	B2ULU2	-1	73	91	TM
4.5e-11	B2ULU2	-1	97	114	TM
4.5e-11	Q64X46	-1	7	24	TM
4.5e-11	Q64X46	-1	36	55	TM
4.5e-11	Q64X46	-1	76	96	TM
4.5e-11	Q64X46	-1	102	120	TM
4.5e-11	B9AK20	-1	7	24	TM
4.5e-11	B9AK20	-1	36	55	TM
4.5e-11	B9AK20	-1	76	96	TM
4.5e-11	B9AK20	-1	102	120	TM
4.5e-11	A7V1R0	-1	7	24	TM
4.5e-11	A7V1R0	-1	36	55	TM
4.5e-11	A7V1R0	-1	76	96	TM
4.5e-11	A7V1R0	-1	102	121	TM
4.5e-11	A7I2P3	-1	7	25	TM
4.5e-11	A7I2P3	-1	37	55	TM
4.5e-11	A7I2P3	-1	76	96	TM
4.5e-11	A7I2P3	-1	102	120	TM
4.5e-11	C1QED2	-1	3	11	TM
4.5e-11	C1QED2	-1	36	55	TM
4.5e-11	C1QED2	-1	76	96	TM
4.5e-11	C1QED2	-1	102	120	TM
4.5e-11	C1TWN3	-1	4	12	TM
4.5e-11	C1TWN3	-1	36	55	TM
4.5e-11	C1TWN3	-1	76	96	TM
4.5e-11	C1TWN3	-1	102	120	TM
4.5e-11	C0QW78	-1	7	24	TM
4.5e-11	C0QW78	-1	36	55	TM
4.5e-11	C0QW78	-1	76	96	TM
4.5e-11	C0QW78	-1	102	120	TM
4.5e-11	B7AGE4	-1	7	24	TM
4.5e-11	B7AGE4	-1	36	55	TM
4.5e-11	B7AGE4	-1	76	96	TM
4.5e-11	B7AGE4	-1	102	121	TM
4.5e-11	Q5LG71	-1	7	24	TM
4.5e-11	Q5LG71	-1	36	55	TM
4.5e-11	Q5LG71	-1	76	96	TM
4.5e-11	Q5LG71	-1	102	120	TM
4.5e-11	C3QJT2	-1	7	25	TM
4.5e-11	C3QJT2	-1	31	52	TM
4.5e-11	C3QJT2	-1	79	97	TM
4.5e-11	C3QJT2	-1	103	121	TM
4.5e-11	A5ZGK3	-1	7	25	TM
4.5e-11	A5ZGK3	-1	31	52	TM
4.5e-11	A5ZGK3	-1	79	97	TM
4.5e-11	A5ZGK3	-1	103	121	TM
4.5e-11	C2MA82	-1	6	25	TM
4.5e-11	C2MA82	-1	37	59	TM
4.5e-11	C2MA82	-1	79	97	TM
4.5e-11	C2MA82	-1	104	121	TM
4.5e-11	B3CD25	-1	7	25	TM
4.5e-11	B3CD25	-1	31	52	TM
4.5e-11	B3CD25	-1	79	97	TM
4.5e-11	B3CD25	-1	103	121	TM
4.5e-11	Q89Z18	-1	7	25	TM
4.5e-11	Q89Z18	-1	31	52	TM
4.5e-11	Q89Z18	-1	79	97	TM
4.5e-11	Q89Z18	-1	103	121	TM
4.5e-11	Q11YS2	-1	7	25	TM
4.5e-11	Q11YS2	-1	37	56	TM
4.5e-11	Q11YS2	-1	77	97	TM
4.5e-11	Q11YS2	-1	103	121	TM
4.5e-11	A7M5F1	-1	7	25	TM
4.5e-11	A7M5F1	-1	31	52	TM
4.5e-11	A7M5F1	-1	79	97	TM
4.5e-11	A7M5F1	-1	103	121	TM
4.5e-11	A6LDS9	-1	7	25	TM
4.5e-11	A6LDS9	-1	37	56	TM
4.5e-11	A6LDS9	-1	77	97	TM
4.5e-11	A6LDS9	-1	103	121	TM
4.5e-11	C3QQP1	-1	7	25	TM
4.5e-11	C3QQP1	-1	31	52	TM
4.5e-11	C3QQP1	-1	79	97	TM
4.5e-11	C3QQP1	-1	103	121	TM
4.5e-11	B7BEJ8	-1	7	25	TM
4.5e-11	B7BEJ8	-1	37	56	TM
4.5e-11	B7BEJ8	-1	77	97	TM
4.5e-11	B7BEJ8	-1	103	121	TM
4.5e-11	A7ABI0	-1	7	25	TM
4.5e-11	A7ABI0	-1	37	56	TM
4.5e-11	A7ABI0	-1	77	97	TM
4.5e-11	A7ABI0	-1	103	121	TM
4.5e-11	B6XF67	-1	5	26	TM
4.5e-11	B6XF67	-1	32	50	TM
4.5e-11	B6XF67	-1	70	87	TM
4.5e-11	B6XF67	-1	93	110	TM
4.5e-11	Q1GTV7	-1	3	13	TM
4.5e-11	Q1GTV7	-1	31	50	TM
4.5e-11	Q1GTV7	-1	70	87	TM
4.5e-11	Q1GTV7	-1	93	110	TM
4.5e-11	A9BTD0	-1	7	26	TM
4.5e-11	A9BTD0	-1	32	50	TM
4.5e-11	A9BTD0	-1	70	87	TM
4.5e-11	A9BTD0	-1	93	110	TM
4.5e-11	C0AXG6	-1	7	26	TM
4.5e-11	C0AXG6	-1	32	50	TM
4.5e-11	C0AXG6	-1	70	87	TM
4.5e-11	C0AXG6	-1	93	110	TM
4.5e-11	Q0C0V6	-1	5	24	TM
4.5e-11	Q0C0V6	-1	30	50	TM
4.5e-11	Q0C0V6	-1	70	87	TM
4.5e-11	Q0C0V6	-1	93	110	TM
4.5e-11	B6X5M1	-1	5	26	TM
4.5e-11	B6X5M1	-1	32	50	TM
4.5e-11	B6X5M1	-1	70	87	TM
4.5e-11	B6X5M1	-1	93	110	TM
4.5e-11	C1ZSQ7	-1	7	26	TM
4.5e-11	C1ZSQ7	-1	32	49	TM
4.5e-11	C1ZSQ7	-1	70	88	TM
4.5e-11	C1ZSQ7	-1	94	111	TM
4.5e-11	Q0AIW5	-1	5	25	TM
4.5e-11	Q0AIW5	-1	31	49	TM
4.5e-11	Q0AIW5	-1	70	88	TM
4.5e-11	Q0AIW5	-1	94	111	TM
4.5e-11	C1DM63	-1	3	13	TM
4.5e-11	C1DM63	-1	34	53	TM
4.5e-11	C1DM63	-1	74	90	TM
4.5e-11	C1DM63	-1	96	111	TM
4.5e-11	C1D6W6	-1	4	12	TM
4.5e-11	C1D6W6	-1	32	49	TM
4.5e-11	C1D6W6	-1	70	88	TM
4.5e-11	C1D6W6	-1	94	111	TM
4.5e-11	A0KLU5	-1	4	13	TM
4.5e-11	A0KLU5	-1	31	50	TM
4.5e-11	A0KLU5	-1	70	88	TM
4.5e-11	A0KLU5	-1	94	111	TM
4.5e-11	A3D772	-1	6	26	TM
4.5e-11	A3D772	-1	33	50	TM
4.5e-11	A3D772	-1	70	87	TM
4.5e-11	A3D772	-1	94	111	TM
4.5e-11	C2C9W4	-1	6	26	TM
4.5e-11	C2C9W4	-1	33	50	TM
4.5e-11	C2C9W4	-1	70	88	TM
4.5e-11	C2C9W4	-1	95	111	TM
4.5e-11	A9KYE8	-1	6	26	TM
4.5e-11	A9KYE8	-1	33	50	TM
4.5e-11	A9KYE8	-1	70	87	TM
4.5e-11	A9KYE8	-1	94	111	TM
4.5e-11	C2I3A8	-1	6	26	TM
4.5e-11	C2I3A8	-1	33	50	TM
4.5e-11	C2I3A8	-1	70	88	TM
4.5e-11	C2I3A8	-1	95	111	TM
4.5e-11	Q02K61	-1	3	13	TM
4.5e-11	Q02K61	-1	31	50	TM
4.5e-11	Q02K61	-1	70	88	TM
4.5e-11	Q02K61	-1	94	111	TM
4.5e-11	C2IKU5	-1	6	26	TM
4.5e-11	C2IKU5	-1	33	50	TM
4.5e-11	C2IKU5	-1	70	88	TM
4.5e-11	C2IKU5	-1	95	111	TM
4.5e-11	A8ZVV9	-1	4	13	TM
4.5e-11	A8ZVV9	-1	31	49	TM
4.5e-11	A8ZVV9	-1	70	88	TM
4.5e-11	A8ZVV9	-1	94	111	TM
4.5e-11	A1RMA3	-1	6	26	TM
4.5e-11	A1RMA3	-1	33	50	TM
4.5e-11	A1RMA3	-1	70	87	TM
4.5e-11	A1RMA3	-1	94	111	TM
4.5e-11	Q3SFJ6	-1	3	13	TM
4.5e-11	Q3SFJ6	-1	31	50	TM
4.5e-11	Q3SFJ6	-1	70	88	TM
4.5e-11	Q3SFJ6	-1	94	111	TM
4.5e-11	Q8EH57	-1	6	26	TM
4.5e-11	Q8EH57	-1	33	50	TM
4.5e-11	Q8EH57	-1	70	87	TM
4.5e-11	Q8EH57	-1	94	111	TM
4.5e-11	A4Y4M8	-1	6	26	TM
4.5e-11	A4Y4M8	-1	33	50	TM
4.5e-11	A4Y4M8	-1	70	87	TM
4.5e-11	A4Y4M8	-1	94	111	TM
4.5e-11	B7UVE5	-1	3	13	TM
4.5e-11	B7UVE5	-1	31	50	TM
4.5e-11	B7UVE5	-1	70	88	TM
4.5e-11	B7UVE5	-1	94	111	TM
4.5e-11	A6VZG9	-1	6	26	TM
4.5e-11	A6VZG9	-1	33	50	TM
4.5e-11	A6VZG9	-1	70	88	TM
4.5e-11	A6VZG9	-1	95	111	TM
4.5e-11	A6V7S0	-1	3	13	TM
4.5e-11	A6V7S0	-1	31	50	TM
4.5e-11	A6V7S0	-1	70	88	TM
4.5e-11	A6V7S0	-1	94	111	TM
4.5e-11	B7K215	-1	7	26	TM
4.5e-11	B7K215	-1	32	49	TM
4.5e-11	B7K215	-1	70	88	TM
4.5e-11	B7K215	-1	94	111	TM
4.5e-11	C2HS50	-1	6	26	TM
4.5e-11	C2HS50	-1	33	50	TM
4.5e-11	C2HS50	-1	70	88	TM
4.5e-11	C2HS50	-1	95	111	TM
4.5e-11	Q9I3E0	-1	3	13	TM
4.5e-11	Q9I3E0	-1	31	50	TM
4.5e-11	Q9I3E0	-1	70	88	TM
4.5e-11	Q9I3E0	-1	94	111	TM
4.5e-11	Q7MLC2	-1	6	26	TM
4.5e-11	Q7MLC2	-1	33	50	TM
4.5e-11	Q7MLC2	-1	70	88	TM
4.5e-11	Q7MLC2	-1	95	111	TM
4.5e-11	A6WR06	-1	6	26	TM
4.5e-11	A6WR06	-1	33	50	TM
4.5e-11	A6WR06	-1	70	87	TM
4.5e-11	A6WR06	-1	94	111	TM
4.5e-11	B4BXT7	-1	7	26	TM
4.5e-11	B4BXT7	-1	32	49	TM
4.5e-11	B4BXT7	-1	70	88	TM
4.5e-11	B4BXT7	-1	94	111	TM
4.5e-11	A3KSD8	-1	3	13	TM
4.5e-11	A3KSD8	-1	31	50	TM
4.5e-11	A3KSD8	-1	70	88	TM
4.5e-11	A3KSD8	-1	94	111	TM
4.5e-11	A3LCT7	-1	3	13	TM
4.5e-11	A3LCT7	-1	31	50	TM
4.5e-11	A3LCT7	-1	70	88	TM
4.5e-11	A3LCT7	-1	94	111	TM
4.5e-11	C1T047	-1	3	13	TM
4.5e-11	C1T047	-1	31	50	TM
4.5e-11	C1T047	-1	70	88	TM
4.5e-11	C1T047	-1	94	111	TM
4.5e-11	Q6ML04	-1	6	26	TM
4.5e-11	Q6ML04	-1	33	50	TM
4.5e-11	Q6ML04	-1	70	87	TM
4.5e-11	Q6ML04	-1	94	111	TM
4.5e-11	C3NQA6	-1	6	26	TM
4.5e-11	C3NQA6	-1	33	50	TM
4.5e-11	C3NQA6	-1	70	88	TM
4.5e-11	C3NQA6	-1	95	111	TM
4.5e-11	B4D787	-1	7	26	TM
4.5e-11	B4D787	-1	32	50	TM
4.5e-11	B4D787	-1	70	88	TM
4.5e-11	B4D787	-1	94	111	TM
4.5e-11	B0TT52	-1	6	26	TM
4.5e-11	B0TT52	-1	33	50	TM
4.5e-11	B0TT52	-1	70	88	TM
4.5e-11	B0TT52	-1	95	111	TM
4.5e-11	B3PF60	-1	6	26	TM
4.5e-11	B3PF60	-1	33	50	TM
4.5e-11	B3PF60	-1	70	87	TM
4.5e-11	B3PF60	-1	94	111	TM
4.5e-11	Q9RW58	-1	7	25	TM
4.5e-11	Q9RW58	-1	31	51	TM
4.5e-11	Q9RW58	-1	71	88	TM
4.5e-11	Q9RW58	-1	94	111	TM
4.5e-11	B8E8V6	-1	6	26	TM
4.5e-11	B8E8V6	-1	33	50	TM
4.5e-11	B8E8V6	-1	70	87	TM
4.5e-11	B8E8V6	-1	94	111	TM
4.5e-11	C4LDN3	-1	4	13	TM
4.5e-11	C4LDN3	-1	31	49	TM
4.5e-11	C4LDN3	-1	70	88	TM
4.5e-11	C4LDN3	-1	94	111	TM
4.5e-11	A1S3Q1	-1	4	13	TM
4.5e-11	A1S3Q1	-1	31	50	TM
4.5e-11	A1S3Q1	-1	70	88	TM
4.5e-11	A1S3Q1	-1	94	111	TM
4.5e-11	A2UV48	-1	6	26	TM
4.5e-11	A2UV48	-1	33	50	TM
4.5e-11	A2UV48	-1	70	87	TM
4.5e-11	A2UV48	-1	94	111	TM
4.5e-11	Q086N3	-1	6	26	TM
4.5e-11	Q086N3	-1	33	50	TM
4.5e-11	Q086N3	-1	70	88	TM
4.5e-11	Q086N3	-1	95	111	TM
4.5e-11	A6GQL8	-1	6	26	TM
4.5e-11	A6GQL8	-1	33	50	TM
4.5e-11	A6GQL8	-1	70	87	TM
4.5e-11	A6GQL8	-1	94	111	TM
4.5e-11	C2IVF1	-1	6	26	TM
4.5e-11	C2IVF1	-1	33	50	TM
4.5e-11	C2IVF1	-1	70	88	TM
4.5e-11	C2IVF1	-1	95	111	TM
4.5e-11	Q1PXK8	-1	5	13	TM
4.5e-11	Q1PXK8	-1	31	50	TM
4.5e-11	Q1PXK8	-1	70	88	TM
4.5e-11	Q1PXK8	-1	94	111	TM
4.5e-11	Q6D027	-1	6	26	TM
4.5e-11	Q6D027	-1	33	50	TM
4.5e-11	Q6D027	-1	70	88	TM
4.5e-11	Q6D027	-1	95	111	TM
4.5e-11	C2J3Y1	-1	6	26	TM
4.5e-11	C2J3Y1	-1	33	50	TM
4.5e-11	C2J3Y1	-1	70	88	TM
4.5e-11	C2J3Y1	-1	95	111	TM
4.5e-11	B3QYF9	-1	6	26	TM
4.5e-11	B3QYF9	-1	33	50	TM
4.5e-11	B3QYF9	-1	70	88	TM
4.5e-11	B3QYF9	-1	95	111	TM
4.5e-11	C2JID5	-1	6	26	TM
4.5e-11	C2JID5	-1	33	50	TM
4.5e-11	C2JID5	-1	70	88	TM
4.5e-11	C2JID5	-1	95	111	TM
4.5e-11	B0V5S8	-1	5	25	TM
4.5e-11	B0V5S8	-1	37	59	TM
4.5e-11	B0V5S8	-1	71	89	TM
4.5e-11	B0V5S8	-1	95	112	TM
4.5e-11	B7H324	-1	5	25	TM
4.5e-11	B7H324	-1	37	59	TM
4.5e-11	B7H324	-1	71	89	TM
4.5e-11	B7H324	-1	95	112	TM
4.5e-11	C1ZEX2	-1	5	22	TM
4.5e-11	C1ZEX2	-1	34	51	TM
4.5e-11	C1ZEX2	-1	71	89	TM
4.5e-11	C1ZEX2	-1	95	112	TM
4.5e-11	B7IBJ8	-1	5	25	TM
4.5e-11	B7IBJ8	-1	37	59	TM
4.5e-11	B7IBJ8	-1	71	89	TM
4.5e-11	B7IBJ8	-1	95	112	TM
4.5e-11	Q6F6M6	-1	5	23	TM
4.5e-11	Q6F6M6	-1	35	59	TM
4.5e-11	Q6F6M6	-1	71	89	TM
4.5e-11	Q6F6M6	-1	95	112	TM
4.5e-11	B0MU95	-1	4	13	TM
4.5e-11	B0MU95	-1	37	54	TM
4.5e-11	B0MU95	-1	75	95	TM
4.5e-11	B0MU95	-1	101	119	TM
4.5e-11	B6VW30	-1	5	26	TM
4.5e-11	B6VW30	-1	32	57	TM
4.5e-11	B6VW30	-1	78	98	TM
4.5e-11	B6VW30	-1	104	121	TM
4.5e-11	C3Q5A4	-1	5	26	TM
4.5e-11	C3Q5A4	-1	32	57	TM
4.5e-11	C3Q5A4	-1	78	98	TM
4.5e-11	C3Q5A4	-1	104	121	TM
4.5e-11	C3RD52	-1	5	26	TM
4.5e-11	C3RD52	-1	32	57	TM
4.5e-11	C3RD52	-1	78	98	TM
4.5e-11	C3RD52	-1	104	121	TM
4.5e-11	Q11HS8	-1	6	27	TM
4.5e-11	Q11HS8	-1	34	54	TM
4.5e-11	Q11HS8	-1	74	89	TM
4.5e-11	Q11HS8	-1	96	115	TM
4.5e-11	Q82U21	-1	6	26	TM
4.5e-11	Q82U21	-1	33	50	TM
4.5e-11	Q82U21	-1	70	87	TM
4.5e-11	Q82U21	-1	94	111	TM
4.5e-11	Q2W577	-1	7	27	TM
4.5e-11	Q2W577	-1	33	51	TM
4.5e-11	Q2W577	-1	71	88	TM
4.5e-11	Q2W577	-1	94	111	TM
4.5e-11	Q2G7E2	-1	7	27	TM
4.5e-11	Q2G7E2	-1	33	51	TM
4.5e-11	Q2G7E2	-1	71	88	TM
4.5e-11	Q2G7E2	-1	94	111	TM
4.5e-11	B1MFP9	-1	6	27	TM
4.5e-11	B1MFP9	-1	34	55	TM
4.5e-11	B1MFP9	-1	70	89	TM
4.5e-11	B1MFP9	-1	96	115	TM
4.5e-11	A0KZK7	-1	6	14	TM
4.5e-11	A0KZK7	-1	32	51	TM
4.5e-11	A0KZK7	-1	71	89	TM
4.5e-11	A0KZK7	-1	95	112	TM
4.5e-11	Q0HSL7	-1	3	14	TM
4.5e-11	Q0HSL7	-1	32	51	TM
4.5e-11	Q0HSL7	-1	71	89	TM
4.5e-11	Q0HSL7	-1	95	112	TM
4.5e-11	Q0HGC5	-1	6	14	TM
4.5e-11	Q0HGC5	-1	32	51	TM
4.5e-11	Q0HGC5	-1	71	89	TM
4.5e-11	Q0HGC5	-1	95	112	TM
4.5e-11	B3JFB4	-1	7	27	TM
4.5e-11	B3JFB4	-1	33	58	TM
4.5e-11	B3JFB4	-1	79	99	TM
4.5e-11	B3JFB4	-1	105	122	TM
4.5e-11	B5CW33	-1	7	27	TM
4.5e-11	B5CW33	-1	33	58	TM
4.5e-11	B5CW33	-1	79	99	TM
4.5e-11	B5CW33	-1	105	122	TM
4.5e-11	Q20YY4	-1	6	26	TM
4.5e-11	Q20YY4	-1	33	52	TM
4.5e-11	Q20YY4	-1	72	89	TM
4.5e-11	Q20YY4	-1	96	115	TM
4.5e-11	A1BAJ0	-1	7	26	TM
4.5e-11	A1BAJ0	-1	32	52	TM
4.5e-11	A1BAJ0	-1	72	89	TM
4.5e-11	A1BAJ0	-1	95	112	TM
4.5e-11	B4W8F3	-1	6	28	TM
4.5e-11	B4W8F3	-1	35	52	TM
4.5e-11	B4W8F3	-1	72	90	TM
4.5e-11	B4W8F3	-1	97	116	TM
4.5e-11	Q07IY0	-1	6	26	TM
4.5e-11	Q07IY0	-1	33	52	TM
4.5e-11	Q07IY0	-1	72	89	TM
4.5e-11	Q07IY0	-1	96	115	TM
4.5e-11	A7HZ37	-1	7	26	TM
4.5e-11	A7HZ37	-1	32	52	TM
4.5e-11	A7HZ37	-1	72	89	TM
4.5e-11	A7HZ37	-1	95	112	TM
4.5e-11	B6WX06	-1	7	27	TM
4.5e-11	B6WX06	-1	33	52	TM
4.5e-11	B6WX06	-1	72	89	TM
4.5e-11	B6WX06	-1	95	112	TM
4.5e-11	B6ITG6	-1	7	26	TM
4.5e-11	B6ITG6	-1	32	52	TM
4.5e-11	B6ITG6	-1	72	89	TM
4.5e-11	B6ITG6	-1	95	112	TM
4.5e-11	A6T219	-1	5	24	TM
4.5e-11	A6T219	-1	36	53	TM
4.5e-11	A6T219	-1	73	90	TM
4.5e-11	A6T219	-1	96	113	TM
4.5e-11	A5VEJ7	-1	4	15	TM
4.5e-11	A5VEJ7	-1	33	52	TM
4.5e-11	A5VEJ7	-1	72	90	TM
4.5e-11	A5VEJ7	-1	96	114	TM
4.5e-11	A4G8C4	-1	5	24	TM
4.5e-11	A4G8C4	-1	36	53	TM
4.5e-11	A4G8C4	-1	73	90	TM
4.5e-11	A4G8C4	-1	96	113	TM
4.5e-11	A3M8X4	-1	7	27	TM
4.5e-11	A3M8X4	-1	39	61	TM
4.5e-11	A3M8X4	-1	73	91	TM
4.5e-11	A3M8X4	-1	97	114	TM
4.5e-11	B5ZT63	-1	7	28	TM
4.5e-11	B5ZT63	-1	34	53	TM
4.5e-11	B5ZT63	-1	73	90	TM
4.5e-11	B5ZT63	-1	96	113	TM
4.5e-11	A6DYZ8	-1	4	16	TM
4.5e-11	A6DYZ8	-1	34	53	TM
4.5e-11	A6DYZ8	-1	73	90	TM
4.5e-11	A6DYZ8	-1	96	113	TM
4.5e-11	Q1MF48	-1	7	28	TM
4.5e-11	Q1MF48	-1	34	53	TM
4.5e-11	Q1MF48	-1	73	90	TM
4.5e-11	Q1MF48	-1	96	113	TM
4.5e-11	B3PRQ2	-1	7	28	TM
4.5e-11	B3PRQ2	-1	34	53	TM
4.5e-11	B3PRQ2	-1	73	90	TM
4.5e-11	B3PRQ2	-1	96	113	TM
4.5e-11	A3PI05	-1	6	27	TM
4.5e-11	A3PI05	-1	34	53	TM
4.5e-11	A3PI05	-1	73	90	TM
4.5e-11	A3PI05	-1	97	116	TM
4.5e-11	B0J1V8	-1	7	28	TM
4.5e-11	B0J1V8	-1	34	53	TM
4.5e-11	B0J1V8	-1	73	90	TM
4.5e-11	B0J1V8	-1	96	113	TM
4.5e-11	Q3J4E4	-1	6	27	TM
4.5e-11	Q3J4E4	-1	34	53	TM
4.5e-11	Q3J4E4	-1	73	90	TM
4.5e-11	Q3J4E4	-1	97	116	TM
4.5e-11	B9KNT1	-1	6	27	TM
4.5e-11	B9KNT1	-1	34	53	TM
4.5e-11	B9KNT1	-1	73	90	TM
4.5e-11	B9KNT1	-1	97	116	TM
4.5e-11	B4R8J2	-1	4	15	TM
4.5e-11	B4R8J2	-1	34	53	TM
4.5e-11	B4R8J2	-1	73	90	TM
4.5e-11	B4R8J2	-1	96	113	TM
4.5e-11	B4F097	-1	12	29	TM
4.5e-11	B4F097	-1	35	53	TM
4.5e-11	B4F097	-1	73	90	TM
4.5e-11	B4F097	-1	96	113	TM
4.5e-11	C2LIA7	-1	12	29	TM
4.5e-11	C2LIA7	-1	35	53	TM
4.5e-11	C2LIA7	-1	73	90	TM
4.5e-11	C2LIA7	-1	96	113	TM
4.5e-11	A8IBW8	-1	7	27	TM
4.5e-11	A8IBW8	-1	33	53	TM
4.5e-11	A8IBW8	-1	73	90	TM
4.5e-11	A8IBW8	-1	96	113	TM
4.5e-11	A3W5X8	-1	4	16	TM
4.5e-11	A3W5X8	-1	34	53	TM
4.5e-11	A3W5X8	-1	73	90	TM
4.5e-11	A3W5X8	-1	96	113	TM
4.5e-11	A4WUY1	-1	6	27	TM
4.5e-11	A4WUY1	-1	34	53	TM
4.5e-11	A4WUY1	-1	73	90	TM
4.5e-11	A4WUY1	-1	97	116	TM
4.5e-11	C3XBB4	-1	6	16	TM
4.5e-11	C3XBB4	-1	34	53	TM
4.5e-11	C3XBB4	-1	73	91	TM
4.5e-11	C3XBB4	-1	97	114	TM
4.5e-11	C3X541	-1	6	25	TM
4.5e-11	C3X541	-1	37	54	TM
4.5e-11	C3X541	-1	74	92	TM
4.5e-11	C3X541	-1	99	114	TM
4.5e-11	A6PP20	-1	7	29	TM
4.5e-11	A6PP20	-1	35	53	TM
4.5e-11	A6PP20	-1	73	91	TM
4.5e-11	A6PP20	-1	97	114	TM
4.5e-11	B0T7W2	-1	6	27	TM
4.5e-11	B0T7W2	-1	34	53	TM
4.5e-11	B0T7W2	-1	73	91	TM
4.5e-11	B0T7W2	-1	98	115	TM
4.5e-11	Q8FZH4	-1	12	30	TM
4.5e-11	Q8FZH4	-1	36	54	TM
4.5e-11	Q8FZH4	-1	74	91	TM
4.5e-11	Q8FZH4	-1	97	114	TM
4.5e-11	B2S6W9	-1	12	30	TM
4.5e-11	B2S6W9	-1	36	54	TM
4.5e-11	B2S6W9	-1	74	91	TM
4.5e-11	B2S6W9	-1	97	114	TM
4.5e-11	B2I7W4	-1	7	28	TM
4.5e-11	B2I7W4	-1	34	54	TM
4.5e-11	B2I7W4	-1	74	91	TM
4.5e-11	B2I7W4	-1	97	114	TM
4.5e-11	Q727A6	-1	7	28	TM
4.5e-11	Q727A6	-1	34	54	TM
4.5e-11	Q727A6	-1	74	91	TM
4.5e-11	Q727A6	-1	97	114	TM
4.5e-11	A1VAH6	-1	7	28	TM
4.5e-11	A1VAH6	-1	34	54	TM
4.5e-11	A1VAH6	-1	74	91	TM
4.5e-11	A1VAH6	-1	97	114	TM
4.5e-11	B0U4A4	-1	7	28	TM
4.5e-11	B0U4A4	-1	34	54	TM
4.5e-11	B0U4A4	-1	74	91	TM
4.5e-11	B0U4A4	-1	97	114	TM
4.5e-11	Q3R709	-1	7	28	TM
4.5e-11	Q3R709	-1	34	54	TM
4.5e-11	Q3R709	-1	74	91	TM
4.5e-11	Q3R709	-1	97	114	TM
4.5e-11	A3WU00	-1	7	28	TM
4.5e-11	A3WU00	-1	40	61	TM
4.5e-11	A3WU00	-1	73	91	TM
4.5e-11	A3WU00	-1	97	114	TM
4.5e-11	Q3RHU4	-1	7	28	TM
4.5e-11	Q3RHU4	-1	34	54	TM
4.5e-11	Q3RHU4	-1	74	91	TM
4.5e-11	Q3RHU4	-1	97	114	TM
4.5e-11	Q87B27	-1	7	28	TM
4.5e-11	Q87B27	-1	34	54	TM
4.5e-11	Q87B27	-1	74	91	TM
4.5e-11	Q87B27	-1	97	114	TM
4.5e-11	C0G7D2	-1	12	30	TM
4.5e-11	C0G7D2	-1	36	54	TM
4.5e-11	C0G7D2	-1	74	91	TM
4.5e-11	C0G7D2	-1	97	114	TM
4.5e-11	Q9PG53	-1	7	28	TM
4.5e-11	Q9PG53	-1	34	54	TM
4.5e-11	Q9PG53	-1	74	91	TM
4.5e-11	Q9PG53	-1	97	114	TM
4.5e-11	Q2YRN5	-1	12	30	TM
4.5e-11	Q2YRN5	-1	36	54	TM
4.5e-11	Q2YRN5	-1	74	91	TM
4.5e-11	Q2YRN5	-1	97	114	TM
4.5e-11	B0CHU5	-1	12	30	TM
4.5e-11	B0CHU5	-1	36	54	TM
4.5e-11	B0CHU5	-1	74	91	TM
4.5e-11	B0CHU5	-1	97	114	TM
4.5e-11	A5VRN9	-1	12	30	TM
4.5e-11	A5VRN9	-1	36	54	TM
4.5e-11	A5VRN9	-1	74	91	TM
4.5e-11	A5VRN9	-1	97	114	TM
4.5e-11	A9M6H5	-1	12	30	TM
4.5e-11	A9M6H5	-1	36	54	TM
4.5e-11	A9M6H5	-1	74	91	TM
4.5e-11	A9M6H5	-1	97	114	TM
4.5e-11	Q57C06	-1	12	30	TM
4.5e-11	Q57C06	-1	36	54	TM
4.5e-11	Q57C06	-1	74	91	TM
4.5e-11	Q57C06	-1	97	114	TM
4.5e-11	C0REE4	-1	12	30	TM
4.5e-11	C0REE4	-1	36	54	TM
4.5e-11	C0REE4	-1	74	91	TM
4.5e-11	C0REE4	-1	97	114	TM
4.5e-11	C4ISI3	-1	12	30	TM
4.5e-11	C4ISI3	-1	36	54	TM
4.5e-11	C4ISI3	-1	74	91	TM
4.5e-11	C4ISI3	-1	97	114	TM
4.5e-11	Q3SPA3	-1	7	27	TM
4.5e-11	Q3SPA3	-1	39	61	TM
4.5e-11	Q3SPA3	-1	73	91	TM
4.5e-11	Q3SPA3	-1	97	114	TM
4.5e-11	A2SK82	-1	12	30	TM
4.5e-11	A2SK82	-1	36	53	TM
4.5e-11	A2SK82	-1	74	92	TM
4.5e-11	A2SK82	-1	98	115	TM
4.5e-11	C1AE72	-1	7	26	TM
4.5e-11	C1AE72	-1	38	55	TM
4.5e-11	C1AE72	-1	75	92	TM
4.5e-11	C1AE72	-1	98	115	TM
4.5e-11	C1EGV5	-1	7	28	TM
4.5e-11	C1EGV5	-1	40	61	TM
4.5e-11	C1EGV5	-1	73	93	TM
4.5e-11	C1EGV5	-1	99	116	TM
4.5e-11	Q3BXA3	-1	9	29	TM
4.5e-11	Q3BXA3	-1	35	55	TM
4.5e-11	Q3BXA3	-1	75	92	TM
4.5e-11	Q3BXA3	-1	98	115	TM
4.5e-11	Q8PCG3	-1	9	29	TM
4.5e-11	Q8PCG3	-1	35	55	TM
4.5e-11	Q8PCG3	-1	75	92	TM
4.5e-11	Q8PCG3	-1	98	115	TM
4.5e-11	Q2J0L0	-1	6	28	TM
4.5e-11	Q2J0L0	-1	35	55	TM
4.5e-11	Q2J0L0	-1	75	92	TM
4.5e-11	Q2J0L0	-1	97	115	TM
4.5e-11	B0RV55	-1	9	29	TM
4.5e-11	B0RV55	-1	35	55	TM
4.5e-11	B0RV55	-1	75	92	TM
4.5e-11	B0RV55	-1	98	115	TM
4.5e-11	Q92P89	-1	9	30	TM
4.5e-11	Q92P89	-1	36	55	TM
4.5e-11	Q92P89	-1	75	92	TM
4.5e-11	Q92P89	-1	98	115	TM
4.5e-11	Q2NZG2	-1	9	29	TM
4.5e-11	Q2NZG2	-1	35	55	TM
4.5e-11	Q2NZG2	-1	75	92	TM
4.5e-11	Q2NZG2	-1	98	115	TM
4.5e-11	A6U9X7	-1	9	30	TM
4.5e-11	A6U9X7	-1	36	55	TM
4.5e-11	A6U9X7	-1	75	92	TM
4.5e-11	A6U9X7	-1	98	115	TM
4.5e-11	Q131T9	-1	6	29	TM
4.5e-11	Q131T9	-1	36	55	TM
4.5e-11	Q131T9	-1	75	92	TM
4.5e-11	Q131T9	-1	99	118	TM
4.5e-11	Q8PP62	-1	9	29	TM
4.5e-11	Q8PP62	-1	35	55	TM
4.5e-11	Q8PP62	-1	75	92	TM
4.5e-11	Q8PP62	-1	98	115	TM
4.5e-11	Q5GW93	-1	9	29	TM
4.5e-11	Q5GW93	-1	35	55	TM
4.5e-11	Q5GW93	-1	75	92	TM
4.5e-11	Q5GW93	-1	98	115	TM
4.5e-11	B8DLP8	-1	7	30	TM
4.5e-11	B8DLP8	-1	36	56	TM
4.5e-11	B8DLP8	-1	76	93	TM
4.5e-11	B8DLP8	-1	99	116	TM
4.5e-11	A9BNT4	-1	7	28	TM
4.5e-11	A9BNT4	-1	40	57	TM
4.5e-11	A9BNT4	-1	77	94	TM
4.5e-11	A9BNT4	-1	100	117	TM
4.5e-11	A1WB57	-1	12	32	TM
4.5e-11	A1WB57	-1	38	56	TM
4.5e-11	A1WB57	-1	76	94	TM
4.5e-11	A1WB57	-1	100	117	TM
4.5e-11	A4T0J4	-1	7	28	TM
4.5e-11	A4T0J4	-1	40	57	TM
4.5e-11	A4T0J4	-1	78	95	TM
4.5e-11	A4T0J4	-1	101	117	TM
4.5e-11	Q12CX1	-1	12	32	TM
4.5e-11	Q12CX1	-1	38	56	TM
4.5e-11	Q12CX1	-1	76	94	TM
4.5e-11	Q12CX1	-1	100	117	TM
4.5e-11	B9MEA4	-1	12	32	TM
4.5e-11	B9MEA4	-1	38	56	TM
4.5e-11	B9MEA4	-1	76	94	TM
4.5e-11	B9MEA4	-1	100	117	TM
4.5e-11	B2HZZ0	-1	12	31	TM
4.5e-11	B2HZZ0	-1	43	65	TM
4.5e-11	B2HZZ0	-1	77	95	TM
4.5e-11	B2HZZ0	-1	101	118	TM
4.5e-11	B9XMF9	-1	12	32	TM
4.5e-11	B9XMF9	-1	39	56	TM
4.5e-11	B9XMF9	-1	76	94	TM
4.5e-11	B9XMF9	-1	101	118	TM
4.5e-11	Q47B67	-1	6	29	TM
4.5e-11	Q47B67	-1	41	57	TM
4.5e-11	Q47B67	-1	77	94	TM
4.5e-11	Q47B67	-1	101	118	TM
4.5e-11	A1VLD8	-1	12	31	TM
4.5e-11	A1VLD8	-1	43	60	TM
4.5e-11	A1VLD8	-1	80	97	TM
4.5e-11	A1VLD8	-1	103	120	TM
4.5e-11	A4SLE6	-1	12	34	TM
4.5e-11	A4SLE6	-1	40	59	TM
4.5e-11	A4SLE6	-1	79	97	TM
4.5e-11	A4SLE6	-1	103	120	TM
4.5e-11	Q1QIE8	-1	15	36	TM
4.5e-11	Q1QIE8	-1	43	60	TM
4.5e-11	Q1QIE8	-1	80	97	TM
4.5e-11	Q1QIE8	-1	104	123	TM
4.5e-11	C4KAD8	-1	13	36	TM
4.5e-11	C4KAD8	-1	43	60	TM
4.5e-11	C4KAD8	-1	80	97	TM
4.5e-11	C4KAD8	-1	104	121	TM
4.5e-11	A7IIY9	-1	16	35	TM
4.5e-11	A7IIY9	-1	41	61	TM
4.5e-11	A7IIY9	-1	81	98	TM
4.5e-11	A7IIY9	-1	104	121	TM
4.5e-11	A3GT19	-1	12	33	TM
4.5e-11	A3GT19	-1	45	62	TM
4.5e-11	A3GT19	-1	82	99	TM
4.5e-11	A3GT19	-1	105	122	TM
4.5e-11	A5F7V5	-1	12	33	TM
4.5e-11	A5F7V5	-1	45	62	TM
4.5e-11	A5F7V5	-1	82	99	TM
4.5e-11	A5F7V5	-1	105	122	TM
4.5e-11	A1EPM6	-1	12	33	TM
4.5e-11	A1EPM6	-1	45	62	TM
4.5e-11	A1EPM6	-1	82	99	TM
4.5e-11	A1EPM6	-1	105	122	TM
4.5e-11	A2PJ10	-1	12	33	TM
4.5e-11	A2PJ10	-1	45	62	TM
4.5e-11	A2PJ10	-1	82	99	TM
4.5e-11	A2PJ10	-1	105	122	TM
4.5e-11	A2P5Q6	-1	12	33	TM
4.5e-11	A2P5Q6	-1	45	62	TM
4.5e-11	A2P5Q6	-1	82	99	TM
4.5e-11	A2P5Q6	-1	105	122	TM
4.5e-11	A6A0B4	-1	12	33	TM
4.5e-11	A6A0B4	-1	45	62	TM
4.5e-11	A6A0B4	-1	82	99	TM
4.5e-11	A6A0B4	-1	105	122	TM
4.5e-11	A2PX91	-1	12	33	TM
4.5e-11	A2PX91	-1	45	62	TM
4.5e-11	A2PX91	-1	82	99	TM
4.5e-11	A2PX91	-1	105	122	TM
4.5e-11	A6XVS8	-1	12	33	TM
4.5e-11	A6XVS8	-1	45	62	TM
4.5e-11	A6XVS8	-1	82	99	TM
4.5e-11	A6XVS8	-1	105	122	TM
4.5e-11	A6AG57	-1	12	33	TM
4.5e-11	A6AG57	-1	45	62	TM
4.5e-11	A6AG57	-1	82	99	TM
4.5e-11	A6AG57	-1	105	122	TM
4.5e-11	C3LMQ2	-1	12	33	TM
4.5e-11	C3LMQ2	-1	45	62	TM
4.5e-11	C3LMQ2	-1	82	99	TM
4.5e-11	C3LMQ2	-1	105	122	TM
4.5e-11	Q9KRR2	-1	12	33	TM
4.5e-11	Q9KRR2	-1	45	62	TM
4.5e-11	Q9KRR2	-1	82	99	TM
4.5e-11	Q9KRR2	-1	105	122	TM
4.5e-11	A3H2X0	-1	12	33	TM
4.5e-11	A3H2X0	-1	45	62	TM
4.5e-11	A3H2X0	-1	82	99	TM
4.5e-11	A3H2X0	-1	105	122	TM
4.5e-11	A1F7G3	-1	12	33	TM
4.5e-11	A1F7G3	-1	45	62	TM
4.5e-11	A1F7G3	-1	82	99	TM
4.5e-11	A1F7G3	-1	105	122	TM
4.5e-11	B3DXJ3	-1	20	38	TM
4.5e-11	B3DXJ3	-1	44	61	TM
4.5e-11	B3DXJ3	-1	81	99	TM
4.5e-11	B3DXJ3	-1	105	122	TM
4.5e-11	A0L3W2	-1	15	25	TM
4.5e-11	A0L3W2	-1	46	63	TM
4.5e-11	A0L3W2	-1	83	102	TM
4.5e-11	A0L3W2	-1	108	127	TM
4.5e-11	A1KAA3	-1	15	35	TM
4.5e-11	A1KAA3	-1	47	64	TM
4.5e-11	A1KAA3	-1	84	101	TM
4.5e-11	A1KAA3	-1	108	125	TM
4.5e-11	B0NN69	-1	20	41	TM
4.5e-11	B0NN69	-1	53	72	TM
4.5e-11	B0NN69	-1	93	113	TM
4.5e-11	B0NN69	-1	119	138	TM
4.5e-11	Q4UR19	-1	22	43	TM
4.5e-11	Q4UR19	-1	49	69	TM
4.5e-11	Q4UR19	-1	89	106	TM
4.5e-11	Q4UR19	-1	112	129	TM
4.5e-11	B6JIN1	-1	21	44	TM
4.5e-11	B6JIN1	-1	50	70	TM
4.5e-11	B6JIN1	-1	90	107	TM
4.5e-11	B6JIN1	-1	113	130	TM
4.5e-11	B2PZ01	-1	26	44	TM
4.5e-11	B2PZ01	-1	56	77	TM
4.5e-11	B2PZ01	-1	89	107	TM
4.5e-11	B2PZ01	-1	113	130	TM
4.5e-11	A4VKP2	-1	29	48	TM
4.5e-11	A4VKP2	-1	60	79	TM
4.5e-11	A4VKP2	-1	100	116	TM
4.5e-11	A4VKP2	-1	122	137	TM
4.5e-11	C3MDJ4	-1	33	54	TM
4.5e-11	C3MDJ4	-1	60	79	TM
4.5e-11	C3MDJ4	-1	99	116	TM
4.5e-11	C3MDJ4	-1	122	139	TM
4.5e-11	A6WZG9	-1	36	55	TM
4.5e-11	A6WZG9	-1	61	81	TM
4.5e-11	A6WZG9	-1	101	118	TM
4.5e-11	A6WZG9	-1	124	141	TM
4.5e-11	C4WFC5	-1	36	55	TM
4.5e-11	C4WFC5	-1	61	80	TM
4.5e-11	C4WFC5	-1	101	118	TM
4.5e-11	C4WFC5	-1	124	141	TM
4.5e-11	B8IYE0	-1	86	108	TM
4.5e-11	B8IYE0	-1	114	133	TM
4.5e-11	B8IYE0	-1	153	170	TM
4.5e-11	B8IYE0	-1	176	193	TM
endgroup	TM
