# Supplementary material for: Functional specialization in nucleotide sugar transporters occurred through differentiation of the gene cluster EamA (DUF6) before the radiation of Viridiplantae
Source: BMC Evol Biol. 2011 May 12;11:123. doi: 10.1186/1471-2148-11-123 (PMC3111387; doi:10.1186/1471-2148-11-123)
Supplement: Additional file 4 — Alignments for 19 DMT families in Jalview format. Alignments for 19 DMT families in Jalview format. The archive file contains alignment files that can be loaded in Jalview, and '.mup' files that contain Phobius TM predictions and pfam_scan domain location predictions as Jalview loadable markup language. [file 1471-2148-11-123-S4.TGZ › duf606.aln]

>A0PSE0
------------------------------------------------------------
------------------------------------------------------------
------------------------------------------------------------
--------------------------------------------------MSAG--WIIP
FIILGGALQTCGAAMNGQLYKHMI-NPWLASAISFALITIFFVGAFLIMP-NPLP-----
--TTKD-I-ASMPW---WAVV-GGLVGAVQVYAGLTLV-NKVGAGTFIGVTVTAALIMSL
LIDHFGWLRVDAHPLTLWRALGGAFLVCGVVL-VAK------------------------
------------------------------------------------------------
------------------------------------------------------------
----------------------------------------F
>Q0BSA2
------------------------------------------------------------
------------------------------------------------------------
------------------------------------------------------------
--------------------------------------------------MNSA--WLYP
LILIAGALQAWGPPMNGALRVSLI-NPWLASIVSFLPILAALLVLWLCMP-RPMP-----
--TVEG-I-AAMPW---WAPL-GGLIGAFAVVAGLMFV-DKVGAGTFAGLTITANILMSL
AIDHFGLLHVTPHTMSPLRMLGAVLMVSGIAL-IAR------------------------
------------------------------------------------------------
------------------------------------------------------------
----------------------------------------F
>A0B2B3
------------------------------------------------------------
------------------------------------------------------------
------------------------------------------------------------
--------------------------------------------------MATL--LSYL
LVVAAGISVALQQVLNANLRAQIG-SPWWAGSVSYLVGLAAMLAVALLSP-HPRL-----
--SGTF-S-GAGSW---FSWT-GGLFGAVFVGVAILMV-PRLGAATTLALIVVGQMTGAL
VFDHFGVLGIVQHSASPIRVAGAACLILGVVL-IR-------------------------
------------------------------------------------------------
------------------------------------------------------------
----------------------------------------A
>Q4V1I7
------------------------------------------------------------
------------------------------------------------------------
------------------------------------------------------------
---------------------------------------------------MWV--LFLI
FAFLAGLALPIQFSINAQLRTVVG-SPLVAATISFIVGAITLFTVSLFKAGFS-------
--LNKG-I-ASAPW---WVWT-GGVLGAFYVLATIILI-PRIGAGTTVALVLAGQIVASV
LIDHFGLINVPIHLLSMPRILGAILVIIGVVL-IQK------------------------
------------------------------------------------------------
------------------------------------------------------------
----------------------------------------F
>Q0FHQ8
------------------------------------------------------------
------------------------------------------------------------
------------------------------------------------------------
--------------------------------------------------MTLL--VTLL
LLATAGTALVLQNALMLEARTVSG-SIWVALWLNSAVGLVVLSVTALAVDGPE-------
--AFAR-L-ATGRW---WLFLVPGLLGTLFVFASLTGY-AQVGATLTISALVASQVVAGL
GFDTLR-----GTTVAPAQILGLVLLVAGVAL-VVGAR----------------------
------------------------------------------------------------
------------------------------------------------------------
----------------------------------------N
>A4WAQ0
------------------------------------------------------------
------------------------------------------------------------
------------------------------------------------------------
--------------------------------------------------MNQS--LTLV
FLVAAGIGLVVQNTLMVRITQSSS-TILIAMLLNSLVGIVLFVSILLIKNGVA-------
--GFSE-LASTIRW---WTLI-PGLLGSFFVFASISGY-QYVGAATTIAVLVASQLIGGL
VMDVLKSQGIPLRAL-IGPICGAVLLVIGAWL-VARRQ----------------------
------------------------------------------------------------
------------------------------------------------------------
----------------------------------------F
>Q8XG26
------------------------------------------------------------
------------------------------------------------------------
------------------------------------------------------------
--------------------------------------------------MNQS--LTLI
FLIAAGVGLVVQNSIMVRITQTSS-TILIAMLLNSLVGIVLFVTILWFKQGAT-------
--GFGE-LVASVRW---WTLI-PGLLGSFFVFASISGY-QNVGAATTIAVLVASQLIGGL
ALDIARSHGVTLRAM-VGPAFGALLLVIGAWL-IAKRQ----------------------
------------------------------------------------------------
------------------------------------------------------------
----------------------------------------F
>Q2RGM8
------------------------------------------------------------
------------------------------------------------------------
------------------------------------------------------------
----------------------------------------MQLNITRLKVKVML--VFFF
LALGIGAIWALQPVINAGLARSTG--PLMASTISFLIGSLLLIISVVITQWLTKDPL---
--DFAA-L-SRVNP---VYYM-GGAIGAAVVLGMTTII-PKLGAGGVLSAAITGQLIMAA
IIDHFGLLGAPRIALNSLRLIGIILLLIGVNL-VIY------------------------
------------------------------------------------------------
------------------------------------------------------------
----------------------------------------K
>A4FZS2
------------------------------------------------------------
------------------------------------------------------------
------------------------------------------------------------
--------------------------------------------------MDKT--WALI
FAIVVGFVASLQPIVNSKLGQNIG--SKNAVFVNFLIGLFLIGLIILISD-PS-------
--SIKQ-L-SKVPAINPVYLL-GGIMGVIIVLLSLIVV-PELGALSAFSIFVGVQLISGA
LIDHFGIFGIQKSPITLLKIFGIALLLIGMRI-LV-------------------------
------------------------------------------------------------
------------------------------------------------------------
----------------------------------------K
>Q18BT7
------------------------------------------------------------
------------------------------------------------------------
------------------------------------------------------------
--------------------------------------------------MTKL--WAII
FALLAGGSTALEAFINGELGKSTT--ALVATFISLTVGAIFFLASIIVTGDLK-------
--CLVS-I-NGFNY---KLLL-GGVFGGLIIYFTVKAI-PNLGVSNTLILTLVSQVLVGF
FIDSVIL---GQETMHLYKYIGVILLILGAFF-IV-------------------------
------------------------------------------------------------
------------------------------------------------------------
----------------------------------------N
>Q9CJV1
------------------------------------------------------------
------------------------------------------------------------
------------------------------------------------------------
---------------------------------------------------MFV--FYTI
IALVAGVALASQAAINSQLAKAMGNEPLVATFISFGTGTFLLLVISLLKT-DLIG-----
--HLSS-A-TQHAW---WKYI-GGALGALVVFTTILLS-PKMGITNMLFFIIVGQLIAAM
VIDHYGLIHMPVREVNLFKFIGIAIVGIGLII-FFFGDKFMKLF----------------
------------------------------------------------------------
------------------------------------------------------------
----------------------------------------Q
>Q0I1U4
------------------------------------------------------------
------------------------------------------------------------
------------------------------------------------------------
---------------------------------------------------MLL--PFIL
IALCAGIALAAQAAINTQLAQSLSGQPVFAAFVSFAMGTIALFFICWWKM-DLFS-----
--ALQQ-V-PKQPL---WKLI-GGLLGALAVFTTIFLA-PKIGVTNMLFFIIVGQLLTAL
IIDHFGLIGMSQRSINVWQLIGFIVIGLGLLL-FFFGKKLF-------------------
------------------------------------------------------------
------------------------------------------------------------
----------------------------------------H
>A6VKF2
------------------------------------------------------------
------------------------------------------------------------
------------------------------------------------------------
---------------------------------------------------MYF--PYFL
LALVAGAALASQAAINSRLAQAVLGQPLISALVSFASGTVALLIFCFWKT-DLS------
--ALRE-L-TSVAS---WKLL-GGVLGAGFVFTTIFLA-PKLGITNMLFFVIIGQLCTAA
VIDHFGLFGMAQRTFQFSQIIGLLIIVIGLGF-YFFGNKIL-------------------
------------------------------------------------------------
------------------------------------------------------------
----------------------------------------G
>Q65QN9
------------------------------------------------------------
------------------------------------------------------------
------------------------------------------------------------
----------------MLFISPCVITISKISNCLKSVIQFSGSFYLLKGKTMSL--PYIL
IALIAGTALASQAAINSKLAQAMLGQPLVSAFISFASGTIALLLLCLWKA-DLSA-----
--SLRE-L-PNVEP---WKLI-GGVLGAGLVLTTILLA-PKLGITNMLFFIIVGQLCAAA
VIDHFGLLGMAQRSFQLSQFIGLLIIACGLGF-YFFGNKIV-------------------
------------------------------------------------------------
------------------------------------------------------------
----------------------------------------N
>B8FYQ2
------------------------------------------------------------
------------------------------------------------------------
------------------------------------------------------------
---------------------------------------------------MKG--LFVL
VALCGGMVMGIQTPINGALGKRIG--GIEGALISFAVGLLCLSLAVLFLG-KG-------
--NLSQ-V-THVPK---PWLI-GGALGAIGVTCSILSV-QRIGVAGTLTAAVVGQILVGL
TIDHFGLLGVRRTPLDFSRVLGVILMLSGLYF-VLRQN----------------------
------------------------------------------------------------
------------------------------------------------------------
----------------------------------------L
>Q11NT1
------------------------------------------------------------
------------------------------------------------------------
------------------------------------------------------------
-------------------------------------------------MKMNF--TTFI
MLAIAGIAVAFQAGVNGALGKQIG--TIEAAFTSFFTGTIVLFITLLIMR-KG-------
--DIFF-W-KELPW---WQLT-GGLLGAFYVMTSVLLV-PKIGIGSVLLILIIAQLSTSA
LIDHFGVFTGVPIQIGWRKLCAMVLMFLALYL-FYK------------------------
------------------------------------------------------------
------------------------------------------------------------
----------------------------------------K
>Q5KZC7
------------------------------------------------------------
------------------------------------------------------------
------------------------------------------------------------
---------------------------------------------------MKW--VWML
LALTAGMAVSVQAGVNGGLGKRIG--VLEGAFVSFLIGTIVLFLVQLFLG-KG-------
--ELLA-M-FSVPK---WQLT-GGILGAFYVFVMVLIV-PKVGVANSLMAVVAGQLVMSS
IIDHFGLFGGQRIPFDMTRLAAIACLFLALWL-FFR------------------------
------------------------------------------------------------
------------------------------------------------------------
----------------------------------------K
>B1YEL8
------------------------------------------------------------
------------------------------------------------------------
------------------------------------------------------------
---------------------------------------------------MKF--IYYL
LALLAGIALSIEGAIYGELGNSIG--KLESSFYNFFAGTIIIGIITLFFG-KG-------
--SLGY-T-FKAPK---WTLL-GGLLGSIYLTILIISI-PLVGVGLAMISVIIGQMIASM
VIEHKGWLGSPRVAINKDKLIASGLMVVALFL-I--------------------------
------------------------------------------------------------
------------------------------------------------------------
----------------------------------------F
>Q1QZC8
------------------------------------------------------------
------------------------------------------------------------
------------------------------------------------------------
--------------------------------------------------MKTI--VILL
AVLLAGMGLSMEAGLLGPLGEDIG--HFSATLSIFLVGGLLLTLALIFAR-P--------
--RLGQ-L-FQQPR---WLLT-GGILGPVYVVVLTIAT-PFVGVGTTMIGILSGQVAASL
AIDHFGLLGSERRAVDGYRLLALLLIIAALGL-MQ-------------------------
------------------------------------------------------------
------------------------------------------------------------
-----------------------------------------
>Q3K9Q0
------------------------------------------------------------
------------------------------------------------------------
------------------------------------------------------------
---------------------------------MQSLDEVSAAPAPVARPGLRL--LLLP
LVILAGMGLSVEAGLLGPLGEQVG--HLWATLSIFGVGSAILFLLLLFAG-PQ-------
--KGPE-L-TDLPR---WQLI-GGFLGPMYVVVLTLAT-PHIGIAMTMIAILSGQVGKSV
LIDHFGWFGATRKKVNAERWLALGLIVAALVL-IAR------------------------
------------------------------------------------------------
------------------------------------------------------------
----------------------------------------G
>Q1QB44
------------------------------------------------------------
------------------------------------------------------------
------------------------------------------------------------
---------------------------------------------------MHI--LLIL
IVVLGGMGLSVEAGLLGPLGSQVG--ELWATLSIFGVGAALTFFLMLFFS-PR-------
--DSPS-F-FSQPP---LLLV-GGILGPVYVVVLTVVT-PVIGIALTMIGILAGQVFQSL
IIDHYGLFETMERKIDSKRIIALFFIIAALVF-MAK------------------------
------------------------------------------------------------
------------------------------------------------------------
----------------------------------------G
>A4W7U4
------------------------------------------------------------
------------------------------------------------------------
------------------------------------------------------------
---------------------------------------------------MQL--VFIL
MVIAGGMGLSVEAGLLGPLGGEVG--DLWATFSVFGVGAALTFLLMLFFS-PR-------
--NSPS-F-FAQPS---WQLL-GGVLGPVYVIILTVAT-PAIGVAMTMIGVLAGQVFKSL
IIDHFGLLGTPHRKIDSKRIIALMFIIAALVL-VAQ------------------------
------------------------------------------------------------
------------------------------------------------------------
----------------------------------------G
>B1YEL9
------------------------------------------------------------
------------------------------------------------------------
------------------------------------------------------------
---------------------------------------------------MNI--ALLG
MTLLGGILLSAQSSINGAFGQKAG--ALESTFLTFFTGMLLLALAVLFFG-QG-------
--DVLL-I-LDAPR---WQLS-AVWFGVSYLFLTILSV-PKIGVTAASIATVIGQLSAGM
VLDHFGTFGGVEVAFDLKRFAGLLFMLAALFF-IYRGNKRRVEAPASDSMA---------
------------------------------------------------------------
------------------------------------------------------------
----------------------------------------S
>Q1QZC9
------------------------------------------------------------
------------------------------------------------------------
------------------------------------------------------------
--------------------------------------------------MLLP--FIFL
VLLVGGAALAAQSSINGRLGANVG--VLESAWLTFASGALVTFLLMFFFE-PA-------
--HSET-L-FTVPK---WQLI-GALFGVVYMLVIVFAV-PRVGTAAATVATISGQLLMSV
LIDNFGWLGNARMPLDASRYTALALLAGALVL-IYLSNTRRRGQQARTATA---------
------------------------------------------------------------
------------------------------------------------------------
----------------------------------------G
>Q3K9Q1
------------------------------------------------------------
------------------------------------------------------------
------------------------------------------------------------
--------------------------------------------------MSLV--ILLA
VVVLAGAVLSVQAAINGRLGETVG--VLRSSLLTFVVGAVSTGLLILFFE-PA-------
--HAVS-L-LDVPK---WQLS-GALFGVVYMMVMVGAV-PRVGTAVATVAVIVGQLGMGM
LIDNFGWLGNPAIELSSSRVLAMVCLGLALVF-MYRSSVRQA------------------
------------------------------------------------------------
------------------------------------------------------------
----------------------------------------V
>Q1QB43
------------------------------------------------------------
------------------------------------------------------------
------------------------------------------------------------
--------------------------------------------------MMLI--LMIV
LAIIGGAALSVQAALNGRLGGNVG--VFKSAFLTFSVGAVVTALLIFFFE-PN-------
--HTVT-L-MDVPK---WQLL-GALCGVPYIVIMVVAV-QRIGTAVATVAVIFGQLSMSV
LIDNFGWLGNEAISLSGSRIGALVCLAIALYF-IYASSKSEPKEA---------------
------------------------------------------------------------
------------------------------------------------------------
----------------------------------------Q
>A4W7U3
------------------------------------------------------------
------------------------------------------------------------
------------------------------------------------------------
---------------------------------------------------MTI--IMII
LAVIGGATLSIQAAINGQLGSRVG--VFKSAFLTFSVGALITGLLIFFFE-SP-------
--HAVS-L-LDVPK---WQLL-GAMFGVPYIVIMVLAV-QRIGAAVATVAVIFGQLTMSM
LIDNFGWLHNPSIPFSMSRLGAIVCLGLALCF-IYASSKTKTAPTKKSLRHTATN-----
------------------------------------------------------------
------------------------------------------------------------
----------------------------------------E
>A1AK06
------------------------------------------------------------
------------------------------------------------------------
------------------------------------------------------------
--------------------------------------------------MNNP--TLIL
LMLCGGMAIAVQPSINARLAQKIG--PLESSMVSFGVGTLALLMVVLVTG-RG-------
--NLRG-I-TTADW---WELT-GGFLGAFFVTLTIICV-PRLGTAAVMATIITGQLVAGA
LLDHYGLFGLRQLPLTPLRLAGMLLLAGGAAL-VIR------------------------
------------------------------------------------------------
------------------------------------------------------------
----------------------------------------R
>A5G8U5
------------------------------------------------------------
------------------------------------------------------------
------------------------------------------------------------
--------------------------------------------------MNSL--ALFF
LMFCGGFAVALQPSINGRLAQKVG--IIESSCISFAVGTVALFFVVLASG-RG-------
--SFKG-I-ADAAW---WELT-GGFLGAYFVTMTILAV-PRIGTTAVLVATITAQLVTGL
LLDHFGLFGFREIPLDLKRALGVGLLIAGASL-VFR------------------------
------------------------------------------------------------
------------------------------------------------------------
----------------------------------------R
>Q39SB9
------------------------------------------------------------
------------------------------------------------------------
------------------------------------------------------------
--------------------------------------------------MSNL--ALFL
LMMCGGTAVALQPSINARLAQKIG--VIESSFVSFTVGALVLAVAVSFWG-RG-------
--SLRA-L-STASW---WELT-GGLLGAAFVTLTIVVV-PRIGTAAAMAAIIAAQLTTGL
LMDHFALFGFRGAPLDGKRIAGTLLLMAGAAL-VFR------------------------
------------------------------------------------------------
------------------------------------------------------------
----------------------------------------R
>Q749R3
------------------------------------------------------------
------------------------------------------------------------
------------------------------------------------------------
--------------------------------------------------MSNL--VLFL
LMMCGGVFIAVQPSINARLAQKTG--VIESSTVSFAVGALALLIVSILVG-RG-------
--SLRG-V-AAANW---WELT-GGLCGAFYVTLVIFAV-PRIGTAAAMAATIAAQLATGL
LLDHYRLFGYQGAPFDLKRGIGVVLLLIGAAL-VFR------------------------
------------------------------------------------------------
------------------------------------------------------------
----------------------------------------R
>Q67KE9
------------------------------------------------------------
------------------------------------------------------------
------------------------------------------------------------
--------------------------------------------------MASW--LFWL
IIILGGVAGAVQAPVNATLAQHIR--PIPASLVSFIVGGTALLALTLFTL-RGQGLS---
--GLGQGL-STAPP---WSFL-GGLCGAMVVSSVIVGT-GAIGANATLSLLTGVQLIAAL
VIDAIGFGTAGPIPIRWPQVLGVLLIIGGMKL-VLT------------------------
------------------------------------------------------------
------------------------------------------------------------
----------------------------------------R
>Q390H3
------------------------------------------------------------
------------------------------------------------------------
------------------------------------------------------------
------------------------------------------------MANNII--GLAA
IAAIGGCAVALQGQFMGVMSKSIG--TTGGIFVNYISGALVAIVLLAAQH-GG-------
--ELRA-W-TSVPW---YALS-AGVLGLVIAGSIGYTA-SQLGLTTAFTIIVATQFVVSA
MLDHFGWLGAMPRPLDVTRFTGIGAIVAGVWL-TSK------------------------
------------------------------------------------------------
------------------------------------------------------------
-----------------------------------------
>B8G001
------------------------------------------------------------
------------------------------------------------------------
------------------------------------------------------------
--------------------------------------------------MNKFLSLPAV
IAAISGITMAIQGTLNSQLYQKTS--ILAATLVVHIIGTVIALIAVMVAR-VPLL-----
--EYNW---LSIPW---YLYL-GGVLSVVIVGLVALSI-PKIGVCNATTAIIIGQVGAAL
IIDHLGLFGAERLAWNPWQLLGLLFFAAGAKL-LF-------------------------
------------------------------------------------------------
------------------------------------------------------------
----------------------------------------S
>A5D651
------------------------------------------------------------
------------------------------------------------------------
------------------------------------------------------------
-------------------------------------------------MAQKL--LPLA
IAALSGIAMAVQGSLNSALGKVVG--LWETTFIVHVTGLVLVSLLLLVCR-DGDG-----
--SLAN-V-FQAPW---YTFL-GGVLGVMIVYAVIRSM-PRVGVAPATTAIILGQVFTAG
LVDHFGLFGMNKIPFSLYNVLGTLLMAGGAWL-ILK------------------------
------------------------------------------------------------
------------------------------------------------------------
----------------------------------------R
>A4J0N8
------------------------------------------------------------
------------------------------------------------------------
------------------------------------------------------------
-------------------------------------------------MDAKL--LALI
IAAISGLTMALQGTMNSALGKVVG--LWETTFIVHAVGTVVVGILVFVCR-LGAC-----
--DLDK-W-VSAPW---YTYL-GGLLSVVIIYMVARSM-PVVGVAPATTAIIVGQVLTAA
AIDHLGLFGFEQIPFSWYQVAGTFLMAGGAFL-LLK------------------------
------------------------------------------------------------
------------------------------------------------------------
----------------------------------------K
>Q3A9B8
------------------------------------------------------------
------------------------------------------------------------
------------------------------------------------------------
-------------------------------------------------MDGKL--LAYM
IAALAGMAMAIQGSMNSALSKSIG--LAKTTFIVHIVGAIGAALFVLFSK----------
--EKGS-F-FQGPW---YYYL-GGLIGVVIVYAVAFAM-PKGGVAAATTAIVAAQLLTAG
IIDRLGIFNLAKTPFSWQTILGAVFIIVGAWL-VLK------------------------
------------------------------------------------------------
------------------------------------------------------------
----------------------------------------E
>Q2RM98
------------------------------------------------------------
------------------------------------------------------------
------------------------------------------------------------
----------------------------------------------------MW--LALL
IALVSGIAMAFQGSLNSALAKITG--LLQATLVVHLTATLAVGVLLFFPLSDG-------
--HLGR-I-WQCPW---YLWL-GGLIGVVITYGVVASI-PRVGVALATTAIIVGQVTTAL
IIDHLGLFGLDKIPFTWWKAAGLILLATGARL-ML-------------------------
------------------------------------------------------------
------------------------------------------------------------
----------------------------------------N
>Q0AXV4
------------------------------------------------------------
------------------------------------------------------------
------------------------------------------------------------
--------------------------------------------------MAKW--LYLS
LAALSGAAMALQGTFNAALGKVVG--IWESTLIVHLVGTITVLLIMLSLS-TGFS-----
--NLSK-L-NNVPW---YAFL-GGFLNVLIIYTLVRAI-PQIGVGNATTAIIITQVLTAV
CIDNLGAFGMKKYEFHYLDLLGVALLAAGARI-LLM------------------------
------------------------------------------------------------
------------------------------------------------------------
----------------------------------------E
>A1HTC3
------------------------------------------------------------
------------------------------------------------------------
------------------------------------------------------------
-----------------------------------------------MDLSGNM--LALL
LALISGVLMAIQGSLNAALSKVIG--LLEATFIVHVTGTIILLALLFLFR-LGKG-----
--NLAA-L-PEAPW---YAYL-GGLVGVFIIYLVAASI-PSVGVCNATTAIIVGQVLTAV
VIDYFGGFGLNRTPCSWLQLVGVVFLALGAKL-LIR------------------------
------------------------------------------------------------
------------------------------------------------------------
-----------------------------------------
>A0L1U8
------------------------------------------------------------
------------------------------------------------------------
------------------------------------------------------------
---------------------------------------------MQTSNKLTL--FMSF
VALCSGVLLALMIKLNSQLAMYSS--PLLASWMAHGIGAITVLLMLFLLRKRLVGKEAKS
TLNADA-SRSWLPW---WAYL-GGVPGAATVVLAAVTVNSELALAGTLALMLVGQLILSC
IFDCCGYFGVVKRRIRFTEVIAMVMILLGAML-VIYS-----------------------
------------------------------------------------------------
------------------------------------------------------------
----------------------------------------H
>A3QFA9
------------------------------------------------------------
------------------------------------------------------------
------------------------------------------------------------
-------------------------MTKELIPQLMPQEPTGQAHIDLKPQVSTP--LNLM
LGLLGGVALAVMIALNSELAKYGS--PLLASWVAHGVGTLVALLLLGAVR-LRQG-----
--ALTR-RNEAAPW---WAYL-GGLPGAFTVVLGAMTVNSALGLSASIAFIMAGQILFGL
VCDSLGLFGMARRRLSRGQGAALTVMTLGALI-VLLAQEG--------------------
------------------------------------------------------------
------------------------------------------------------------
----------------------------------------A
>Q1ZWQ0
------------------------------------------------------------
------------------------------------------------------------
------------------------------------------------------------
-------------------------------------------------MKTQP--FHLS
LAMAGGVTLASMIALNSHMAFFSS--PLLASWVAHGIGAVVSLIVLMIASILIGK-----
--KISLLPKTKTPI---WAYF-GGIPGAFTVILAAITVNSPLGLSGSLALIMAGQVLFGL
VCDSFGLFGLVKRTVNSHDFIALILMLAGCLM-TLFGR----------------------
------------------------------------------------------------
------------------------------------------------------------
----------------------------------------G
>Q1M5R3
------------------------------------------------------------
------------------------------------------------------------
------------------------------------------------------------
--------------------------------------------MTTEARNSHP--IYFI
GAFATGGLLTFMVHLNGELARYGN--PLFSSWTAHGTGIIAAVILLLVVHRRRTP-----
--LVEK-A-PNAPL---WAYL-GGISGAATVILTSTAVNSPLGLSGTLALGLAGQVAFSV
AADSWGLFGLPKRRPDRRDIAALGLVVTGAAL-IILFGRGA-------------------
------------------------------------------------------------
------------------------------------------------------------
----------------------------------------A
>Q7NSE3
------------------------------------------------------------
------------------------------------------------------------
------------------------------------------------------------
----------------------------------------MHTHHSAAQPLTKY--GLSA
LALLAGALLALMIHCNSRLAAYGN--PLTASWLAHAIGMLAALLLWKTQR-RARP-----
-------GIDRPPR---WAYL-GGVPGALVVALAAITVNSPLAMSGTLALGMAGQMLFGL
LSDRFGLFGMPRRPLRLNDALALPLVLSGCAV-LIFG-----------------------
------------------------------------------------------------
------------------------------------------------------------
----------------------------------------A
>Q1Z706
------------------------------------------------------------
------------------------------------------------------------
------------------------------------------------------------
---------------------------------------------------MAVPNFNIV
LALIGGALLALMIKLNSALAFFTS--PVAASWAAHLVGTIIALLLMAIVSKTIQPKAVNI
NQSATN---VSAPM---WSYF-GGIPGALVVMLAAVTVNSELGLAGTLVLGLLGQVCFGL
TCDYFGLFGVMKKELKRDQLFTVLPILAGSFL-IIVFRGT--------------------
------------------------------------------------------------
------------------------------------------------------------
----------------------------------------A
>A6LU87
------------------------------------------------------------
------------------------------------------------------------
------------------------------------------------------------
--------------------------------------------------------MYNI
LSLLIGVLITIMIAFNAKLSDGLG--NYSSLIVIHFVGLIIVIGIVIFKKI---------
--KITF-K-NNLPL---YLYI-AGAISVFTVMFNNLSY-AALGVSLPVALGLLGQLLTSL
AFDHYGFLDVPKSNFNKKKFIGLLVITAGIFI-MSF------------------------
------------------------------------------------------------
------------------------------------------------------------
----------------------------------------F
>A0RGL9
------------------------------------------------------------
------------------------------------------------------------
------------------------------------------------------------
----------------------------------------------MKIKGDLT--LYNF
LSVFIGVLIAVMLPLNGILSELIG--KYTASVVIHLVGLIAVIFILIVNKN---------
--KIHF-D-KSIPL---FLYS-AGAIGVFTVLFNNISF-SVLGASITIALSLLGQSIASI
VIDHFGLLGMKVAKFEKKKLIGLCFISSGIII-MTI------------------------
------------------------------------------------------------
------------------------------------------------------------
----------------------------------------Y
>A9VF55
------------------------------------------------------------
------------------------------------------------------------
------------------------------------------------------------
-----------------------------------------------------M--KGIL
LSVFGGVFITLQGTFNAKLSSDIG--IWSTSIMTHLIGFLIATTIFLLKK-EE-------
--KVTD-L-KGVKK---VYLA-AGALGGLIICAETMAI-YSMGVTLTAGTLMVAQLLTAT
VIEMKGLFHIKKIQMERYHIVGTIVMILGIFV-FN-------------------------
------------------------------------------------------------
------------------------------------------------------------
----------------------------------------M
>B1YHB4
------------------------------------------------------------
------------------------------------------------------------
------------------------------------------------------------
-----------------------------------------------------M--RGIL
FAISGGFFLTLQSVANARISNGIG--TWQAATLTQMTGFVVALLITLILR-DR-------
--TFRQ-M-KDVKV---LYLS-GGALAAAVLFSNMTAV-HLMGVTLTISLFLIAQLGLAL
VIDWNGWFGMIKRRLQLPQVIGILMMIGGVLI-LKW------------------------
------------------------------------------------------------
------------------------------------------------------------
-----------------------------------------
>B1YIK3
------------------------------------------------------------
------------------------------------------------------------
------------------------------------------------------------
-----------------------------------------------------M--KGIV
FALFSGLFIALQGIFNARLGDAVG--PWISVTIVHFVGLIGCLLIYGFVR-DR-------
--KIGG-F-RTLPL---IYAS-GGLLGVLVVVTELTSI-QLLGMTWAMSLLLVAQILCAF
VIDLNGWFGVIKKSSNTGQWVGVGLMLTGVLI-FSF------------------------
------------------------------------------------------------
------------------------------------------------------------
----------------------------------------A
>A9KHN5
------------------------------------------------------------
------------------------------------------------------------
------------------------------------------------------------
-----------------------------------------------------M--IGWI
VALISGALMSIQGVFNTGVTKQTS--VWVASSFVQFSALIVCLAAYFITGREG-------
--NFGQ-LIRIQDK---YMLL-GGAIGAFITFTVIQSI-GSLGPAKATILIVTAQLVASY
VIELFGIFGTEKVPFEWRKLIGLALMIGGIIT-FKWE-----------------------
------------------------------------------------------------
------------------------------------------------------------
----------------------------------------K
>Q0SPU1
------------------------------------------------------------
------------------------------------------------------------
------------------------------------------------------------
-----------------------------------------------------M--LGII
LAIISGAAMSIQGVFNTRVSEKIG--VWETNTIVQGSAFVLALFIMLMLR-NG-------
--NYSE-L-RSVNK---IYLL-GGAIGVVITYTVMAAV-GSLGPTFGISIILISQLLTAG
IIDTFALFDSEKIRFAAHNYLGIILMIVGIII-FKWK-----------------------
------------------------------------------------------------
------------------------------------------------------------
----------------------------------------S
>A6M3J1
------------------------------------------------------------
------------------------------------------------------------
------------------------------------------------------------
-----------------------------------------------------M--FGII
CAIISGIAMSIQGVFNTRLGEKIG--VWETTLLVQIIALVLSLIIFLFLG-DG-------
--NYSN-L-KDSNK---LYLL-GGALGVVITFTVIKSV-SSMGPTFGIGIILISQLLAAA
LIDAFGLFGSERLRFSLNHFLGIAIMIAGIVI-FKWN-----------------------
------------------------------------------------------------
------------------------------------------------------------
----------------------------------------H
>A0PXE0
------------------------------------------------------------
------------------------------------------------------------
------------------------------------------------------------
------------------------------------------------MEGDIV--LGFI
YSVVAGIFMSIQGVFNTRLGEKIG--LWETNTLVQGIGFIITLIIMLFAG-EG-------
--NIKN-I-TTANK---LYLL-GAPLGVGITFTVMQGI-GKLGPAYATSAILIAQLLFSG
IIEGLGLFGSEKIHFGITKILGFIILIIGILV-FKWN-----------------------
------------------------------------------------------------
------------------------------------------------------------
----------------------------------------K
>Q899N2
------------------------------------------------------------
------------------------------------------------------------
------------------------------------------------------------
------------------------------------------MDKIPLKGGVFM--LGII
FSIIAGISMSFQGVFNTRLSDKVG--LWEANFLVQSIGAILTLIALLLLG-DG-------
--NIKK-I-KEVNK---LYLS-GGLLGVIIIFTVMKGI-KSLGPTYAISTILVAQLLSAA
LIDAFALFGSEQIRFGMSKVLGIVVMIVGIVI-FKWEF----------------------
------------------------------------------------------------
------------------------------------------------------------
----------------------------------------K
>Q97DD1
------------------------------------------------------------
------------------------------------------------------------
------------------------------------------------------------
-----------------------------------------------------M--IGII
SSIISGICMSLQGVFNTRLSEKIG--LWETNAWVQGTALLVTLVICFIYG-NG-------
--NLKM-I-GTANK---LYLT-GGILGAIIIFTVMKGV-SSLGPTCSISIILIAQLLSAA
IIDFFGLFHTDRLTFDSTKIIGVVLMLAGIIC-FKIK-----------------------
------------------------------------------------------------
------------------------------------------------------------
----------------------------------------G
>A8MKQ0
------------------------------------------------------------
------------------------------------------------------------
------------------------------------------------------------
-----------------------------------------------------M--LGII
FSILAGIFVSLQSVFNTRVSDKVG--LFETTVIVHATGLIVAIAAMVLWS-DG-------
--SLKR-I-GEVNK---LYLL-GGAFGVIIIYSVMRGI-SLLGATFSVSILLVTQLIVAT
VIDIYGLFDSPQIKFDFTKPLGILIMIAGIVV-FKLR-----------------------
------------------------------------------------------------
------------------------------------------------------------
----------------------------------------G
>A9VF57
------------------------------------------------------------
------------------------------------------------------------
------------------------------------------------------------
-----------------------------------------------------M--IGFS
LAILAGILISLQSVFNTKVNEIVG--QWLTTACVLGIGLISSVLFHIITE-KS-------
--ISVN-F-YTANY---LFYI-SGLFGIGLIICIMGAI-KSLGPAYTVLISLITQLVVAL
CVDTFGLFGMERVPIQINKLIGIGLLIVGVGI-FKNLFSNKKAITINEDR----------
------------------------------------------------------------
------------------------------------------------------------
----------------------------------------V
>B1YHB6
------------------------------------------------------------
------------------------------------------------------------
------------------------------------------------------------
----------------------------------------------------MT--LGIV
LALFGGMMVCIQNTFNAKVKEQVG--AWATTTLVLGLGFLASLTIGLLVE-GG-------
--GLFS-T-SGMQP---WFWF-SGIIGVGVVLCVTQGV-QQLGPSYAISIVMVSQILFAL
LWDTLGWFGLDQVAFTWTKAVGVVLIGGGVLL-FQLGGKLTERRMLRKG-----------
------------------------------------------------------------
------------------------------------------------------------
----------------------------------------A
>B1YIK4
------------------------------------------------------------
------------------------------------------------------------
------------------------------------------------------------
----------------------------------------------------MG--LGMF
CAIVAGMMISLQTVLNARMSHAFG--AWATTTLVFFVGLLGSLLALIFFR-GG-------
--TLAG-L-AEVEP---LYLF-GGFVGVGVVFCVMRGI-QLLGPSIAISVVLISQLSFAL
CVDVFGWFGLPKVELSFGQIIGLAVMLSGIFV-LKRYQVAEDTEEVEDVKVI--------
------------------------------------------------------------
------------------------------------------------------------
----------------------------------------S
>Q12R75
------------------------------------------------------------
------------------------------------------------------------
------------------------------------------------------------
----------------------------------------------MTLFQQPI--FYGL
LMCAAGIGIPVMAALNAGLGTKLN-SPALATSILFMVGGTVSLIYLLITG-IP-------
--RATI-Q-GPIPI---LFFS-GGLFVIFYILSITWVG-PKFGIGNAVCLVLLGQLISTS
VIDHYGFFGAIRYSMSTTRLIGLGLMILGVFL-TVRR-----------------------
------------------------------------------------------------
------------------------------------------------------------
----------------------------------------F
>Q1GQL8
------------------------------------------------------------
------------------------------------------------------------
------------------------------------------------------------
----------------------------------------------MTANHAAP--AFAA
IMLLTGVGIPILAALNGGLGARLG-SPMAASMILFGLAFLIAAAGALMTGSFG-------
--AVRF-T-GDIPV---HFYF-GGLFVAFYVIAVTFIA-PRFGVGNAIFFVLVGQLVSAA
TIDHFGLFGAIRSTIDLKRIAGIALMIAGVWL-ARRT-----------------------
------------------------------------------------------------
------------------------------------------------------------
----------------------------------------G
>Q0FRW8
------------------------------------------------------------
------------------------------------------------------------
------------------------------------------------------------
----------------------------------------------------MP--IHAL
TMLAAGIGVPVLAALNARLGAHIG-SPAAAAFILFCVALTAATVVMFATD-PR-------
--PIVR-A-VDAPK---HLFL-GGFFVAFYVLSVTYVA-PQFGVGRAIFFVLVGQLISAA
VIDHFGLFGARAVPVSLSRVGGLVLMGAGVWL-AQR------------------------
------------------------------------------------------------
------------------------------------------------------------
----------------------------------------G
>Q168E1
------------------------------------------------------------
------------------------------------------------------------
------------------------------------------------------------
-------------------------------------------------MMAMA--QYAF
TMVLAGIGIPVLAALNAALGAKIG-SPAAAATVLFTVAFISCACVVVTTG-PE-------
--ALWR-L-TDAPK---HLFL-AGVLIAFYVLSITYIA-PSFGIGNAVFFVLLGQLISAA
VIDHFGLFGARVSPISATRALGIAVMATGVFI-TQK------------------------
------------------------------------------------------------
------------------------------------------------------------
----------------------------------------V
>Q28R25
------------------------------------------------------------
------------------------------------------------------------
------------------------------------------------------------
----------------------------------------------------MP--TQAL
IMVLAGIGIPILAALNARLGANIG-SPAAAATVLFIVAFVSAAMIMIVTG-PE-------
--ALRA-I-PMQPK---HLFL-AGVLVAFYVLSITYVA-PTFGVGNAVFFVLLGQLISSA
AIDHFGLFGAQVNAVTGLRLLGIAVMALGVAI-TQLSLS---------------------
------------------------------------------------------------
------------------------------------------------------------
----------------------------------------R
>Q6SF41
------------------------------------------------------------
------------------------------------------------------------
------------------------------------------------------------
--------------------------------------------------MSYS--TYAV
IMLAAGLGIPVMAALNAALGKIIG-NPAGAVVMLLLVAIIAAGTICAISG-SL-------
--SLTT-L-LTAPK---HLFL-AGVFAAFYMLSITYIS-PYFGVGNAVFFVLLGQLVSAA
AIDHFALFGAHATALTPMRGLGISVMALGVWI-TQQ------------------------
------------------------------------------------------------
------------------------------------------------------------
----------------------------------------A
>Q5R178
------------------------------------------------------------
------------------------------------------------------------
------------------------------------------------------------
--------------------------------------------------MTQT--ILVI
LAIAAGMSISIQASINAMMGQLAH-NTFLSLTIAFTISALFSALALWGFSERT-------
--SITF---FSLPW---YFWLVAAIFTCFGVGTMYFLI-PKLGVGQVMAYALAGQLIGAM
IINHFGFLGNTAIALNSYRLIGACFLIAGVFL-INMGAR---------------------
------------------------------------------------------------
------------------------------------------------------------
----------------------------------------Q
>Q21DH8
------------------------------------------------------------
------------------------------------------------------------
------------------------------------------------------------
------------------------------------MVFVFTTEGNLMQHTIAI--LPAM
LALLAGAAIAVQASLNAKLGVLIH-HPLIATSVAFSCAALCAVAMVLITT-RYYP-----
--PLHL-I-KSVPI---YMWFSGGLLSAFGVGMFYFLI-PKMGVGSLMSYALTGQIVIAI
VASHFGWFGLPQATITATKACGMFALVGGIVL-INW------------------------
------------------------------------------------------------
------------------------------------------------------------
----------------------------------------V
>A1ZMZ7
------------------------------------------------------------
------------------------------------------------------------
------------------------------------------------------------
--------------------------------------------------MNQF--ILST
LAFTGGVFLAVQGGLNAQLSVLLK-HPLLGALVAFFGSAVFALLFVTLGV-RTIP-----
--TWHQ-I-REVPY---YLWFAGGLFSLLGISLYYYTI-PRLGVSTMISLGLSGQLAFAV
IAGHFGWFGLPQEPINLQRLLGVLAMVTGIVL-INW------------------------
------------------------------------------------------------
------------------------------------------------------------
----------------------------------------K
>Q98M54
------------------------------------------------------------
------------------------------------------------------------
------------------------------------------------------------
--------------------------------------------------MMGV--VWSL
LGILSGAFIAIQAPINSQLARGLG-LPVAAAAFSFLSGAIVLGIIAVTVVKLQGI-----
--SLDW-K-APAPW---LFVA-GGMLGGFYVTLSTVLT-PRIGAAALMAFLVAGQLLAGM
LIDRVGFLGVAVREISLGRVAGAVMLLAGALL-IRL------------------------
------------------------------------------------------------
------------------------------------------------------------
----------------------------------------Y
>Q28TA8
------------------------------------------------------------
------------------------------------------------------------
------------------------------------------------------------
------------------------------------------------MGLSVT--LVIA
LVVAVGAALAMQAPINAALAREVG-DPTAAAAISFAIGFVVLAAIAWYRG-SSMT-----
--ALTS-L-SGVPW---WALM-GGVLGALWIWAAIWSL-PRLGVVTMFGAMILGQLIAAM
VLDARGSFGMEARPIDLTRLMAVAMVAGGVIL-SK-------------------------
------------------------------------------------------------
------------------------------------------------------------
----------------------------------------A
>A8LKG3
------------------------------------------------------------
------------------------------------------------------------
------------------------------------------------------------
--------------------------------------------------MTYW--LAIG
AIALGGAGIALQAPINAQLARASG-DPVVAAAISFGVGFVVLCSIVAVRG--TVP-----
--GWSA-M-GGLPW---WAWC-GGALGAVYVWAAAWSV-DRIGVVTLVAALVFGQLLTAL
LLDAIGAFGMAMREVSPTRIAAVVLVGAGLLL-SRL------------------------
------------------------------------------------------------
------------------------------------------------------------
-----------------------------------------
>Q7P1D2
------------------------------------------------------------
------------------------------------------------------------
------------------------------------------------------------
---------------------------------MPSVETRGGGRALLRNMAMQT--IFPL
LAFLVGVVVPLQAAVNNQLRLLLGNSTLLAALVSFGTGCLTLALLSLATG-QRWQ-----
--NLAA-L-ARVEW---WMLL-GGVLGAGFVFGTTLLA-PRLGVATMVSLIIAGQVFTSL
CFDRFGWLMMPLRELSAARLAGAALVVAGVLL-VNFGDRWFG------------------
------------------------------------------------------------
------------------------------------------------------------
----------------------------------------R
>A1ACJ4
------------------------------------------------------------
------------------------------------------------------------
------------------------------------------------------------
---------------------------------------------MKKNKYSTP--LWML
ATILAGMLSPMQSAVNGQLGHWLQ-DGNACAVISFASGLVVMFFIIMARK-ETRQQFAAI
PSLIKN---RKVPL---WNWF-AGLCGAMVVFSEGASA-SALGVATFQTALISALLLSGL
LCDRFGIGVDEKKYFTPYRIIGALFAVIATIF-VVSPQWHSTSFI-------------LL
AILPFLAGLLAGWQPAGNAKVAEATGSMLVSITWNFIVGFCVLGTALAIRVALGHVT--V
QLPDVWWMYLGGPLGLMSIGLMAILVRGLGLLMLGVASTAGQLLGSVLIDVLIPSLGNTV
YLVTIIGTLFALVGAIVTTIPEYRASKTMKKME-------V
>Q5Z3K6
------------------------------------------------------------
------------------------------------------------------------
------------------------------------------------------------
----------------------------------------------------MR--LGLV
FGFCIGAGVAVQARINGALGMRLH-DGIAAATVSFGTGLVVLAAAFAASG-RLRAGLAAV
RRALGE---GQLRG---WQLL-GGLFGAFFVASQGLTV-AAIGVTAFTVAAVAGQLLSSL
AVDRAGLAPSGRTPVTPRRAGGAVLAIGAVVL-ATSTRTDAGQAGLALPESVREVPHPVL
IALPALAGIGLAWQQAVNGRVGAVGGAGSAALVNFAVGFAVLLGVEFVVVLTLRGL---G
AFPTEPWLYLGGVIGVAFIALAALTVRWIGVLLLGLTSVAGQLVASVALDTLVPA-GPGL
SPWSLLGCLLTLVAIALATGPNR-----------------A
>Q3KGP6
------------------------------------------------------------
------------------------------------------------------------
------------------------------------------------------------
-----------------------------------------------MGTMQWV--GWLL
LAVFAGAVVPFQSAININLARGLG-HPLWATFTSLVVSVLVLLPVIVALR-LPLP-----
--SLAL-A-SKLPL---WMWT-GGAFGVCFVALAVVLL-PKLGASGFLALALAGQMITSI
VLDHFGLFGLVEKHLTLPRLFGALSLMAGVVL-IQFGDSAARSLAPA-------------
------------------------------------------------------------
------------------------------------------------------------
----------------------------------------G
>A0SZ10
------------------------------------------------------------
------------------------------------------------------------
------------------------------------------------------------
-------------------------------------MIPSTQLWESHMHGWIT--VFAP
LAMLAGAVVPLQAGANAALGRNLG-HPLWATIASLAVSAVLASLVMLAWR-VPAP-----
--DFHL-A-VRGPG---WSWL-GGAAGVFYISAALMLA-PRMGSGPFMAAVIGGQMLAAL
AIDRYGLLGFAVKHISPLHWAGAGLVVAGVVL-TQIANSRT-------------------
------------------------------------------------------------
------------------------------------------------------------
----------------------------------------V
>Q3HKF8
------------------------------------------------------------
------------------------------------------------------------
------------------------------------------------------------
--------------------------------------------------MPLL--VLSC
LALVSGALVPLQGGANAALGRALG-HPLWAAVASLLVSLICILPVLLAMR-VPVP-----
--DLGM-A-LAQPS---WIWI-GGLVGIVYVTGAILLM-PTMGAAGFMIAVVAGQLLTSL
LIDRFGLMGLAGKPLDLWRVLGAATVMGGVLV-FQWPSLSRLMA----------------
------------------------------------------------------------
------------------------------------------------------------
----------------------------------------G
>Q0KF63
------------------------------------------------------------
------------------------------------------------------------
------------------------------------------------------------
---------------------------------------MSGTQLPFSFPVSLW--LPLG
TAVLAGAAIPFQAGANATLGRTLG-HPLSATLVSLLVSLAALLPVLWLMR-VPLP-----
--APAA-L-ARAPG---WLWI-GGVLGVFYISAALMMA-PKLGAAGFIAAVVAGQVLAAL
LVDQFGLAGFAVRALTPARLAGAALIVAGMLV-MQWGSAAGPGPAPQPAAESG-------
------------------------------------------------------------
------------------------------------------------------------
----------------------------------------S
>Q02QF4
------------------------------------------------------------
------------------------------------------------------------
------------------------------------------------------------
--------------------------------------------------MPNY--LMVL
MAVSVGGMVVLQAGSNALLGRLLG-HPLSASLTSLGVSLGAVCLGLLLVR-VPLP-----
--ATAS-L-GGAPW---WSWL-GGLFGAAYLTVAILVA-PRLGAATFIACVVAGQMLVSA
LCDQFGWAGFPVRRLSWEGYLGLALVVAGVLL-LQWRGR---------------------
------------------------------------------------------------
------------------------------------------------------------
----------------------------------------A
>Q1LCM1
------------------------------------------------------------
------------------------------------------------------------
------------------------------------------------------------
-----------------------------------------MTSPLAASAGSLW--MPLG
VALLAGAMIPFQAGSNATLGRALG-HPLWATVISLVISLVAVVPVLLALR-APPP-----
--NLAA-A-AQGPW---WQWI-GGLFGVIYITAALWLA-PRMGAANFIVGAVAGQLLASM
LVDHFGLVGLPARPVTLARLAGVVLVLAGICV-MQWQPTRATGSALSERNLRGQSDQPRH
PGS---------------------------------------------------------
------------------------------------------------------------
----------------------------------------A
>Q4KHW5
------------------------------------------------------------
------------------------------------------------------------
------------------------------------------------------------
--------------------------------------------------MAFL--ISIL
LSLLAGFAVPLQAGTNSRLGHLLG-HPLWATGVSLLVSLLALIAVIIFIK-VPRP-----
--NFAA-A-QEGPW---WIWM-GGIAGVFYITVALLMA-PRLGALNFIMTVIVGQLIISL
LIDYFGLVGLPRQTISMQKLIGVLVVIGGFII-TTR------------------------
------------------------------------------------------------
------------------------------------------------------------
----------------------------------------G
>A5W524
------------------------------------------------------------
------------------------------------------------------------
------------------------------------------------------------
--------------------------------------------MFSKSMLLLA--LPAA
MALLAGAVLPFQAAGNAAVGRALG-HWLWGAFTSLTVSMLVVIAALLIIR-VPAP-----
--DMGK-A-LQGPW---WLWI-GGVLGALYVAGAAALT-PKLGAAGFLVLVVAGQIITAV
LADHYGAMGLGGKPLSLARLAGVVLILCGVLL-VQGPWATASAAHSTAAVKGQE------
------------------------------------------------------------
------------------------------------------------------------
----------------------------------------N
>A9BWW9
------------------------------------------------------------
------------------------------------------------------------
------------------------------------------------------------
--------------------------------------------MTGKSTFTAL--APVA
LALLAGAILPFQAASNALVGRLLG-HPLWGALVSLAVSVMVVVPALWVLR-APAP-----
--AMAQ-A-AVGPW---WLWI-GGVLGAIYVASAAAVT-PRLGAGGFLVCVVAGQIVVSV
LVDHFGLMGLGARPVNATRLAGVALILGGVLL-VVQGGTARAAAA---------------
------------------------------------------------------------
------------------------------------------------------------
----------------------------------------P
>Q1IEL2
------------------------------------------------------------
------------------------------------------------------------
------------------------------------------------------------
----------------------------------------------MPATLFAA--LPLL
VALLAGAAVPFQAGSNAALGRLLG-HPLWAAGVSLLVSLLMLVPALLLMR-APVP-----
--QVQQ-L-ANAPW---WAWF-GGVAGVLYITAALVLT-PRLGAAGFIVCVIAGQVLSSL
LIDQFGLMGLPERPVNLARLAGVGLIVVGMLV-VQWGTA---------------------
------------------------------------------------------------
------------------------------------------------------------
----------------------------------------R
>Q6D0D7
------------------------------------------------------------
------------------------------------------------------------
------------------------------------------------------------
------------------------------------------MSLFSSFSFSLL--LPLG
IAVLAGSIVPFQAASNAALGRSLG-HPLWATLVSLLVSICVLLPILFAAR-VPVP-----
--AVGN-A-LQGSW---WIWL-GGVSGLVYITAALLLT-PQLGASGFIVCVIVGQVVASL
IIDHFGLMGLVVKPATLGRIAGVALIVMGMLV-VQCSATSQPRVTHVVEPHKPP------
------------------------------------------------------------
------------------------------------------------------------
----------------------------------------H
>Q2KZA1
------------------------------------------------------------
------------------------------------------------------------
------------------------------------------------------------
--------------------------------------------MNLPVSLAGL--LPML
IALLAGAAVPFQGAGNAALGRALG-HPLWATLASLAVSVLVLLPMLFAMR-VPMP-----
--SLSL-A-LRGPI---WLWM-GGLVGVAYITAALVLT-PKLGAASFIVCVVAGQVMASL
LIDHFGLMGLLARPVGLGRVAGVALIVIGMVV-VQLNSKTVPRVAAVQSSTVAL------
------------------------------------------------------------
------------------------------------------------------------
----------------------------------------E
>A6VSJ3
------------------------------------------------------------
------------------------------------------------------------
------------------------------------------------------------
----------------------------------------------MNSSFTLV--MLAA
VAVIAGALVPFQAGSNAELGRALG-HPLWATLVSLIVSILVVIPIVLAMQ-APLP-----
--ALGV-I-KHLPA---WAWL-GGVAGAIYISSALILV-PRVGATSFIVCVIAGQLITSL
LLDYHGWMNLPERETSIGRMAGVTLVLVGMVT-VQWFSPAVAPPHQNATQVATKNSGVVK
SK----------------------------------------------------------
------------------------------------------------------------
----------------------------------------G
>Q394M9
------------------------------------------------------------
------------------------------------------------------------
------------------------------------------------------------
--------------------------------------------MTTSLSFATL--PLAV
AAFVAGALVPLQGGSNAALGRALG-HPLWASVASLTVSLLVVLPVLLATR-AHAP-----
--LIGD-A-LQRPL---WTWL-GGLAGVIYITLALILT-PRLGATTFIVCVVAGQTLASL
LIDHYGLMGLAQRLATPGRIAGVALIFAGMIV-VQWQTPAPRVPAAPGDAAAVQPEPQ--
------------------------------------------------------------
------------------------------------------------------------
----------------------------------------H
>Q4VSJ2
------------------------------------------------------------
------------------------------------------------------------
------------------------------------------------------------
--------------------------------------------MPTSLSLSTA--TLAG
AALVAGALVPLQAGSNAALGRALG-HPLWATVASLLVSLLCVLPALFVFH-AQAP-----
--LLGR-A-AQLPV---WIWF-GGVAGVIYITSALVLT-PRLGATSFIVSVIAGQMLTSL
LIDNYGLMGLPVKPANPGRVAGVLLILAGMLL-VQWFTPATRPAAGQAGAGARPSAEAGP
HAAREIEPNAHPH-----------------------------------------------
------------------------------------------------------------
----------------------------------------T
>Q02FK6
------------------------------------------------------------
------------------------------------------------------------
------------------------------------------------------------
--------------------------------------------------MPTPPWWLFV
LPLLAGACLPLQAGINGQLAKQVS-SVLAAALISFFVGTLGLLALTLSQREFP-------
--GLAA-L-RGLSW---WHWC-GGFLGMFFIFIAAFAA-PRIGALMFMVLVLAGQLGMAV
SLDHFGWAGFREAPISALKLGGLALIGAGIWM-IRK------------------------
------------------------------------------------------------
------------------------------------------------------------
----------------------------------------G
>A4XQ88
------------------------------------------------------------
------------------------------------------------------------
------------------------------------------------------------
--------------------------------------------------MNHVSGWLLA
LPFIAGAVLPLQAGINGQLARHLA-SVLAAALISFSVGGLALLLMTLSQREMP-------
--GLGA-L-RELSW---WHWS-GGLLGAFFIATAAFAG-PRVGALLFMVLVIAGQLAMAI
TLDHFGWAGFRESPVTLGKVAGLLLIVAGIWL-IRR------------------------
------------------------------------------------------------
------------------------------------------------------------
----------------------------------------G
>A1VA83
------------------------------------------------------------
------------------------------------------------------------
------------------------------------------------------------
---------------------------------------------------MQT--VLLL
MGLLAGAVLPTQAGINAMLTEQWARNPVLTACASFAVGTVALAGWVFVARL---------
--PVAS-P-AGTSW---WHWT-GGLLGAFFVAAVTFLA-PRLGAVTTVVLVIAGQLVVAS
LLDHFGLLGYRQRSFDLMRALGVAFVLVGVFL-VRR------------------------
------------------------------------------------------------
------------------------------------------------------------
-----------------------------------------
>Q316U3
------------------------------------------------------------
------------------------------------------------------------
------------------------------------------------------------
---------------------------------------------------MSA--LLFV
MALLAGATLPTQAGINSGLQAHWAGSPVLASLVSFSVGTAALVCWCLVTRTAP-------
--AVPV-P-GTTQW---WHWT-GGLLGAFFVSAVTFLA-PRLGATTMVALILAGQVAASV
LLDHFGVLGYQARSVNLPRLAGLVMVGAGVYL-IRR------------------------
------------------------------------------------------------
------------------------------------------------------------
----------------------------------------F
>Q9RVB7
------------------------------------------------------------
------------------------------------------------------------
------------------------------------------------------------
------------------------------------MTSSSPGPASPFSHVRLA--GPLL
LLIAAGALLPGQFAVNTALARQVG-SVVLAGTVSYGVGSLLLLLLLGLGRATP-------
--DWAA-G-RRAPA---WAWL-GGVVGSAYVVGSVVLT-RELGAGLATTLVIAAQLLTAL
LLDHFGWLGLTRRPLNRRRTAAALLALAGLAL-RLWGT----------------------
------------------------------------------------------------
------------------------------------------------------------
----------------------------------------R
>Q8YKX1
------------------------------------------------------------
------------------------------------------------------------
------------------------------------------------------------
----------------------MFTGILYSPHKTTAMTPIRLVLRGSVPNGQSY--LYVL
LALLNGAILPIQSNLNAQLARSLN-SVPLAADISYLVGSIALISLLCTGW-FGHP-----
--DWSA-L-AKAPR---WSLM-GGLFGVWYITSSAYFT-SILGTTLTQGLIICGQAIAGL
VTDHFGWLGVNRRRLSANRRLVMGLLIVAIFL-LSLP-----------------------
------------------------------------------------------------
------------------------------------------------------------
----------------------------------------T
>Q7UTT1
------------------------------------------------------------
------------------------------------------------------------
------------------------------------------------------------
--------------------------------------------------MAKL--IWIL
MALAAGSALPLQGGVNAKLGKAGA-SSAHAAFISFAVGTVALLSYILLTR-QAV------
--IWTG-I-KQLPP---KYWI-GGILEATYETIVILVF-PKLGPGFAFSLIVAGQMAMAF
FWSTTISLSLSNNRSAWGGSWGS-------------------------------------
------------------------------------------------------------
------------------------------------------------------------
----------------------------------------C
>Q53WI3
------------------------------------------------------------
------------------------------------------------------------
------------------------------------------------------------
---------------------------------------------------MGLVGAWVL
LALLAGAVLPLQAGVNAELARVVG-GPVRSALVSFAVGTLALFLLALLLT-GPSW-----
--PWGR-M-LQAPA---WVYV-GGLLGAVYVVSVIVLA-PRLGPLLTFALVIAGQLLASL
LLEHLGLL-YARHPVNLPRLLGLLLVLLGAYL-VRR------------------------
------------------------------------------------------------
------------------------------------------------------------
----------------------------------------F
>Q03Y21
------------------------------------------------------------
------------------------------------------------------------
------------------------------------------------------------
---------------------------------------------------MYM--IYIA
LAIGAGLILAAQNAVNAQLSFLLK-SPLVACFMAYIVGSFLLLILTVILGDFS-------
--KIEL-I-FSAPI---WMTT-GGLFGLVFITSCIILF-PKIGSVETVMFPTLGQILSGM
FFETFGWFNTTVVMVSVTRIIGIIILLAGTYIAVVLSARHSTIELASSEHSKSQMLNRLW
AFGAGILCTVQSTFNGQLGHYIQSPTVSALWAFIIGLIVLAFLKNNNWRHLRIGIRLSQS
WFAGLAGAAFVTLMSLLILPLGPGLTVSISTLGVMIGAMLIQQFGLFQSKQQSISIYQII
GVIGMLIGILIIKI--------------------------Y
>Q02XB9
------------------------------------------------------------
------------------------------------------------------------
------------------------------------------------------------
----------------------------------------------------MY--IYLA
FALVGGFLLANQNPINADLRKIVG-SPFLASGISNFVGSIFLGIITLVTTQELFP-----
--SFQF-V-SSHPA---WLWI-GGVFGGIFLTSNVLLF-PRLGAVQTVILPILGQILMGT
LIDSFGWFHAMQLPMTLMRFMGIVITLIGVIIAVVL------------------------
-PNLKEKEVEKPKGNLLGWRIWAVIAGAMSAAQQAINGRLGVLLENTAQAAFVSFLIGFL
AIFIVSLFVDRRLPKISDFKKAKPWNGIGGFLGASFVFATVVAVPQIGAGLTIMMGLIGQ
ILGSMLVQQFGWWRSNKYQIQVWQVIGILVMLAGIVFIKFL
>Q03HH1
-----------------------------------------------MGLLMLGLVAGAV
VPFQTAVNSRLRTYVISPFVSSLISFMVGTIFLIVIIVLSGGQLLLTNAQLHAIPWWMY-
LGGVLGMIGLTTNILLFPILGSVQTVIMPVLGQIMMSMIIDNYGMFGTTRHPLSLMRMVG
VLLLIVGVLIVVALPEYLARNSMKRP----------PEQR---------VKWKW--LWQI
FGVLVGGMLAIQAALNGRLGGLLQ-APIHAALISFFIGTIMLFLVAVFQG-TLKNI----
--RLVV-Q-QKTPW---WVWI-GGFFGAAYIFLNAYLV-PQIGTGTVVVLVLLGQIISSL
NIDQFGLLGSMKSSISVAKIAGLIIMIAGVGL-IEV------------------------
------------------------------------------------------------
------------------------------------------------------------
----------------------------------------M
>Q04FL6
-----------------------------------------------MFAVIIGLSIGIG
LPMQTAINSRLRNAFSSPLLSSMTSFTIGTIFLALVALLITHSLEIGVDLIKNQPWWIW-
VGGLLGVIYLTGNILLFPHLGGVQTVIMPIVGQIIMSMLIDNFGWFYSPTHALNIIRILG
ALLVLLGVFLAISAQKLFSARKEIIS-----DNSLLQNSN---------RNSQW--FWRI
GGIVTGMFSASQTAINGHLGTVLN-SAVKAAFVSFLIGSIALWIIVAVVE-HGYHF----
--APAF-N-RKFPW---WIWI-GGLIGALFVLGNAYLV-PLIGTGFTVVIVLLGQITGSM
LVDQFGWFAAKRNPIVPLQVLGIILMVIGIVL-IKL------------------------
------------------------------------------------------------
------------------------------------------------------------
----------------------------------------F
>Q03TA8
-----------------------------------------------MLPVTIGIIIGGI
ISCQTAINSRLRAFIGSPYQASFVSFTIGTLFLALVTLASHQSLGVSSQLLAQEPWWLW-
IGGFLGVIFLTTNILLFPHIGAVQTAIMPILGQVLMGLLIDTFGWLTATQQSLTPARFFG
VILVLTGILVTVALPDILQHQTTTTT-----------------------SGNPW--PWRL
LGIVGGALGAVQTTINGHLGVVLN-SAVHASFISFLIGAMTLLVIVFVVD-RNLSHI---
--ANAT-G-HRKPW---WIWL-GGLLGGIFVLGNTYLA-PILGTGQTVVFALLGQLTGGL
LIDQFGLLGAKRNPTMPVQFLGLLCLVGGVIL-IRL------------------------
------------------------------------------------------------
------------------------------------------------------------
----------------------------------------F
>Q88U39
MAGIFKIVMKIKLDYPDDFHDYFSYRLVLILTCDRLLRQDKEMREYSMLAILVGLAIGIG
LPMQTSINSRLRNSVGSPFGASLISFAVGTLFLAIMTLIDVHTLGFSTTLFTSQPVWIW-
LGGLLGVVYLTGNILLFPKLGSVQTVIMPVLGQILAGLLIDNFGWFDSPQSTLTMTRFLG
AILVLAGVIITVAAQGWLEQRHNRITETAEKDTATDTDTD---------QSGLG--IWRA
LGVVAGMLSAMQTAVNGHLGRVLG-STVHAAFVSFLVGTLGLIVIVLVLR-PQFKL----
--IRPT-K-TPNPW---WMWI-GGMIGALYVLGNVYLV-PVVGTGLAVVIVLVGLMAGSL
MIDQFGWFASKKNPISGVQLMGLLVMIVGVVL-IRV------------------------
------------------------------------------------------------
------------------------------------------------------------
----------------------------------------F
>Q03UQ1
-----------------------------------------------MPLFILGLVIGFG
LPIQTAVNSKLRSVLGSAFNSSLVSFGVGTLFLIAVTLVTTHSPTISGSFFSTEPWWIW-
IGGALGVIYLTGNIVLFPKLGSVQTVIMPILGQIVMSMLIDNFGWFYSKQHDFTWFRGVG
ALLVLAGVFLSVSLTQLVLKQKNSPK-----EATSQNNES---------NYIRL--PWQF
LGFVTGMLSALQTAINGHLGKVIN-SSLKAALISFLVGFVTLLIIVLINH-YAHKA----
--KQAI-QLSQQPW---WIWV-GGIIGALFVLGNVYLV-PLLGTGLVVVIVLVGQIAGSL
FVDQFGWFGAKKNPISVIQLLGLFFMVGGVML-IKF------------------------
------------------------------------------------------------
------------------------------------------------------------
----------------------------------------F
>B1YGF5
-----------------------------------MIGTTRTKGGLLILAIIIGLIIGIL
VPVQTSVNTRLRGIVGSPFLASLLSFSIGTVFLIVLTLFVEQNFRLNPGVW-SEPAWIW-
IGGVLGVIFLTGNILLFPRIGGVQTVIMPIFGQVLMGLLIDNFGWFSTAVTPVSPSRLLG
AGFVLLGVVGTVALGDWLAKRRHPEQ-------------------AKPVDPTIY--GWRI
MGVVMGMMSAAQAAINGHLGVVLD-SAIKAALISFVVGTVTLLLVNLIVR-TKW------
--QFDR-S-LPTPW---WIWI-GGLIGALFIAGNAVIV-PLVGAGAAVVIVTIGLLTGSL
LIDRFGLFGAAKTPVTGVQLVSLGLMIVGIVL-IRL------------------------
------------------------------------------------------------
------------------------------------------------------------
-----------------------------------------
>A1A0P8
------------------------------------------------------------
------------------------------------------------------------
------------------------------------------------------------
------------------------------------MIICAGKRVPRNVGRLNM--LQGL
LGIFSGLITPVQTAVNTRLGRSIG-SPLRASLVSFSIGLIAMLTLTLLLGPYPL------
--IPAT-A-ANGPW---WMWF-AGVFGVTFLTGNVLLL-PKLGSLKTVIMPVTGQIVMGL
LIDTFGWFGTTAQPISPLRIAGAAITLVGFLL-AVAGPNLRLRPAIDRPAGGSENSGDSE
KSETDGKAVHVPGSATVLWSCAGIAFGMCSAVQTALLGKLGVALGSPVKASLASFVVGLI
SLAIVVAFVDRTYSLGDALKKGNPWWMWVGGLLGATLVMCNAYLSAHIGTGMTVMLVLLG
QVGGGLLVDRFGLLGVPRKPVAGIQYVGVLVAIVGIVLKAM
>Q6M695
-----------------------------------------------MLAVLFGVVAGAI
MPFQTSVNNRLRQSVGAPLLASFISFLVGTFSLLVATWITSGHPYPALGNTTGQPWWIF-
TGGMLGVVLLTGNILLFPRVGSVQTVILPISGQIIMGLIIDTTGLAHSPQAPLTLFRVLG
AAAVLVGSLAAVGVFSKKNIGQTQSQ-----------------------GASIW--LWRL
FGVVMGMCQATQVAVNGYLGTVLG-SPIESALVSFAVGTTALFILLLVTR-TKWRG----
--INGA-G-KKNPW---WMWI-GGVIGATVIFSTAYLG-PIIGTGVTVVVMLLGMMLASL
MIDAFGILGSPRRHIHIAQLLGLVVIILGVTM-IRI------------------------
------------------------------------------------------------
------------------------------------------------------------
-----------------------------------------
>Q8FQJ9
-----------------------------------------------M------------
-----DVHRR------CP------------------------------------------
-----GVMVLTGNILLFPQVGSVQTVILPITGQVITGLLIDTFGLLRAPQIPLGWARVLG
AFLVLVGAAAAVGVIRARGRDRSERV----------STGQ---------SPGVW--LWRG
LGLLMGACAAMQVSVNGQLGVVLG-APVEAALVSFTVGTLTLLVLLVATR-TPWRG----
--VEVV-G-RSNPW---WMWI-GGLLGATIVYATAALG-PILGTGMTVVSMLLGMLAGSL
LIDTLGLLGATRRKVAWTQVLGLLVIIIGVVL-IRV------------------------
------------------------------------------------------------
------------------------------------------------------------
----------------------------------------V
>Q03Y21
------------------------------------------------------------
------------------------------------------------------------
------------------------------------------------------------
---------------------------------------------------MYM--IYIA
LAIGAGLILAAQNAVNAQLSFLLK-SPLVACFMAYIVGSFLLLILTVILGDFS-------
--KIEL-I-FSAPI---WMTT-GGLFGLVFITSCIILF-PKIGSVETVMFPTLGQILSGM
FFETFGWFNTTVVMVSVTRIIGIIILLAGTYIAVVLSARHSTIELASSEHSKSQMLNRLW
AFGAGILCTVQSTFNGQLGHYIQSPTVSALWAFIIGLIVLAFLKNNNWRHLRIGIRLSQS
WFAGLAGAAFVTLMSLLILPLGPGLTVSISTLGVMIGAMLIQQFGLFQSKQQSISIYQII
GVIGMLIGILIIKI--------------------------Y
>Q02XB9
------------------------------------------------------------
------------------------------------------------------------
------------------------------------------------------------
----------------------------------------------------MY--IYLA
FALVGGFLLANQNPINADLRKIVG-SPFLASGISNFVGSIFLGIITLVTTQELFP-----
--SFQF-V-SSHPA---WLWI-GGVFGGIFLTSNVLLF-PRLGAVQTVILPILGQILMGT
LIDSFGWFHAMQLPMTLMRFMGIVITLIGVIIAVVL------------------------
-PNLKEKEVEKPKGNLLGWRIWAVIAGAMSAAQQAINGRLGVLLENTAQAAFVSFLIGFL
AIFIVSLFVDRRLPKISDFKKAKPWNGIGGFLGASFVFATVVAVPQIGAGLTIMMGLIGQ
ILGSMLVQQFGWWRSNKYQIQVWQVIGILVMLAGIVFIKFL
>A1A0P8
------------------------------------------------------------
------------------------------------------------------------
------------------------------------------------------------
------------------------------------MIICAGKRVPRNVGRLNM--LQGL
LGIFSGLITPVQTAVNTRLGRSIG-SPLRASLVSFSIGLIAMLTLTLLLGPYPL------
--IPAT-A-ANGPW---WMWF-AGVFGVTFLTGNVLLL-PKLGSLKTVIMPVTGQIVMGL
LIDTFGWFGTTAQPISPLRIAGAAITLVGFLL-AVAGPNLRLRPAIDRPAGGSENSGDSE
KSETDGKAVHVPGSATVLWSCAGIAFGMCSAVQTALLGKLGVALGSPVKASLASFVVGLI
SLAIVVAFVDRTYSLGDALKKGNPWWMWVGGLLGATLVMCNAYLSAHIGTGMTVMLVLLG
QVGGGLLVDRFGLLGVPRKPVAGIQYVGVLVAIVGIVLKAM
>Q6M695
-----------------------------------------------MLAVLFGVVAGAI
MPFQTSVNNRLRQSVGAPLLASFISFLVGTFSLLVATWITSGHPYPALGNTTGQPWWIF-
TGGMLGVVLLTGNILLFPRVGSVQTVILPISGQIIMGLIIDTTGLAHSPQAPLTLFRVLG
AAAVLVGSLAAVGVFSKKNIGQTQSQ-----------------------GASIW--LWRL
FGVVMGMCQATQVAVNGYLGTVLG-SPIESALVSFAVGTTALFILLLVTR-TKWRG----
--INGA-G-KKNPW---WMWI-GGVIGATVIFSTAYLG-PIIGTGVTVVVMLLGMMLASL
MIDAFGILGSPRRHIHIAQLLGLVVIILGVTM-IRI------------------------
------------------------------------------------------------
------------------------------------------------------------
-----------------------------------------
>B1YGF5
-----------------------------------MIGTTRTKGGLLILAIIIGLIIGIL
VPVQTSVNTRLRGIVGSPFLASLLSFSIGTVFLIVLTLFVEQNFRLNPGVW-SEPAWIW-
IGGVLGVIFLTGNILLFPRIGGVQTVIMPIFGQVLMGLLIDNFGWFSTAVTPVSPSRLLG
AGFVLLGVVGTVALGDWLAKRRHPEQ-------------------AKPVDPTIY--GWRI
MGVVMGMMSAAQAAINGHLGVVLD-SAIKAALISFVVGTVTLLLVNLIVR-TKW------
--QFDR-S-LPTPW---WIWI-GGLIGALFIAGNAVIV-PLVGAGAAVVIVTIGLLTGSL
LIDRFGLFGAAKTPVTGVQLVSLGLMIVGIVL-IRL------------------------
------------------------------------------------------------
------------------------------------------------------------
-----------------------------------------
>Q03TA8
-----------------------------------------------MLPVTIGIIIGGI
ISCQTAINSRLRAFIGSPYQASFVSFTIGTLFLALVTLASHQSLGVSSQLLAQEPWWLW-
IGGFLGVIFLTTNILLFPHIGAVQTAIMPILGQVLMGLLIDTFGWLTATQQSLTPARFFG
VILVLTGILVTVALPDILQHQTTTTT-----------------------SGNPW--PWRL
LGIVGGALGAVQTTINGHLGVVLN-SAVHASFISFLIGAMTLLVIVFVVD-RNLSHI---
--ANAT-G-HRKPW---WIWL-GGLLGGIFVLGNTYLA-PILGTGQTVVFALLGQLTGGL
LIDQFGLLGAKRNPTMPVQFLGLLCLVGGVIL-IRL------------------------
------------------------------------------------------------
------------------------------------------------------------
----------------------------------------F
>Q88U39
MAGIFKIVMKIKLDYPDDFHDYFSYRLVLILTCDRLLRQDKEMREYSMLAILVGLAIGIG
LPMQTSINSRLRNSVGSPFGASLISFAVGTLFLAIMTLIDVHTLGFSTTLFTSQPVWIW-
LGGLLGVVYLTGNILLFPKLGSVQTVIMPVLGQILAGLLIDNFGWFDSPQSTLTMTRFLG
AILVLAGVIITVAAQGWLEQRHNRITETAEKDTATDTDTD---------QSGLG--IWRA
LGVVAGMLSAMQTAVNGHLGRVLG-STVHAAFVSFLVGTLGLIVIVLVLR-PQFKL----
--IRPT-K-TPNPW---WMWI-GGMIGALYVLGNVYLV-PVVGTGLAVVIVLVGLMAGSL
MIDQFGWFASKKNPISGVQLMGLLVMIVGVVL-IRV------------------------
------------------------------------------------------------
------------------------------------------------------------
----------------------------------------F
>Q03UQ1
-----------------------------------------------MPLFILGLVIGFG
LPIQTAVNSKLRSVLGSAFNSSLVSFGVGTLFLIAVTLVTTHSPTISGSFFSTEPWWIW-
IGGALGVIYLTGNIVLFPKLGSVQTVIMPILGQIVMSMLIDNFGWFYSKQHDFTWFRGVG
ALLVLAGVFLSVSLTQLVLKQKNSPK-----EATSQNNES---------NYIRL--PWQF
LGFVTGMLSALQTAINGHLGKVIN-SSLKAALISFLVGFVTLLIIVLINH-YAHKA----
--KQAI-QLSQQPW---WIWV-GGIIGALFVLGNVYLV-PLLGTGLVVVIVLVGQIAGSL
FVDQFGWFGAKKNPISVIQLLGLFFMVGGVML-IKF------------------------
------------------------------------------------------------
------------------------------------------------------------
----------------------------------------F
>Q04FL6
-----------------------------------------------MFAVIIGLSIGIG
LPMQTAINSRLRNAFSSPLLSSMTSFTIGTIFLALVALLITHSLEIGVDLIKNQPWWIW-
VGGLLGVIYLTGNILLFPHLGGVQTVIMPIVGQIIMSMLIDNFGWFYSPTHALNIIRILG
ALLVLLGVFLAISAQKLFSARKEIIS-----DNSLLQNSN---------RNSQW--FWRI
GGIVTGMFSASQTAINGHLGTVLN-SAVKAAFVSFLIGSIALWIIVAVVE-HGYHF----
--APAF-N-RKFPW---WIWI-GGLIGALFVLGNAYLV-PLIGTGFTVVIVLLGQITGSM
LVDQFGWFAAKRNPIVPLQVLGIILMVIGIVL-IKL------------------------
------------------------------------------------------------
------------------------------------------------------------
----------------------------------------F
>Q03HH1
-----------------------------------------------MGLLMLGLVAGAV
VPFQTAVNSRLRTYVISPFVSSLISFMVGTIFLIVIIVLSGGQLLLTNAQLHAIPWWMY-
LGGVLGMIGLTTNILLFPILGSVQTVIMPVLGQIMMSMIIDNYGMFGTTRHPLSLMRMVG
VLLLIVGVLIVVALPEYLARNSMKRP----------PEQR---------VKWKW--LWQI
FGVLVGGMLAIQAALNGRLGGLLQ-APIHAALISFFIGTIMLFLVAVFQG-TLKNI----
--RLVV-Q-QKTPW---WVWI-GGFFGAAYIFLNAYLV-PQIGTGTVVVLVLLGQIISSL
NIDQFGLLGSMKSSISVAKIAGLIIMIAGVGL-IEV------------------------
------------------------------------------------------------
------------------------------------------------------------
----------------------------------------M
>Q1WV36
------------------------------------------------------------
------------------------------------------------------------
------------------------------------------------------------
----------------------------------------------------ML--LLAL
IPVFMGSGLAIQTAINSRLGSVSG-SSFLASMVSFVVGAIFLNVLLILTGTSPLV-----
--NMTT-I-TSNPW---WIWL-GGVLGVIGLTTNILLF-PKLGSVQTAVLPIFGQIVMGQ
IIDQFGLFKSPISKFTIIKLVGLVLVAGGMLL-ATGAFMPKDKI----------------
------------------------------------------------------------
------------------------------------------------------------
----------------------------------------F
>Q49VG4
M----------------------------------------------ILLYIIGIVAGMV
VPFQTSINSRLSLYTKSSFYASTISFATGTIFLILINLITNPHVFTAQFYNNQSFSYIWF
VGGMLGVIFLTGNLLLLPRLGASLTVVMTVSGQIIMGVMIDTFGWFGANQEPFTIFKVLG
IIVLIFGIILMNYVKRTPIETNKSSP--------------------------VY--IWLV
IGFIFGFCPPIQTAINSALGQQIH-SSVMASLISFAVGTIVLFILTLIFN-RSLKL----
KTVDAK-Q-GKLKP---IYFI-GGILGVVFVTTNIILM-PHLGAALTTIIVMLGQMLMGV
IIDHFGLLGTRINKITTRKIIGIIAIMIGIIL-LRL------------------------
------------------------------------------------------------
------------------------------------------------------------
----------------------------------------F
>Q99VZ6
M----------------------------------------------LLFYIIGVLVGML
IPIQTSVNSRLSLYTKSPFYTSFISFSVGTICLIILNIIINPEVFTIHFYNNQSFNYTWV
VGGLLGVSFLTGNLLLLPKLGATLTVIATVAGQIIMGVIIDTFGLFGATIHDFNLIKAIG
VLLLIVGIVIMNQFNKNNLLLTDQKY--------------------------LL--FWLL
LGFIFGFFPPIQTTINSALASHTH-SPAFASLVSFTIGSITLLILTAIFN-SSLKL----
KTSHLK-F-GKLKP---IYFT-GGILGMAFVTANIILM-PHMGAALTTLIGMFGQILMGI
LIDHFGLFGSPKIAMTSRKTIGLLCILTGIIL-LRL------------------------
------------------------------------------------------------
------------------------------------------------------------
----------------------------------------F
>Q4L439
M----------------------------------------------AFLFILGIVAGMM
VPIQTSINSRLGRYTESSFYASTISFFVGTLFLFILNMIFNPKLFDGSFYSGHTIDYHWW
VGGLLGVCFLTGNLLLLPRLGAALTVVMTVAGQIIMGVFIDTFGLLGASNHSFTFLKAVG
IIILFFGILLMNYIPKNKLQEKTNHM--------------------------FY--VWLI
IGFIFGFAPPLQTTINSGLAQQMH-NSLFAALVSFTVGTLALFILTLIFN-RSLKI----
KITHPD-I-GKIKP---IHFI-GGVLGVVFVTSNIILM-PFLGAALTTIVAMLGQMLMGV
IIDHFG-LGVRKNPITLRKFSGLIAIAIGIIL-LRL------------------------
------------------------------------------------------------
------------------------------------------------------------
----------------------------------------F
>Q5HRB7
----------------------------------------------------------ML
LPIQTSINSRLSQFTRSSFYASTISFAVGTICLLVLNIIIHPQVLTPEFFSKQTLNYTWV
LGGLLGVIYLTGNLLLLPRLGAALTVVITVTGQIIMGVIIDTFGLLGAHQQSFTLFKGVG
IIFLITGIIFMNYVRRHPVNRHKNTP--------------------------IV--FWLL
IGFVFGFAPPIQTTINSTLAQHTH-SSIFASLISFSVGTIALFILTLVFN-RSLKI----
SSTHKT-L-GKIKS---IYFI-GGILGMAFVTSNIILM-PFLGAALTTIIAMMGQMIMGI
IIDHFGLLGSPKNKITSRKLGGLLCIAIGIIL-LRL------------------------
------------------------------------------------------------
------------------------------------------------------------
----------------------------------------F
>Q8CTN3
M----------------------------------------------FFLYLLGIFVGML
LPIQTSINSRLSQFTRSSFYASTISFAVGTICLLVLNLIVHPQVLTPEFFSKQTLNYTWV
LGGLLGVIYLTGNLLLLPRLGAALTVVITVTGQIIMGVIIDTFGLLGAHQQSFTLFKGVG
IIFLITGIIFMNYVRRHPVNRHKNTP--------------------------IV--FWLL
IGFVFGFAPPIQTTINSTLAQHTH-SSIFASLISFSVGTIALFILTLVFN-RSLKI----
SSTHKT-L-GKIKS---IYFI-GGILGMAFVTSNIILM-PFLGAALTTIIAMMGQMIMGI
IIDHFGLLGSPKNKITSRKLGGLLCIAIGIIL-LRL------------------------
------------------------------------------------------------
------------------------------------------------------------
----------------------------------------F
>Q4L439
M----------------------------------------------AFLFILGIVAGMM
VPIQTSINSRLGRYTESSFYASTISFFVGTLFLFILNMIFNPKLFDGSFYSGHTIDYHWW
VGGLLGVCFLTGNLLLLPRLGAALTVVMTVAGQIIMGVFIDTFGLLGASNHSFTFLKAVG
IIILFFGILLMNYIPKNKLQEKTNHM--------------------------FY--VWLI
IGFIFGFAPPLQTTINSGLAQQMH-NSLFAALVSFTVGTLALFILTLIFN-RSLKI----
KITHPD-I-GKIKP---IHFI-GGVLGVVFVTSNIILM-PFLGAALTTIVAMLGQMLMGV
IIDHFG-LGVRKNPITLRKFSGLIAIAIGIIL-LRL------------------------
------------------------------------------------------------
------------------------------------------------------------
----------------------------------------F
>Q49VG4
M----------------------------------------------ILLYIIGIVAGMV
VPFQTSINSRLSLYTKSSFYASTISFATGTIFLILINLITNPHVFTAQFYNNQSFSYIWF
VGGMLGVIFLTGNLLLLPRLGASLTVVMTVSGQIIMGVMIDTFGWFGANQEPFTIFKVLG
IIVLIFGIILMNYVKRTPIETNKSSP--------------------------VY--IWLV
IGFIFGFCPPIQTAINSALGQQIH-SSVMASLISFAVGTIVLFILTLIFN-RSLKL----
KTVDAK-Q-GKLKP---IYFI-GGILGVVFVTTNIILM-PHLGAALTTIIVMLGQMLMGV
IIDHFGLLGTRINKITTRKIIGIIAIMIGIIL-LRL------------------------
------------------------------------------------------------
------------------------------------------------------------
----------------------------------------F
>Q99VZ6
M----------------------------------------------LLFYIIGVLVGML
IPIQTSVNSRLSLYTKSPFYTSFISFSVGTICLIILNIIINPEVFTIHFYNNQSFNYTWV
VGGLLGVSFLTGNLLLLPKLGATLTVIATVAGQIIMGVIIDTFGLFGATIHDFNLIKAIG
VLLLIVGIVIMNQFNKNNLLLTDQKY--------------------------LL--FWLL
LGFIFGFFPPIQTTINSALASHTH-SPAFASLVSFTIGSITLLILTAIFN-SSLKL----
KTSHLK-F-GKLKP---IYFT-GGILGMAFVTANIILM-PHMGAALTTLIGMFGQILMGI
LIDHFGLFGSPKIAMTSRKTIGLLCILTGIIL-LRL------------------------
------------------------------------------------------------
------------------------------------------------------------
----------------------------------------F
>Q65J96
------------------------------------------------------------
------------------------------------------------------------
------------------------------------------------------------
---------------------------------------------MKNKSMYVF--LFMM
LGLFAGMASPIQTSINSELRNAIH-SPFIASLISFLVGMLVLLFLTSFIE-HRRLFLNNL
QTAKTF-V-TSSPW---WLWT-GGILGVVFITSNILLL-PIVGASLTVVLALSGQMIIAL
VIDHFGWFGIPKHRLNVQRILGIVLMITGIMI-IQH------------------------
------------------------------------------------------------
------------------------------------------------------------
----------------------------------------F
>A0AHV3
------------------------------------------------------------
------------------------------------------------------------
------------------------------------------------------------
--------------------------------------------MTKRSSKSLL--LFMA
MGLVSGLLSPIQTSINSQLRLTVG-SPFVASFISFLVGTLLLTLVCLIVE-RRLTF----
--PLKG-V-GRIPW---WVFT-GGALGVLFVTSNILLL-PLLGSAMTVVLALCGQMIIAL
IIDHFGFFGVIPHPINRYRMIGVLLMLVGVFL-IQR------------------------
------------------------------------------------------------
------------------------------------------------------------
----------------------------------------F
>A0AHV4
------------------------------------------------------------
------------------------------------------------------------
------------------------------------------------------------
---------------------------------------------------MII--LFIV
SGLLAGMVLPVQTAINTRLSTYTK-SPFLASWVSFMVGTTVLLIVCLFTQ-KSWPI----
--SSEM-I-ASNPW---YIWVGGGTLGVIFLTANILLL-PRLGSALLVMITVCGQMIMAI
VIDNFGLFQVPMHEINIERLLGVILMFGGIYL-MQR------------------------
------------------------------------------------------------
------------------------------------------------------------
----------------------------------------F
>Q65J95
------------------------------------------------------------
------------------------------------------------------------
------------------------------------------------------------
--------------------------------------------------MMII--LILI
AGILAGMAIPVQTSINSRLGMKIG-SPYGAAAISFFVGTLLLLIVALVTE-RHFLS----
--IIGL-V-PSIPW---WILIGGGCLGVFYLTSNILLL-PRLGSALTVVVTLLGQMIMAL
AIDHFGWFHVPVHELNFPRIIGILFIISGVFI-IKK------------------------
------------------------------------------------------------
------------------------------------------------------------
----------------------------------------Y
>Q12K32
------------------------------------------------------------
------------------------------------------------------------
------------------------------------------------------------
-----------------------------------------------MSNLSVY--LLLP
FSILVGFSFASQAGINAQLRLGLS-NPIQAAFISFLVGTIILGIIAFIQG-GAWF-----
--KPNA-L-TTIPW---WAWL-GGFLGAFNVAMSIFLA-PKLGALVLAVSIVCGQVIASL
ALDQHGWLGYPKIEISVNRVLGAVFLIIGMIL-VAK------------------------
------------------------------------------------------------
------------------------------------------------------------
----------------------------------------K
>Q6FEY6
------------------------------------------------------------
------------------------------------------------------------
------------------------------------------------------------
---------------------------------------------MLKISSQLV--LLLP
LALGIGIAMSVQTALNTQLRDYLD-SPLQAAFFSFLIGTIVLGVFVMFQD-AEKP-----
--SISQ-L-FEIPW---FLWL-GGFLGVYAISLSIYTA-PKLGFLTLSGLIIFGQIAMSM
LLDHFGWLGTDKVPVNWQRLIGALMIFIGVIF-TFQ------------------------
------------------------------------------------------------
------------------------------------------------------------
----------------------------------------R
>Q9RVB6
------------------------------------------------------------
------------------------------------------------------------
------------------------------------------------------------
-----------------------------------------------MGNAVKW--LVLL
GTLGAGLGLSAGGAFNLRLLRGLR-VPLAASLVNFLVGTTVLGVLWLLGVDGHRPD----
---------HWPPL---WTLL-GGVLGAAYVTLNVTGA-ARYGVGVSTVAVTLGQMLGAL
LLGSRGWFGQTAQAPGAPAWLSAALLLGAVVL-LAQDRQAAENPAPPKQE----------
------------------------------------------------------------
------------------------------------------------------------
----------------------------------------D
>Q8YKX2
------------------------------------------------------------
------------------------------------------------------------
------------------------------------------------------------
--------------------------------------------------MEIF--LALL
GAGSAGGFSTIGAAANAQLKTILD-SPIASATINFVVGFSILTLLLVLGI-FKPY-----
--KLDL-L-SVTPW---WAFL-GGLLGAIFVTLSTLIV-PKLGLTTTTLVVVFSQMFMSL
VIDQLGWFCAIKYPITTPKILGIATLVVAIAI-NQLDKNYSDQSF---------------
------------------------------------------------------------
------------------------------------------------------------
----------------------------------------K
>Q31P27
------------------------------------------------------------
------------------------------------------------------------
------------------------------------------------------------
--------------------------------------------------MDVL--IALL
GAGSGGGLLSIGAAANARLKQTLR-SPIAATAINFIVGSSTLSLLLVLGV-FGAQ-----
--SLDH-L-GQVPI---WAFC-GGGLGAVYVTLNTLVI-GRLGLTTTMLAVVCSQLVMSL
VIDQWGWFGLTPQPISPSRVVAIGLLLVAVTL-THLDRD---------------------
------------------------------------------------------------
------------------------------------------------------------
----------------------------------------R
>A0JUK3
------------------------------------------------------------
------------------------------------------------------------
------------------------------------------------------------
------------------------------------------------------------
MAVAAGLAIPVQGRINGALGARLN-DGIAAAVVSFTTGLIVMIVVSLVLP-RGRRGLAQI
LPALRE---RRFPP---VYVM-AGGIGAFFVFAQSFTV-GLLGVALFTVATVTGQTLSGL
LVDRLGIGPAGKKSVTGIRVLGTVLTIAAVAW-AVSPRFGGAGAGGAEPAQLF-----LP
VLLPVIAGFLMSFQQAMNGTATVHYGTPIAATLVNFISGATVLWLAWLIKLAVAGAG--N
GLPAEWWYYLGGPMGCAFIGLGALLVRSLGVLVTGLGMIAGQLLGSLGLDLAFPAPGTVV
ALPTVLGTVLTLGAIVLATLPWPRGALKRQPG--------R
>A8M2W9
------------------------------------------------------------
------------------------------------------------------------
------------------------------------------------------------
--------------------------------------MTGAEALIRPPPARRF--VGVG
LATTAGIAVAGQSRINGELGVRLA-DGVAAAVVSFGLGLLVLLVLVPVTP-GGRRGLAAL
HAALTA---GTLRP---WQCL-GGLCGAFLVTTQGLTV-GVLGVAVFTVAVVAGQSASSL
LVDRAGIGPSGRQPVTVRRLFGAGLTVLAVGL-AVGDRLGDPAAL-------------TL
AVLPLLAGFAVAWQQAVNGLVARAAGNALTATLVNFTVGTLALLAVFAVDVAISGLPT-G
TPPAEPWLYLGGPIGIVFIAIAAATVEFTGVLLLGLATIAGQVIGAVLLDVTLPTAASRP
DATTLLGATLALVAVLVAAR--------------------R
>A6LU86
------------------------------------------------------------
------------------------------------------------------------
------------------------------------------------------------
-----------------------------------------------------M--FFVL
ISIAAGAIVVISRILNTRLSEKVG--LVQSSFFNYITGLVASILLFIIIKDKF-------
--LLEQ-F-RTLPL---YAYL-GGLLGVIVVILSSVIT-PKMTSFYATLLIFIGQLFTGI
ILDCVI-----QNTIPLAKIIGGLLVVLGLAY-NLHIDASTQELTELDENI---------
------------------------------------------------------------
------------------------------------------------------------
----------------------------------------I
>A6TN22
------------------------------------------------------------
------------------------------------------------------------
------------------------------------------------------------
---------------------------------------------------MLY--IAML
LSILAGVSLVFARMVNASLAKEVG--LLTGTFYNYVVGLFVSLLFLVFSKESSTP-----
--FHLS-F-NIVPL---WAYL-GGVLGVVVVTVSSYLS-PKISAFYLTLLIFIGQLFTGI
IIDFFTL-----NELSIGKVFGGILVLVGLSY-NLVLDQNREENPTSFSKVES-------
------------------------------------------------------------
------------------------------------------------------------
----------------------------------------I
>A9VMR7
------------------------------------------------------------
------------------------------------------------------------
------------------------------------------------------------
-----------------------------------------------------M--LYIC
IAILAGVSIVVARIINANLAKEIG--NWEGTFFNYITGLFFSMLFLIFSSDSLYI-----
--SSHT-L-QSIPI---AVYL-GGLVGVIVISLSNYIT-PKISAFYLTLLIFIGQLFTGT
IIDFFL-----SHELSTGKIIGGILVLTGLTY-NLLIDRPIKTVKHNHVQ----------
------------------------------------------------------------
------------------------------------------------------------
----------------------------------------L
>A0L1U7
------------------------------------------------------------
------------------------------------------------------------
------------------------------------------------------------
----------------------------------------------------ME--LMVL
IALLNGGLIALSRTFNGALAKHSH--ALIASCCNHIVGFVVLSAWIICLE-SG-------
--ANQL-Q-GQPPV---YLYL-GGVIGALFVVLNSWAL-PSLGVMRCTLLVICGQMLTGV
VLDIIS----SASGMHWASLVGVCLMLAGVVF-LNRVKQPTPQVKHANCS----------
------------------------------------------------------------
------------------------------------------------------------
----------------------------------------L
>Q7NSE2
------------------------------------------------------------
------------------------------------------------------------
------------------------------------------------------------
-----------------------------------------------------M--FFMT
LAIANGLCIGGSRSINGKLAQHDG--ALAASFWNHLGGFLFLSLLLASGAA---------
--AFRL-P-LDAPW---SAWC-GGVIGAAFVALNGFAL-PRLGTMKTALLVIAGQMLSGV
LIDRLAGNGGKS---AQAQLAGIGLIALGLYL-SKRGPAKPTAEVSAS------------
------------------------------------------------------------
------------------------------------------------------------
----------------------------------------S
>A3QFA8
------------------------------------------------------------
------------------------------------------------------------
------------------------------------------------------------
----------------------------------------------------ML--TLLL
LALLNGVCIGLCRILNGRLGQASD--AYYASLWNHGVGFIFLSLLLVSMP-TP-------
--PIAV-L-LDAPL---YAWL-GGVVGAVFVVLNTLVI-LRLGATLCSLLVISGQLLSGV
LFDLVV------KAVNPLQLLGVIIIFAGVLA-FRRMEAKSVERQEFELEQRETK-----
------------------------------------------------------------
------------------------------------------------------------
----------------------------------------H
>Q1ZWP9
------------------------------------------------------------
------------------------------------------------------------
------------------------------------------------------------
---------------------------------------------------MMT--LVIC
LALLNGCCISFCRVLNGRLSQDTS--AFYASFWNHVVGFIFLSFVVYFSS-IV-------
--PVKT-I-LDAPV---IAWL-GGVMGALFVALNSYVL-SKVGATLTVILVITGQLLTGV
VWDAIS------NGVELTPLLGILCILMGILV-TKRGQDQKANIK---------------
------------------------------------------------------------
------------------------------------------------------------
----------------------------------------G
>Q7N4X7
------------------------------------------------------------
------------------------------------------------------------
------------------------------------------------------------
----------------------------------------------------ML--SLIF
IAFLNGIFIAATRTINGQLSVSIG--SFGASLWNHIGGFFLLTVILTLLS-SW-------
--QWNKWDFSVIPT---AAYM-GGVFGALFVAVSSYIF-PKLGAMNAAVLVIAGQMLSAV
LLDWLY----QGMTPGLVKIVGVLFVLIGIYL-TRKTTEL--------------------
------------------------------------------------------------
------------------------------------------------------------
----------------------------------------K
>A9CIC3
------------------------------------------------------------
------------------------------------------------------------
------------------------------------------------------------
----------------------------------------------------MI--VWIA
MAFAGGVFVSLSRQINGRLSLSNS--PLIASFWNHIVGFTVLTVIGLIVG-GL-------
--IPPG-A-ADAPW---LAFI-GGPIGVVFIASGSWLI-PRIGAVNTALLVISGQMVSGV
VLDLFS----DHPPKIWASALGILLILAGMVL-TQRRR----------------------
------------------------------------------------------------
------------------------------------------------------------
----------------------------------------R
