# Supplementary material for: Functional specialization in nucleotide sugar transporters occurred through differentiation of the gene cluster EamA (DUF6) before the radiation of Viridiplantae
Source: BMC Evol Biol. 2011 May 12;11:123. doi: 10.1186/1471-2148-11-123 (PMC3111387; doi:10.1186/1471-2148-11-123)
Supplement: Additional file 4 — Alignments for 19 DMT families in Jalview format. Alignments for 19 DMT families in Jalview format. The archive file contains alignment files that can be loaded in Jalview, and '.mup' files that contain Phobius TM predictions and pfam_scan domain location predictions as Jalview loadable markup language. [file 1471-2148-11-123-S4.TGZ › duf606.ph.mup]

TM	Forest Green
startgroup	TM
4.5e-11	A0PSE0	-1	6	23	TM
4.5e-11	A0PSE0	-1	35	57	TM
4.5e-11	A0PSE0	-1	69	91	TM
4.5e-11	A0PSE0	-1	98	117	TM
4.5e-11	A0PSE0	-1	129	146	TM
4.5e-11	Q0BSA2	-1	3	13	TM
4.5e-11	Q0BSA2	-1	34	56	TM
4.5e-11	Q0BSA2	-1	68	90	TM
4.5e-11	Q0BSA2	-1	96	117	TM
4.5e-11	Q0BSA2	-1	129	146	TM
4.5e-11	A0B2B3	-1	2	13	TM
4.5e-11	A0B2B3	-1	34	56	TM
4.5e-11	A0B2B3	-1	68	90	TM
4.5e-11	A0B2B3	-1	96	114	TM
4.5e-11	A0B2B3	-1	126	145	TM
4.5e-11	Q4V1I7	-1	3	16	TM
4.5e-11	Q4V1I7	-1	34	57	TM
4.5e-11	Q4V1I7	-1	69	89	TM
4.5e-11	Q4V1I7	-1	95	112	TM
4.5e-11	Q4V1I7	-1	124	143	TM
4.5e-11	Q0FHQ8	-1	3	13	TM
4.5e-11	Q0FHQ8	-1	34	56	TM
4.5e-11	Q0FHQ8	-1	68	88	TM
4.5e-11	Q0FHQ8	-1	94	114	TM
4.5e-11	Q0FHQ8	-1	121	143	TM
4.5e-11	A4WAQ0	-1	4	19	TM
4.5e-11	A4WAQ0	-1	34	55	TM
4.5e-11	A4WAQ0	-1	67	88	TM
4.5e-11	A4WAQ0	-1	94	114	TM
4.5e-11	A4WAQ0	-1	126	145	TM
4.5e-11	Q8XG26	-1	7	28	TM
4.5e-11	Q8XG26	-1	34	55	TM
4.5e-11	Q8XG26	-1	67	88	TM
4.5e-11	Q8XG26	-1	94	114	TM
4.5e-11	Q8XG26	-1	126	145	TM
4.5e-11	Q2RGM8	-1	12	33	TM
4.5e-11	Q2RGM8	-1	45	64	TM
4.5e-11	Q2RGM8	-1	84	103	TM
4.5e-11	Q2RGM8	-1	109	129	TM
4.5e-11	Q2RGM8	-1	141	159	TM
4.5e-11	A4FZS2	-1	4	15	TM
4.5e-11	A4FZS2	-1	35	54	TM
4.5e-11	A4FZS2	-1	66	90	TM
4.5e-11	A4FZS2	-1	96	114	TM
4.5e-11	A4FZS2	-1	126	146	TM
4.5e-11	Q18BT7	-1	4	13	TM
4.5e-11	Q18BT7	-1	34	55	TM
4.5e-11	Q18BT7	-1	67	86	TM
4.5e-11	Q18BT7	-1	92	112	TM
4.5e-11	Q18BT7	-1	124	141	TM
4.5e-11	Q9CJV1	-1	6	16	TM
4.5e-11	Q9CJV1	-1	36	59	TM
4.5e-11	Q9CJV1	-1	71	90	TM
4.5e-11	Q9CJV1	-1	96	117	TM
4.5e-11	Q9CJV1	-1	129	148	TM
4.5e-11	Q0I1U4	-1	5	16	TM
4.5e-11	Q0I1U4	-1	36	55	TM
4.5e-11	Q0I1U4	-1	71	91	TM
4.5e-11	Q0I1U4	-1	97	117	TM
4.5e-11	Q0I1U4	-1	129	148	TM
4.5e-11	A6VKF2	-1	6	16	TM
4.5e-11	A6VKF2	-1	36	57	TM
4.5e-11	A6VKF2	-1	69	89	TM
4.5e-11	A6VKF2	-1	95	113	TM
4.5e-11	A6VKF2	-1	125	146	TM
4.5e-11	Q65QN9	-1	38	57	TM
4.5e-11	Q65QN9	-1	69	92	TM
4.5e-11	Q65QN9	-1	107	127	TM
4.5e-11	Q65QN9	-1	134	158	TM
4.5e-11	Q65QN9	-1	164	182	TM
4.5e-11	B8FYQ2	-1	4	15	TM
4.5e-11	B8FYQ2	-1	37	57	TM
4.5e-11	B8FYQ2	-1	69	90	TM
4.5e-11	B8FYQ2	-1	96	118	TM
4.5e-11	B8FYQ2	-1	125	142	TM
4.5e-11	Q11NT1	-1	5	16	TM
4.5e-11	Q11NT1	-1	37	55	TM
4.5e-11	Q11NT1	-1	67	88	TM
4.5e-11	Q11NT1	-1	94	115	TM
4.5e-11	Q11NT1	-1	127	144	TM
4.5e-11	Q5KZC7	-1	4	12	TM
4.5e-11	Q5KZC7	-1	36	55	TM
4.5e-11	Q5KZC7	-1	67	87	TM
4.5e-11	Q5KZC7	-1	93	113	TM
4.5e-11	Q5KZC7	-1	125	142	TM
4.5e-11	B1YEL8	-1	7	16	TM
4.5e-11	B1YEL8	-1	36	56	TM
4.5e-11	B1YEL8	-1	68	87	TM
4.5e-11	B1YEL8	-1	93	110	TM
4.5e-11	B1YEL8	-1	122	141	TM
4.5e-11	Q1QZC8	-1	3	13	TM
4.5e-11	Q1QZC8	-1	34	55	TM
4.5e-11	Q1QZC8	-1	67	86	TM
4.5e-11	Q1QZC8	-1	92	113	TM
4.5e-11	Q1QZC8	-1	125	141	TM
4.5e-11	Q3K9Q0	-1	21	44	TM
4.5e-11	Q3K9Q0	-1	50	71	TM
4.5e-11	Q3K9Q0	-1	92	118	TM
4.5e-11	Q3K9Q0	-1	143	160	TM
4.5e-11	Q1QB44	-1	3	12	TM
4.5e-11	Q1QB44	-1	33	55	TM
4.5e-11	Q1QB44	-1	67	86	TM
4.5e-11	Q1QB44	-1	92	116	TM
4.5e-11	Q1QB44	-1	128	143	TM
4.5e-11	A4W7U4	-1	3	12	TM
4.5e-11	A4W7U4	-1	33	55	TM
4.5e-11	A4W7U4	-1	67	86	TM
4.5e-11	A4W7U4	-1	92	116	TM
4.5e-11	A4W7U4	-1	128	143	TM
4.5e-11	B1YEL9	-1	4	15	TM
4.5e-11	B1YEL9	-1	37	61	TM
4.5e-11	B1YEL9	-1	73	101	TM
4.5e-11	B1YEL9	-1	121	142	TM
4.5e-11	Q1QZC9	-1	2	13	TM
4.5e-11	Q1QZC9	-1	37	57	TM
4.5e-11	Q1QZC9	-1	69	88	TM
4.5e-11	Q1QZC9	-1	94	117	TM
4.5e-11	Q1QZC9	-1	129	146	TM
4.5e-11	Q3K9Q1	-1	3	13	TM
4.5e-11	Q3K9Q1	-1	37	57	TM
4.5e-11	Q3K9Q1	-1	69	88	TM
4.5e-11	Q3K9Q1	-1	94	117	TM
4.5e-11	Q3K9Q1	-1	129	146	TM
4.5e-11	Q1QB43	-1	3	13	TM
4.5e-11	Q1QB43	-1	37	57	TM
4.5e-11	Q1QB43	-1	69	88	TM
4.5e-11	Q1QB43	-1	94	117	TM
4.5e-11	Q1QB43	-1	129	146	TM
4.5e-11	A4W7U3	-1	6	16	TM
4.5e-11	A4W7U3	-1	36	54	TM
4.5e-11	A4W7U3	-1	75	101	TM
4.5e-11	A4W7U3	-1	121	143	TM
4.5e-11	A1AK06	-1	6	25	TM
4.5e-11	A1AK06	-1	37	56	TM
4.5e-11	A1AK06	-1	68	88	TM
4.5e-11	A1AK06	-1	95	114	TM
4.5e-11	A1AK06	-1	126	143	TM
4.5e-11	A5G8U5	-1	4	12	TM
4.5e-11	A5G8U5	-1	32	54	TM
4.5e-11	A5G8U5	-1	66	88	TM
4.5e-11	A5G8U5	-1	94	114	TM
4.5e-11	A5G8U5	-1	126	143	TM
4.5e-11	Q39SB9	-1	4	19	TM
4.5e-11	Q39SB9	-1	38	56	TM
4.5e-11	Q39SB9	-1	68	88	TM
4.5e-11	Q39SB9	-1	94	117	TM
4.5e-11	Q39SB9	-1	129	144	TM
4.5e-11	Q749R3	-1	4	19	TM
4.5e-11	Q749R3	-1	38	56	TM
4.5e-11	Q749R3	-1	68	88	TM
4.5e-11	Q749R3	-1	94	114	TM
4.5e-11	Q749R3	-1	126	143	TM
4.5e-11	Q67KE9	-1	2	13	TM
4.5e-11	Q67KE9	-1	34	56	TM
4.5e-11	Q67KE9	-1	76	96	TM
4.5e-11	Q67KE9	-1	102	124	TM
4.5e-11	Q67KE9	-1	131	148	TM
4.5e-11	Q390H3	-1	5	15	TM
4.5e-11	Q390H3	-1	36	56	TM
4.5e-11	Q390H3	-1	68	88	TM
4.5e-11	Q390H3	-1	94	116	TM
4.5e-11	Q390H3	-1	128	145	TM
4.5e-11	B8G001	-1	6	23	TM
4.5e-11	B8G001	-1	35	57	TM
4.5e-11	B8G001	-1	69	89	TM
4.5e-11	B8G001	-1	96	114	TM
4.5e-11	B8G001	-1	126	146	TM
4.5e-11	A5D651	-1	5	17	TM
4.5e-11	A5D651	-1	39	57	TM
4.5e-11	A5D651	-1	69	88	TM
4.5e-11	A5D651	-1	94	115	TM
4.5e-11	A5D651	-1	127	146	TM
4.5e-11	A4J0N8	-1	5	17	TM
4.5e-11	A4J0N8	-1	39	59	TM
4.5e-11	A4J0N8	-1	71	88	TM
4.5e-11	A4J0N8	-1	127	146	TM
4.5e-11	Q3A9B8	-1	5	17	TM
4.5e-11	Q3A9B8	-1	39	55	TM
4.5e-11	Q3A9B8	-1	67	86	TM
4.5e-11	Q3A9B8	-1	92	110	TM
4.5e-11	Q3A9B8	-1	122	142	TM
4.5e-11	Q2RM98	-1	3	14	TM
4.5e-11	Q2RM98	-1	36	55	TM
4.5e-11	Q2RM98	-1	67	84	TM
4.5e-11	Q2RM98	-1	90	111	TM
4.5e-11	Q2RM98	-1	123	142	TM
4.5e-11	Q0AXV4	-1	5	16	TM
4.5e-11	Q0AXV4	-1	38	56	TM
4.5e-11	Q0AXV4	-1	68	87	TM
4.5e-11	Q0AXV4	-1	93	116	TM
4.5e-11	Q0AXV4	-1	128	145	TM
4.5e-11	A1HTC3	-1	8	19	TM
4.5e-11	A1HTC3	-1	41	61	TM
4.5e-11	A1HTC3	-1	73	95	TM
4.5e-11	A1HTC3	-1	101	119	TM
4.5e-11	A1HTC3	-1	131	148	TM
4.5e-11	A0L1U8	-1	7	28	TM
4.5e-11	A0L1U8	-1	40	60	TM
4.5e-11	A0L1U8	-1	81	102	TM
4.5e-11	A0L1U8	-1	108	136	TM
4.5e-11	A0L1U8	-1	143	161	TM
4.5e-11	A3QFA9	-1	30	48	TM
4.5e-11	A3QFA9	-1	60	82	TM
4.5e-11	A3QFA9	-1	94	116	TM
4.5e-11	A3QFA9	-1	122	146	TM
4.5e-11	A3QFA9	-1	158	175	TM
4.5e-11	Q1ZWQ0	-1	7	30	TM
4.5e-11	Q1ZWQ0	-1	36	60	TM
4.5e-11	Q1ZWQ0	-1	72	92	TM
4.5e-11	Q1ZWQ0	-1	104	124	TM
4.5e-11	Q1ZWQ0	-1	136	152	TM
4.5e-11	Q1M5R3	-1	12	29	TM
4.5e-11	Q1M5R3	-1	41	61	TM
4.5e-11	Q1M5R3	-1	77	97	TM
4.5e-11	Q1M5R3	-1	103	127	TM
4.5e-11	Q1M5R3	-1	139	159	TM
4.5e-11	Q7NSE3	-1	12	32	TM
4.5e-11	Q7NSE3	-1	44	62	TM
4.5e-11	Q7NSE3	-1	78	95	TM
4.5e-11	Q7NSE3	-1	101	119	TM
4.5e-11	Q7NSE3	-1	139	155	TM
4.5e-11	Q1Z706	-1	8	20	TM
4.5e-11	Q1Z706	-1	39	57	TM
4.5e-11	Q1Z706	-1	78	98	TM
4.5e-11	Q1Z706	-1	104	128	TM
4.5e-11	Q1Z706	-1	140	159	TM
4.5e-11	A6LU87	-1	4	15	TM
4.5e-11	A6LU87	-1	30	51	TM
4.5e-11	A6LU87	-1	63	86	TM
4.5e-11	A6LU87	-1	92	112	TM
4.5e-11	A6LU87	-1	124	139	TM
4.5e-11	A0RGL9	-1	7	26	TM
4.5e-11	A0RGL9	-1	38	59	TM
4.5e-11	A0RGL9	-1	71	94	TM
4.5e-11	A0RGL9	-1	100	120	TM
4.5e-11	A0RGL9	-1	132	147	TM
4.5e-11	A9VF55	-1	3	14	TM
4.5e-11	A9VF55	-1	28	51	TM
4.5e-11	A9VF55	-1	66	86	TM
4.5e-11	A9VF55	-1	92	110	TM
4.5e-11	A9VF55	-1	122	139	TM
4.5e-11	B1YHB4	-1	3	14	TM
4.5e-11	B1YHB4	-1	32	53	TM
4.5e-11	B1YHB4	-1	65	84	TM
4.5e-11	B1YHB4	-1	90	109	TM
4.5e-11	B1YHB4	-1	121	139	TM
4.5e-11	B1YIK3	-1	4	16	TM
4.5e-11	B1YIK3	-1	31	52	TM
4.5e-11	B1YIK3	-1	64	85	TM
4.5e-11	B1YIK3	-1	91	111	TM
4.5e-11	B1YIK3	-1	123	141	TM
4.5e-11	A9KHN5	-1	2	13	TM
4.5e-11	A9KHN5	-1	31	52	TM
4.5e-11	A9KHN5	-1	68	87	TM
4.5e-11	A9KHN5	-1	93	116	TM
4.5e-11	A9KHN5	-1	128	143	TM
4.5e-11	Q0SPU1	-1	2	13	TM
4.5e-11	Q0SPU1	-1	37	54	TM
4.5e-11	Q0SPU1	-1	66	86	TM
4.5e-11	Q0SPU1	-1	92	114	TM
4.5e-11	Q0SPU1	-1	121	141	TM
4.5e-11	A6M3J1	-1	2	13	TM
4.5e-11	A6M3J1	-1	35	54	TM
4.5e-11	A6M3J1	-1	66	86	TM
4.5e-11	A6M3J1	-1	92	114	TM
4.5e-11	A6M3J1	-1	121	141	TM
4.5e-11	A0PXE0	-1	5	25	TM
4.5e-11	A0PXE0	-1	40	59	TM
4.5e-11	A0PXE0	-1	71	90	TM
4.5e-11	A0PXE0	-1	96	119	TM
4.5e-11	A0PXE0	-1	131	147	TM
4.5e-11	Q899N2	-1	12	31	TM
4.5e-11	Q899N2	-1	46	65	TM
4.5e-11	Q899N2	-1	77	96	TM
4.5e-11	Q899N2	-1	102	125	TM
4.5e-11	Q899N2	-1	137	154	TM
4.5e-11	Q97DD1	-1	35	54	TM
4.5e-11	Q97DD1	-1	66	82	TM
4.5e-11	Q97DD1	-1	94	114	TM
4.5e-11	Q97DD1	-1	126	142	TM
4.5e-11	A8MKQ0	-1	2	13	TM
4.5e-11	A8MKQ0	-1	28	52	TM
4.5e-11	A8MKQ0	-1	64	82	TM
4.5e-11	A8MKQ0	-1	88	111	TM
4.5e-11	A8MKQ0	-1	123	141	TM
4.5e-11	A9VF57	-1	4	16	TM
4.5e-11	A9VF57	-1	31	51	TM
4.5e-11	A9VF57	-1	63	85	TM
4.5e-11	A9VF57	-1	91	114	TM
4.5e-11	A9VF57	-1	126	143	TM
4.5e-11	B1YHB6	-1	6	22	TM
4.5e-11	B1YHB6	-1	29	52	TM
4.5e-11	B1YHB6	-1	67	86	TM
4.5e-11	B1YHB6	-1	93	115	TM
4.5e-11	B1YHB6	-1	121	144	TM
4.5e-11	B1YIK4	-1	6	17	TM
4.5e-11	B1YIK4	-1	32	55	TM
4.5e-11	B1YIK4	-1	67	87	TM
4.5e-11	B1YIK4	-1	93	115	TM
4.5e-11	B1YIK4	-1	122	140	TM
4.5e-11	Q12R75	-1	7	27	TM
4.5e-11	Q12R75	-1	39	59	TM
4.5e-11	Q12R75	-1	71	92	TM
4.5e-11	Q12R75	-1	98	119	TM
4.5e-11	Q12R75	-1	131	148	TM
4.5e-11	Q1GQL8	-1	6	27	TM
4.5e-11	Q1GQL8	-1	39	63	TM
4.5e-11	Q1GQL8	-1	75	95	TM
4.5e-11	Q1GQL8	-1	102	126	TM
4.5e-11	Q1GQL8	-1	132	148	TM
4.5e-11	Q0FRW8	-1	5	15	TM
4.5e-11	Q0FRW8	-1	29	53	TM
4.5e-11	Q0FRW8	-1	65	86	TM
4.5e-11	Q0FRW8	-1	92	113	TM
4.5e-11	Q0FRW8	-1	125	142	TM
4.5e-11	Q168E1	-1	12	24	TM
4.5e-11	Q168E1	-1	39	59	TM
4.5e-11	Q168E1	-1	71	89	TM
4.5e-11	Q168E1	-1	95	116	TM
4.5e-11	Q168E1	-1	128	145	TM
4.5e-11	Q28R25	-1	5	15	TM
4.5e-11	Q28R25	-1	35	56	TM
4.5e-11	Q28R25	-1	68	87	TM
4.5e-11	Q28R25	-1	93	116	TM
4.5e-11	Q28R25	-1	128	145	TM
4.5e-11	Q6SF41	-1	7	17	TM
4.5e-11	Q6SF41	-1	37	59	TM
4.5e-11	Q6SF41	-1	71	92	TM
4.5e-11	Q6SF41	-1	98	120	TM
4.5e-11	Q5R178	-1	6	23	TM
4.5e-11	Q5R178	-1	35	57	TM
4.5e-11	Q5R178	-1	69	89	TM
4.5e-11	Q5R178	-1	98	117	TM
4.5e-11	Q5R178	-1	129	148	TM
4.5e-11	Q21DH8	-1	16	37	TM
4.5e-11	Q21DH8	-1	49	73	TM
4.5e-11	Q21DH8	-1	85	105	TM
4.5e-11	Q21DH8	-1	117	137	TM
4.5e-11	Q21DH8	-1	143	162	TM
4.5e-11	A1ZMZ7	-1	4	17	TM
4.5e-11	A1ZMZ7	-1	35	57	TM
4.5e-11	A1ZMZ7	-1	69	89	TM
4.5e-11	A1ZMZ7	-1	101	123	TM
4.5e-11	A1ZMZ7	-1	130	148	TM
4.5e-11	Q98M54	-1	4	15	TM
4.5e-11	Q98M54	-1	36	59	TM
4.5e-11	Q98M54	-1	71	91	TM
4.5e-11	Q98M54	-1	97	118	TM
4.5e-11	Q98M54	-1	130	148	TM
4.5e-11	Q28TA8	-1	3	14	TM
4.5e-11	Q28TA8	-1	38	59	TM
4.5e-11	Q28TA8	-1	71	90	TM
4.5e-11	Q28TA8	-1	96	116	TM
4.5e-11	Q28TA8	-1	128	146	TM
4.5e-11	A8LKG3	-1	4	15	TM
4.5e-11	A8LKG3	-1	36	55	TM
4.5e-11	A8LKG3	-1	67	87	TM
4.5e-11	A8LKG3	-1	93	116	TM
4.5e-11	A8LKG3	-1	128	144	TM
4.5e-11	Q7P1D2	-1	21	40	TM
4.5e-11	Q7P1D2	-1	52	75	TM
4.5e-11	Q7P1D2	-1	87	108	TM
4.5e-11	Q7P1D2	-1	114	135	TM
4.5e-11	Q7P1D2	-1	147	166	TM
4.5e-11	A1ACJ4	-1	10	21	TM
4.5e-11	A1ACJ4	-1	40	59	TM
4.5e-11	A1ACJ4	-1	80	97	TM
4.5e-11	A1ACJ4	-1	103	125	TM
4.5e-11	A1ACJ4	-1	137	157	TM
4.5e-11	A1ACJ4	-1	163	182	TM
4.5e-11	A1ACJ4	-1	203	222	TM
4.5e-11	A1ACJ4	-1	234	253	TM
4.5e-11	A1ACJ4	-1	258	280	TM
4.5e-11	A1ACJ4	-1	286	307	TM
4.5e-11	Q5Z3K6	-1	3	14	TM
4.5e-11	Q5Z3K6	-1	29	52	TM
4.5e-11	Q5Z3K6	-1	73	89	TM
4.5e-11	Q5Z3K6	-1	95	116	TM
4.5e-11	Q5Z3K6	-1	136	154	TM
4.5e-11	Q5Z3K6	-1	174	192	TM
4.5e-11	Q5Z3K6	-1	204	226	TM
4.5e-11	Q5Z3K6	-1	238	256	TM
4.5e-11	Q5Z3K6	-1	263	281	TM
4.5e-11	Q5Z3K6	-1	293	311	TM
4.5e-11	Q3KGP6	-1	6	26	TM
4.5e-11	Q3KGP6	-1	38	62	TM
4.5e-11	Q3KGP6	-1	74	94	TM
4.5e-11	Q3KGP6	-1	101	126	TM
4.5e-11	Q3KGP6	-1	132	150	TM
4.5e-11	A0SZ10	-1	12	36	TM
4.5e-11	A0SZ10	-1	48	69	TM
4.5e-11	A0SZ10	-1	84	104	TM
4.5e-11	A0SZ10	-1	111	131	TM
4.5e-11	A0SZ10	-1	143	161	TM
4.5e-11	Q3HKF8	-1	3	17	TM
4.5e-11	Q3HKF8	-1	35	60	TM
4.5e-11	Q3HKF8	-1	72	91	TM
4.5e-11	Q3HKF8	-1	97	117	TM
4.5e-11	Q3HKF8	-1	129	147	TM
4.5e-11	Q0KF63	-1	12	30	TM
4.5e-11	Q0KF63	-1	50	71	TM
4.5e-11	Q0KF63	-1	83	101	TM
4.5e-11	Q0KF63	-1	107	125	TM
4.5e-11	Q0KF63	-1	137	158	TM
4.5e-11	Q02QF4	-1	6	27	TM
4.5e-11	Q02QF4	-1	39	59	TM
4.5e-11	Q02QF4	-1	71	91	TM
4.5e-11	Q02QF4	-1	98	119	TM
4.5e-11	Q02QF4	-1	131	147	TM
4.5e-11	Q1LCM1	-1	12	32	TM
4.5e-11	Q1LCM1	-1	44	65	TM
4.5e-11	Q1LCM1	-1	80	100	TM
4.5e-11	Q1LCM1	-1	107	131	TM
4.5e-11	Q1LCM1	-1	137	156	TM
4.5e-11	Q4KHW5	-1	2	13	TM
4.5e-11	Q4KHW5	-1	37	59	TM
4.5e-11	Q4KHW5	-1	71	90	TM
4.5e-11	Q4KHW5	-1	96	117	TM
4.5e-11	Q4KHW5	-1	129	146	TM
4.5e-11	A5W524	-1	7	19	TM
4.5e-11	A5W524	-1	41	65	TM
4.5e-11	A5W524	-1	77	96	TM
4.5e-11	A5W524	-1	102	123	TM
4.5e-11	A5W524	-1	135	155	TM
4.5e-11	A9BWW9	-1	8	23	TM
4.5e-11	A9BWW9	-1	41	62	TM
4.5e-11	A9BWW9	-1	74	96	TM
4.5e-11	A9BWW9	-1	102	126	TM
4.5e-11	A9BWW9	-1	138	161	TM
4.5e-11	Q1IEL2	-1	3	21	TM
4.5e-11	Q1IEL2	-1	39	60	TM
4.5e-11	Q1IEL2	-1	72	94	TM
4.5e-11	Q1IEL2	-1	100	121	TM
4.5e-11	Q1IEL2	-1	133	152	TM
4.5e-11	Q6D0D7	-1	3	21	TM
4.5e-11	Q6D0D7	-1	43	67	TM
4.5e-11	Q6D0D7	-1	79	98	TM
4.5e-11	Q6D0D7	-1	104	122	TM
4.5e-11	Q6D0D7	-1	134	153	TM
4.5e-11	Q2KZA1	-1	7	19	TM
4.5e-11	Q2KZA1	-1	41	65	TM
4.5e-11	Q2KZA1	-1	77	96	TM
4.5e-11	Q2KZA1	-1	102	120	TM
4.5e-11	Q2KZA1	-1	132	151	TM
4.5e-11	A6VSJ3	-1	10	21	TM
4.5e-11	A6VSJ3	-1	39	61	TM
4.5e-11	A6VSJ3	-1	73	94	TM
4.5e-11	A6VSJ3	-1	100	120	TM
4.5e-11	A6VSJ3	-1	132	152	TM
4.5e-11	Q394M9	-1	5	23	TM
4.5e-11	Q394M9	-1	41	65	TM
4.5e-11	Q394M9	-1	77	96	TM
4.5e-11	Q394M9	-1	102	120	TM
4.5e-11	Q394M9	-1	132	153	TM
4.5e-11	Q4VSJ2	-1	5	23	TM
4.5e-11	Q4VSJ2	-1	41	63	TM
4.5e-11	Q4VSJ2	-1	75	96	TM
4.5e-11	Q4VSJ2	-1	102	124	TM
4.5e-11	Q4VSJ2	-1	136	154	TM
4.5e-11	Q02FK6	-1	6	25	TM
4.5e-11	Q02FK6	-1	37	57	TM
4.5e-11	Q02FK6	-1	72	91	TM
4.5e-11	Q02FK6	-1	98	120	TM
4.5e-11	Q02FK6	-1	126	146	TM
4.5e-11	A4XQ88	-1	8	19	TM
4.5e-11	A4XQ88	-1	33	52	TM
4.5e-11	A4XQ88	-1	72	91	TM
4.5e-11	A4XQ88	-1	97	115	TM
4.5e-11	A4XQ88	-1	127	146	TM
4.5e-11	A1VA83	-1	4	16	TM
4.5e-11	A1VA83	-1	30	56	TM
4.5e-11	A1VA83	-1	68	88	TM
4.5e-11	A1VA83	-1	94	114	TM
4.5e-11	A1VA83	-1	126	142	TM
4.5e-11	Q316U3	-1	3	16	TM
4.5e-11	Q316U3	-1	36	58	TM
4.5e-11	Q316U3	-1	70	90	TM
4.5e-11	Q316U3	-1	96	116	TM
4.5e-11	Q316U3	-1	128	144	TM
4.5e-11	Q9RVB7	-1	17	30	TM
4.5e-11	Q9RVB7	-1	52	72	TM
4.5e-11	Q9RVB7	-1	84	103	TM
4.5e-11	Q9RVB7	-1	109	133	TM
4.5e-11	Q9RVB7	-1	145	161	TM
4.5e-11	Q8YKX1	-1	31	48	TM
4.5e-11	Q8YKX1	-1	68	88	TM
4.5e-11	Q8YKX1	-1	100	123	TM
4.5e-11	Q8YKX1	-1	129	150	TM
4.5e-11	Q8YKX1	-1	157	175	TM
4.5e-11	Q7UTT1	-1	4	17	TM
4.5e-11	Q7UTT1	-1	35	60	TM
4.5e-11	Q7UTT1	-1	72	91	TM
4.5e-11	Q7UTT1	-1	97	121	TM
4.5e-11	Q53WI3	-1	3	14	TM
4.5e-11	Q53WI3	-1	38	58	TM
4.5e-11	Q53WI3	-1	70	92	TM
4.5e-11	Q53WI3	-1	98	115	TM
4.5e-11	Q53WI3	-1	127	145	TM
4.5e-11	Q03Y21	-1	6	17	TM
4.5e-11	Q03Y21	-1	34	55	TM
4.5e-11	Q03Y21	-1	67	89	TM
4.5e-11	Q03Y21	-1	117	144	TM
4.5e-11	Q03Y21	-1	165	184	TM
4.5e-11	Q03Y21	-1	196	213	TM
4.5e-11	Q03Y21	-1	225	249	TM
4.5e-11	Q03Y21	-1	255	277	TM
4.5e-11	Q03Y21	-1	284	304	TM
4.5e-11	Q02XB9	-1	5	16	TM
4.5e-11	Q02XB9	-1	70	90	TM
4.5e-11	Q02XB9	-1	99	119	TM
4.5e-11	Q02XB9	-1	131	150	TM
4.5e-11	Q02XB9	-1	162	182	TM
4.5e-11	Q02XB9	-1	194	215	TM
4.5e-11	Q02XB9	-1	236	264	TM
4.5e-11	Q02XB9	-1	284	304	TM
4.5e-11	Q03HH1	-1	3	14	TM
4.5e-11	Q03HH1	-1	32	58	TM
4.5e-11	Q03HH1	-1	70	92	TM
4.5e-11	Q03HH1	-1	98	115	TM
4.5e-11	Q03HH1	-1	127	147	TM
4.5e-11	Q03HH1	-1	167	186	TM
4.5e-11	Q03HH1	-1	198	220	TM
4.5e-11	Q03HH1	-1	235	254	TM
4.5e-11	Q03HH1	-1	261	278	TM
4.5e-11	Q03HH1	-1	290	309	TM
4.5e-11	Q04FL6	-1	3	14	TM
4.5e-11	Q04FL6	-1	35	57	TM
4.5e-11	Q04FL6	-1	69	92	TM
4.5e-11	Q04FL6	-1	98	119	TM
4.5e-11	Q04FL6	-1	131	152	TM
4.5e-11	Q04FL6	-1	172	193	TM
4.5e-11	Q04FL6	-1	205	228	TM
4.5e-11	Q04FL6	-1	240	260	TM
4.5e-11	Q04FL6	-1	267	290	TM
4.5e-11	Q04FL6	-1	296	314	TM
4.5e-11	Q03TA8	-1	6	24	TM
4.5e-11	Q03TA8	-1	36	57	TM
4.5e-11	Q03TA8	-1	69	89	TM
4.5e-11	Q03TA8	-1	98	118	TM
4.5e-11	Q03TA8	-1	130	151	TM
4.5e-11	Q03TA8	-1	163	182	TM
4.5e-11	Q03TA8	-1	194	215	TM
4.5e-11	Q03TA8	-1	235	255	TM
4.5e-11	Q03TA8	-1	261	283	TM
4.5e-11	Q03TA8	-1	290	308	TM
4.5e-11	Q88U39	-1	46	63	TM
4.5e-11	Q88U39	-1	75	96	TM
4.5e-11	Q88U39	-1	116	136	TM
4.5e-11	Q88U39	-1	145	165	TM
4.5e-11	Q88U39	-1	177	197	TM
4.5e-11	Q88U39	-1	225	243	TM
4.5e-11	Q88U39	-1	255	276	TM
4.5e-11	Q88U39	-1	292	311	TM
4.5e-11	Q88U39	-1	317	335	TM
4.5e-11	Q88U39	-1	347	368	TM
4.5e-11	Q03UQ1	-1	3	14	TM
4.5e-11	Q03UQ1	-1	34	57	TM
4.5e-11	Q03UQ1	-1	69	92	TM
4.5e-11	Q03UQ1	-1	98	119	TM
4.5e-11	Q03UQ1	-1	131	151	TM
4.5e-11	Q03UQ1	-1	171	191	TM
4.5e-11	Q03UQ1	-1	203	226	TM
4.5e-11	Q03UQ1	-1	241	260	TM
4.5e-11	Q03UQ1	-1	267	284	TM
4.5e-11	Q03UQ1	-1	296	315	TM
4.5e-11	B1YGF5	-1	12	32	TM
4.5e-11	B1YGF5	-1	44	65	TM
4.5e-11	B1YGF5	-1	80	100	TM
4.5e-11	B1YGF5	-1	109	129	TM
4.5e-11	B1YGF5	-1	141	162	TM
4.5e-11	B1YGF5	-1	182	205	TM
4.5e-11	B1YGF5	-1	211	230	TM
4.5e-11	B1YGF5	-1	242	263	TM
4.5e-11	B1YGF5	-1	269	287	TM
4.5e-11	B1YGF5	-1	299	318	TM
4.5e-11	A1A0P8	-1	18	37	TM
4.5e-11	A1A0P8	-1	49	73	TM
4.5e-11	A1A0P8	-1	85	105	TM
4.5e-11	A1A0P8	-1	114	134	TM
4.5e-11	A1A0P8	-1	146	165	TM
4.5e-11	A1A0P8	-1	202	223	TM
4.5e-11	A1A0P8	-1	235	258	TM
4.5e-11	A1A0P8	-1	270	289	TM
4.5e-11	A1A0P8	-1	295	313	TM
4.5e-11	A1A0P8	-1	325	343	TM
4.5e-11	Q6M695	-1	2	13	TM
4.5e-11	Q6M695	-1	28	49	TM
4.5e-11	Q6M695	-1	69	89	TM
4.5e-11	Q6M695	-1	127	147	TM
4.5e-11	Q6M695	-1	167	186	TM
4.5e-11	Q6M695	-1	198	219	TM
4.5e-11	Q6M695	-1	231	251	TM
4.5e-11	Q6M695	-1	257	280	TM
4.5e-11	Q6M695	-1	287	305	TM
4.5e-11	Q8FQJ9	-1	12	38	TM
4.5e-11	Q8FQJ9	-1	58	78	TM
4.5e-11	Q8FQJ9	-1	98	117	TM
4.5e-11	Q8FQJ9	-1	129	154	TM
4.5e-11	Q8FQJ9	-1	166	189	TM
4.5e-11	Q8FQJ9	-1	195	215	TM
4.5e-11	Q8FQJ9	-1	222	242	TM
4.5e-11	Q03Y21	-1	6	17	TM
4.5e-11	Q03Y21	-1	34	55	TM
4.5e-11	Q03Y21	-1	67	89	TM
4.5e-11	Q03Y21	-1	117	144	TM
4.5e-11	Q03Y21	-1	165	184	TM
4.5e-11	Q03Y21	-1	196	213	TM
4.5e-11	Q03Y21	-1	225	249	TM
4.5e-11	Q03Y21	-1	255	277	TM
4.5e-11	Q03Y21	-1	284	304	TM
4.5e-11	Q02XB9	-1	5	16	TM
4.5e-11	Q02XB9	-1	70	90	TM
4.5e-11	Q02XB9	-1	99	119	TM
4.5e-11	Q02XB9	-1	131	150	TM
4.5e-11	Q02XB9	-1	162	182	TM
4.5e-11	Q02XB9	-1	194	215	TM
4.5e-11	Q02XB9	-1	236	264	TM
4.5e-11	Q02XB9	-1	284	304	TM
4.5e-11	A1A0P8	-1	18	37	TM
4.5e-11	A1A0P8	-1	49	73	TM
4.5e-11	A1A0P8	-1	85	105	TM
4.5e-11	A1A0P8	-1	114	134	TM
4.5e-11	A1A0P8	-1	146	165	TM
4.5e-11	A1A0P8	-1	202	223	TM
4.5e-11	A1A0P8	-1	235	258	TM
4.5e-11	A1A0P8	-1	270	289	TM
4.5e-11	A1A0P8	-1	295	313	TM
4.5e-11	A1A0P8	-1	325	343	TM
4.5e-11	Q6M695	-1	2	13	TM
4.5e-11	Q6M695	-1	28	49	TM
4.5e-11	Q6M695	-1	69	89	TM
4.5e-11	Q6M695	-1	127	147	TM
4.5e-11	Q6M695	-1	167	186	TM
4.5e-11	Q6M695	-1	198	219	TM
4.5e-11	Q6M695	-1	231	251	TM
4.5e-11	Q6M695	-1	257	280	TM
4.5e-11	Q6M695	-1	287	305	TM
4.5e-11	B1YGF5	-1	12	32	TM
4.5e-11	B1YGF5	-1	44	65	TM
4.5e-11	B1YGF5	-1	80	100	TM
4.5e-11	B1YGF5	-1	109	129	TM
4.5e-11	B1YGF5	-1	141	162	TM
4.5e-11	B1YGF5	-1	182	205	TM
4.5e-11	B1YGF5	-1	211	230	TM
4.5e-11	B1YGF5	-1	242	263	TM
4.5e-11	B1YGF5	-1	269	287	TM
4.5e-11	B1YGF5	-1	299	318	TM
4.5e-11	Q03TA8	-1	6	24	TM
4.5e-11	Q03TA8	-1	36	57	TM
4.5e-11	Q03TA8	-1	69	89	TM
4.5e-11	Q03TA8	-1	98	118	TM
4.5e-11	Q03TA8	-1	130	151	TM
4.5e-11	Q03TA8	-1	163	182	TM
4.5e-11	Q03TA8	-1	194	215	TM
4.5e-11	Q03TA8	-1	235	255	TM
4.5e-11	Q03TA8	-1	261	283	TM
4.5e-11	Q03TA8	-1	290	308	TM
4.5e-11	Q88U39	-1	46	63	TM
4.5e-11	Q88U39	-1	75	96	TM
4.5e-11	Q88U39	-1	116	136	TM
4.5e-11	Q88U39	-1	145	165	TM
4.5e-11	Q88U39	-1	177	197	TM
4.5e-11	Q88U39	-1	225	243	TM
4.5e-11	Q88U39	-1	255	276	TM
4.5e-11	Q88U39	-1	292	311	TM
4.5e-11	Q88U39	-1	317	335	TM
4.5e-11	Q88U39	-1	347	368	TM
4.5e-11	Q03UQ1	-1	3	14	TM
4.5e-11	Q03UQ1	-1	34	57	TM
4.5e-11	Q03UQ1	-1	69	92	TM
4.5e-11	Q03UQ1	-1	98	119	TM
4.5e-11	Q03UQ1	-1	131	151	TM
4.5e-11	Q03UQ1	-1	171	191	TM
4.5e-11	Q03UQ1	-1	203	226	TM
4.5e-11	Q03UQ1	-1	241	260	TM
4.5e-11	Q03UQ1	-1	267	284	TM
4.5e-11	Q03UQ1	-1	296	315	TM
4.5e-11	Q04FL6	-1	3	14	TM
4.5e-11	Q04FL6	-1	35	57	TM
4.5e-11	Q04FL6	-1	69	92	TM
4.5e-11	Q04FL6	-1	98	119	TM
4.5e-11	Q04FL6	-1	131	152	TM
4.5e-11	Q04FL6	-1	172	193	TM
4.5e-11	Q04FL6	-1	205	228	TM
4.5e-11	Q04FL6	-1	240	260	TM
4.5e-11	Q04FL6	-1	267	290	TM
4.5e-11	Q04FL6	-1	296	314	TM
4.5e-11	Q03HH1	-1	3	14	TM
4.5e-11	Q03HH1	-1	32	58	TM
4.5e-11	Q03HH1	-1	70	92	TM
4.5e-11	Q03HH1	-1	98	115	TM
4.5e-11	Q03HH1	-1	127	147	TM
4.5e-11	Q03HH1	-1	167	186	TM
4.5e-11	Q03HH1	-1	198	220	TM
4.5e-11	Q03HH1	-1	235	254	TM
4.5e-11	Q03HH1	-1	261	278	TM
4.5e-11	Q03HH1	-1	290	309	TM
4.5e-11	Q1WV36	-1	2	11	TM
4.5e-11	Q1WV36	-1	32	58	TM
4.5e-11	Q1WV36	-1	70	90	TM
4.5e-11	Q1WV36	-1	96	119	TM
4.5e-11	Q1WV36	-1	131	149	TM
4.5e-11	Q49VG4	-1	6	25	TM
4.5e-11	Q49VG4	-1	32	50	TM
4.5e-11	Q49VG4	-1	70	91	TM
4.5e-11	Q49VG4	-1	98	122	TM
4.5e-11	Q49VG4	-1	128	148	TM
4.5e-11	Q49VG4	-1	160	181	TM
4.5e-11	Q49VG4	-1	193	213	TM
4.5e-11	Q49VG4	-1	233	251	TM
4.5e-11	Q49VG4	-1	257	281	TM
4.5e-11	Q49VG4	-1	293	308	TM
4.5e-11	Q99VZ6	-1	6	21	TM
4.5e-11	Q99VZ6	-1	33	53	TM
4.5e-11	Q99VZ6	-1	73	91	TM
4.5e-11	Q99VZ6	-1	98	123	TM
4.5e-11	Q99VZ6	-1	129	148	TM
4.5e-11	Q99VZ6	-1	160	181	TM
4.5e-11	Q99VZ6	-1	193	213	TM
4.5e-11	Q99VZ6	-1	233	251	TM
4.5e-11	Q99VZ6	-1	257	281	TM
4.5e-11	Q99VZ6	-1	293	308	TM
4.5e-11	Q4L439	-1	6	21	TM
4.5e-11	Q4L439	-1	33	53	TM
4.5e-11	Q4L439	-1	73	91	TM
4.5e-11	Q4L439	-1	98	122	TM
4.5e-11	Q4L439	-1	128	148	TM
4.5e-11	Q4L439	-1	160	181	TM
4.5e-11	Q4L439	-1	193	214	TM
4.5e-11	Q4L439	-1	235	256	TM
4.5e-11	Q4L439	-1	262	282	TM
4.5e-11	Q4L439	-1	289	307	TM
4.5e-11	Q5HRB7	-1	21	41	TM
4.5e-11	Q5HRB7	-1	61	79	TM
4.5e-11	Q5HRB7	-1	86	110	TM
4.5e-11	Q5HRB7	-1	116	137	TM
4.5e-11	Q5HRB7	-1	149	169	TM
4.5e-11	Q5HRB7	-1	181	201	TM
4.5e-11	Q5HRB7	-1	221	239	TM
4.5e-11	Q5HRB7	-1	245	269	TM
4.5e-11	Q5HRB7	-1	281	296	TM
4.5e-11	Q8CTN3	-1	6	21	TM
4.5e-11	Q8CTN3	-1	33	53	TM
4.5e-11	Q8CTN3	-1	73	91	TM
4.5e-11	Q8CTN3	-1	98	122	TM
4.5e-11	Q8CTN3	-1	128	149	TM
4.5e-11	Q8CTN3	-1	161	181	TM
4.5e-11	Q8CTN3	-1	193	213	TM
4.5e-11	Q8CTN3	-1	233	251	TM
4.5e-11	Q8CTN3	-1	257	281	TM
4.5e-11	Q8CTN3	-1	293	308	TM
4.5e-11	Q4L439	-1	6	21	TM
4.5e-11	Q4L439	-1	33	53	TM
4.5e-11	Q4L439	-1	73	91	TM
4.5e-11	Q4L439	-1	98	122	TM
4.5e-11	Q4L439	-1	128	148	TM
4.5e-11	Q4L439	-1	160	181	TM
4.5e-11	Q4L439	-1	193	214	TM
4.5e-11	Q4L439	-1	235	256	TM
4.5e-11	Q4L439	-1	262	282	TM
4.5e-11	Q4L439	-1	289	307	TM
4.5e-11	Q49VG4	-1	6	25	TM
4.5e-11	Q49VG4	-1	32	50	TM
4.5e-11	Q49VG4	-1	70	91	TM
4.5e-11	Q49VG4	-1	98	122	TM
4.5e-11	Q49VG4	-1	128	148	TM
4.5e-11	Q49VG4	-1	160	181	TM
4.5e-11	Q49VG4	-1	193	213	TM
4.5e-11	Q49VG4	-1	233	251	TM
4.5e-11	Q49VG4	-1	257	281	TM
4.5e-11	Q49VG4	-1	293	308	TM
4.5e-11	Q99VZ6	-1	6	21	TM
4.5e-11	Q99VZ6	-1	33	53	TM
4.5e-11	Q99VZ6	-1	73	91	TM
4.5e-11	Q99VZ6	-1	98	123	TM
4.5e-11	Q99VZ6	-1	129	148	TM
4.5e-11	Q99VZ6	-1	160	181	TM
4.5e-11	Q99VZ6	-1	193	213	TM
4.5e-11	Q99VZ6	-1	233	251	TM
4.5e-11	Q99VZ6	-1	257	281	TM
4.5e-11	Q99VZ6	-1	293	308	TM
4.5e-11	Q65J96	-1	8	18	TM
4.5e-11	Q65J96	-1	36	62	TM
4.5e-11	Q65J96	-1	83	106	TM
4.5e-11	Q65J96	-1	112	134	TM
4.5e-11	Q65J96	-1	141	159	TM
4.5e-11	A0AHV3	-1	9	22	TM
4.5e-11	A0AHV3	-1	37	62	TM
4.5e-11	A0AHV3	-1	78	101	TM
4.5e-11	A0AHV3	-1	107	130	TM
4.5e-11	A0AHV3	-1	137	153	TM
4.5e-11	A0AHV4	-1	2	12	TM
4.5e-11	A0AHV4	-1	36	59	TM
4.5e-11	A0AHV4	-1	71	92	TM
4.5e-11	A0AHV4	-1	98	118	TM
4.5e-11	A0AHV4	-1	130	147	TM
4.5e-11	Q65J95	-1	3	13	TM
4.5e-11	Q65J95	-1	37	56	TM
4.5e-11	Q65J95	-1	63	86	TM
4.5e-11	Q65J95	-1	98	119	TM
4.5e-11	Q65J95	-1	131	147	TM
4.5e-11	Q12K32	-1	4	16	TM
4.5e-11	Q12K32	-1	40	62	TM
4.5e-11	Q12K32	-1	74	93	TM
4.5e-11	Q12K32	-1	99	118	TM
4.5e-11	Q12K32	-1	130	149	TM
4.5e-11	Q6FEY6	-1	8	18	TM
4.5e-11	Q6FEY6	-1	39	60	TM
4.5e-11	Q6FEY6	-1	72	94	TM
4.5e-11	Q6FEY6	-1	100	122	TM
4.5e-11	Q6FEY6	-1	134	151	TM
4.5e-11	Q9RVB6	-1	7	18	TM
4.5e-11	Q9RVB6	-1	38	59	TM
4.5e-11	Q9RVB6	-1	71	88	TM
4.5e-11	Q9RVB6	-1	94	114	TM
4.5e-11	Q9RVB6	-1	126	146	TM
4.5e-11	Q8YKX2	-1	3	13	TM
4.5e-11	Q8YKX2	-1	35	58	TM
4.5e-11	Q8YKX2	-1	70	90	TM
4.5e-11	Q8YKX2	-1	96	120	TM
4.5e-11	Q8YKX2	-1	132	147	TM
4.5e-11	Q31P27	-1	6	27	TM
4.5e-11	Q31P27	-1	39	59	TM
4.5e-11	Q31P27	-1	71	92	TM
4.5e-11	Q31P27	-1	99	119	TM
4.5e-11	Q31P27	-1	131	147	TM
4.5e-11	A0JUK3	-1	2	9	TM
4.5e-11	A0JUK3	-1	27	48	TM
4.5e-11	A0JUK3	-1	69	87	TM
4.5e-11	A0JUK3	-1	93	112	TM
4.5e-11	A0JUK3	-1	124	144	TM
4.5e-11	A0JUK3	-1	159	177	TM
4.5e-11	A0JUK3	-1	189	213	TM
4.5e-11	A0JUK3	-1	228	248	TM
4.5e-11	A0JUK3	-1	255	275	TM
4.5e-11	A0JUK3	-1	281	302	TM
4.5e-11	A8M2W9	-1	16	35	TM
4.5e-11	A8M2W9	-1	47	65	TM
4.5e-11	A8M2W9	-1	77	101	TM
4.5e-11	A8M2W9	-1	107	127	TM
4.5e-11	A8M2W9	-1	147	165	TM
4.5e-11	A8M2W9	-1	171	189	TM
4.5e-11	A8M2W9	-1	209	229	TM
4.5e-11	A8M2W9	-1	241	259	TM
4.5e-11	A8M2W9	-1	266	284	TM
4.5e-11	A8M2W9	-1	296	314	TM
4.5e-11	A6LU86	-1	2	13	TM
4.5e-11	A6LU86	-1	33	52	TM
4.5e-11	A6LU86	-1	64	85	TM
4.5e-11	A6LU86	-1	91	112	TM
4.5e-11	A6LU86	-1	119	138	TM
4.5e-11	A6TN22	-1	7	18	TM
4.5e-11	A6TN22	-1	37	53	TM
4.5e-11	A6TN22	-1	65	89	TM
4.5e-11	A6TN22	-1	95	116	TM
4.5e-11	A6TN22	-1	123	141	TM
4.5e-11	A9VMR7	-1	4	17	TM
4.5e-11	A9VMR7	-1	35	56	TM
4.5e-11	A9VMR7	-1	68	87	TM
4.5e-11	A9VMR7	-1	93	115	TM
4.5e-11	A9VMR7	-1	122	140	TM
4.5e-11	A0L1U7	-1	6	25	TM
4.5e-11	A0L1U7	-1	32	51	TM
4.5e-11	A0L1U7	-1	66	87	TM
4.5e-11	A0L1U7	-1	94	112	TM
4.5e-11	A0L1U7	-1	118	137	TM
4.5e-11	Q7NSE2	-1	39	58	TM
4.5e-11	Q7NSE2	-1	64	85	TM
4.5e-11	Q7NSE2	-1	92	112	TM
4.5e-11	Q7NSE2	-1	118	135	TM
4.5e-11	A3QFA8	-1	2	10	TM
4.5e-11	A3QFA8	-1	32	54	TM
4.5e-11	A3QFA8	-1	66	99	TM
4.5e-11	A3QFA8	-1	111	134	TM
4.5e-11	Q1ZWP9	-1	3	11	TM
4.5e-11	Q1ZWP9	-1	31	53	TM
4.5e-11	Q1ZWP9	-1	65	86	TM
4.5e-11	Q1ZWP9	-1	92	110	TM
4.5e-11	Q1ZWP9	-1	117	134	TM
4.5e-11	Q7N4X7	-1	4	15	TM
4.5e-11	Q7N4X7	-1	36	56	TM
4.5e-11	Q7N4X7	-1	68	88	TM
4.5e-11	Q7N4X7	-1	94	115	TM
4.5e-11	Q7N4X7	-1	122	139	TM
4.5e-11	A9CIC3	-1	4	15	TM
4.5e-11	A9CIC3	-1	36	57	TM
4.5e-11	A9CIC3	-1	64	86	TM
4.5e-11	A9CIC3	-1	119	136	TM
endgroup	TM
