# Supplementary material for: Functional specialization in nucleotide sugar transporters occurred through differentiation of the gene cluster EamA (DUF6) before the radiation of Viridiplantae
Source: BMC Evol Biol. 2011 May 12;11:123. doi: 10.1186/1471-2148-11-123 (PMC3111387; doi:10.1186/1471-2148-11-123)
Supplement: Additional file 4 — Alignments for 19 DMT families in Jalview format. Alignments for 19 DMT families in Jalview format. The archive file contains alignment files that can be loaded in Jalview, and '.mup' files that contain Phobius TM predictions and pfam_scan domain location predictions as Jalview loadable markup language. [file 1471-2148-11-123-S4.TGZ › duf803.ph.mup]

Inbound	Sky Blue
Outbound	Violet
startgroup	Inbound
4.5e-11	AT11	-1	20	39	Inbound
4.5e-11	AT11	-1	93	112	Inbound
4.5e-11	AT11	-1	159	179	Inbound
4.5e-11	AT11	-1	222	243	Inbound
4.5e-11	AT11	-1	287	304	Inbound
4.5e-11	AT32	-1	20	39	Inbound
4.5e-11	AT32	-1	86	112	Inbound
4.5e-11	AT32	-1	159	179	Inbound
4.5e-11	AT32	-1	222	243	Inbound
4.5e-11	AT32	-1	287	304	Inbound
4.5e-11	AT43	-1	12	28	Inbound
4.5e-11	AT43	-1	82	101	Inbound
4.5e-11	AT43	-1	148	166	Inbound
4.5e-11	AT43	-1	212	232	Inbound
4.5e-11	AT43	-1	276	293	Inbound
4.5e-11	AT50	-1	12	28	Inbound
4.5e-11	AT50	-1	82	101	Inbound
4.5e-11	AT50	-1	148	166	Inbound
4.5e-11	AT50	-1	212	232	Inbound
4.5e-11	AT50	-1	276	293	Inbound
4.5e-11	AT67	-1	6	25	Inbound
4.5e-11	AT67	-1	79	98	Inbound
4.5e-11	AT67	-1	144	161	Inbound
4.5e-11	AT67	-1	212	230	Inbound
4.5e-11	AT67	-1	273	290	Inbound
4.5e-11	AT79	-1	6	25	Inbound
4.5e-11	AT79	-1	81	100	Inbound
4.5e-11	AT79	-1	145	165	Inbound
4.5e-11	AT79	-1	226	243	Inbound
4.5e-11	AT79	-1	291	307	Inbound
4.5e-11	AT161	-1	6	25	Inbound
4.5e-11	AT161	-1	79	98	Inbound
4.5e-11	AT161	-1	145	163	Inbound
4.5e-11	AT161	-1	213	230	Inbound
4.5e-11	AT161	-1	273	293	Inbound
4.5e-11	AT164	-1	20	39	Inbound
4.5e-11	AT164	-1	86	112	Inbound
4.5e-11	AT164	-1	159	181	Inbound
4.5e-11	AT164	-1	223	243	Inbound
4.5e-11	AT164	-1	287	306	Inbound
4.5e-11	AT165	-1	73	92	Inbound
4.5e-11	AT165	-1	129	150	Inbound
4.5e-11	AT165	-1	201	221	Inbound
4.5e-11	AT165	-1	266	289	Inbound
4.5e-11	CE29	-1	56	76	Inbound
4.5e-11	CE29	-1	131	148	Inbound
4.5e-11	CE29	-1	196	218	Inbound
4.5e-11	CE29	-1	263	283	Inbound
4.5e-11	CE29	-1	327	346	Inbound
4.5e-11	CI2	-1	6	25	Inbound
4.5e-11	CI2	-1	73	92	Inbound
4.5e-11	CI2	-1	139	158	Inbound
4.5e-11	CI2	-1	204	224	Inbound
4.5e-11	CI2	-1	267	284	Inbound
4.5e-11	CI10	-1	39	57	Inbound
4.5e-11	CI10	-1	114	133	Inbound
4.5e-11	CI10	-1	180	197	Inbound
4.5e-11	CI23	-1	97	117	Inbound
4.5e-11	CI23	-1	150	170	Inbound
4.5e-11	CI23	-1	221	240	Inbound
4.5e-11	CI23	-1	290	308	Inbound
4.5e-11	DM18	-1	45	65	Inbound
4.5e-11	DM18	-1	109	133	Inbound
4.5e-11	DM18	-1	186	206	Inbound
4.5e-11	DM18	-1	250	271	Inbound
4.5e-11	DM18	-1	315	335	Inbound
4.5e-11	GG9	-1	36	58	Inbound
4.5e-11	GG9	-1	113	132	Inbound
4.5e-11	GG9	-1	178	199	Inbound
4.5e-11	GG9	-1	244	263	Inbound
4.5e-11	GG9	-1	307	327	Inbound
4.5e-11	GG10	-1	61	79	Inbound
4.5e-11	GG11	-1	34	55	Inbound
4.5e-11	GG11	-1	102	122	Inbound
4.5e-11	GG11	-1	167	188	Inbound
4.5e-11	GG11	-1	232	252	Inbound
4.5e-11	GG20	-1	36	56	Inbound
4.5e-11	GG20	-1	103	123	Inbound
4.5e-11	GG20	-1	174	196	Inbound
4.5e-11	GG20	-1	243	262	Inbound
4.5e-11	GG20	-1	301	322	Inbound
4.5e-11	GG23	-1	12	31	Inbound
4.5e-11	GG23	-1	75	98	Inbound
4.5e-11	GG23	-1	150	171	Inbound
4.5e-11	GG35	-1	57	77	Inbound
4.5e-11	GG35	-1	110	130	Inbound
4.5e-11	GG35	-1	178	196	Inbound
4.5e-11	GG35	-1	247	268	Inbound
4.5e-11	GG42	-1	6	24	Inbound
4.5e-11	GG42	-1	69	91	Inbound
4.5e-11	GG42	-1	138	156	Inbound
4.5e-11	GG42	-1	203	222	Inbound
4.5e-11	GG42	-1	260	284	Inbound
4.5e-11	GG51	-1	12	32	Inbound
4.5e-11	GG51	-1	86	106	Inbound
4.5e-11	GG51	-1	153	173	Inbound
4.5e-11	GG51	-1	218	237	Inbound
4.5e-11	GG51	-1	281	301	Inbound
4.5e-11	NIPAL2	-1	46	67	Inbound
4.5e-11	NIPAL2	-1	116	135	Inbound
4.5e-11	NIPAL2	-1	182	200	Inbound
4.5e-11	NIPAL2	-1	247	266	Inbound
4.5e-11	NIPAL2	-1	304	326	Inbound
4.5e-11	NPAL3	-1	34	54	Inbound
4.5e-11	NPAL3	-1	102	121	Inbound
4.5e-11	NPAL3	-1	172	194	Inbound
4.5e-11	NPAL3	-1	241	259	Inbound
4.5e-11	NPAL3	-1	299	320	Inbound
4.5e-11	NPAL1	-1	66	88	Inbound
4.5e-11	NPAL1	-1	143	162	Inbound
4.5e-11	NPAL1	-1	208	229	Inbound
4.5e-11	NPAL1	-1	274	293	Inbound
4.5e-11	NPAL1	-1	337	357	Inbound
4.5e-11	NIPA1	-1	16	17	Inbound
4.5e-11	NIPA1	-1	67	87	Inbound
4.5e-11	NIPA1	-1	121	141	Inbound
4.5e-11	NIPA1	-1	188	206	Inbound
4.5e-11	NIPA1	-1	259	279	Inbound
4.5e-11	NIPAL4	-1	165	185	Inbound
4.5e-11	NIPAL4	-1	218	238	Inbound
4.5e-11	NIPAL4	-1	286	304	Inbound
4.5e-11	NIPAL4	-1	355	376	Inbound
4.5e-11	NIPA2	-1	12	30	Inbound
4.5e-11	NIPA2	-1	85	104	Inbound
4.5e-11	NIPA2	-1	150	171	Inbound
4.5e-11	NIPA2	-1	215	235	Inbound
4.5e-11	NIPA2	-1	280	299	Inbound
4.5e-11	MM1	-1	46	67	Inbound
4.5e-11	MM1	-1	115	135	Inbound
4.5e-11	MM1	-1	182	199	Inbound
4.5e-11	MM1	-1	246	266	Inbound
4.5e-11	MM1	-1	304	326	Inbound
4.5e-11	MM16	-1	38	58	Inbound
4.5e-11	MM16	-1	106	125	Inbound
4.5e-11	MM16	-1	176	198	Inbound
4.5e-11	MM16	-1	244	263	Inbound
4.5e-11	MM16	-1	303	324	Inbound
4.5e-11	MM24	-1	56	78	Inbound
4.5e-11	MM24	-1	122	146	Inbound
4.5e-11	MM24	-1	198	219	Inbound
4.5e-11	MM24	-1	264	283	Inbound
4.5e-11	MM24	-1	327	347	Inbound
4.5e-11	MM34	-1	20	41	Inbound
4.5e-11	MM34	-1	87	108	Inbound
4.5e-11	MM34	-1	155	175	Inbound
4.5e-11	MM34	-1	220	241	Inbound
4.5e-11	MM34	-1	285	305	Inbound
4.5e-11	MM36	-1	66	88	Inbound
4.5e-11	MM36	-1	143	162	Inbound
4.5e-11	MM36	-1	208	229	Inbound
4.5e-11	MM36	-1	274	293	Inbound
4.5e-11	MM36	-1	337	357	Inbound
4.5e-11	MM53	-1	12	30	Inbound
4.5e-11	MM53	-1	85	104	Inbound
4.5e-11	MM53	-1	150	171	Inbound
4.5e-11	MM53	-1	215	235	Inbound
4.5e-11	MM53	-1	280	299	Inbound
4.5e-11	NV5	-1	68	88	Inbound
4.5e-11	NV5	-1	135	154	Inbound
4.5e-11	NV5	-1	199	218	Inbound
4.5e-11	NV5	-1	257	279	Inbound
4.5e-11	NV6	-1	68	88	Inbound
4.5e-11	NV6	-1	135	154	Inbound
4.5e-11	NV6	-1	199	218	Inbound
4.5e-11	NV6	-1	257	279	Inbound
4.5e-11	NV20	-1	32	52	Inbound
4.5e-11	NV20	-1	100	124	Inbound
4.5e-11	NV20	-1	173	193	Inbound
4.5e-11	NV20	-1	239	257	Inbound
4.5e-11	NV20	-1	302	321	Inbound
4.5e-11	TR6	-1	62	84	Inbound
4.5e-11	TR6	-1	131	151	Inbound
4.5e-11	TR6	-1	196	218	Inbound
4.5e-11	TR6	-1	256	278	Inbound
4.5e-11	TR9	-1	29	49	Inbound
4.5e-11	TR9	-1	97	117	Inbound
4.5e-11	TR9	-1	167	189	Inbound
4.5e-11	TR9	-1	235	254	Inbound
4.5e-11	TR9	-1	295	315	Inbound
4.5e-11	TR14	-1	68	87	Inbound
4.5e-11	TR14	-1	138	160	Inbound
4.5e-11	TR14	-1	206	226	Inbound
4.5e-11	TR14	-1	264	287	Inbound
4.5e-11	TR25	-1	6	28	Inbound
4.5e-11	TR25	-1	83	102	Inbound
4.5e-11	TR25	-1	148	169	Inbound
4.5e-11	TR25	-1	215	233	Inbound
4.5e-11	TR25	-1	277	297	Inbound
4.5e-11	TR29	-1	12	30	Inbound
4.5e-11	TR29	-1	85	104	Inbound
4.5e-11	TR29	-1	178	196	Inbound
4.5e-11	TR29	-1	247	268	Inbound
4.5e-11	TR37	-1	57	77	Inbound
4.5e-11	TR37	-1	132	151	Inbound
4.5e-11	TR37	-1	198	218	Inbound
4.5e-11	TR37	-1	263	282	Inbound
4.5e-11	TR37	-1	321	346	Inbound
4.5e-11	TA13	-1	27	47	Inbound
4.5e-11	TA13	-1	104	123	Inbound
4.5e-11	TA13	-1	170	190	Inbound
4.5e-11	TA13	-1	235	254	Inbound
4.5e-11	TA13	-1	299	318	Inbound
4.5e-11	TA41	-1	30	50	Inbound
4.5e-11	TA41	-1	97	117	Inbound
endgroup	Inbound
startgroup	Outbound
4.5e-11	AT11	-1	66	87	Outbound
4.5e-11	AT11	-1	119	139	Outbound
4.5e-11	AT11	-1	186	210	Outbound
4.5e-11	AT11	-1	255	275	Outbound
4.5e-11	AT32	-1	59	80	Outbound
4.5e-11	AT32	-1	119	139	Outbound
4.5e-11	AT32	-1	186	210	Outbound
4.5e-11	AT32	-1	255	275	Outbound
4.5e-11	AT43	-1	55	76	Outbound
4.5e-11	AT43	-1	108	128	Outbound
4.5e-11	AT43	-1	178	200	Outbound
4.5e-11	AT43	-1	244	264	Outbound
4.5e-11	AT50	-1	55	76	Outbound
4.5e-11	AT50	-1	108	128	Outbound
4.5e-11	AT50	-1	178	200	Outbound
4.5e-11	AT50	-1	244	264	Outbound
4.5e-11	AT67	-1	52	73	Outbound
4.5e-11	AT67	-1	105	124	Outbound
4.5e-11	AT67	-1	173	197	Outbound
4.5e-11	AT67	-1	237	261	Outbound
4.5e-11	AT79	-1	54	75	Outbound
4.5e-11	AT79	-1	107	125	Outbound
4.5e-11	AT79	-1	186	206	Outbound
4.5e-11	AT79	-1	255	279	Outbound
4.5e-11	AT161	-1	52	73	Outbound
4.5e-11	AT161	-1	105	125	Outbound
4.5e-11	AT161	-1	172	193	Outbound
4.5e-11	AT161	-1	237	261	Outbound
4.5e-11	AT164	-1	59	80	Outbound
4.5e-11	AT164	-1	119	139	Outbound
4.5e-11	AT164	-1	188	211	Outbound
4.5e-11	AT164	-1	255	275	Outbound
4.5e-11	AT165	-1	47	67	Outbound
4.5e-11	AT165	-1	99	117	Outbound
4.5e-11	AT165	-1	171	195	Outbound
4.5e-11	AT165	-1	233	254	Outbound
4.5e-11	CE29	-1	104	125	Outbound
4.5e-11	CE29	-1	155	176	Outbound
4.5e-11	CE29	-1	225	243	Outbound
4.5e-11	CE29	-1	295	315	Outbound
4.5e-11	CI2	-1	46	67	Outbound
4.5e-11	CI2	-1	99	119	Outbound
4.5e-11	CI2	-1	165	184	Outbound
4.5e-11	CI2	-1	236	255	Outbound
4.5e-11	CI10	-1	87	108	Outbound
4.5e-11	CI10	-1	142	160	Outbound
4.5e-11	CI23	-1	50	70	Outbound
4.5e-11	CI23	-1	124	144	Outbound
4.5e-11	CI23	-1	191	209	Outbound
4.5e-11	CI23	-1	252	270	Outbound
4.5e-11	CI23	-1	320	339	Outbound
4.5e-11	DM18	-1	86	103	Outbound
4.5e-11	DM18	-1	145	166	Outbound
4.5e-11	DM18	-1	213	238	Outbound
4.5e-11	DM18	-1	283	303	Outbound
4.5e-11	GG9	-1	85	107	Outbound
4.5e-11	GG9	-1	139	158	Outbound
4.5e-11	GG9	-1	206	224	Outbound
4.5e-11	GG9	-1	275	295	Outbound
4.5e-11	GG10	-1	25	55	Outbound
4.5e-11	GG11	-1	9	28	Outbound
4.5e-11	GG11	-1	62	82	Outbound
4.5e-11	GG11	-1	129	147	Outbound
4.5e-11	GG11	-1	200	220	Outbound
4.5e-11	GG20	-1	77	97	Outbound
4.5e-11	GG20	-1	135	154	Outbound
4.5e-11	GG20	-1	203	231	Outbound
4.5e-11	GG20	-1	274	295	Outbound
4.5e-11	GG23	-1	52	69	Outbound
4.5e-11	GG23	-1	110	130	Outbound
4.5e-11	GG23	-1	178	203	Outbound
4.5e-11	GG35	-1	12	30	Outbound
4.5e-11	GG35	-1	84	104	Outbound
4.5e-11	GG35	-1	151	172	Outbound
4.5e-11	GG35	-1	217	235	Outbound
4.5e-11	GG35	-1	280	299	Outbound
4.5e-11	GG42	-1	45	63	Outbound
4.5e-11	GG42	-1	98	118	Outbound
4.5e-11	GG42	-1	163	191	Outbound
4.5e-11	GG42	-1	234	254	Outbound
4.5e-11	GG51	-1	59	80	Outbound
4.5e-11	GG51	-1	113	133	Outbound
4.5e-11	GG51	-1	180	198	Outbound
4.5e-11	GG51	-1	249	269	Outbound
4.5e-11	NIPAL2	-1	88	110	Outbound
4.5e-11	NIPAL2	-1	144	162	Outbound
4.5e-11	NIPAL2	-1	209	235	Outbound
4.5e-11	NIPAL2	-1	278	298	Outbound
4.5e-11	NPAL3	-1	75	96	Outbound
4.5e-11	NPAL3	-1	133	152	Outbound
4.5e-11	NPAL3	-1	201	229	Outbound
4.5e-11	NPAL3	-1	271	293	Outbound
4.5e-11	NPAL1	-1	115	137	Outbound
4.5e-11	NPAL1	-1	169	188	Outbound
4.5e-11	NPAL1	-1	236	254	Outbound
4.5e-11	NPAL1	-1	305	325	Outbound
4.5e-11	NIPA1	-1	3	11	Outbound
4.5e-11	NIPA1	-1	26	47	Outbound
4.5e-11	NIPA1	-1	93	114	Outbound
4.5e-11	NIPA1	-1	161	181	Outbound
4.5e-11	NIPA1	-1	226	247	Outbound
4.5e-11	NIPA1	-1	291	311	Outbound
4.5e-11	NIPAL4	-1	116	138	Outbound
4.5e-11	NIPAL4	-1	192	212	Outbound
4.5e-11	NIPAL4	-1	259	280	Outbound
4.5e-11	NIPAL4	-1	325	343	Outbound
4.5e-11	NIPAL4	-1	388	407	Outbound
4.5e-11	NIPA2	-1	57	79	Outbound
4.5e-11	NIPA2	-1	111	130	Outbound
4.5e-11	NIPA2	-1	178	203	Outbound
4.5e-11	NIPA2	-1	247	268	Outbound
4.5e-11	MM1	-1	88	109	Outbound
4.5e-11	MM1	-1	144	162	Outbound
4.5e-11	MM1	-1	208	226	Outbound
4.5e-11	MM1	-1	278	298	Outbound
4.5e-11	MM16	-1	79	100	Outbound
4.5e-11	MM16	-1	137	156	Outbound
4.5e-11	MM16	-1	205	224	Outbound
4.5e-11	MM16	-1	275	297	Outbound
4.5e-11	MM24	-1	83	102	Outbound
4.5e-11	MM24	-1	158	178	Outbound
4.5e-11	MM24	-1	226	244	Outbound
4.5e-11	MM24	-1	295	315	Outbound
4.5e-11	MM34	-1	61	81	Outbound
4.5e-11	MM34	-1	115	135	Outbound
4.5e-11	MM34	-1	182	200	Outbound
4.5e-11	MM34	-1	253	273	Outbound
4.5e-11	MM36	-1	115	137	Outbound
4.5e-11	MM36	-1	169	188	Outbound
4.5e-11	MM36	-1	236	254	Outbound
4.5e-11	MM36	-1	305	325	Outbound
4.5e-11	MM53	-1	57	79	Outbound
4.5e-11	MM53	-1	111	130	Outbound
4.5e-11	MM53	-1	178	203	Outbound
4.5e-11	MM53	-1	247	268	Outbound
4.5e-11	NV5	-1	42	62	Outbound
4.5e-11	NV5	-1	97	115	Outbound
4.5e-11	NV5	-1	161	179	Outbound
4.5e-11	NV5	-1	230	251	Outbound
4.5e-11	NV6	-1	42	62	Outbound
4.5e-11	NV6	-1	97	115	Outbound
4.5e-11	NV6	-1	161	179	Outbound
4.5e-11	NV6	-1	230	251	Outbound
4.5e-11	NV20	-1	73	94	Outbound
4.5e-11	NV20	-1	136	153	Outbound
4.5e-11	NV20	-1	200	224	Outbound
4.5e-11	NV20	-1	269	290	Outbound
4.5e-11	TR6	-1	37	56	Outbound
4.5e-11	TR6	-1	91	111	Outbound
4.5e-11	TR6	-1	158	176	Outbound
4.5e-11	TR6	-1	230	250	Outbound
4.5e-11	TR9	-1	70	91	Outbound
4.5e-11	TR9	-1	129	147	Outbound
4.5e-11	TR9	-1	196	215	Outbound
4.5e-11	TR9	-1	266	289	Outbound
4.5e-11	TR14	-1	41	62	Outbound
4.5e-11	TR14	-1	96	118	Outbound
4.5e-11	TR14	-1	167	186	Outbound
4.5e-11	TR14	-1	238	258	Outbound
4.5e-11	TR25	-1	55	77	Outbound
4.5e-11	TR25	-1	109	128	Outbound
4.5e-11	TR25	-1	176	200	Outbound
4.5e-11	TR25	-1	245	265	Outbound
4.5e-11	TR29	-1	57	79	Outbound
4.5e-11	TR29	-1	151	172	Outbound
4.5e-11	TR29	-1	217	235	Outbound
4.5e-11	TR29	-1	280	299	Outbound
4.5e-11	TR37	-1	104	126	Outbound
4.5e-11	TR37	-1	158	178	Outbound
4.5e-11	TR37	-1	225	243	Outbound
4.5e-11	TR37	-1	294	315	Outbound
4.5e-11	TA13	-1	76	98	Outbound
4.5e-11	TA13	-1	130	150	Outbound
4.5e-11	TA13	-1	197	223	Outbound
4.5e-11	TA13	-1	266	287	Outbound
4.5e-11	TA41	-1	71	91	Outbound
endgroup	Outbound
