# Supplementary material for: Functional specialization in nucleotide sugar transporters occurred through differentiation of the gene cluster EamA (DUF6) before the radiation of Viridiplantae
Source: BMC Evol Biol. 2011 May 12;11:123. doi: 10.1186/1471-2148-11-123 (PMC3111387; doi:10.1186/1471-2148-11-123)
Supplement: Additional file 4 — Alignments for 19 DMT families in Jalview format. Alignments for 19 DMT families in Jalview format. The archive file contains alignment files that can be loaded in Jalview, and '.mup' files that contain Phobius TM predictions and pfam_scan domain location predictions as Jalview loadable markup language. [file 1471-2148-11-123-S4.TGZ › duf914.aln]

>AT22
MA----------------------------------------------------------
------------------------------------------------------------
------MGFDFNEMNKTKKTLIGLGLGQILSLLCTSNAFTSSELARK-------------
-------------GINAPTSQT---FLSYTLLAVVYGGIM--------------------
------------------------------------------------------------
------------------LYR------RPTIKGKWYHYFLL-ALVDVEGNFLVVKANQ--
-YTSITSI-------------------------MLLDCWAIPCVLVLTWMFLKTKYRLMK
ISGVFICIAGVVM---VLFSDVHAGSR---AGGSNPVKGDFLVLAGATLYAVSNTTEEFL
VKNAD----T--V-ELMTFMGLFGAIISAIQVA-----------------IFEQ--GELK
AIHWSADA-------------------------------VFPFLRFAITMFLFYSLLPIL
LRTNGSTMFTLSLLTSDMWAVL---IRIFAYHEKVDWLYYLAFATTAIGLIIYSMK----
---------------EKDEEEEREEQ----------------------------------
----------------------------------------------RKKLLDEEEGQSLP
----DTSL
>AT80
M-----------------------------------------------------------
------------------------------------------------------------
-------GFDLKEI-RTKKTLIGLGLGQLLSLLATSNGFTSSELARK-------------
-------------GINVPTSQC---FLNYVLLAIVYGSIM--------------------
------------------------------------------------------------
------------------LYR------RSDIKAKWYYYFLL-AFVDVEANFLVVKAYQ--
-YTSLTSV-------------------------MLLDCWAIPCVLVLTWFYLKTKYRLMK
ISGVFICIVGVFM---VVFSDVHAGDR---AGGSNPVKGDFLVLAGATLYAVSNTSEEFL
VKNAD----T--V-ELMTFLGFFGAIISAIQVS-----------------ILER--DELK
AIHWSTGAVGFLAMAISILTSANQRRHILVYLLHFSRFQVFPFLRFTLTMFLFYPLVPVL
LKTNGATMFNLSLLTSDMWAVL---IRTFGYHEKVDWLYFLAFATTATGLIIYSMK----
---------------EKDQEEHRFEE----------------------------------
---------------------------------------VGDEAAMQRKLLGEDD-----
----EPGT
>AT147
MS----------------------------------------------------------
------------------------------------------------------------
--------------TKLWRWVLGLIYLFAVATIWIAASFVVQSVVEA-------------
--------------GVSPFLIT---FICNSLFVVYLPLFEIGRYLEDAYGSLLFWRSKRS
HLMELVESEKAVLLGKDVSGVKSDATESSGLVVREQEISEGGNGIESGLENIELEID---
------ASVNVSDGASGVSNKGLDEKGRWTRMRVAKVSLVI-CPFWFLAQLTFNVSLK--
-YTTVTSN-------------------------TILSSASSLFTFLVSLIFLGEKFTWLK
LFSVLLCMSGTII---VSMGDSESKSN---AVAKNPLLGDILSLVSAALYAVYITLIRKK
LPDDDERNGRVSMAQFLGFLGLFNFFIFLPPAL-----------------ILNFTKRERF
NALTLKQF-------------------------------GLVVGKGLLDNVLSDYLWAKA
VLLTTTTVATAGLTIQVPLAAI---VDSL-SGNKPSFTDYIGAAAVMVGFAGINIP----
--------SEMFCKSKETAIELEPGT----------------------------------
----------------------------------------------SFTDPPPIVPDSIR
VDSSLTVV
>AT153
MV----------------------------------------------------------
------------------------------------------------------------
-------CFNFNEM-KTKKTLIGLGLGQIISLLSTLIASIASEIARK-------------
-------------GISAPTSQT---FLGYVSLAIVYGGIM--------------------
------------------------------------------------------------
------------------LYR------RSAIKVKWYHYFLL-AVVDVEANFLVVKAFQ--
-NTSMTSI-------------------------MLLDCWAIPCVLVLTWVFLKTRYRLMK
ISGVVICIVGVVM---VVFSDVHAGDR---AGGSNPVKGDFLVIAGATLYAVSNVTEEFL
VKNAD----V--T-ELMAFLGLFGAIIAAIQIS-----------------IFER--GAVR
AIQWSTEA-------------------------------ILLYIGGALGLFLFYTLITIL
IKNNGSTMFNLSLLTSDMWAIL---IRTFGYHEKVDWLYFLAFATTATGLIIYSMK----
---------------EKDEEEQRSGE----------------------------------
---------------------------------------VVSE---RRKLFDEEDGDSLH
SNLIDAST
>AT163
MV----------------------------------------------------------
------------------------------------------------------------
-------YFNFNRI-KTKKTLIGFGLGQILSLLSTSLSFTSSEIARKDFSFFFFSNHPIF
KHSHELTKFEIFIGINAPTSQS---FLGYVLLAIVYG-----------------------
------------------------------------------------------------
--------------------------------AKWYHYLLL-AFVDVEANFLAEAAEKVI
CYLTIYDE-------------------------ILIR--------FYSCAFLVTKYRLMK
ISGVVICNVGVVM---VVFSDVHAGDR---AGGSNPIKGDFLVIAGATLYAVSNVSQEFL
VKNAD----R--V-QLMSLLGLFGAIIGAIQMY-----------------PSNNKAK---
---------------------------------------TLMFLKTYMC-----------
---------NL-------------------------------------------------
------------------------------------------------------------
------------------------------------------------------------
--------
>CE50
MT----------------------------------------------------------
--------------------NCGAESTSAPPQANGHLRPPGIQPHRNPFTPPP-LPSPDE
FDDAINCSPCCDDP-NVSRTFKALILGQILSLCLCGTGVSSQLLVNQ-------------
-------------NVNAPAAQA---FSNYFLLCFVYCISL--------------------
------------------------------------------------------------
------------------ACKNDENGLVVVLRKRGWRYLIL-AIIDVEANYMIVKAYQ--
-YTNLTSV-------------------------QLLDCATIPTVLFLSWLFLSVRYLASH
ILGVTICIIGIAC---VIWADALGDKG-ALDGGSNKVLGDILCLAAAVMYAICNVAEEFL
VKQHS----R--T-EYLGMLGLFGCIVSGVQTA-----------------VFEQ--EALS
KIVWDGTI-------------------------------VSYFALFAFSMFIFYSLVTVV
LQKTSALMFNLSTLTADFYSLL---FGIFMFKDTFHYLYFVSFIVCIIGSVIYSMK----
---------------ETQVRDADEPRRVCPCLFVCCCCCGCCFEEGDSTEGSIDVSPSPN
ERMQMGLNPRGSMSPCPVHGGSQQL-----------------------------------
-----SHL
>CI4
KM----------------------------------------------------------
------------------------------------------------------------
--------------WTPYQLFIAVGMVITGSINTLATKWADKQSAPG-------------
------PNGV-VHAFDHPFLQAVGMFIGEFSCLVVFQIWI--------------------
------------------------------------------------------------
-----------RYQKWTIKKDPTKEVNFGNQKFSPFLFLGP-AVCDMTATSLMYIGLN--
-YTYASSF-------------------------QMLRGAIIVFTALLSVAFLRQFITKKK
WLGIFLVLVGLVL---VGLSDILFNSN-SQYGPNEVITGDLIILIAQIISATQVVLEEKF
VNGKD----ILPL-QAVGWEGFFGMTILGTLLIPMYFIPASS-FSNNPRGVLEDALDGLY
QIGQNSTL-------------------------------ALAQIGSVCSIAFFNF---FG
ISVTKQLNATTRMVLDSIRTIVIWGVSLAVKWSTFQYLQAIGFVVLIGGTVIYNNLAPIP
CLDPPPQVQPINESKPEYSD----------------------------------------
------------------------------------------------------------
--------
>CI38
------------------------------------------------------------
------------------------------------------------------------
-----------------RSTFRPIVFGQILSLLICGMATTSEFLQQN-------------
-------------NVSVPLLQS---SMNYFLLGIVYTLYL--------------------
------------------------------------------------------------
------------------CFKK-DENGKRVLKKHWWKYALL-ALIDVEANYMVILAYQ--
-YTSLTSVQVLRFCGLLCIETIHKYFHNTLVLFQLLDIFVIPAAMFLSFFFLKVRYLPIH
FIGLVIAIIGVVC---MVVADVLLGKG---GTSNNAALGDFLVLGGATCYAISNVAMEFV
SKKHN----SGPT-EILAMYGLFCPLICGVQMA-----------------LLER--QALT
QIVWTSTV-------------------------------ILLLLGFGACMFIFYSLMPYV
MKISSATAVNISLLTS--------------------------------------------
------------------------------------------------------------
------------------------------------------------------------
--------
>DD11
MILKLYTNLINKK------------------------------------------NEIEN
KNIILGEINSNNNINNNENNENSNNIDNNNKCKLGYDKENINN-----------DNINNN
NNTIISNKIIKENKKGDRNKFLGIIIVILITIFQTGFSELSSFVVTG-------------
-------------DYNSPFMIG---WFNTIFLLFSFLIEFILIKFELN------------
---------------KEKKELLNINNEPP-----------QKQDTILKRFKSKFKNQ---
------IIFDNETGAETI------SPNGITLKKLIIISIPI-TILYIILNWLWVLSLS--
-MTETSIA-------------------------TALYQSATVFCFFLSIIILKEKIRILK
SLSILIFMGGLVG---IVVATTTTTTD-GDDKFPNAILGDILMIVSAFLWGLYEVLTSKF
IGDAN----RTIVNTYMGLIGLFNLIIGIPIII-----------------ILNFIKFELF
KIPDSYTF-------------------------------IMILVNAIVG-FSVLYLIVWG
LSVTSPLFVRSGELMTIPSTLI---FDILFKKMKLPLLAIPGYILIVIGFVLSVFI----
-------ESRQIKKKEKLKNQKGENG----------------------------------
------------------------------------------------NEKNQKKENQQF
NQFSEINL
>DD23
MSNNNNNSNNNESDIITSNNNNNNNNNNVEYEYNNNVNHYENNNIIENEELYIITDDINN
NKYIRNNNNNNNNNNNNNSNNNSNNKDNNRINKGSSSSISSNEITDITPIIKSINGDNED
DELPLSISQKESNTKKVRRHVIGSLLVLSVVSLWVASSIITQIIFTS-------------
------------ESYDKPFFLT---YFGTSIFSFYLGGYF--------------------
---------------IKWKKWTSIPFNTKQDNDYDYENNLNKNESTTPIIIKDKNLETGL
SKTISTSTTTTTTTTTTTTTTTATTNYKFTLKQILRISLLL-APFWFFANYTYNLSLD--
-KTSVSTN-------------------------TILSTLSGIFSLFLSVIFKVDKFTIEK
LFATLLTLSGVIL---VSYSDFDKNSN-----GSDTVVGDILAIVGAFLYGLYSVLVKKL
IGSEE----NLPMPMMFGYLGLFNLIFLWPIFF-----------------ILNLTSWEVF
ELPSSRVL-------------------------------VYLIFNGIFGSFISDLLDSYS
VVMTSPVINSIGLSLSIPFAMI---SDFVRTGKKFTLMYLFGSCLVVLGFLLINLASSIF
EKNLKFIEAKLFSRVKNLLNIKKND-----------------------------------
------------------------------------------------------------
--------
>DD26
MT----------------------------------------------------------
------------------------------------------------------GIISSI
KESSFFKSGFIDKR-LIKKRLTGLALGQLLSVMIAGTGIFSQLLVKK-------------
------------YGVNIPTTQS---LLNYILLC-VYLLVL--------------------
------------------------------------------------------------
------------------VKR---GVLWETIKTKSIYFAPL-ALVDLEANYIVVKAYQ--
-YTTITSV-------------------------MLLDCFTIPCVVVLSRIFLKTRFTFVH
IIAVLIALAGMAI---LVVSDIIEGES--ANGGSNPLLGDFLCLASSVCYAISNVGQEAT
VKKYD----R--V-TYLAMIGLYGSIFCGIQIA-----------------ILER--NELA
TMAWSGGV-------------------------------VGYIVGFALCLFIMYSFTPTM
MEIAGATVMNLSLLTSDMFGII---VAIFVFDRDLSWLYFLSFFVIVSALVIYNLS----
---------------APHVKSSEVQN---------------LINNDNSNNNNISNYNNGS
LNDSSNNNNNSNNNSSDLTNSSTNLILDNGDEITPGGADILSSTVDEITTSGESEENLNG
LENNENNV
>DD27
MT----------------------------------------------------------
------------------------------------------------------------
-------------------------IINNDNISLATSAKLSQFIVSG-------------
-------------DYKGPFTII---GLKTKILSFSLVIEFILLKIELI------------
---------------KERKDGLKINFDDSISGSCNYELNYTKQDTLFQRFQSKFKIE---
------HTINPENG-ETI-------NTGITLKKLFIISIPM-SILFVALNWIWMLAIS--
-MTEVSIS-------------------------TALY------------------LKILK
TISVIIFMGGIVG---IAITTVGTS----KGEYPHAIKGEILMIISAAMWGLYEVLTSKF
IGDAN----RTIVHTYMGLIAFVNLILGIPVIV-----------------ILNVTNFEPF
SVPSISVF-------------------------------GMLLLNAFVG-FSVNYLINWG
LSVTSPLFVRSGELMVIVATLL---FDIIIKHMKLPLLALPGYSLIVIGFILSVYI----
-------ESRDIKQQQEKEKEKQKNN----------------------------------
------------------------------------------------NGETESLLNY--
--------
>GG15
MA----------------------------------------------------------
------------------------------------------------------------
--------------WSRYQLGLAALMLLTGSINTLAAKWADNFSAAG-------------
------CGGTEEHSFQHPFLQAVGMFLGEFSCLAVFYLLL--------------------
------------------------------------------------------------
----------------CRDRRRPEPSMAPSQPFSPLLFLPP-ALCDMTGTSIMYVALN--
-MTSASSF-------------------------QMLRGSVIIFTGLLSVAFLGRKLELSQ
WLGILVTIVGLVV---VGLADLHSSHD-QKHKLSEVITGDLLIIMAQVIVAIQMVLEEKF
VYKHD----VHPL-RAVGTEGFFGFIILALLLIPMYYIPAGS-FSGNPRRVLEDALDAFC
QISRQPLI-------------------------------ALALLGNISSIAFFNF---AG
ISVTKEISATTRMVLDSLRTVVIWAVSLALGWELFHGLQILGFAILLMGAALYNGL----
---HRPVLARLARS-RADGSEAEREG----------------------------------
------------------------------------------------LLNAEN-AAINS
ER------
>GG19
ME----------------------------------------------------------
--------------------AAGAAEDAARDAAQAAAQATAAAEAPPP---GI------A
A--AGLRRLLADKL-CTWHILKTVLLGQMLSLFICGTAVTSQYLAEQ-------------
------------YQVNTPMFQS---FINYSLLLLVYTTML--------------------
------------------------------------------------------------
------------------AFRTGGDSLRQILKQRWWKYIFL-GLADVEANYTIVKAYQ--
-YTTLTSV-------------------------QLLDCFGIPVLMALSWFILRARYRLIH
FIAVAVCLLGVGT---MVGADILAGRQ--DSEGSDVVIGDVLVLLGASLYAISNVSEEYI
VKNLS----R--V-EFLGMVGLFGTIISGLQLA-----------------ILEH--KDIM
EIQWNWKI-------------------------------ALLFIVFALCMFGLYSSMPVV
IKVTSATSVNLGILTADLYSLF---FGLFLFYYKFSGLYILSFVIIMVGFVLYCST----
---------------PTQTAEP--TT--VPQ------------PCNAGLD------NAAL
KLDEN-DSETPAVAVHYTRGESVVV-----------------------------------
-----STD
>GG52
------------------------------------------------------------
------------------------------------------------------------
------------------------------------------------------------
---------------------T---YLFYIIILFSFLTA---------------------
------------------------------------------------------------
----------------------GEENLLAILKRRWWKYMIL-GIVDIEANYLVVKAYQ--
-YTTLTSV-------------------------QLLDCFVIPVVILLSWFFLLVRYKAVH
FIGIVVCILGMGC---MAGADVLVGRQ--QGAGENKLIGDLLVLGGATLYGISNVCEEYI
VRNLS----R--V-EFLGMIGLFGSFFSGIQLA-----------------IMEH--KELL
KVPWDWQI-------------------------------GLLYVGFSACMFGLYSFMPVV
IKKTSATAVNLSLLTADLYSLF---CGLFLFHYKFSGLYLLSFFTILVGLVLYSST----
---------------STYVAQD--PR--VYKQFRNPSGPVVDLPTTGQLEPSVTYTSLGQ
ETEEE-----PHVRVA--------------------------------------------
--------
>C2orf18
MA----------------------------------------------------------
------------------------------------------------------------
--------------WTKYQLFLAGLMLVTGSINTLSAKWADNFMAEG-------------
------CGGSKEHSFQHPFLQAVGMFLGEFSCLAAFYLLR--------------------
------------------------------------------------------------
----------------CRAAGQSDSSVDPQQPFNPLLFLPP-ALCDMTGTSLMYVALN--
-MTSASSF-------------------------QMLRGAVIIFTGLFSVAFLGRRLVLSQ
WLGILATIAGLVV---VGLADLLSKHD-SQHKLSEVITGDLLIIMAQIIVAIQMVLEEKF
VYKHN----VHPL-RAVGTEGLFGFVILSLLLVPMYYIPAGS-FSGNPRGTLEDALDAFC
QVGQQPLI-------------------------------AVALLGNISSIAFFNF---AG
ISVTKELSATTRMVLDSLRTVVIWALSLALGWEAFHALQILGFLILLIGTALYNGL----
---HRPLLGRLSRG-RPLAEESEQER----------------------------------
------------------------------------------------LLGGTR-TPIND
AS------
>SLC35F2
ME----------------------------------------------------------
------------------------------------ADSPAGPGAPEPLAEGA------A
AEFSSLLRRIKGKL-FTWNILKTIALGQMLSLCICGTAITSQYLAER-------------
------------YKVNTPMLQS---FINYCLLFLIYTVML--------------------
------------------------------------------------------------
------------------AFRSGSDNLLVILKRKWWKYILL-GLADVEANYVIVRAYQ--
-YTTLTSV-------------------------QLLDCFGIPVLMALSWFILHARYRVIH
FIAVAVCLLGVGT---MVGADILAGRE--DNSGSDVLIGDILVLLGASLYAISNVCEEYI
VKKLS----R--Q-EFLGMVGLFGTIISGIQLL-----------------IVEY--KDIA
SIHWDWKI-------------------------------ALLFVAFALCMFCLYSFMPLV
IKVTSATSVNLGILTADLYSLF---VGLFLFGYKFSGLYILSFTVIMVGFILYCST----
---------------PTRTAEPAESS--VPP------------VTSIGID------NLGL
KLEEN-LQETHSAVL---------------------------------------------
--------
>SLC35F1
MI----------------------------------------------------------
--------------------PPEQPQQQLQ-PPSPAPPNHVVTTIENLPAEGSGGGGSLS
ASSRAGVRQRIRKV-LNREMLISVALGQVLSLLICGIGLTSKYLSED-------------
------------FHANTPVFQS---FLNYILLFLVYTTTL--------------------
------------------------------------------------------------
------------------AVRQGEENLLAILRRRWWKYMIL-GLIDLEANYLVVKAYQ--
-YTTLTSI-------------------------QLLDCFVIPVVILLSWFFLLIRYKAVH
FIGIVVCILGMGC---MVGADVLVGRH--QGAGENKLVGDLLVLGGATLYGISNVWEEYI
IRTLS----R--V-EFLGMIGLFGAFFSGIQLA-----------------IMEH--KELL
KVPWDWQI-------------------------------GLLYVGFSACMFGLYSFMPVV
IKKTSATSVNLSLLTADLYSLF---CGLFLFHYKFSGLYLLSFFTILIGLVLYSST----
---------------STYIAQD--PR--VYKQFRNPSGPVVDLPTTAQVEPSVTYTSLGQ
ETEEE-----PHVRVA--------------------------------------------
--------
>MM11
MA----------------------------------------------------------
------------------------------------------------------------
--------------WTKYQLFLAGLMLVTGSINTLSAKWADNFVAEG-------------
------CGGSQEHSFKHPFVQAVGMFLGEFSCLAAFYLLK--------------------
------------------------------------------------------------
----------------CQGRRQSASSVEPQQPFNTLLFLPP-ALCDMTGTSIMYVALN--
-MTSASSF-------------------------QMLRGAVIIFTGLFSVAFLDRRLAPSQ
WLGILITIAGLVV---VGLADLLSKHD-SQHKLSEVITGDLLIIMAQIIIAIQMVLEEKF
VYKHN----IHPL-QAVGIEGFFGFVILSLLLVPMFYIPTAS-FSGNPRGVLEDALDAFC
QVGRQPLI-------------------------------ALALLGNISSIAFFNF---SG
ISVTKELSATTRMVLDTLRTIVIWAFTLALGWEIFYPLQILGFLILLMGTALYNGL----
---HRPLLAFLSRRWRLPTQEGEQER----------------------------------
------------------------------------------------LLGDSR-TPINE
AS------
>MM20
ME----------------------------------------------------------
------------------------------------AESPASAGASEPRALGT------V
DSIGSQLSRIRRKL-FTWDILKTIALGQMLSLCICGTAITSQYLAEK-------------
------------YRVNTPMLQS---FINYCLLFLVYTLML--------------------
------------------------------------------------------------
------------------AFQSGSDNLLEILRRKWWKYTLL-GLADVEANYLIVRAYQ--
-YTTLTSV-------------------------QLLDCFGIPVLMALSWFILRARYKVIH
FIAVFVCLLGVGT---MVGADILAGRE--DNSGSDVLIGDILVLLGASLYAVSNVCEEYI
VKKLS----R--Q-EFLGMVGLFGTIISGIQLL-----------------IVEY--KDIA
RIQWDWKI-------------------------------ALLFVAFALCMFCLYSFMPLV
IKVTSATSVNLGILTADLYSLF---FGLFLFEYKFSGLYILSFTVIMVGFILYCST----
---------------PTRTVEPPESS--VPP------------VTSIGID------NLGL
KLEESGLPETHSAVL---------------------------------------------
--------
>MM37
MI----------------------------------------------------------
--------------------PPEPPQPQLQPPPPPAPPNHVVTTIENLPAEGS-GGVSLS
ASSRASMRQRIRKV-LNREMLISVALGQVLSLLVCGIGLTSKYLAED-------------
------------FHANTPVFQS---FLNYILLFLVYTTTL--------------------
------------------------------------------------------------
------------------AVRQGEENLLAILRRRWWKYMIL-GLIDLEANYLVVKAYQ--
-YTTLTSV-------------------------QLLDCFVIPVVILLSWFFLLIRYKAVH
FIGIVVCILGMGC---MVGADVLVGRH--QGAGENKLVGDLLVLGGATLYGISNVWEESI
IRTLS----R--V-EFLGMIGLFGAFFSGIQLA-----------------IMEH--KELL
KVPWDWQI-------------------------------GLLYVGFSACMFGLYSFMPVV
IKKTSATSVNLSLLTADLYSLF---CGLFLFHYKFSGLYLLSFFTILIGLVLYSST----
---------------STYIAQD--PR--VYKQFRNPSGPVVDLPSTAQVEPSVTYTSLGQ
ETEEE-----PHVRVA--------------------------------------------
--------
>NV42
MSEENNQLTFS-------------------------------------------------
------------------------------------------------------------
---------------CSRRTLLIICFGQLMSLCLCGTSVFSQLLAST-------------
------------NGIETPTSQS---FLNYILLMFAFTSQL--------------------
------------------------------------------------------------
------------------VYD--WRHFVCVLKERGWKYFLL-ALTDVEANFLVVKAYQ--
-YTNLTSI-------------------------QVLDCFALVTVLALSFIFLKVRYKWIH
YGGIGVCLVGIAC---MVTADYFGSRN--YGPGTNQVIGDILVLSGSVLYGVSNVAQEFV
VKKFS----K--I-EFLGMLGLFGSVISGIQVA-----------------ILER--HALE
GVTWSYDV-------------------------------VLYFLGFAVVLFLFYALIPNL
MKMSSAAMVNLSILTADFYTLL---FGLFLFKDKFSALYFVAFVLTFSGVVIYNTK----
---------------PEPRIPRAQPE--------------DQYAGITQDSPDLQLHSCCQ
RAETHGNDEEKPIIGT--------------------------------------------
--------
>TA16
M-----------------------------------------------------------
------------------------------------------------------------
--------------FTKYQWFLAGLMLVTGSINTLSTKWADRQSAKG-------------
------CNNYPSHPFDHPFFQACCMFIGELSCLLVFKLTV--------------------
------------------------------------------------------------
----------------FVAKRRNKAIDIGSQTFNPIVFLPA-ACCDMTATSLMYIGLN--
-MTYASSF-------------------------QMLRGSVIIFTGLLSVGFLHRVLRPFQ
WLGMFTIIIGLAV---VGLSDILFNKDTTKHSAPYPLSGDMIIIMAQIIVAIQMCYEERF
VLRYN----VPPL-QAVGWEGFFGFFILGILLIPFYFIHANEMFSHSPQFRLEDALDAFC
QMGNSKII-------------------------------VIAMIGNIISIAFFNF---SG
ISVTKEMNATTRMVLDSLRTMIIWAVGLIAMWEKFQYLQIIGFVMLIIGTCVYNDLLVGP
FFRKRGLLLRIFDL-PEATPLRDTEK----------------------------------
------------------------------------------------LLSPPDYESVAD
ERTRLINS
>TA37
MT----------------------------------------------------------
------------------------------------------------------------
----------------------------APSIDNVSTKIVPVAAANPAVWDVIRDDVKKV
KIRDKDYKSYKQLNCENLLKKL--------------------------------------
------------------------------------------------------------
----------------------------KARRRKLWKILWLSMLMAFVLAFQQVIGYK--
-LKKIFSI-------------------------RLL-----PTTTFLGY-----------
--GITVCLLGIRLSPFIVQADYLMQTT---------------------------------
------------------------------------------------------------
---------------------------------------GLLILAYGVSFAIFNVLAAAI
IELSDSIMLTLCLLPCPLYSNI---ILTFLEKSKIQFNTLTSVMIIIIGYGTYMLE----
---------------PVREGERIRNL----------------------------------
---------------------------------------MASELNRKRIIDAYDENLIRR
STRNKLKI
>TA46
------------------------------------------------------------
------------------------------------------------------------
-----------------RQFWKIILLGQFLAFMICGTAVSSQVLQAR-------------
------------HGVDAPTAQS---FINYLALAFVYMPLF--------------------
------------------------------------------------------------
------------------VFR--PKRLHKVLRWRSLGYFLV-ALADVEANYLLVKAYQ--
-YTTLTSV-------------------------QLLDCITIPAVMILSRIFLKVHYRIVH
LVGVIICMSGVGA---LIGAD--AQNN--HAPGQNPILGDMYALIGATLYAVTNVAEEYS
VKFYT----R--L-EFLGMIGFFGSLISGIQLI-----------------ILER--QQLV
LAEWNSEI-------------------------------IGLFIGFGICMFLLYSLAPVY
MRMSSATTFNLSILTADFYVFI---FGLALFHFKFSGLYILSFCLVVVGLIVYN------
------------------------------------------------------------
------------------------------------------------------------
--------
