# Supplementary material for: Functional specialization in nucleotide sugar transporters occurred through differentiation of the gene cluster EamA (DUF6) before the radiation of Viridiplantae
Source: BMC Evol Biol. 2011 May 12;11:123. doi: 10.1186/1471-2148-11-123 (PMC3111387; doi:10.1186/1471-2148-11-123)
Supplement: Additional file 4 — Alignments for 19 DMT families in Jalview format. Alignments for 19 DMT families in Jalview format. The archive file contains alignment files that can be loaded in Jalview, and '.mup' files that contain Phobius TM predictions and pfam_scan domain location predictions as Jalview loadable markup language. [file 1471-2148-11-123-S4.TGZ › duf914.ph.mup]

Inbound	Sky Blue
Outbound	Violet
startgroup	Inbound
4.5e-11	AT22	-1	34	35	Inbound
4.5e-11	AT22	-1	81	98	Inbound
4.5e-11	AT22	-1	138	157	Inbound
4.5e-11	AT22	-1	195	214	Inbound
4.5e-11	AT22	-1	259	279	Inbound
4.5e-11	AT80	-1	31	32	Inbound
4.5e-11	AT80	-1	75	96	Inbound
4.5e-11	AT80	-1	135	153	Inbound
4.5e-11	AT80	-1	220	239	Inbound
4.5e-11	AT80	-1	287	307	Inbound
4.5e-11	AT147	-1	39	57	Inbound
4.5e-11	AT147	-1	193	212	Inbound
4.5e-11	AT147	-1	249	270	Inbound
4.5e-11	AT147	-1	317	334	Inbound
4.5e-11	AT147	-1	379	397	Inbound
4.5e-11	AT153	-1	51	67	Inbound
4.5e-11	AT153	-1	104	124	Inbound
4.5e-11	AT153	-1	165	183	Inbound
4.5e-11	AT153	-1	229	250	Inbound
4.5e-11	AT153	-1	283	301	Inbound
4.5e-11	AT163	-1	32	33	Inbound
4.5e-11	AT163	-1	114	135	Inbound
4.5e-11	AT163	-1	173	191	Inbound
4.5e-11	CE50	-1	97	116	Inbound
4.5e-11	CE50	-1	158	178	Inbound
4.5e-11	CE50	-1	217	237	Inbound
4.5e-11	CE50	-1	282	304	Inbound
4.5e-11	CE50	-1	337	355	Inbound
4.5e-11	CI4	-1	47	70	Inbound
4.5e-11	CI4	-1	123	140	Inbound
4.5e-11	CI4	-1	181	200	Inbound
4.5e-11	CI4	-1	266	285	Inbound
4.5e-11	CI4	-1	320	340	Inbound
4.5e-11	CI38	-1	23	24	Inbound
4.5e-11	CI38	-1	73	93	Inbound
4.5e-11	CI38	-1	150	172	Inbound
4.5e-11	CI38	-1	217	234	Inbound
4.5e-11	DD11	-1	124	143	Inbound
4.5e-11	DD11	-1	231	248	Inbound
4.5e-11	DD11	-1	285	305	Inbound
4.5e-11	DD11	-1	358	379	Inbound
4.5e-11	DD11	-1	412	432	Inbound
4.5e-11	DD23	-1	175	193	Inbound
4.5e-11	DD23	-1	301	319	Inbound
4.5e-11	DD23	-1	357	381	Inbound
4.5e-11	DD23	-1	426	444	Inbound
4.5e-11	DD23	-1	482	505	Inbound
4.5e-11	DD26	-1	64	80	Inbound
4.5e-11	DD26	-1	115	135	Inbound
4.5e-11	DD26	-1	180	198	Inbound
4.5e-11	DD26	-1	236	262	Inbound
4.5e-11	DD26	-1	300	318	Inbound
4.5e-11	DD27	-1	30	51	Inbound
4.5e-11	DD27	-1	159	179	Inbound
4.5e-11	DD27	-1	223	244	Inbound
4.5e-11	DD27	-1	284	304	Inbound
4.5e-11	GG15	-1	24	25	Inbound
4.5e-11	GG15	-1	89	108	Inbound
4.5e-11	GG15	-1	145	164	Inbound
4.5e-11	GG15	-1	217	234	Inbound
4.5e-11	GG15	-1	293	312	Inbound
4.5e-11	GG19	-1	87	107	Inbound
4.5e-11	GG19	-1	148	167	Inbound
4.5e-11	GG19	-1	207	225	Inbound
4.5e-11	GG19	-1	270	290	Inbound
4.5e-11	GG19	-1	328	345	Inbound
4.5e-11	GG52	-1	6	24	Inbound
4.5e-11	GG52	-1	57	78	Inbound
4.5e-11	GG52	-1	116	134	Inbound
4.5e-11	GG52	-1	179	198	Inbound
4.5e-11	GG52	-1	238	260	Inbound
4.5e-11	C2orf18	-1	24	25	Inbound
4.5e-11	C2orf18	-1	89	108	Inbound
4.5e-11	C2orf18	-1	145	164	Inbound
4.5e-11	C2orf18	-1	216	233	Inbound
4.5e-11	C2orf18	-1	293	312	Inbound
4.5e-11	SLC35F2	-1	76	96	Inbound
4.5e-11	SLC35F2	-1	137	156	Inbound
4.5e-11	SLC35F2	-1	196	216	Inbound
4.5e-11	SLC35F2	-1	259	279	Inbound
4.5e-11	SLC35F2	-1	316	333	Inbound
4.5e-11	SLC35F1	-1	99	117	Inbound
4.5e-11	SLC35F1	-1	158	179	Inbound
4.5e-11	SLC35F1	-1	217	237	Inbound
4.5e-11	SLC35F1	-1	280	300	Inbound
4.5e-11	SLC35F1	-1	339	361	Inbound
4.5e-11	MM11	-1	24	25	Inbound
4.5e-11	MM11	-1	89	109	Inbound
4.5e-11	MM11	-1	145	164	Inbound
4.5e-11	MM11	-1	217	240	Inbound
4.5e-11	MM11	-1	293	312	Inbound
4.5e-11	MM20	-1	76	96	Inbound
4.5e-11	MM20	-1	137	156	Inbound
4.5e-11	MM20	-1	196	216	Inbound
4.5e-11	MM20	-1	259	279	Inbound
4.5e-11	MM20	-1	316	333	Inbound
4.5e-11	MM37	-1	99	117	Inbound
4.5e-11	MM37	-1	159	179	Inbound
4.5e-11	MM37	-1	217	237	Inbound
4.5e-11	MM37	-1	280	300	Inbound
4.5e-11	MM37	-1	339	361	Inbound
4.5e-11	NV42	-1	53	72	Inbound
4.5e-11	NV42	-1	110	131	Inbound
4.5e-11	NV42	-1	171	189	Inbound
4.5e-11	NV42	-1	236	254	Inbound
4.5e-11	NV42	-1	291	309	Inbound
4.5e-11	TA16	-1	23	24	Inbound
4.5e-11	TA16	-1	88	106	Inbound
4.5e-11	TA16	-1	142	163	Inbound
4.5e-11	TA16	-1	217	234	Inbound
4.5e-11	TA16	-1	294	313	Inbound
4.5e-11	TA37	-1	95	119	Inbound
4.5e-11	TA37	-1	157	177	Inbound
4.5e-11	TA46	-1	24	25	Inbound
4.5e-11	TA46	-1	70	87	Inbound
4.5e-11	TA46	-1	125	143	Inbound
4.5e-11	TA46	-1	186	206	Inbound
4.5e-11	TA46	-1	251	270	Inbound
endgroup	Inbound
startgroup	Outbound
4.5e-11	AT22	-1	17	29	Outbound
4.5e-11	AT22	-1	50	69	Outbound
4.5e-11	AT22	-1	104	126	Outbound
4.5e-11	AT22	-1	169	188	Outbound
4.5e-11	AT22	-1	234	252	Outbound
4.5e-11	AT22	-1	285	303	Outbound
4.5e-11	AT80	-1	14	26	Outbound
4.5e-11	AT80	-1	50	66	Outbound
4.5e-11	AT80	-1	102	123	Outbound
4.5e-11	AT80	-1	194	213	Outbound
4.5e-11	AT80	-1	259	280	Outbound
4.5e-11	AT80	-1	313	331	Outbound
4.5e-11	AT147	-1	12	33	Outbound
4.5e-11	AT147	-1	163	181	Outbound
4.5e-11	AT147	-1	219	237	Outbound
4.5e-11	AT147	-1	290	311	Outbound
4.5e-11	AT147	-1	346	367	Outbound
4.5e-11	AT153	-1	15	39	Outbound
4.5e-11	AT153	-1	79	98	Outbound
4.5e-11	AT153	-1	136	153	Outbound
4.5e-11	AT153	-1	195	214	Outbound
4.5e-11	AT153	-1	257	277	Outbound
4.5e-11	AT163	-1	15	27	Outbound
4.5e-11	AT163	-1	77	102	Outbound
4.5e-11	AT163	-1	141	161	Outbound
4.5e-11	AT163	-1	203	222	Outbound
4.5e-11	CE50	-1	63	85	Outbound
4.5e-11	CE50	-1	128	146	Outbound
4.5e-11	CE50	-1	185	205	Outbound
4.5e-11	CE50	-1	249	267	Outbound
4.5e-11	CE50	-1	311	331	Outbound
4.5e-11	CI4	-1	7	27	Outbound
4.5e-11	CI4	-1	90	111	Outbound
4.5e-11	CI4	-1	149	169	Outbound
4.5e-11	CI4	-1	220	237	Outbound
4.5e-11	CI4	-1	297	314	Outbound
4.5e-11	CI38	-1	7	18	Outbound
4.5e-11	CI38	-1	33	53	Outbound
4.5e-11	CI38	-1	122	143	Outbound
4.5e-11	CI38	-1	184	205	Outbound
4.5e-11	CI38	-1	240	264	Outbound
4.5e-11	DD11	-1	88	104	Outbound
4.5e-11	DD11	-1	199	219	Outbound
4.5e-11	DD11	-1	260	279	Outbound
4.5e-11	DD11	-1	326	346	Outbound
4.5e-11	DD11	-1	386	406	Outbound
4.5e-11	DD23	-1	141	163	Outbound
4.5e-11	DD23	-1	271	289	Outbound
4.5e-11	DD23	-1	326	345	Outbound
4.5e-11	DD23	-1	393	414	Outbound
4.5e-11	DD23	-1	451	470	Outbound
4.5e-11	DD26	-1	31	52	Outbound
4.5e-11	DD26	-1	92	109	Outbound
4.5e-11	DD26	-1	147	168	Outbound
4.5e-11	DD26	-1	210	230	Outbound
4.5e-11	DD26	-1	274	294	Outbound
4.5e-11	DD27	-1	118	139	Outbound
4.5e-11	DD27	-1	191	211	Outbound
4.5e-11	DD27	-1	256	278	Outbound
4.5e-11	DD27	-1	311	330	Outbound
4.5e-11	GG15	-1	8	16	Outbound
4.5e-11	GG15	-1	48	69	Outbound
4.5e-11	GG15	-1	120	138	Outbound
4.5e-11	GG15	-1	176	196	Outbound
4.5e-11	GG15	-1	261	281	Outbound
4.5e-11	GG15	-1	318	336	Outbound
4.5e-11	GG19	-1	54	75	Outbound
4.5e-11	GG19	-1	119	136	Outbound
4.5e-11	GG19	-1	174	195	Outbound
4.5e-11	GG19	-1	237	258	Outbound
4.5e-11	GG19	-1	302	322	Outbound
4.5e-11	GG52	-1	31	51	Outbound
4.5e-11	GG52	-1	85	104	Outbound
4.5e-11	GG52	-1	146	167	Outbound
4.5e-11	GG52	-1	210	232	Outbound
4.5e-11	C2orf18	-1	8	16	Outbound
4.5e-11	C2orf18	-1	48	68	Outbound
4.5e-11	C2orf18	-1	120	138	Outbound
4.5e-11	C2orf18	-1	176	196	Outbound
4.5e-11	C2orf18	-1	261	281	Outbound
4.5e-11	C2orf18	-1	318	336	Outbound
4.5e-11	SLC35F2	-1	39	64	Outbound
4.5e-11	SLC35F2	-1	108	125	Outbound
4.5e-11	SLC35F2	-1	163	184	Outbound
4.5e-11	SLC35F2	-1	228	247	Outbound
4.5e-11	SLC35F2	-1	291	310	Outbound
4.5e-11	SLC35F1	-1	60	79	Outbound
4.5e-11	SLC35F1	-1	129	146	Outbound
4.5e-11	SLC35F1	-1	186	205	Outbound
4.5e-11	SLC35F1	-1	249	268	Outbound
4.5e-11	SLC35F1	-1	312	333	Outbound
4.5e-11	MM11	-1	8	16	Outbound
4.5e-11	MM11	-1	48	68	Outbound
4.5e-11	MM11	-1	115	136	Outbound
4.5e-11	MM11	-1	176	196	Outbound
4.5e-11	MM11	-1	260	281	Outbound
4.5e-11	MM11	-1	318	336	Outbound
4.5e-11	MM20	-1	39	64	Outbound
4.5e-11	MM20	-1	108	125	Outbound
4.5e-11	MM20	-1	163	184	Outbound
4.5e-11	MM20	-1	228	247	Outbound
4.5e-11	MM20	-1	291	310	Outbound
4.5e-11	MM37	-1	60	79	Outbound
4.5e-11	MM37	-1	129	147	Outbound
4.5e-11	MM37	-1	186	205	Outbound
4.5e-11	MM37	-1	249	268	Outbound
4.5e-11	MM37	-1	312	333	Outbound
4.5e-11	NV42	-1	17	41	Outbound
4.5e-11	NV42	-1	84	104	Outbound
4.5e-11	NV42	-1	138	159	Outbound
4.5e-11	NV42	-1	201	221	Outbound
4.5e-11	NV42	-1	266	285	Outbound
4.5e-11	TA16	-1	8	19	Outbound
4.5e-11	TA16	-1	47	68	Outbound
4.5e-11	TA16	-1	118	135	Outbound
4.5e-11	TA16	-1	175	196	Outbound
4.5e-11	TA16	-1	262	282	Outbound
4.5e-11	TA16	-1	319	343	Outbound
4.5e-11	TA37	-1	63	83	Outbound
4.5e-11	TA37	-1	131	151	Outbound
4.5e-11	TA37	-1	184	202	Outbound
4.5e-11	TA46	-1	6	17	Outbound
4.5e-11	TA46	-1	40	58	Outbound
4.5e-11	TA46	-1	99	118	Outbound
4.5e-11	TA46	-1	155	174	Outbound
4.5e-11	TA46	-1	221	239	Outbound
4.5e-11	TA46	-1	276	292	Outbound
endgroup	Outbound
