# Supplementary material for: Functional specialization in nucleotide sugar transporters occurred through differentiation of the gene cluster EamA (DUF6) before the radiation of Viridiplantae
Source: BMC Evol Biol. 2011 May 12;11:123. doi: 10.1186/1471-2148-11-123 (PMC3111387; doi:10.1186/1471-2148-11-123)
Supplement: Additional file 4 — Alignments for 19 DMT families in Jalview format. Alignments for 19 DMT families in Jalview format. The archive file contains alignment files that can be loaded in Jalview, and '.mup' files that contain Phobius TM predictions and pfam_scan domain location predictions as Jalview loadable markup language. [file 1471-2148-11-123-S4.TGZ › eama.ph.mup]

Inbound	Sky Blue
Outbound	Violet
startgroup	Inbound
4.5e-11	AT2	-1	48	69	Inbound
4.5e-11	AT2	-1	111	133	Inbound
4.5e-11	AT2	-1	206	226	Inbound
4.5e-11	AT2	-1	273	291	Inbound
4.5e-11	AT2	-1	326	344	Inbound
4.5e-11	AT5	-1	6	26	Inbound
4.5e-11	AT5	-1	79	99	Inbound
4.5e-11	AT5	-1	158	177	Inbound
4.5e-11	AT5	-1	229	247	Inbound
4.5e-11	AT5	-1	280	299	Inbound
4.5e-11	AT6	-1	53	70	Inbound
4.5e-11	AT6	-1	115	131	Inbound
4.5e-11	AT6	-1	198	218	Inbound
4.5e-11	AT6	-1	269	287	Inbound
4.5e-11	AT6	-1	319	338	Inbound
4.5e-11	AT12	-1	47	65	Inbound
4.5e-11	AT12	-1	105	125	Inbound
4.5e-11	AT12	-1	187	207	Inbound
4.5e-11	AT12	-1	246	271	Inbound
4.5e-11	AT12	-1	308	327	Inbound
4.5e-11	AT13	-1	46	66	Inbound
4.5e-11	AT13	-1	106	127	Inbound
4.5e-11	AT13	-1	189	209	Inbound
4.5e-11	AT13	-1	255	277	Inbound
4.5e-11	AT13	-1	311	329	Inbound
4.5e-11	AT14	-1	48	70	Inbound
4.5e-11	AT14	-1	115	135	Inbound
4.5e-11	AT14	-1	172	196	Inbound
4.5e-11	AT15	-1	55	76	Inbound
4.5e-11	AT15	-1	136	156	Inbound
4.5e-11	AT15	-1	201	224	Inbound
4.5e-11	AT15	-1	258	277	Inbound
4.5e-11	AT19	-1	20	21	Inbound
4.5e-11	AT19	-1	70	92	Inbound
4.5e-11	AT19	-1	131	151	Inbound
4.5e-11	AT19	-1	215	235	Inbound
4.5e-11	AT19	-1	279	298	Inbound
4.5e-11	AT20	-1	42	58	Inbound
4.5e-11	AT20	-1	102	121	Inbound
4.5e-11	AT20	-1	182	201	Inbound
4.5e-11	AT20	-1	248	265	Inbound
4.5e-11	AT20	-1	302	322	Inbound
4.5e-11	AT23	-1	19	20	Inbound
4.5e-11	AT23	-1	60	82	Inbound
4.5e-11	AT23	-1	125	145	Inbound
4.5e-11	AT23	-1	205	226	Inbound
4.5e-11	AT23	-1	269	288	Inbound
4.5e-11	AT27	-1	42	63	Inbound
4.5e-11	AT27	-1	103	123	Inbound
4.5e-11	AT27	-1	179	199	Inbound
4.5e-11	AT27	-1	246	265	Inbound
4.5e-11	AT27	-1	302	320	Inbound
4.5e-11	AT28	-1	42	63	Inbound
4.5e-11	AT28	-1	105	125	Inbound
4.5e-11	AT28	-1	187	207	Inbound
4.5e-11	AT28	-1	246	271	Inbound
4.5e-11	AT28	-1	308	327	Inbound
4.5e-11	AT31	-1	22	23	Inbound
4.5e-11	AT31	-1	76	98	Inbound
4.5e-11	AT31	-1	136	158	Inbound
4.5e-11	AT31	-1	218	239	Inbound
4.5e-11	AT31	-1	282	302	Inbound
4.5e-11	AT34	-1	123	144	Inbound
4.5e-11	AT34	-1	188	206	Inbound
4.5e-11	AT34	-1	251	272	Inbound
4.5e-11	AT34	-1	310	332	Inbound
4.5e-11	AT34	-1	373	391	Inbound
4.5e-11	AT41	-1	71	93	Inbound
4.5e-11	AT41	-1	136	154	Inbound
4.5e-11	AT41	-1	198	223	Inbound
4.5e-11	AT41	-1	275	297	Inbound
4.5e-11	AT41	-1	328	346	Inbound
4.5e-11	AT42	-1	36	58	Inbound
4.5e-11	AT42	-1	98	120	Inbound
4.5e-11	AT42	-1	186	206	Inbound
4.5e-11	AT42	-1	250	271	Inbound
4.5e-11	AT42	-1	309	328	Inbound
4.5e-11	AT48	-1	12	32	Inbound
4.5e-11	AT48	-1	84	105	Inbound
4.5e-11	AT48	-1	160	183	Inbound
4.5e-11	AT48	-1	232	252	Inbound
4.5e-11	AT48	-1	286	305	Inbound
4.5e-11	AT49	-1	6	26	Inbound
4.5e-11	AT49	-1	78	99	Inbound
4.5e-11	AT49	-1	154	178	Inbound
4.5e-11	AT49	-1	222	246	Inbound
4.5e-11	AT49	-1	280	299	Inbound
4.5e-11	AT51	-1	43	65	Inbound
4.5e-11	AT51	-1	110	128	Inbound
4.5e-11	AT51	-1	183	204	Inbound
4.5e-11	AT51	-1	256	274	Inbound
4.5e-11	AT51	-1	307	326	Inbound
4.5e-11	AT52	-1	45	63	Inbound
4.5e-11	AT52	-1	108	126	Inbound
4.5e-11	AT52	-1	186	206	Inbound
4.5e-11	AT52	-1	254	271	Inbound
4.5e-11	AT52	-1	307	326	Inbound
4.5e-11	AT53	-1	23	24	Inbound
4.5e-11	AT53	-1	72	91	Inbound
4.5e-11	AT53	-1	133	153	Inbound
4.5e-11	AT53	-1	202	224	Inbound
4.5e-11	AT53	-1	266	286	Inbound
4.5e-11	AT61	-1	166	192	Inbound
4.5e-11	AT61	-1	224	247	Inbound
4.5e-11	AT61	-1	298	322	Inbound
4.5e-11	AT61	-1	356	375	Inbound
4.5e-11	AT66	-1	40	61	Inbound
4.5e-11	AT66	-1	103	122	Inbound
4.5e-11	AT66	-1	194	214	Inbound
4.5e-11	AT66	-1	261	279	Inbound
4.5e-11	AT66	-1	315	337	Inbound
4.5e-11	AT69	-1	40	61	Inbound
4.5e-11	AT69	-1	104	126	Inbound
4.5e-11	AT69	-1	191	210	Inbound
4.5e-11	AT69	-1	259	276	Inbound
4.5e-11	AT69	-1	314	335	Inbound
4.5e-11	AT72	-1	122	140	Inbound
4.5e-11	AT72	-1	184	202	Inbound
4.5e-11	AT72	-1	275	294	Inbound
4.5e-11	AT72	-1	341	359	Inbound
4.5e-11	AT72	-1	394	412	Inbound
4.5e-11	AT73	-1	77	96	Inbound
4.5e-11	AT73	-1	140	158	Inbound
4.5e-11	AT73	-1	210	232	Inbound
4.5e-11	AT73	-1	294	311	Inbound
4.5e-11	AT77	-1	46	66	Inbound
4.5e-11	AT77	-1	106	127	Inbound
4.5e-11	AT77	-1	188	208	Inbound
4.5e-11	AT77	-1	254	276	Inbound
4.5e-11	AT77	-1	310	330	Inbound
4.5e-11	AT82	-1	40	60	Inbound
4.5e-11	AT82	-1	104	123	Inbound
4.5e-11	AT82	-1	176	197	Inbound
4.5e-11	AT82	-1	244	266	Inbound
4.5e-11	AT82	-1	298	318	Inbound
4.5e-11	AT85	-1	47	72	Inbound
4.5e-11	AT85	-1	108	130	Inbound
4.5e-11	AT85	-1	165	189	Inbound
4.5e-11	AT85	-1	231	255	Inbound
4.5e-11	AT85	-1	289	306	Inbound
4.5e-11	AT86	-1	47	72	Inbound
4.5e-11	AT86	-1	108	130	Inbound
4.5e-11	AT86	-1	165	189	Inbound
4.5e-11	AT86	-1	235	255	Inbound
4.5e-11	AT86	-1	289	306	Inbound
4.5e-11	AT89	-1	45	62	Inbound
4.5e-11	AT89	-1	107	125	Inbound
4.5e-11	AT89	-1	178	201	Inbound
4.5e-11	AT89	-1	249	266	Inbound
4.5e-11	AT89	-1	303	322	Inbound
4.5e-11	AT90	-1	39	59	Inbound
4.5e-11	AT90	-1	102	122	Inbound
4.5e-11	AT90	-1	178	198	Inbound
4.5e-11	AT90	-1	237	261	Inbound
4.5e-11	AT90	-1	301	320	Inbound
4.5e-11	AT91	-1	37	57	Inbound
4.5e-11	AT91	-1	103	123	Inbound
4.5e-11	AT91	-1	194	214	Inbound
4.5e-11	AT91	-1	262	279	Inbound
4.5e-11	AT91	-1	317	335	Inbound
4.5e-11	AT92	-1	39	61	Inbound
4.5e-11	AT92	-1	102	122	Inbound
4.5e-11	AT92	-1	177	197	Inbound
4.5e-11	AT92	-1	241	261	Inbound
4.5e-11	AT92	-1	298	317	Inbound
4.5e-11	AT94	-1	39	61	Inbound
4.5e-11	AT94	-1	101	122	Inbound
4.5e-11	AT94	-1	191	211	Inbound
4.5e-11	AT94	-1	257	276	Inbound
4.5e-11	AT94	-1	314	332	Inbound
4.5e-11	AT95	-1	23	24	Inbound
4.5e-11	AT95	-1	144	162	Inbound
4.5e-11	AT95	-1	202	222	Inbound
4.5e-11	AT95	-1	274	291	Inbound
4.5e-11	AT95	-1	366	385	Inbound
4.5e-11	AT96	-1	40	60	Inbound
4.5e-11	AT96	-1	97	121	Inbound
4.5e-11	AT96	-1	181	201	Inbound
4.5e-11	AT96	-1	252	271	Inbound
4.5e-11	AT96	-1	302	321	Inbound
4.5e-11	AT98	-1	141	161	Inbound
4.5e-11	AT98	-1	202	221	Inbound
4.5e-11	AT98	-1	252	271	Inbound
4.5e-11	AT98	-1	318	341	Inbound
4.5e-11	AT98	-1	383	400	Inbound
4.5e-11	AT100	-1	35	53	Inbound
4.5e-11	AT100	-1	95	114	Inbound
4.5e-11	AT100	-1	176	197	Inbound
4.5e-11	AT100	-1	248	266	Inbound
4.5e-11	AT100	-1	300	319	Inbound
4.5e-11	AT103	-1	40	58	Inbound
4.5e-11	AT103	-1	100	121	Inbound
4.5e-11	AT103	-1	182	202	Inbound
4.5e-11	AT103	-1	250	271	Inbound
4.5e-11	AT103	-1	304	323	Inbound
4.5e-11	AT105	-1	39	61	Inbound
4.5e-11	AT105	-1	101	122	Inbound
4.5e-11	AT105	-1	185	205	Inbound
4.5e-11	AT105	-1	251	269	Inbound
4.5e-11	AT105	-1	306	325	Inbound
4.5e-11	AT106	-1	39	61	Inbound
4.5e-11	AT106	-1	101	122	Inbound
4.5e-11	AT106	-1	182	202	Inbound
4.5e-11	AT106	-1	248	267	Inbound
4.5e-11	AT106	-1	305	323	Inbound
4.5e-11	AT107	-1	40	63	Inbound
4.5e-11	AT107	-1	104	124	Inbound
4.5e-11	AT107	-1	154	171	Inbound
4.5e-11	AT107	-1	229	250	Inbound
4.5e-11	AT107	-1	284	301	Inbound
4.5e-11	AT109	-1	40	63	Inbound
4.5e-11	AT109	-1	104	124	Inbound
4.5e-11	AT109	-1	154	171	Inbound
4.5e-11	AT109	-1	229	250	Inbound
4.5e-11	AT109	-1	284	301	Inbound
4.5e-11	AT110	-1	21	22	Inbound
4.5e-11	AT110	-1	81	99	Inbound
4.5e-11	AT110	-1	137	154	Inbound
4.5e-11	AT110	-1	202	228	Inbound
4.5e-11	AT110	-1	290	308	Inbound
4.5e-11	AT112	-1	35	58	Inbound
4.5e-11	AT112	-1	108	134	Inbound
4.5e-11	AT112	-1	173	194	Inbound
4.5e-11	AT112	-1	251	274	Inbound
4.5e-11	AT112	-1	312	329	Inbound
4.5e-11	AT114	-1	35	53	Inbound
4.5e-11	AT114	-1	93	114	Inbound
4.5e-11	AT114	-1	175	195	Inbound
4.5e-11	AT114	-1	247	266	Inbound
4.5e-11	AT114	-1	299	318	Inbound
4.5e-11	AT119	-1	126	145	Inbound
4.5e-11	AT119	-1	238	257	Inbound
4.5e-11	AT119	-1	309	326	Inbound
4.5e-11	AT119	-1	370	386	Inbound
4.5e-11	AT121	-1	39	59	Inbound
4.5e-11	AT121	-1	100	122	Inbound
4.5e-11	AT121	-1	183	203	Inbound
4.5e-11	AT121	-1	250	272	Inbound
4.5e-11	AT121	-1	306	324	Inbound
4.5e-11	AT122	-1	24	25	Inbound
4.5e-11	AT122	-1	75	95	Inbound
4.5e-11	AT122	-1	138	156	Inbound
4.5e-11	AT122	-1	214	235	Inbound
4.5e-11	AT122	-1	280	301	Inbound
4.5e-11	AT123	-1	30	31	Inbound
4.5e-11	AT123	-1	69	91	Inbound
4.5e-11	AT123	-1	130	150	Inbound
4.5e-11	AT123	-1	207	227	Inbound
4.5e-11	AT123	-1	272	291	Inbound
4.5e-11	AT124	-1	46	68	Inbound
4.5e-11	AT124	-1	111	130	Inbound
4.5e-11	AT124	-1	182	200	Inbound
4.5e-11	AT124	-1	252	271	Inbound
4.5e-11	AT124	-1	309	329	Inbound
4.5e-11	AT125	-1	50	68	Inbound
4.5e-11	AT125	-1	108	128	Inbound
4.5e-11	AT125	-1	190	210	Inbound
4.5e-11	AT125	-1	249	274	Inbound
4.5e-11	AT125	-1	311	330	Inbound
4.5e-11	AT127	-1	58	81	Inbound
4.5e-11	AT127	-1	125	144	Inbound
4.5e-11	AT127	-1	196	216	Inbound
4.5e-11	AT127	-1	268	287	Inbound
4.5e-11	AT127	-1	319	338	Inbound
4.5e-11	AT128	-1	137	160	Inbound
4.5e-11	AT128	-1	198	218	Inbound
4.5e-11	AT128	-1	283	303	Inbound
4.5e-11	AT128	-1	377	396	Inbound
4.5e-11	AT131	-1	46	71	Inbound
4.5e-11	AT131	-1	112	133	Inbound
4.5e-11	AT131	-1	194	214	Inbound
4.5e-11	AT131	-1	260	278	Inbound
4.5e-11	AT131	-1	317	335	Inbound
4.5e-11	AT132	-1	43	68	Inbound
4.5e-11	AT132	-1	109	128	Inbound
4.5e-11	AT132	-1	178	198	Inbound
4.5e-11	AT132	-1	244	263	Inbound
4.5e-11	AT132	-1	301	319	Inbound
4.5e-11	AT136	-1	62	82	Inbound
4.5e-11	AT136	-1	121	141	Inbound
4.5e-11	AT136	-1	185	203	Inbound
4.5e-11	AT136	-1	260	279	Inbound
4.5e-11	AT136	-1	318	339	Inbound
4.5e-11	AT140	-1	46	68	Inbound
4.5e-11	AT140	-1	105	129	Inbound
4.5e-11	AT140	-1	196	216	Inbound
4.5e-11	AT140	-1	261	281	Inbound
4.5e-11	AT140	-1	318	337	Inbound
4.5e-11	AT141	-1	43	60	Inbound
4.5e-11	AT141	-1	105	123	Inbound
4.5e-11	AT141	-1	182	202	Inbound
4.5e-11	AT141	-1	250	271	Inbound
4.5e-11	AT141	-1	303	322	Inbound
4.5e-11	AT150	-1	49	70	Inbound
4.5e-11	AT150	-1	112	134	Inbound
4.5e-11	AT150	-1	207	227	Inbound
4.5e-11	AT150	-1	273	292	Inbound
4.5e-11	AT150	-1	328	350	Inbound
4.5e-11	AT152	-1	47	72	Inbound
4.5e-11	AT152	-1	113	134	Inbound
4.5e-11	AT152	-1	195	215	Inbound
4.5e-11	AT152	-1	261	280	Inbound
4.5e-11	AT152	-1	317	335	Inbound
4.5e-11	AT155	-1	88	113	Inbound
4.5e-11	AT155	-1	152	172	Inbound
4.5e-11	AT155	-1	202	219	Inbound
4.5e-11	AT155	-1	277	298	Inbound
4.5e-11	AT155	-1	332	351	Inbound
4.5e-11	AT157	-1	42	62	Inbound
4.5e-11	AT157	-1	105	124	Inbound
4.5e-11	AT157	-1	168	188	Inbound
4.5e-11	AT157	-1	233	253	Inbound
4.5e-11	AT157	-1	290	309	Inbound
4.5e-11	AT158	-1	19	20	Inbound
4.5e-11	AT158	-1	79	97	Inbound
4.5e-11	AT158	-1	135	154	Inbound
4.5e-11	AT158	-1	200	225	Inbound
4.5e-11	AT158	-1	274	295	Inbound
4.5e-11	AT159	-1	41	61	Inbound
4.5e-11	AT159	-1	102	122	Inbound
4.5e-11	AT159	-1	183	203	Inbound
4.5e-11	AT159	-1	248	267	Inbound
4.5e-11	AT159	-1	304	323	Inbound
4.5e-11	AT160	-1	126	149	Inbound
4.5e-11	AT160	-1	238	257	Inbound
4.5e-11	AT160	-1	303	325	Inbound
4.5e-11	AT160	-1	367	384	Inbound
4.5e-11	CE53	-1	23	24	Inbound
4.5e-11	CE53	-1	97	115	Inbound
4.5e-11	CE53	-1	153	173	Inbound
4.5e-11	CE53	-1	216	241	Inbound
4.5e-11	CE53	-1	302	319	Inbound
4.5e-11	CI5	-1	43	63	Inbound
4.5e-11	CI5	-1	106	124	Inbound
4.5e-11	CI5	-1	170	190	Inbound
4.5e-11	CI5	-1	232	252	Inbound
4.5e-11	CI6	-1	43	63	Inbound
4.5e-11	CI6	-1	106	124	Inbound
4.5e-11	CI6	-1	164	184	Inbound
4.5e-11	CI6	-1	226	245	Inbound
4.5e-11	CI6	-1	281	302	Inbound
4.5e-11	CI13	-1	68	88	Inbound
4.5e-11	CI13	-1	131	149	Inbound
4.5e-11	CI13	-1	189	209	Inbound
4.5e-11	CI13	-1	251	274	Inbound
4.5e-11	CI13	-1	305	323	Inbound
4.5e-11	CI14	-1	62	83	Inbound
4.5e-11	CI14	-1	142	159	Inbound
4.5e-11	CI14	-1	190	214	Inbound
4.5e-11	CI14	-1	262	280	Inbound
4.5e-11	CI14	-1	318	335	Inbound
4.5e-11	CI15	-1	159	176	Inbound
4.5e-11	CI15	-1	218	236	Inbound
4.5e-11	CI15	-1	286	306	Inbound
4.5e-11	CI15	-1	348	369	Inbound
4.5e-11	CI15	-1	402	421	Inbound
4.5e-11	CI16	-1	71	91	Inbound
4.5e-11	CI16	-1	134	152	Inbound
4.5e-11	CI16	-1	192	212	Inbound
4.5e-11	CI16	-1	254	275	Inbound
4.5e-11	CI16	-1	308	326	Inbound
4.5e-11	CI19	-1	25	26	Inbound
4.5e-11	CI19	-1	86	106	Inbound
4.5e-11	CI28	-1	45	63	Inbound
4.5e-11	CI28	-1	103	122	Inbound
4.5e-11	CI28	-1	161	181	Inbound
4.5e-11	CI28	-1	218	238	Inbound
4.5e-11	CI28	-1	278	296	Inbound
4.5e-11	CI30	-1	14	15	Inbound
4.5e-11	CI30	-1	52	74	Inbound
4.5e-11	CI30	-1	114	135	Inbound
4.5e-11	CI34	-1	71	89	Inbound
4.5e-11	CI34	-1	233	252	Inbound
4.5e-11	CI34	-1	295	316	Inbound
4.5e-11	CI34	-1	365	387	Inbound
4.5e-11	CI34	-1	421	441	Inbound
4.5e-11	CI40	-1	45	62	Inbound
4.5e-11	CI40	-1	104	124	Inbound
4.5e-11	CI40	-1	155	174	Inbound
4.5e-11	CI40	-1	221	238	Inbound
4.5e-11	CI40	-1	282	300	Inbound
4.5e-11	DD5	-1	615	635	Inbound
4.5e-11	DD5	-1	682	704	Inbound
4.5e-11	DD5	-1	753	773	Inbound
4.5e-11	DD13	-1	113	130	Inbound
4.5e-11	DD13	-1	230	250	Inbound
4.5e-11	DD13	-1	318	337	Inbound
4.5e-11	DD13	-1	371	393	Inbound
4.5e-11	DD13	-1	434	455	Inbound
4.5e-11	DD15	-1	77	97	Inbound
4.5e-11	DD15	-1	137	155	Inbound
4.5e-11	DD18	-1	247	266	Inbound
4.5e-11	DD18	-1	303	325	Inbound
4.5e-11	DD18	-1	374	394	Inbound
4.5e-11	DD18	-1	435	453	Inbound
4.5e-11	DD18	-1	490	508	Inbound
4.5e-11	DD19	-1	147	171	Inbound
4.5e-11	DD19	-1	213	232	Inbound
4.5e-11	DD19	-1	264	284	Inbound
4.5e-11	DD19	-1	329	348	Inbound
4.5e-11	DD19	-1	388	406	Inbound
4.5e-11	DD28	-1	436	455	Inbound
4.5e-11	DD28	-1	492	514	Inbound
4.5e-11	DD28	-1	561	581	Inbound
4.5e-11	DD28	-1	622	643	Inbound
4.5e-11	DD28	-1	678	696	Inbound
4.5e-11	DD32	-1	54	77	Inbound
4.5e-11	DD32	-1	118	136	Inbound
4.5e-11	DD32	-1	184	203	Inbound
4.5e-11	DD32	-1	250	273	Inbound
4.5e-11	DD32	-1	310	328	Inbound
4.5e-11	DM8	-1	46	73	Inbound
4.5e-11	DM8	-1	111	128	Inbound
4.5e-11	DM12	-1	44	64	Inbound
4.5e-11	DM12	-1	106	126	Inbound
4.5e-11	DM12	-1	157	176	Inbound
4.5e-11	DM12	-1	228	249	Inbound
4.5e-11	DM12	-1	282	299	Inbound
4.5e-11	DM13	-1	45	65	Inbound
4.5e-11	DM13	-1	203	224	Inbound
4.5e-11	DM13	-1	263	280	Inbound
4.5e-11	DM13	-1	328	350	Inbound
4.5e-11	DM13	-1	386	405	Inbound
4.5e-11	DM19	-1	69	86	Inbound
4.5e-11	DM19	-1	124	144	Inbound
4.5e-11	DM19	-1	190	210	Inbound
4.5e-11	DM19	-1	253	275	Inbound
4.5e-11	DM19	-1	306	324	Inbound
4.5e-11	GG3	-1	81	98	Inbound
4.5e-11	GG3	-1	154	173	Inbound
4.5e-11	GG3	-1	204	226	Inbound
4.5e-11	GG3	-1	273	292	Inbound
4.5e-11	GG3	-1	331	348	Inbound
4.5e-11	GG13	-1	43	44	Inbound
4.5e-11	GG13	-1	192	211	Inbound
4.5e-11	GG13	-1	258	275	Inbound
4.5e-11	GG13	-1	316	340	Inbound
4.5e-11	GG13	-1	381	398	Inbound
4.5e-11	GG18	-1	136	155	Inbound
4.5e-11	GG18	-1	195	213	Inbound
4.5e-11	GG18	-1	254	274	Inbound
4.5e-11	GG18	-1	317	338	Inbound
4.5e-11	GG18	-1	374	394	Inbound
4.5e-11	GG37	-1	110	131	Inbound
4.5e-11	GG37	-1	195	214	Inbound
4.5e-11	GG37	-1	262	285	Inbound
4.5e-11	GG37	-1	339	368	Inbound
4.5e-11	GG48	-1	44	62	Inbound
4.5e-11	GG48	-1	108	125	Inbound
4.5e-11	GG48	-1	160	180	Inbound
4.5e-11	GG48	-1	232	258	Inbound
4.5e-11	GG49	-1	93	114	Inbound
4.5e-11	GG49	-1	178	196	Inbound
4.5e-11	GG49	-1	233	252	Inbound
4.5e-11	GG49	-1	292	316	Inbound
4.5e-11	GG49	-1	353	373	Inbound
4.5e-11	SLC35E1	-1	20	21	Inbound
4.5e-11	SLC35E1	-1	54	77	Inbound
4.5e-11	SLC35E1	-1	165	182	Inbound
4.5e-11	SLC35E1	-1	220	240	Inbound
4.5e-11	SLC35E1	-1	307	332	Inbound
4.5e-11	AMAC1L2	-1	40	58	Inbound
4.5e-11	AMAC1L2	-1	101	125	Inbound
4.5e-11	AMAC1L2	-1	190	210	Inbound
4.5e-11	AMAC1L2	-1	251	274	Inbound
4.5e-11	AMAC1L2	-1	306	325	Inbound
4.5e-11	AMAC1L1	-1	190	210	Inbound
4.5e-11	AMAC1L1	-1	251	274	Inbound
4.5e-11	AMAC1L1	-1	311	329	Inbound
4.5e-11	AMAC1	-1	73	91	Inbound
4.5e-11	AMAC1	-1	131	149	Inbound
4.5e-11	AMAC1	-1	190	209	Inbound
4.5e-11	AMAC1	-1	251	274	Inbound
4.5e-11	AMAC1	-1	306	325	Inbound
4.5e-11	AMAC1L3	-1	40	58	Inbound
4.5e-11	AMAC1L3	-1	104	125	Inbound
4.5e-11	AMAC1L3	-1	190	210	Inbound
4.5e-11	AMAC1L3	-1	253	274	Inbound
4.5e-11	AMAC1L3	-1	306	328	Inbound
4.5e-11	SLC35E4	-1	76	98	Inbound
4.5e-11	SLC35E4	-1	135	155	Inbound
4.5e-11	SLC35E4	-1	253	270	Inbound
4.5e-11	SLC35E4	-1	309	328	Inbound
4.5e-11	SLC35F4	-1	160	180	Inbound
4.5e-11	SLC35F4	-1	248	266	Inbound
4.5e-11	SLC35F4	-1	303	322	Inbound
4.5e-11	SLC35F4	-1	362	386	Inbound
4.5e-11	SLC35F4	-1	423	443	Inbound
4.5e-11	TMEM22	-1	137	156	Inbound
4.5e-11	TMEM22	-1	196	214	Inbound
4.5e-11	TMEM22	-1	255	275	Inbound
4.5e-11	TMEM22	-1	318	339	Inbound
4.5e-11	TMEM22	-1	375	394	Inbound
4.5e-11	SLC35F3	-1	168	187	Inbound
4.5e-11	SLC35F3	-1	250	268	Inbound
4.5e-11	SLC35F3	-1	299	321	Inbound
4.5e-11	SLC35F3	-1	369	387	Inbound
4.5e-11	SLC35F3	-1	420	443	Inbound
4.5e-11	SLC35C1	-1	28	29	Inbound
4.5e-11	SLC35C1	-1	74	96	Inbound
4.5e-11	SLC35C1	-1	141	162	Inbound
4.5e-11	SLC35C1	-1	194	215	Inbound
4.5e-11	SLC35C1	-1	264	284	Inbound
4.5e-11	TMEM20	-1	101	119	Inbound
4.5e-11	TMEM20	-1	157	178	Inbound
4.5e-11	TMEM20	-1	225	243	Inbound
4.5e-11	TMEM20	-1	286	303	Inbound
4.5e-11	TMEM20	-1	339	357	Inbound
4.5e-11	RP11-345P4.4	-1	109	130	Inbound
4.5e-11	RP11-345P4.4	-1	168	187	Inbound
4.5e-11	RP11-345P4.4	-1	218	237	Inbound
4.5e-11	RP11-345P4.4	-1	297	317	Inbound
4.5e-11	RP11-345P4.4	-1	349	367	Inbound
4.5e-11	SLC35E2	-1	109	130	Inbound
4.5e-11	SLC35F5	-1	101	121	Inbound
4.5e-11	SLC35F5	-1	266	289	Inbound
4.5e-11	SLC35F5	-1	330	347	Inbound
4.5e-11	SLC35F5	-1	395	417	Inbound
4.5e-11	SLC35F5	-1	453	477	Inbound
4.5e-11	MM5	-1	93	111	Inbound
4.5e-11	MM5	-1	155	173	Inbound
4.5e-11	MM5	-1	214	234	Inbound
4.5e-11	MM5	-1	275	298	Inbound
4.5e-11	MM5	-1	330	349	Inbound
4.5e-11	MM13	-1	76	98	Inbound
4.5e-11	MM13	-1	135	155	Inbound
4.5e-11	MM13	-1	221	243	Inbound
4.5e-11	MM13	-1	278	298	Inbound
4.5e-11	MM18	-1	137	156	Inbound
4.5e-11	MM18	-1	196	214	Inbound
4.5e-11	MM18	-1	256	275	Inbound
4.5e-11	MM18	-1	318	339	Inbound
4.5e-11	MM18	-1	375	394	Inbound
4.5e-11	MM19	-1	124	144	Inbound
4.5e-11	MM19	-1	212	230	Inbound
4.5e-11	MM19	-1	267	286	Inbound
4.5e-11	MM19	-1	326	350	Inbound
4.5e-11	MM19	-1	387	407	Inbound
4.5e-11	MM29	-1	104	122	Inbound
4.5e-11	MM29	-1	160	181	Inbound
4.5e-11	MM29	-1	228	246	Inbound
4.5e-11	MM29	-1	289	309	Inbound
4.5e-11	MM29	-1	342	364	Inbound
4.5e-11	MM38	-1	99	118	Inbound
4.5e-11	MM38	-1	181	199	Inbound
4.5e-11	MM38	-1	230	252	Inbound
4.5e-11	MM38	-1	300	318	Inbound
4.5e-11	MM38	-1	351	374	Inbound
4.5e-11	MM45	-1	76	100	Inbound
4.5e-11	MM45	-1	141	160	Inbound
4.5e-11	MM45	-1	196	214	Inbound
4.5e-11	MM45	-1	263	284	Inbound
4.5e-11	MM45	-1	320	339	Inbound
4.5e-11	MM51	-1	109	130	Inbound
4.5e-11	MM51	-1	194	213	Inbound
4.5e-11	MM51	-1	261	284	Inbound
4.5e-11	MM51	-1	338	367	Inbound
4.5e-11	MM59	-1	101	121	Inbound
4.5e-11	MM59	-1	267	290	Inbound
4.5e-11	MM59	-1	331	348	Inbound
4.5e-11	MM59	-1	396	418	Inbound
4.5e-11	MM59	-1	454	473	Inbound
4.5e-11	NV2	-1	57	77	Inbound
4.5e-11	NV8	-1	15	16	Inbound
4.5e-11	NV8	-1	64	84	Inbound
4.5e-11	NV8	-1	122	141	Inbound
4.5e-11	NV8	-1	185	204	Inbound
4.5e-11	NV14	-1	6	26	Inbound
4.5e-11	NV14	-1	63	82	Inbound
4.5e-11	NV14	-1	133	154	Inbound
4.5e-11	NV14	-1	199	216	Inbound
4.5e-11	NV17	-1	41	62	Inbound
4.5e-11	NV17	-1	103	124	Inbound
4.5e-11	NV17	-1	155	175	Inbound
4.5e-11	NV17	-1	224	248	Inbound
4.5e-11	NV17	-1	282	299	Inbound
4.5e-11	NV18	-1	38	58	Inbound
4.5e-11	NV18	-1	99	120	Inbound
4.5e-11	NV18	-1	169	188	Inbound
4.5e-11	NV18	-1	246	264	Inbound
4.5e-11	NV18	-1	297	315	Inbound
4.5e-11	NV19	-1	22	23	Inbound
4.5e-11	NV19	-1	70	94	Inbound
4.5e-11	NV19	-1	151	170	Inbound
4.5e-11	NV19	-1	213	232	Inbound
4.5e-11	NV24	-1	55	72	Inbound
4.5e-11	NV24	-1	116	133	Inbound
4.5e-11	NV24	-1	173	193	Inbound
4.5e-11	NV24	-1	238	258	Inbound
4.5e-11	NV24	-1	291	309	Inbound
4.5e-11	NV30	-1	12	33	Inbound
4.5e-11	NV30	-1	84	106	Inbound
4.5e-11	NV30	-1	139	156	Inbound
4.5e-11	NV30	-1	206	223	Inbound
4.5e-11	NV30	-1	292	311	Inbound
4.5e-11	NV31	-1	48	65	Inbound
4.5e-11	NV31	-1	103	125	Inbound
4.5e-11	NV31	-1	172	190	Inbound
4.5e-11	NV32	-1	48	65	Inbound
4.5e-11	NV32	-1	103	125	Inbound
4.5e-11	NV32	-1	172	190	Inbound
4.5e-11	NV32	-1	233	251	Inbound
4.5e-11	NV32	-1	287	305	Inbound
4.5e-11	NV34	-1	74	92	Inbound
4.5e-11	NV34	-1	137	154	Inbound
4.5e-11	NV34	-1	221	240	Inbound
4.5e-11	NV34	-1	295	325	Inbound
4.5e-11	NV39	-1	6	24	Inbound
4.5e-11	NV39	-1	63	82	Inbound
4.5e-11	NV39	-1	115	135	Inbound
4.5e-11	SC13	-1	107	126	Inbound
4.5e-11	SC13	-1	172	191	Inbound
4.5e-11	SC13	-1	242	262	Inbound
4.5e-11	SC13	-1	306	326	Inbound
4.5e-11	SC13	-1	361	378	Inbound
4.5e-11	SC14	-1	21	22	Inbound
4.5e-11	SC14	-1	79	97	Inbound
4.5e-11	SC14	-1	135	153	Inbound
4.5e-11	SC14	-1	252	275	Inbound
4.5e-11	SC14	-1	328	351	Inbound
4.5e-11	SC15	-1	47	66	Inbound
4.5e-11	SC15	-1	145	163	Inbound
4.5e-11	SC15	-1	199	221	Inbound
4.5e-11	SC15	-1	274	295	Inbound
4.5e-11	SC15	-1	330	347	Inbound
4.5e-11	SC18	-1	52	70	Inbound
4.5e-11	SC18	-1	117	136	Inbound
4.5e-11	SC18	-1	186	209	Inbound
4.5e-11	SC18	-1	254	273	Inbound
4.5e-11	SC18	-1	308	325	Inbound
4.5e-11	SC20	-1	50	72	Inbound
4.5e-11	SC20	-1	157	176	Inbound
4.5e-11	SC20	-1	220	239	Inbound
4.5e-11	SC20	-1	294	312	Inbound
4.5e-11	SC20	-1	348	365	Inbound
4.5e-11	TR1	-1	35	58	Inbound
4.5e-11	TR1	-1	97	117	Inbound
4.5e-11	TR1	-1	161	182	Inbound
4.5e-11	TR1	-1	226	243	Inbound
4.5e-11	TR1	-1	279	297	Inbound
4.5e-11	TR4	-1	144	162	Inbound
4.5e-11	TR4	-1	211	228	Inbound
4.5e-11	TR4	-1	273	293	Inbound
4.5e-11	TR4	-1	336	359	Inbound
4.5e-11	TR4	-1	394	413	Inbound
4.5e-11	TR8	-1	166	184	Inbound
4.5e-11	TR8	-1	247	266	Inbound
4.5e-11	TR8	-1	297	319	Inbound
4.5e-11	TR8	-1	367	385	Inbound
4.5e-11	TR8	-1	424	441	Inbound
4.5e-11	TR11	-1	45	66	Inbound
4.5e-11	TR11	-1	106	123	Inbound
4.5e-11	TR11	-1	158	178	Inbound
4.5e-11	TR11	-1	232	253	Inbound
4.5e-11	TR11	-1	287	304	Inbound
4.5e-11	TR26	-1	41	42	Inbound
4.5e-11	TR26	-1	190	209	Inbound
4.5e-11	TR26	-1	256	274	Inbound
4.5e-11	TR26	-1	314	338	Inbound
4.5e-11	TR26	-1	407	426	Inbound
4.5e-11	TR32	-1	59	79	Inbound
4.5e-11	TR32	-1	126	146	Inbound
4.5e-11	TR32	-1	211	235	Inbound
4.5e-11	TR32	-1	300	318	Inbound
4.5e-11	TR53	-1	79	100	Inbound
4.5e-11	TR53	-1	144	161	Inbound
4.5e-11	TR53	-1	228	247	Inbound
4.5e-11	TR53	-1	308	337	Inbound
4.5e-11	TR54	-1	125	144	Inbound
4.5e-11	TR54	-1	212	231	Inbound
4.5e-11	TR54	-1	267	286	Inbound
4.5e-11	TR54	-1	326	350	Inbound
4.5e-11	TR54	-1	387	407	Inbound
4.5e-11	TA3	-1	49	67	Inbound
4.5e-11	TA3	-1	98	120	Inbound
4.5e-11	TA3	-1	159	177	Inbound
4.5e-11	TA3	-1	225	243	Inbound
4.5e-11	TA4	-1	40	58	Inbound
4.5e-11	TA4	-1	89	111	Inbound
4.5e-11	TA4	-1	160	187	Inbound
4.5e-11	TA5	-1	17	18	Inbound
4.5e-11	TA5	-1	60	82	Inbound
4.5e-11	TA5	-1	117	139	Inbound
4.5e-11	TA5	-1	183	203	Inbound
4.5e-11	TA5	-1	252	278	Inbound
4.5e-11	TA7	-1	100	117	Inbound
4.5e-11	TA7	-1	182	200	Inbound
4.5e-11	TA7	-1	263	292	Inbound
4.5e-11	TA9	-1	20	42	Inbound
4.5e-11	TA9	-1	95	116	Inbound
4.5e-11	TA9	-1	147	168	Inbound
4.5e-11	TA14	-1	97	116	Inbound
4.5e-11	TA14	-1	174	191	Inbound
4.5e-11	TA14	-1	222	244	Inbound
4.5e-11	TA14	-1	291	310	Inbound
4.5e-11	TA14	-1	348	366	Inbound
4.5e-11	TA17	-1	18	19	Inbound
4.5e-11	TA17	-1	73	92	Inbound
4.5e-11	TA17	-1	127	143	Inbound
4.5e-11	TA17	-1	190	208	Inbound
4.5e-11	TA17	-1	253	272	Inbound
4.5e-11	TA22	-1	83	102	Inbound
4.5e-11	TA22	-1	159	177	Inbound
4.5e-11	TA22	-1	208	230	Inbound
4.5e-11	TA22	-1	277	299	Inbound
4.5e-11	TA22	-1	337	360	Inbound
4.5e-11	TA24	-1	47	67	Inbound
4.5e-11	TA24	-1	100	122	Inbound
4.5e-11	TA24	-1	176	209	Inbound
4.5e-11	TA25	-1	50	69	Inbound
4.5e-11	TA25	-1	100	122	Inbound
4.5e-11	TA25	-1	169	188	Inbound
4.5e-11	TA25	-1	233	254	Inbound
4.5e-11	TA26	-1	88	109	Inbound
4.5e-11	TA26	-1	164	183	Inbound
4.5e-11	TA26	-1	213	232	Inbound
4.5e-11	TA26	-1	264	283	Inbound
4.5e-11	TA26	-1	341	365	Inbound
4.5e-11	TA27	-1	47	68	Inbound
4.5e-11	TA27	-1	117	134	Inbound
4.5e-11	TA27	-1	169	189	Inbound
4.5e-11	TA27	-1	239	260	Inbound
4.5e-11	TA27	-1	296	314	Inbound
4.5e-11	TA30	-1	70	90	Inbound
4.5e-11	TA30	-1	139	160	Inbound
4.5e-11	TA30	-1	190	213	Inbound
4.5e-11	TA30	-1	264	282	Inbound
4.5e-11	TA30	-1	316	335	Inbound
4.5e-11	TA31	-1	70	90	Inbound
4.5e-11	TA31	-1	138	157	Inbound
4.5e-11	TA31	-1	194	213	Inbound
4.5e-11	TA31	-1	270	297	Inbound
4.5e-11	TA34	-1	7	27	Inbound
4.5e-11	TA34	-1	73	95	Inbound
4.5e-11	TA34	-1	135	155	Inbound
4.5e-11	TA34	-1	199	219	Inbound
4.5e-11	TA34	-1	252	270	Inbound
4.5e-11	TA35	-1	76	95	Inbound
4.5e-11	TA35	-1	136	156	Inbound
4.5e-11	TA35	-1	200	220	Inbound
4.5e-11	TA35	-1	253	271	Inbound
4.5e-11	TA36	-1	46	67	Inbound
4.5e-11	TA36	-1	116	133	Inbound
4.5e-11	TA36	-1	168	188	Inbound
4.5e-11	TA36	-1	237	259	Inbound
4.5e-11	TA36	-1	295	313	Inbound
4.5e-11	TA40	-1	85	104	Inbound
4.5e-11	TA40	-1	160	179	Inbound
4.5e-11	TA40	-1	210	232	Inbound
4.5e-11	TA40	-1	279	301	Inbound
4.5e-11	TA40	-1	340	361	Inbound
4.5e-11	TA42	-1	120	137	Inbound
4.5e-11	TA42	-1	181	199	Inbound
4.5e-11	TA42	-1	230	248	Inbound
endgroup	Inbound
startgroup	Outbound
4.5e-11	AT2	-1	81	105	Outbound
4.5e-11	AT2	-1	145	163	Outbound
4.5e-11	AT2	-1	238	261	Outbound
4.5e-11	AT2	-1	298	320	Outbound
4.5e-11	AT5	-1	38	59	Outbound
4.5e-11	AT5	-1	111	131	Outbound
4.5e-11	AT5	-1	189	209	Outbound
4.5e-11	AT5	-1	254	274	Outbound
4.5e-11	AT6	-1	20	41	Outbound
4.5e-11	AT6	-1	82	103	Outbound
4.5e-11	AT6	-1	143	163	Outbound
4.5e-11	AT6	-1	230	249	Outbound
4.5e-11	AT6	-1	294	313	Outbound
4.5e-11	AT12	-1	12	35	Outbound
4.5e-11	AT12	-1	77	99	Outbound
4.5e-11	AT12	-1	137	159	Outbound
4.5e-11	AT12	-1	219	240	Outbound
4.5e-11	AT12	-1	283	302	Outbound
4.5e-11	AT13	-1	14	34	Outbound
4.5e-11	AT13	-1	78	100	Outbound
4.5e-11	AT13	-1	139	160	Outbound
4.5e-11	AT13	-1	221	243	Outbound
4.5e-11	AT13	-1	284	305	Outbound
4.5e-11	AT14	-1	82	103	Outbound
4.5e-11	AT14	-1	147	166	Outbound
4.5e-11	AT15	-1	27	49	Outbound
4.5e-11	AT15	-1	88	109	Outbound
4.5e-11	AT15	-1	168	189	Outbound
4.5e-11	AT15	-1	231	252	Outbound
4.5e-11	AT19	-1	7	15	Outbound
4.5e-11	AT19	-1	36	58	Outbound
4.5e-11	AT19	-1	98	119	Outbound
4.5e-11	AT19	-1	183	203	Outbound
4.5e-11	AT19	-1	255	272	Outbound
4.5e-11	AT19	-1	304	323	Outbound
4.5e-11	AT20	-1	9	30	Outbound
4.5e-11	AT20	-1	70	90	Outbound
4.5e-11	AT20	-1	133	151	Outbound
4.5e-11	AT20	-1	213	232	Outbound
4.5e-11	AT20	-1	277	296	Outbound
4.5e-11	AT23	-1	8	15	Outbound
4.5e-11	AT23	-1	29	48	Outbound
4.5e-11	AT23	-1	94	113	Outbound
4.5e-11	AT23	-1	173	193	Outbound
4.5e-11	AT23	-1	238	262	Outbound
4.5e-11	AT23	-1	294	313	Outbound
4.5e-11	AT27	-1	12	30	Outbound
4.5e-11	AT27	-1	75	97	Outbound
4.5e-11	AT27	-1	135	155	Outbound
4.5e-11	AT27	-1	211	231	Outbound
4.5e-11	AT27	-1	277	296	Outbound
4.5e-11	AT28	-1	12	36	Outbound
4.5e-11	AT28	-1	75	99	Outbound
4.5e-11	AT28	-1	137	159	Outbound
4.5e-11	AT28	-1	219	240	Outbound
4.5e-11	AT28	-1	283	302	Outbound
4.5e-11	AT31	-1	11	18	Outbound
4.5e-11	AT31	-1	46	64	Outbound
4.5e-11	AT31	-1	104	124	Outbound
4.5e-11	AT31	-1	186	206	Outbound
4.5e-11	AT31	-1	245	270	Outbound
4.5e-11	AT31	-1	308	328	Outbound
4.5e-11	AT34	-1	95	111	Outbound
4.5e-11	AT34	-1	165	182	Outbound
4.5e-11	AT34	-1	218	239	Outbound
4.5e-11	AT34	-1	284	304	Outbound
4.5e-11	AT34	-1	344	361	Outbound
4.5e-11	AT41	-1	34	51	Outbound
4.5e-11	AT41	-1	105	130	Outbound
4.5e-11	AT41	-1	161	178	Outbound
4.5e-11	AT41	-1	235	255	Outbound
4.5e-11	AT41	-1	304	322	Outbound
4.5e-11	AT42	-1	9	30	Outbound
4.5e-11	AT42	-1	65	86	Outbound
4.5e-11	AT42	-1	132	151	Outbound
4.5e-11	AT42	-1	218	238	Outbound
4.5e-11	AT42	-1	283	303	Outbound
4.5e-11	AT48	-1	44	64	Outbound
4.5e-11	AT48	-1	135	154	Outbound
4.5e-11	AT48	-1	195	212	Outbound
4.5e-11	AT48	-1	259	280	Outbound
4.5e-11	AT49	-1	38	58	Outbound
4.5e-11	AT49	-1	129	148	Outbound
4.5e-11	AT49	-1	190	216	Outbound
4.5e-11	AT49	-1	253	274	Outbound
4.5e-11	AT51	-1	16	37	Outbound
4.5e-11	AT51	-1	77	98	Outbound
4.5e-11	AT51	-1	140	163	Outbound
4.5e-11	AT51	-1	216	236	Outbound
4.5e-11	AT51	-1	281	301	Outbound
4.5e-11	AT52	-1	14	33	Outbound
4.5e-11	AT52	-1	75	96	Outbound
4.5e-11	AT52	-1	138	156	Outbound
4.5e-11	AT52	-1	218	239	Outbound
4.5e-11	AT52	-1	283	301	Outbound
4.5e-11	AT53	-1	8	18	Outbound
4.5e-11	AT53	-1	39	60	Outbound
4.5e-11	AT53	-1	97	121	Outbound
4.5e-11	AT53	-1	168	190	Outbound
4.5e-11	AT53	-1	236	259	Outbound
4.5e-11	AT53	-1	292	311	Outbound
4.5e-11	AT61	-1	72	92	Outbound
4.5e-11	AT61	-1	199	218	Outbound
4.5e-11	AT61	-1	259	278	Outbound
4.5e-11	AT61	-1	329	350	Outbound
4.5e-11	AT66	-1	73	97	Outbound
4.5e-11	AT66	-1	143	161	Outbound
4.5e-11	AT66	-1	226	249	Outbound
4.5e-11	AT66	-1	291	309	Outbound
4.5e-11	AT69	-1	12	34	Outbound
4.5e-11	AT69	-1	73	92	Outbound
4.5e-11	AT69	-1	138	154	Outbound
4.5e-11	AT69	-1	222	244	Outbound
4.5e-11	AT69	-1	288	308	Outbound
4.5e-11	AT72	-1	152	172	Outbound
4.5e-11	AT72	-1	223	255	Outbound
4.5e-11	AT72	-1	301	321	Outbound
4.5e-11	AT72	-1	371	388	Outbound
4.5e-11	AT73	-1	108	128	Outbound
4.5e-11	AT73	-1	179	204	Outbound
4.5e-11	AT73	-1	253	274	Outbound
4.5e-11	AT77	-1	14	34	Outbound
4.5e-11	AT77	-1	78	100	Outbound
4.5e-11	AT77	-1	139	160	Outbound
4.5e-11	AT77	-1	220	242	Outbound
4.5e-11	AT77	-1	283	304	Outbound
4.5e-11	AT82	-1	12	28	Outbound
4.5e-11	AT82	-1	72	92	Outbound
4.5e-11	AT82	-1	135	156	Outbound
4.5e-11	AT82	-1	209	229	Outbound
4.5e-11	AT82	-1	273	292	Outbound
4.5e-11	AT85	-1	16	35	Outbound
4.5e-11	AT85	-1	84	102	Outbound
4.5e-11	AT85	-1	142	159	Outbound
4.5e-11	AT85	-1	201	219	Outbound
4.5e-11	AT85	-1	262	283	Outbound
4.5e-11	AT86	-1	12	35	Outbound
4.5e-11	AT86	-1	84	102	Outbound
4.5e-11	AT86	-1	142	159	Outbound
4.5e-11	AT86	-1	201	220	Outbound
4.5e-11	AT86	-1	262	283	Outbound
4.5e-11	AT89	-1	12	33	Outbound
4.5e-11	AT89	-1	74	95	Outbound
4.5e-11	AT89	-1	137	158	Outbound
4.5e-11	AT89	-1	213	234	Outbound
4.5e-11	AT89	-1	278	297	Outbound
4.5e-11	AT90	-1	12	33	Outbound
4.5e-11	AT90	-1	71	87	Outbound
4.5e-11	AT90	-1	134	158	Outbound
4.5e-11	AT90	-1	210	231	Outbound
4.5e-11	AT90	-1	273	295	Outbound
4.5e-11	AT91	-1	12	31	Outbound
4.5e-11	AT91	-1	78	97	Outbound
4.5e-11	AT91	-1	144	165	Outbound
4.5e-11	AT91	-1	226	247	Outbound
4.5e-11	AT91	-1	291	311	Outbound
4.5e-11	AT92	-1	12	33	Outbound
4.5e-11	AT92	-1	73	96	Outbound
4.5e-11	AT92	-1	134	154	Outbound
4.5e-11	AT92	-1	209	229	Outbound
4.5e-11	AT92	-1	273	292	Outbound
4.5e-11	AT94	-1	12	33	Outbound
4.5e-11	AT94	-1	73	95	Outbound
4.5e-11	AT94	-1	134	154	Outbound
4.5e-11	AT94	-1	223	245	Outbound
4.5e-11	AT94	-1	288	308	Outbound
4.5e-11	AT95	-1	7	18	Outbound
4.5e-11	AT95	-1	39	60	Outbound
4.5e-11	AT95	-1	174	193	Outbound
4.5e-11	AT95	-1	242	262	Outbound
4.5e-11	AT95	-1	327	354	Outbound
4.5e-11	AT96	-1	7	28	Outbound
4.5e-11	AT96	-1	72	91	Outbound
4.5e-11	AT96	-1	133	153	Outbound
4.5e-11	AT96	-1	213	232	Outbound
4.5e-11	AT96	-1	278	296	Outbound
4.5e-11	AT98	-1	110	129	Outbound
4.5e-11	AT98	-1	173	196	Outbound
4.5e-11	AT98	-1	228	246	Outbound
4.5e-11	AT98	-1	283	306	Outbound
4.5e-11	AT98	-1	353	377	Outbound
4.5e-11	AT100	-1	65	89	Outbound
4.5e-11	AT100	-1	126	146	Outbound
4.5e-11	AT100	-1	209	228	Outbound
4.5e-11	AT100	-1	273	294	Outbound
4.5e-11	AT103	-1	9	28	Outbound
4.5e-11	AT103	-1	70	88	Outbound
4.5e-11	AT103	-1	133	151	Outbound
4.5e-11	AT103	-1	214	235	Outbound
4.5e-11	AT103	-1	278	298	Outbound
4.5e-11	AT105	-1	12	33	Outbound
4.5e-11	AT105	-1	73	95	Outbound
4.5e-11	AT105	-1	134	154	Outbound
4.5e-11	AT105	-1	217	239	Outbound
4.5e-11	AT105	-1	281	300	Outbound
4.5e-11	AT106	-1	12	33	Outbound
4.5e-11	AT106	-1	73	95	Outbound
4.5e-11	AT106	-1	134	154	Outbound
4.5e-11	AT106	-1	214	236	Outbound
4.5e-11	AT106	-1	279	299	Outbound
4.5e-11	AT107	-1	9	28	Outbound
4.5e-11	AT107	-1	75	98	Outbound
4.5e-11	AT107	-1	131	148	Outbound
4.5e-11	AT107	-1	192	209	Outbound
4.5e-11	AT107	-1	257	278	Outbound
4.5e-11	AT109	-1	9	28	Outbound
4.5e-11	AT109	-1	75	98	Outbound
4.5e-11	AT109	-1	131	148	Outbound
4.5e-11	AT109	-1	192	209	Outbound
4.5e-11	AT109	-1	257	278	Outbound
4.5e-11	AT110	-1	6	17	Outbound
4.5e-11	AT110	-1	37	60	Outbound
4.5e-11	AT110	-1	105	130	Outbound
4.5e-11	AT110	-1	169	190	Outbound
4.5e-11	AT110	-1	258	283	Outbound
4.5e-11	AT110	-1	314	332	Outbound
4.5e-11	AT112	-1	5	23	Outbound
4.5e-11	AT112	-1	78	96	Outbound
4.5e-11	AT112	-1	141	158	Outbound
4.5e-11	AT112	-1	206	231	Outbound
4.5e-11	AT112	-1	281	300	Outbound
4.5e-11	AT114	-1	5	23	Outbound
4.5e-11	AT114	-1	65	87	Outbound
4.5e-11	AT114	-1	134	155	Outbound
4.5e-11	AT114	-1	207	227	Outbound
4.5e-11	AT114	-1	273	293	Outbound
4.5e-11	AT119	-1	97	114	Outbound
4.5e-11	AT119	-1	213	232	Outbound
4.5e-11	AT119	-1	269	289	Outbound
4.5e-11	AT119	-1	347	364	Outbound
4.5e-11	AT121	-1	7	27	Outbound
4.5e-11	AT121	-1	71	94	Outbound
4.5e-11	AT121	-1	134	153	Outbound
4.5e-11	AT121	-1	215	238	Outbound
4.5e-11	AT121	-1	279	300	Outbound
4.5e-11	AT122	-1	6	17	Outbound
4.5e-11	AT122	-1	40	63	Outbound
4.5e-11	AT122	-1	107	126	Outbound
4.5e-11	AT122	-1	182	202	Outbound
4.5e-11	AT122	-1	255	273	Outbound
4.5e-11	AT122	-1	307	326	Outbound
4.5e-11	AT123	-1	12	24	Outbound
4.5e-11	AT123	-1	40	57	Outbound
4.5e-11	AT123	-1	97	118	Outbound
4.5e-11	AT123	-1	176	195	Outbound
4.5e-11	AT123	-1	239	260	Outbound
4.5e-11	AT123	-1	297	316	Outbound
4.5e-11	AT124	-1	21	40	Outbound
4.5e-11	AT124	-1	80	99	Outbound
4.5e-11	AT124	-1	142	162	Outbound
4.5e-11	AT124	-1	220	240	Outbound
4.5e-11	AT124	-1	283	303	Outbound
4.5e-11	AT125	-1	15	38	Outbound
4.5e-11	AT125	-1	80	102	Outbound
4.5e-11	AT125	-1	140	162	Outbound
4.5e-11	AT125	-1	222	243	Outbound
4.5e-11	AT125	-1	286	305	Outbound
4.5e-11	AT127	-1	29	52	Outbound
4.5e-11	AT127	-1	93	113	Outbound
4.5e-11	AT127	-1	156	176	Outbound
4.5e-11	AT127	-1	228	248	Outbound
4.5e-11	AT127	-1	294	313	Outbound
4.5e-11	AT128	-1	105	125	Outbound
4.5e-11	AT128	-1	167	186	Outbound
4.5e-11	AT128	-1	225	243	Outbound
4.5e-11	AT128	-1	324	346	Outbound
4.5e-11	AT131	-1	83	106	Outbound
4.5e-11	AT131	-1	145	163	Outbound
4.5e-11	AT131	-1	226	248	Outbound
4.5e-11	AT131	-1	290	311	Outbound
4.5e-11	AT132	-1	15	37	Outbound
4.5e-11	AT132	-1	80	97	Outbound
4.5e-11	AT132	-1	140	158	Outbound
4.5e-11	AT132	-1	210	232	Outbound
4.5e-11	AT132	-1	275	295	Outbound
4.5e-11	AT136	-1	25	50	Outbound
4.5e-11	AT136	-1	94	115	Outbound
4.5e-11	AT136	-1	153	170	Outbound
4.5e-11	AT136	-1	215	240	Outbound
4.5e-11	AT136	-1	291	312	Outbound
4.5e-11	AT140	-1	20	40	Outbound
4.5e-11	AT140	-1	80	99	Outbound
4.5e-11	AT140	-1	141	161	Outbound
4.5e-11	AT140	-1	228	249	Outbound
4.5e-11	AT140	-1	293	312	Outbound
4.5e-11	AT141	-1	12	31	Outbound
4.5e-11	AT141	-1	72	93	Outbound
4.5e-11	AT141	-1	135	153	Outbound
4.5e-11	AT141	-1	214	235	Outbound
4.5e-11	AT141	-1	278	297	Outbound
4.5e-11	AT150	-1	82	106	Outbound
4.5e-11	AT150	-1	146	164	Outbound
4.5e-11	AT150	-1	239	261	Outbound
4.5e-11	AT150	-1	304	322	Outbound
4.5e-11	AT152	-1	84	101	Outbound
4.5e-11	AT152	-1	146	164	Outbound
4.5e-11	AT152	-1	227	249	Outbound
4.5e-11	AT152	-1	292	311	Outbound
4.5e-11	AT155	-1	46	68	Outbound
4.5e-11	AT155	-1	125	146	Outbound
4.5e-11	AT155	-1	179	196	Outbound
4.5e-11	AT155	-1	240	257	Outbound
4.5e-11	AT155	-1	305	326	Outbound
4.5e-11	AT157	-1	12	30	Outbound
4.5e-11	AT157	-1	74	93	Outbound
4.5e-11	AT157	-1	136	156	Outbound
4.5e-11	AT157	-1	200	221	Outbound
4.5e-11	AT157	-1	265	284	Outbound
4.5e-11	AT158	-1	4	15	Outbound
4.5e-11	AT158	-1	35	58	Outbound
4.5e-11	AT158	-1	103	128	Outbound
4.5e-11	AT158	-1	166	188	Outbound
4.5e-11	AT158	-1	245	267	Outbound
4.5e-11	AT158	-1	301	320	Outbound
4.5e-11	AT159	-1	12	29	Outbound
4.5e-11	AT159	-1	73	96	Outbound
4.5e-11	AT159	-1	134	154	Outbound
4.5e-11	AT159	-1	215	236	Outbound
4.5e-11	AT159	-1	279	298	Outbound
4.5e-11	AT160	-1	97	114	Outbound
4.5e-11	AT160	-1	214	232	Outbound
4.5e-11	AT160	-1	269	291	Outbound
4.5e-11	AT160	-1	337	361	Outbound
4.5e-11	CE53	-1	3	14	Outbound
4.5e-11	CE53	-1	39	61	Outbound
4.5e-11	CE53	-1	127	146	Outbound
4.5e-11	CE53	-1	185	204	Outbound
4.5e-11	CE53	-1	271	290	Outbound
4.5e-11	CE53	-1	325	343	Outbound
4.5e-11	CI5	-1	12	31	Outbound
4.5e-11	CI5	-1	75	94	Outbound
4.5e-11	CI5	-1	131	150	Outbound
4.5e-11	CI5	-1	202	220	Outbound
4.5e-11	CI5	-1	272	295	Outbound
4.5e-11	CI6	-1	12	31	Outbound
4.5e-11	CI6	-1	75	94	Outbound
4.5e-11	CI6	-1	131	152	Outbound
4.5e-11	CI6	-1	196	214	Outbound
4.5e-11	CI6	-1	257	275	Outbound
4.5e-11	CI13	-1	34	56	Outbound
4.5e-11	CI13	-1	100	119	Outbound
4.5e-11	CI13	-1	156	177	Outbound
4.5e-11	CI13	-1	221	245	Outbound
4.5e-11	CI13	-1	281	299	Outbound
4.5e-11	CI14	-1	25	42	Outbound
4.5e-11	CI14	-1	110	130	Outbound
4.5e-11	CI14	-1	164	184	Outbound
4.5e-11	CI14	-1	226	250	Outbound
4.5e-11	CI14	-1	287	306	Outbound
4.5e-11	CI15	-1	126	147	Outbound
4.5e-11	CI15	-1	188	212	Outbound
4.5e-11	CI15	-1	248	266	Outbound
4.5e-11	CI15	-1	318	336	Outbound
4.5e-11	CI15	-1	376	396	Outbound
4.5e-11	CI16	-1	37	59	Outbound
4.5e-11	CI16	-1	103	122	Outbound
4.5e-11	CI16	-1	159	180	Outbound
4.5e-11	CI16	-1	224	242	Outbound
4.5e-11	CI16	-1	282	302	Outbound
4.5e-11	CI19	-1	5	20	Outbound
4.5e-11	CI19	-1	49	74	Outbound
4.5e-11	CI19	-1	112	128	Outbound
4.5e-11	CI28	-1	12	33	Outbound
4.5e-11	CI28	-1	75	97	Outbound
4.5e-11	CI28	-1	131	149	Outbound
4.5e-11	CI28	-1	193	212	Outbound
4.5e-11	CI28	-1	250	272	Outbound
4.5e-11	CI30	-1	2	10	Outbound
4.5e-11	CI30	-1	24	45	Outbound
4.5e-11	CI30	-1	80	102	Outbound
4.5e-11	CI30	-1	150	171	Outbound
4.5e-11	CI34	-1	34	51	Outbound
4.5e-11	CI34	-1	203	221	Outbound
4.5e-11	CI34	-1	264	283	Outbound
4.5e-11	CI34	-1	328	353	Outbound
4.5e-11	CI34	-1	394	415	Outbound
4.5e-11	CI40	-1	12	33	Outbound
4.5e-11	CI40	-1	74	98	Outbound
4.5e-11	CI40	-1	131	149	Outbound
4.5e-11	CI40	-1	195	215	Outbound
4.5e-11	CI40	-1	245	262	Outbound
4.5e-11	DD5	-1	656	676	Outbound
4.5e-11	DD5	-1	711	733	Outbound
4.5e-11	DD5	-1	780	804	Outbound
4.5e-11	DD13	-1	73	93	Outbound
4.5e-11	DD13	-1	205	224	Outbound
4.5e-11	DD13	-1	262	281	Outbound
4.5e-11	DD13	-1	344	365	Outbound
4.5e-11	DD13	-1	405	428	Outbound
4.5e-11	DD15	-1	40	61	Outbound
4.5e-11	DD15	-1	109	131	Outbound
4.5e-11	DD18	-1	211	235	Outbound
4.5e-11	DD18	-1	278	297	Outbound
4.5e-11	DD18	-1	332	354	Outbound
4.5e-11	DD18	-1	401	423	Outbound
4.5e-11	DD18	-1	465	484	Outbound
4.5e-11	DD19	-1	116	135	Outbound
4.5e-11	DD19	-1	183	201	Outbound
4.5e-11	DD19	-1	239	258	Outbound
4.5e-11	DD19	-1	296	317	Outbound
4.5e-11	DD19	-1	360	382	Outbound
4.5e-11	DD28	-1	406	424	Outbound
4.5e-11	DD28	-1	467	486	Outbound
4.5e-11	DD28	-1	521	541	Outbound
4.5e-11	DD28	-1	593	616	Outbound
4.5e-11	DD28	-1	655	672	Outbound
4.5e-11	DD32	-1	26	48	Outbound
4.5e-11	DD32	-1	89	112	Outbound
4.5e-11	DD32	-1	148	169	Outbound
4.5e-11	DD32	-1	219	238	Outbound
4.5e-11	DD32	-1	285	304	Outbound
4.5e-11	DM8	-1	7	26	Outbound
4.5e-11	DM8	-1	85	105	Outbound
4.5e-11	DM12	-1	7	24	Outbound
4.5e-11	DM12	-1	76	100	Outbound
4.5e-11	DM12	-1	133	151	Outbound
4.5e-11	DM12	-1	188	208	Outbound
4.5e-11	DM12	-1	256	276	Outbound
4.5e-11	DM13	-1	7	25	Outbound
4.5e-11	DM13	-1	178	197	Outbound
4.5e-11	DM13	-1	231	251	Outbound
4.5e-11	DM13	-1	292	316	Outbound
4.5e-11	DM13	-1	357	374	Outbound
4.5e-11	DM19	-1	35	57	Outbound
4.5e-11	DM19	-1	98	118	Outbound
4.5e-11	DM19	-1	151	170	Outbound
4.5e-11	DM19	-1	222	241	Outbound
4.5e-11	DM19	-1	282	300	Outbound
4.5e-11	GG3	-1	40	61	Outbound
4.5e-11	GG3	-1	119	142	Outbound
4.5e-11	GG3	-1	180	198	Outbound
4.5e-11	GG3	-1	238	261	Outbound
4.5e-11	GG3	-1	299	319	Outbound
4.5e-11	GG13	-1	26	35	Outbound
4.5e-11	GG13	-1	59	77	Outbound
4.5e-11	GG13	-1	223	246	Outbound
4.5e-11	GG13	-1	287	304	Outbound
4.5e-11	GG13	-1	352	374	Outbound
4.5e-11	GG13	-1	410	429	Outbound
4.5e-11	GG18	-1	104	124	Outbound
4.5e-11	GG18	-1	167	189	Outbound
4.5e-11	GG18	-1	220	242	Outbound
4.5e-11	GG18	-1	286	305	Outbound
4.5e-11	GG18	-1	350	368	Outbound
4.5e-11	GG37	-1	76	98	Outbound
4.5e-11	GG37	-1	143	165	Outbound
4.5e-11	GG37	-1	221	242	Outbound
4.5e-11	GG37	-1	297	319	Outbound
4.5e-11	GG48	-1	12	32	Outbound
4.5e-11	GG48	-1	83	102	Outbound
4.5e-11	GG48	-1	137	154	Outbound
4.5e-11	GG48	-1	192	212	Outbound
4.5e-11	GG48	-1	279	304	Outbound
4.5e-11	GG49	-1	126	143	Outbound
4.5e-11	GG49	-1	208	227	Outbound
4.5e-11	GG49	-1	259	280	Outbound
4.5e-11	GG49	-1	328	347	Outbound
4.5e-11	GG49	-1	380	402	Outbound
4.5e-11	SLC35E1	-1	2	12	Outbound
4.5e-11	SLC35E1	-1	30	47	Outbound
4.5e-11	SLC35E1	-1	135	153	Outbound
4.5e-11	SLC35E1	-1	188	208	Outbound
4.5e-11	SLC35E1	-1	260	286	Outbound
4.5e-11	AMAC1L2	-1	70	89	Outbound
4.5e-11	AMAC1L2	-1	159	178	Outbound
4.5e-11	AMAC1L2	-1	222	245	Outbound
4.5e-11	AMAC1L2	-1	281	300	Outbound
4.5e-11	AMAC1L1	-1	159	178	Outbound
4.5e-11	AMAC1L1	-1	222	245	Outbound
4.5e-11	AMAC1L1	-1	281	299	Outbound
4.5e-11	AMAC1	-1	36	53	Outbound
4.5e-11	AMAC1	-1	103	125	Outbound
4.5e-11	AMAC1	-1	156	178	Outbound
4.5e-11	AMAC1	-1	221	245	Outbound
4.5e-11	AMAC1	-1	281	300	Outbound
4.5e-11	AMAC1L3	-1	70	89	Outbound
4.5e-11	AMAC1L3	-1	159	178	Outbound
4.5e-11	AMAC1L3	-1	222	241	Outbound
4.5e-11	AMAC1L3	-1	281	300	Outbound
4.5e-11	SLC35E4	-1	49	70	Outbound
4.5e-11	SLC35E4	-1	110	129	Outbound
4.5e-11	SLC35E4	-1	220	241	Outbound
4.5e-11	SLC35E4	-1	282	303	Outbound
4.5e-11	SLC35F4	-1	192	214	Outbound
4.5e-11	SLC35F4	-1	278	297	Outbound
4.5e-11	SLC35F4	-1	329	350	Outbound
4.5e-11	SLC35F4	-1	398	417	Outbound
4.5e-11	SLC35F4	-1	450	472	Outbound
4.5e-11	TMEM22	-1	105	125	Outbound
4.5e-11	TMEM22	-1	168	190	Outbound
4.5e-11	TMEM22	-1	221	243	Outbound
4.5e-11	TMEM22	-1	287	306	Outbound
4.5e-11	TMEM22	-1	351	369	Outbound
4.5e-11	SLC35F3	-1	135	156	Outbound
4.5e-11	SLC35F3	-1	208	230	Outbound
4.5e-11	SLC35F3	-1	275	293	Outbound
4.5e-11	SLC35F3	-1	333	357	Outbound
4.5e-11	SLC35F3	-1	394	414	Outbound
4.5e-11	SLC35C1	-1	11	19	Outbound
4.5e-11	SLC35C1	-1	38	62	Outbound
4.5e-11	SLC35C1	-1	116	134	Outbound
4.5e-11	SLC35C1	-1	168	185	Outbound
4.5e-11	SLC35C1	-1	235	252	Outbound
4.5e-11	SLC35C1	-1	321	340	Outbound
4.5e-11	TMEM20	-1	70	89	Outbound
4.5e-11	TMEM20	-1	131	151	Outbound
4.5e-11	TMEM20	-1	185	205	Outbound
4.5e-11	TMEM20	-1	255	274	Outbound
4.5e-11	TMEM20	-1	315	333	Outbound
4.5e-11	RP11-345P4.4	-1	75	97	Outbound
4.5e-11	RP11-345P4.4	-1	142	162	Outbound
4.5e-11	RP11-345P4.4	-1	194	212	Outbound
4.5e-11	RP11-345P4.4	-1	258	277	Outbound
4.5e-11	RP11-345P4.4	-1	324	343	Outbound
4.5e-11	SLC35E2	-1	75	97	Outbound
4.5e-11	SLC35E2	-1	142	164	Outbound
4.5e-11	SLC35F5	-1	69	86	Outbound
4.5e-11	SLC35F5	-1	235	254	Outbound
4.5e-11	SLC35F5	-1	301	318	Outbound
4.5e-11	SLC35F5	-1	359	383	Outbound
4.5e-11	SLC35F5	-1	424	441	Outbound
4.5e-11	MM5	-1	63	81	Outbound
4.5e-11	MM5	-1	132	149	Outbound
4.5e-11	MM5	-1	180	202	Outbound
4.5e-11	MM5	-1	246	269	Outbound
4.5e-11	MM5	-1	305	324	Outbound
4.5e-11	MM13	-1	49	70	Outbound
4.5e-11	MM13	-1	110	129	Outbound
4.5e-11	MM13	-1	162	180	Outbound
4.5e-11	MM13	-1	255	272	Outbound
4.5e-11	MM13	-1	310	327	Outbound
4.5e-11	MM18	-1	105	125	Outbound
4.5e-11	MM18	-1	168	190	Outbound
4.5e-11	MM18	-1	221	241	Outbound
4.5e-11	MM18	-1	287	306	Outbound
4.5e-11	MM18	-1	351	369	Outbound
4.5e-11	MM19	-1	156	178	Outbound
4.5e-11	MM19	-1	242	261	Outbound
4.5e-11	MM19	-1	293	314	Outbound
4.5e-11	MM19	-1	362	381	Outbound
4.5e-11	MM19	-1	414	436	Outbound
4.5e-11	MM29	-1	73	92	Outbound
4.5e-11	MM29	-1	134	154	Outbound
4.5e-11	MM29	-1	188	208	Outbound
4.5e-11	MM29	-1	258	277	Outbound
4.5e-11	MM29	-1	316	336	Outbound
4.5e-11	MM38	-1	66	87	Outbound
4.5e-11	MM38	-1	139	161	Outbound
4.5e-11	MM38	-1	206	224	Outbound
4.5e-11	MM38	-1	264	288	Outbound
4.5e-11	MM38	-1	325	345	Outbound
4.5e-11	MM45	-1	33	56	Outbound
4.5e-11	MM45	-1	112	129	Outbound
4.5e-11	MM45	-1	167	184	Outbound
4.5e-11	MM45	-1	235	257	Outbound
4.5e-11	MM45	-1	296	314	Outbound
4.5e-11	MM51	-1	75	97	Outbound
4.5e-11	MM51	-1	142	164	Outbound
4.5e-11	MM51	-1	220	241	Outbound
4.5e-11	MM51	-1	296	318	Outbound
4.5e-11	MM59	-1	69	86	Outbound
4.5e-11	MM59	-1	236	255	Outbound
4.5e-11	MM59	-1	302	319	Outbound
4.5e-11	MM59	-1	360	384	Outbound
4.5e-11	MM59	-1	425	442	Outbound
4.5e-11	NV2	-1	26	45	Outbound
4.5e-11	NV8	-1	2	11	Outbound
4.5e-11	NV8	-1	25	44	Outbound
4.5e-11	NV8	-1	90	110	Outbound
4.5e-11	NV8	-1	153	173	Outbound
4.5e-11	NV14	-1	33	51	Outbound
4.5e-11	NV14	-1	94	113	Outbound
4.5e-11	NV14	-1	166	187	Outbound
4.5e-11	NV14	-1	223	243	Outbound
4.5e-11	NV17	-1	12	29	Outbound
4.5e-11	NV17	-1	74	97	Outbound
4.5e-11	NV17	-1	131	149	Outbound
4.5e-11	NV17	-1	187	208	Outbound
4.5e-11	NV17	-1	255	276	Outbound
4.5e-11	NV18	-1	7	26	Outbound
4.5e-11	NV18	-1	70	93	Outbound
4.5e-11	NV18	-1	132	149	Outbound
4.5e-11	NV18	-1	208	226	Outbound
4.5e-11	NV18	-1	271	291	Outbound
4.5e-11	NV19	-1	7	17	Outbound
4.5e-11	NV19	-1	38	58	Outbound
4.5e-11	NV19	-1	100	120	Outbound
4.5e-11	NV19	-1	182	201	Outbound
4.5e-11	NV19	-1	238	256	Outbound
4.5e-11	NV24	-1	21	43	Outbound
4.5e-11	NV24	-1	84	104	Outbound
4.5e-11	NV24	-1	142	161	Outbound
4.5e-11	NV24	-1	200	223	Outbound
4.5e-11	NV24	-1	265	285	Outbound
4.5e-11	NV30	-1	45	64	Outbound
4.5e-11	NV30	-1	113	133	Outbound
4.5e-11	NV30	-1	168	186	Outbound
4.5e-11	NV30	-1	235	255	Outbound
4.5e-11	NV31	-1	16	36	Outbound
4.5e-11	NV31	-1	77	97	Outbound
4.5e-11	NV31	-1	132	152	Outbound
4.5e-11	NV32	-1	16	36	Outbound
4.5e-11	NV32	-1	77	97	Outbound
4.5e-11	NV32	-1	132	152	Outbound
4.5e-11	NV32	-1	202	221	Outbound
4.5e-11	NV32	-1	263	281	Outbound
4.5e-11	NV34	-1	34	54	Outbound
4.5e-11	NV34	-1	113	131	Outbound
4.5e-11	NV34	-1	166	188	Outbound
4.5e-11	NV34	-1	252	275	Outbound
4.5e-11	NV39	-1	36	57	Outbound
4.5e-11	NV39	-1	89	109	Outbound
4.5e-11	SC13	-1	69	87	Outbound
4.5e-11	SC13	-1	146	166	Outbound
4.5e-11	SC13	-1	203	222	Outbound
4.5e-11	SC13	-1	274	294	Outbound
4.5e-11	SC13	-1	338	355	Outbound
4.5e-11	SC14	-1	5	16	Outbound
4.5e-11	SC14	-1	37	58	Outbound
4.5e-11	SC14	-1	109	128	Outbound
4.5e-11	SC14	-1	165	188	Outbound
4.5e-11	SC14	-1	295	316	Outbound
4.5e-11	SC14	-1	357	376	Outbound
4.5e-11	SC15	-1	12	35	Outbound
4.5e-11	SC15	-1	120	139	Outbound
4.5e-11	SC15	-1	175	193	Outbound
4.5e-11	SC15	-1	241	262	Outbound
4.5e-11	SC15	-1	304	324	Outbound
4.5e-11	SC18	-1	12	32	Outbound
4.5e-11	SC18	-1	91	111	Outbound
4.5e-11	SC18	-1	143	166	Outbound
4.5e-11	SC18	-1	221	242	Outbound
4.5e-11	SC18	-1	285	302	Outbound
4.5e-11	SC20	-1	12	38	Outbound
4.5e-11	SC20	-1	129	151	Outbound
4.5e-11	SC20	-1	183	200	Outbound
4.5e-11	SC20	-1	259	282	Outbound
4.5e-11	SC20	-1	324	342	Outbound
4.5e-11	TR1	-1	12	29	Outbound
4.5e-11	TR1	-1	73	91	Outbound
4.5e-11	TR1	-1	124	141	Outbound
4.5e-11	TR1	-1	194	214	Outbound
4.5e-11	TR1	-1	255	273	Outbound
4.5e-11	TR4	-1	117	138	Outbound
4.5e-11	TR4	-1	182	205	Outbound
4.5e-11	TR4	-1	235	253	Outbound
4.5e-11	TR4	-1	305	324	Outbound
4.5e-11	TR4	-1	371	388	Outbound
4.5e-11	TR8	-1	133	154	Outbound
4.5e-11	TR8	-1	217	235	Outbound
4.5e-11	TR8	-1	273	291	Outbound
4.5e-11	TR8	-1	331	355	Outbound
4.5e-11	TR8	-1	392	412	Outbound
4.5e-11	TR11	-1	12	33	Outbound
4.5e-11	TR11	-1	78	100	Outbound
4.5e-11	TR11	-1	135	152	Outbound
4.5e-11	TR11	-1	190	212	Outbound
4.5e-11	TR11	-1	260	281	Outbound
4.5e-11	TR26	-1	24	33	Outbound
4.5e-11	TR26	-1	57	77	Outbound
4.5e-11	TR26	-1	221	244	Outbound
4.5e-11	TR26	-1	280	302	Outbound
4.5e-11	TR26	-1	369	395	Outbound
4.5e-11	TR32	-1	27	47	Outbound
4.5e-11	TR32	-1	100	120	Outbound
4.5e-11	TR32	-1	153	172	Outbound
4.5e-11	TR32	-1	247	280	Outbound
4.5e-11	TR53	-1	47	67	Outbound
4.5e-11	TR53	-1	112	132	Outbound
4.5e-11	TR53	-1	168	190	Outbound
4.5e-11	TR53	-1	267	288	Outbound
4.5e-11	TR54	-1	156	178	Outbound
4.5e-11	TR54	-1	243	261	Outbound
4.5e-11	TR54	-1	293	314	Outbound
4.5e-11	TR54	-1	362	381	Outbound
4.5e-11	TR54	-1	414	436	Outbound
4.5e-11	TA3	-1	23	43	Outbound
4.5e-11	TA3	-1	72	92	Outbound
4.5e-11	TA3	-1	132	153	Outbound
4.5e-11	TA3	-1	184	205	Outbound
4.5e-11	TA4	-1	9	28	Outbound
4.5e-11	TA4	-1	63	83	Outbound
4.5e-11	TA4	-1	123	148	Outbound
4.5e-11	TA4	-1	216	237	Outbound
4.5e-11	TA5	-1	3	13	Outbound
4.5e-11	TA5	-1	27	48	Outbound
4.5e-11	TA5	-1	88	110	Outbound
4.5e-11	TA5	-1	151	171	Outbound
4.5e-11	TA5	-1	215	232	Outbound
4.5e-11	TA7	-1	73	94	Outbound
4.5e-11	TA7	-1	124	146	Outbound
4.5e-11	TA7	-1	221	243	Outbound
4.5e-11	TA9	-1	71	89	Outbound
4.5e-11	TA9	-1	121	141	Outbound
4.5e-11	TA14	-1	60	77	Outbound
4.5e-11	TA14	-1	137	162	Outbound
4.5e-11	TA14	-1	198	216	Outbound
4.5e-11	TA14	-1	256	279	Outbound
4.5e-11	TA14	-1	317	336	Outbound
4.5e-11	TA17	-1	6	13	Outbound
4.5e-11	TA17	-1	34	53	Outbound
4.5e-11	TA17	-1	98	118	Outbound
4.5e-11	TA17	-1	149	169	Outbound
4.5e-11	TA17	-1	220	246	Outbound
4.5e-11	TA17	-1	278	297	Outbound
4.5e-11	TA22	-1	45	63	Outbound
4.5e-11	TA22	-1	123	147	Outbound
4.5e-11	TA22	-1	182	202	Outbound
4.5e-11	TA22	-1	242	265	Outbound
4.5e-11	TA22	-1	306	325	Outbound
4.5e-11	TA24	-1	20	41	Outbound
4.5e-11	TA24	-1	74	94	Outbound
4.5e-11	TA24	-1	134	156	Outbound
4.5e-11	TA24	-1	221	243	Outbound
4.5e-11	TA25	-1	20	38	Outbound
4.5e-11	TA25	-1	74	94	Outbound
4.5e-11	TA25	-1	134	157	Outbound
4.5e-11	TA25	-1	195	213	Outbound
4.5e-11	TA26	-1	52	76	Outbound
4.5e-11	TA26	-1	138	158	Outbound
4.5e-11	TA26	-1	188	207	Outbound
4.5e-11	TA26	-1	239	258	Outbound
4.5e-11	TA26	-1	295	321	Outbound
4.5e-11	TA27	-1	12	35	Outbound
4.5e-11	TA27	-1	89	111	Outbound
4.5e-11	TA27	-1	141	157	Outbound
4.5e-11	TA27	-1	201	219	Outbound
4.5e-11	TA27	-1	272	290	Outbound
4.5e-11	TA30	-1	31	50	Outbound
4.5e-11	TA30	-1	111	133	Outbound
4.5e-11	TA30	-1	165	184	Outbound
4.5e-11	TA30	-1	225	252	Outbound
4.5e-11	TA30	-1	289	310	Outbound
4.5e-11	TA31	-1	29	50	Outbound
4.5e-11	TA31	-1	111	132	Outbound
4.5e-11	TA31	-1	164	182	Outbound
4.5e-11	TA31	-1	225	250	Outbound
4.5e-11	TA31	-1	317	335	Outbound
4.5e-11	TA34	-1	47	67	Outbound
4.5e-11	TA34	-1	102	123	Outbound
4.5e-11	TA34	-1	167	187	Outbound
4.5e-11	TA34	-1	226	246	Outbound
4.5e-11	TA35	-1	12	33	Outbound
4.5e-11	TA35	-1	102	124	Outbound
4.5e-11	TA35	-1	168	188	Outbound
4.5e-11	TA35	-1	227	247	Outbound
4.5e-11	TA36	-1	12	34	Outbound
4.5e-11	TA36	-1	88	110	Outbound
4.5e-11	TA36	-1	140	156	Outbound
4.5e-11	TA36	-1	200	221	Outbound
4.5e-11	TA36	-1	271	289	Outbound
4.5e-11	TA40	-1	47	65	Outbound
4.5e-11	TA40	-1	134	154	Outbound
4.5e-11	TA40	-1	184	204	Outbound
4.5e-11	TA40	-1	244	267	Outbound
4.5e-11	TA40	-1	308	328	Outbound
4.5e-11	TA42	-1	96	114	Outbound
4.5e-11	TA42	-1	149	169	Outbound
4.5e-11	TA42	-1	204	224	Outbound
endgroup	Outbound
