# Supplementary material for: Functional specialization in nucleotide sugar transporters occurred through differentiation of the gene cluster EamA (DUF6) before the radiation of Viridiplantae
Source: BMC Evol Biol. 2011 May 12;11:123. doi: 10.1186/1471-2148-11-123 (PMC3111387; doi:10.1186/1471-2148-11-123)
Supplement: Additional file 4 — Alignments for 19 DMT families in Jalview format. Alignments for 19 DMT families in Jalview format. The archive file contains alignment files that can be loaded in Jalview, and '.mup' files that contain Phobius TM predictions and pfam_scan domain location predictions as Jalview loadable markup language. [file 1471-2148-11-123-S4.TGZ › fae.aln]

>Q1AKH7
------------------------------------------------------------
------------------------------------------------------------
------------------------------------------------------------
------------------------------------------------------------
------------------------------------------------------------
------------------------------------------------------------
------------------------------------------------------------
------------------------------------------------------------
------------------------------------------------------------
------------------------------------------------------------
--LNLPKSSFKAY-LADSD--GRVWAMLAGLLCGFGNGLQFMGGQAAG----YAAA-DAV
----------------QALPLVSTFWGVV----LFGE-----------------------
-YRKSSRRT-------------YI--LLGSMLFMFIV---AVAVLMASSGQRTS--TAKE
>B4ARM7
------------------------------------------------------------
------------------------------------------------------------
--------------MLCW-------------GSWANTQKL--------------------
-S-TKEWPFQQYYWDYALGILIVSFVLAIT-------MGSFGTE---GRSFFSD------
-----------------ISQ--ASSESFIYAFMGGVVFNLANILLVAAI-----------
-----DIAGMSVAFPLA--IGLALVI-------GVITNYI------ATPLGQPVVLFLGV
LSVLAAIIID-AVI-----------------------------YK---------------
------------------------------------------------------------
------------------RISD-NK--N-----KNMLKGFIVSIISGILMGFFYPLVIKS
IS-N--DFVT-P-------------QVGLMTPYTASFIFAVGIFVSNFVINGWMI---KF
PISGKKLKFKDYFSQGTPW--LHTIGILGGVIWGIGSCLNFIASGIAG----PSIS-YGL
G---------------QGATMIAAFWGVF----IWKE-----------------------
-FAKAPKGT-------------NK--LIVLMFITYIL---GLTLIVFARNI---------
>A7LW55
------------------------------------------------------------
------------------------------------------------------------
--------------MICW-------------GSWGNTQKL--------------------
-V-SKNWRYELFYWDYVIGMVLFTILLGFT-------MGSHGDT---GRSFLED------
-----------------LGQ--ASGDSIGWVILGGVIFNASNILLSASI-----------
-----SLAGMSVAFPLG--VGIALVL-------GVIVNYL------GIPTGNPLLLFGGV
ALIVIAIICN-GVA-----------------------------SG---------------
------------------------------------------------------------
------------------KMQK-GEESR-----KNNKKGIIIALIAGVLMSLFYRFVVKG
MDVE--NFNS-P-------------AIGMMTPYSAIFVFSIGVLLSNFVFNTLVM---KC
PFVGEKVSYSEYF-KGNTK--THICGMLGGAIWGLGSAFSYIASGEAG----PAVS-YAL
G---------------QGAPLIAAIWGVF----IWKE-----------------------
-FKGSTKSV-------------NQ--LLALMFIFFLV---GLGMIVVAGN----------
>Q1PFA0
------------------------------------------------------------
------------------------------------------------------------
------------------------------------------------------------
------------------------------------------------------------
----------------------------MFAMAGGIFLSLGTLATQYAW-----------
-----AFVGLSVTEVIT--ASIAVVI-------GTTLNYFL-----DDRINRAEVLFPGV
ACFLIAVCFG-SAV-----------------------------HKSNAADNKSKLQGFKS
LET------TSSFQM--------------------------------ET-------SSIK
EGKAKVGTADFLIEVEKQRAIK-VF--G-----KSTIIGLAITFFAGICFSLISPAVSLA
TN-D--QWHTLKH------------GVGTL------------------------------
------------------------------------------------------------
------------------------------------------------------------
------------------------------------------------------------
>B4FPU0
------------------------------------------------------------
------------------------------------------------------------
------------------------------------------------------------
------------------------------------------------------------
-------------------------------MAGGVTLSLGTLATQYGW-----------
-----AFVGLSVTEVMA--SSLKVVI-------GTTVNYFL-----DGRMNKAEILFPGV
GCFLIAAILG-SLV-----------------------------HASNAADNQEKLANNNA
SNA------AAAADEEKDLTKHLLELE-----------------------------IPSQ
EAEPDAGTAGFLVGLEEKRSIK-VL--G-----SHTLLGLGIVVFAGIFYALFAPAFNLA
TN-D--QWHTLPA------------GVPHLAVYTAYFYFSLACLAVSAALNVWLL---YR
PMVGVPSSTLAAY-VLDGD--GRGLAMLAGMLCGLGNALTFMAGQAAG----YAAA-DSV
----------------QALPLVSTFWAVA----LFGE-----------------------
-YRRSSRRT-------------YT--LLASMLLMFTV---AMVLLMASSGSRSIIH----
>C3SA43
------------------------------------------------------------
------------------------------------------------------------
----------MAAALVLL-------------GTWPVVLAV--------------------
-LERRGRLPQHTFLDFSLTNFLAAVLVGLT-------FGQIGPDSPDTPNFLTQ------
-----------------LARPQDTWPSILFAMAGGVVISLGTLATQYGW-----------
-----AYVGLSVTEVMA--SSLKVVI-------GTTLNYFL-----DGRINKAEILFPGV
GCFLVAACLG-SLV-----------------------------HSSNAADNQEKLSRSRH
ATTG----NTANEEL----TKNLLDKE--------------EKPKDCEEAKPD---EPKA
VEKIEAGTADFLIHLEDKRSIK-VL--G-----SHTLVGLGIVTFAGICYSLFSPAFNLA
TN-D--QFHLLPG------------TAPHLGIYAAYFHFSLSCFAVGVGLNLWFL---YR
PMAGVPQSSLRAY-IHDPDTGGRALALLAGMVCGLGNAFTFMAGQAAG----YAAA-DAV
----------------QALPLVSTFWGVV----LFGE-----------------------
-YRRSSRRT-------------YV--LLGSMLFMFVV---AMVVLMASSAHRKPL-----
>B6VS40
------------------------------------------------------------
------------------------------------------------------------
---------------------------------------M--------------------
-VAAKQWSFELFYWDLTVGLFLTALLGAVT-------LGSMGSE---GRTFFQD------
-----------------LAV--MDWSSIQYAFLGGVVWNFGNIFLTAAI-----------
-----AVAGMSVGFPIG--GGLAWIG-------GIVFNYLLISLAGQTYQGNQFLLWSGV
LVIIIAILIC-GKA-----------------------------YG---------------
------------------------------------------------------------
------------------KLSS-GK--A-----STPKKGILLAIMAGIAIMFFYGLVVKS
LD-P--QYVA-G-------------GTGTLTPYTGVFFFAVGILVSTPIFNTFAM---KH
PVEGRVVTMKDYF-AGDAK--THLTGMLGGFIWMGGMVISFMGAGAAN----PAIS-YAL
S---------------NAAPVVAMIWGVF----VWKE-----------------------
-FKDAPKGT-------------DK--LIVAMFALFII---GLISITLSN-----------
>A7V868
------------------------------------------------------------
------------------------------------------------------------
---------------------------------------M--------------------
-VTSKSWSFELFYWDLAFGLFFTALLGALT-------LGSLGSE---GRTFFED------
-----------------LAA--MDWNSMKYALLGGIVWNFGNIFLTAAI-----------
-----AVAGMSIGFPIG--GGLAWIG-------GIIFNYLLITLAGEVYPGNQALLWIGV
VVIIVAICIC-GKA-----------------------------YG---------------
------------------------------------------------------------
------------------KMSA-SQ--A-----STPKKGILLAIVAGLAIMFFYGLVVKS
LD-P--QYVA-G-------------GTGTLTPYTGVFCFAAGVLITTPIFNTFAM---SH
PAQGNKVTMKDYL-KGDTR--THLIGMLGGFIWMSGMVVSFMGAGSAN----PAIA-YAL
S---------------NAAPVVAMIWGFF----VWKE-----------------------
-FKGAPKGT-------------VP--MIATMFVLFVV---GLVLITLSN-----------
>C3SA39
------------------------------------------------------------
------------------------------------------------------------
--------------MPCS-------------PSWSAGDAC--------------------
----------HTYLDYSISNLLAAVLIALT-------FGQLGDA---QPNFFTQ------
-----------------LRQVQDNWHSVLFAIGGGAALSIGNVCTQYGW-----------
-----AYA-------------------------GTTLNYFL-----DNKINRATILFPGV
ACFFVAAVLG-AAL-----------------------------HGSNKADIKRKLRASPN
STN---------------------------------------------------------
-----------EVWHQAESATQ-VL--E-----SNKFTGIAIVFFAGFLMSLFSPAFNLA
TN-D--QWHFLKD------------GVPHLVVYTAFFYFSISSFVIGVGFNIWFL---YH
PIASVEVSSFTAY-LKDWK--GRHWALLAGLLCGFDNGLEFMGGQAAD----YAAA-DAV
----------------EALPLVSTFWAIL----LLKE-----------------------
-YWRSSKKT-------------YI--LLVSMMFTFVA---AVALLMASAGQRSTK-----
>A4A8W4
------------------------------------------MLIVESY-----------
------------------------------------------------------------
----SIAVAMCLITMLCW-------------GSWANTQKL--------------------
-A-SNEWQFQLFYWDYSLGVLLLTLLFAFT-------IGSSGEE---GRAFMPD------
-----------------ISQ--AGSEAVRSAFIGGVVFNLANILLVVAI-----------
-----DIAGMAVAFPVA--IGLALVI-------GVVTNYM------AAPVGDPVFLFTGV
GLVTAAIIVC-ALI-----------------------------YA---------------
------------------------------------------------------------
------------------RLPQ-DE--G-----RSVGKGLAISVIAGIAMGFFYRFVAAS
IS-M--DFAN-P-------------EAGLMTPYSAGVVFAVGLLLSNVIWLVPLM---YK
PISGEVAPIGEYFSKGTPR--LHLVGILGGAIWCVGFSFSFIASGAAG----PAIS-YGL
G---------------QGATMVAAFWGVF----IWKE-----------------------
-FKDAPEGT-------------SM--MIAAMFALFFV---GLGLIVYSR-----------
>B8KM02
------------------------------------------MLIVESY-----------
------------------------------------------------------------
----TIAVAMCLITMLCW-------------GSWANTQKL--------------------
-A-SNEWQFQLFYWDYSLGVLLLTLLFAFT-------IGSTGEE---GRAFMPD------
-----------------ISQ--ASTDAIRSALIGGVVFNLANILLVTAI-----------
-----DIAGMAVAFPVA--IGLALVI-------GVVTNYM------AAPVGDPVFLFAGV
ALVTAAIIVC-AMI-----------------------------YA---------------
------------------------------------------------------------
------------------RLPQ-DE--G-----RSVGKGLAISVIAGIAMGFFYRFVAAS
IS-M--DFAN-P-------------EAGLMTPYSAGVVFAVGLLVSNIIWLIPLM---YK
PISGEVAPIGEYFSKGTPR--LHLVGILGGAIWCVGFSFSFIASGAAG----PAIS-YGL
G---------------QGATMVAAFWGVF----IWKE-----------------------
-FKDAPAGT-------------SS--MITAMFALFFV---GLGLIVYSR-----------
>B7MMH8
------------------------------------------MFIVESY-----------
------------------------------------------------------------
----AVAIIMCFITMICW-------------GSWANTTKL--------------------
-VSNKKWEFPLFYWDYSIGLLLCSLLFAFT-------LGSMGEA---GRSFIPD------
-----------------IQQ--ASSSSLMSAILAGIIFNISNILLVASI-----------
-----NLAGMAVAFPVG--VGLALAL-------GVITTYI------GNPQGDPLILFLGV
VCVVIAIIFT-AIA-----------------------------YG---------------
------------------------------------------------------------
------------------RVTQEAD--K-----SRRNKGLITAILAGIIMGWFFRFLADS
MS-D--NFSQ-P-------------ASGLMTPYSALVLFAVGLFLSNFVLNRLVM---KK
PISGEPVNGKMYF-SGSLR--DHVCGWLGGMIWCVGLAFSLIASGQAG----YAIS-YGL
G---------------QGATMIAVIWGVF----IWRE-----------------------
-FASAPAGT-------------NK--LLLTMFISYIV---GIVLIIAANQ----------
>C1HRE3
------------------------------------------MFIVESY-----------
------------------------------------------------------------
----AVAIIMCFITMICW-------------GSWANTTKL--------------------
-VSNKKWEFPLFYWDYSIGLLLCSLLFAFT-------LGSMGEA---GRSFIPD------
-----------------IQQ--ASSSSLMSAILAGIIFNISNILLVASI-----------
-----NLAGMAVAFPVG--VGLALAL-------GVITTYI------GNPQGDPLILFLGV
ACVVIAIIFT-AIA-----------------------------YG---------------
------------------------------------------------------------
------------------RVTQEAD--K-----SRRNKGLITAILAGIIMGWFFRFLADS
MS-D--NFSQ-P-------------ASGLMTPYSALVLFAVGLFLSNFVLNTLVM---KK
PISGEPVNGKMYF-SGSLR--DHVCGWLGGMIWCVGLAFSLIASGQAG----YAIS-YGL
G---------------QGATMIAVIWGVF----IWRE-----------------------
-FASAPAGT-------------NK--LLLTMFISYIV---GIVLIIAANQ----------
>B7NGU0
------------------------------------------MFIVESY-----------
------------------------------------------------------------
----AVAIIMCFITMICW-------------GSWANTTKL--------------------
-VSNKKWEFPLFYWDYSIGLLLCSLLFAFT-------LGSMGEA---GRSFIPD------
-----------------IQQ--ASSSSLMSAILAGIIFNISNILLVASI-----------
-----NLAGMAVAFPVG--VGLALAL-------GVITTYI------GNPQGDPLILFLGV
VCVVIAIIFT-AIA-----------------------------YG---------------
------------------------------------------------------------
------------------RVTQEAD--K-----SRRNKGLITAILAGIIMGWFFRFLADS
MS-D--NFSQ-P-------------ASGLMTPYSALVLFAVGLFLSNFVLNRLVM---KK
PISGEPVNGKMYF-SGSLR--DHVCGWLGGMIWCVGLAFSLIASGQAG----YAIS-YGL
G---------------QGATMIAVIWGVF----IWRE-----------------------
-FASAPAGT-------------NK--LLLTMFISYIV---GIVLIIAANQ----------
>Q41706
-------------------------------------------HLVESK-----------
------------------------------------------------------------
----GGAIACMFLALFFL-------------GTWPALLTM--------------------
-LERRGRLPQHTYLDYSITNFFAALLIAFT-------FGEIGKGKPDEPNFLAQ------
-----------------LAQ--DNWPSVLFAMGGGVVLSLGNLSSQYAF-----------
-----AFVGLSVTEVIT--ASITVVI-------GTTLNYFL-----DDKINKAEILFPGV
GCFLIAVFLGFCRF-----------------------------NSSNASDNKAKLSNYTS
DYK--EV-AISSKES------------------------DLVKSKDLER-------GSSS
ADNVEAGTAVFLLELEERRAIK-VF--G-----KSTLIGLALTFSAGLCFSMFSPAFNLA
TN-D--QWHTLPN------------GIPHLTVYTAFFYFSISCFVIAIILNITFL---YH
PVLNLPKSSLKAY-LADSD--GRIWALLAGLLCGFGNSLQFMGGQAAG----YQQQ-SLC
----------------RHF-LCKHFWGVL----LFGE-----------------------
-YRRSSRKT-------------YI-----------------------------------C
>B3H4C7
------------------------------------------MYVIESK-----------
------------------------------------------------------------
----GGTITCMLLALLFL-------------GTWPAIMTL--------------------
-TERRGRLPQHTYLDYTLTNLLAAVIIAFT-------LGEISPS---RPNFTTQLSQVSY
TYIHTHICCWFLKCKVFLSQ--DNWPSVMFAMAGGIFLSLGTLATQYAW-----------
-----AFVGLSVTEVIT--ASIAVVI-------GTTLNYFL-----DDRINRAEVLFPGV
ACFLIAVCFG-SAV-----------------------------HKSNAADNKSKLQGFKS
LET------TSSFQM--------------------------------ET-------SSIK
EGKAKVGTADFLIEVEKQRAIK-VF--G-----KSTIIGLAITFFAGICFSLISPAVSLA
TN-D--QWHTLKH------------GVGTL------------------------------
------------------------------------------------------------
------------------------------------------------------------
------------------------------------------------------------
>A6PSS5
------------------------------------------MFFVKDY-----------
------------------------------------------------------------
----GLAVFFCVITMLCW-------------GSWGNTQKL--------------------
-A-GRNWRYELFYWDYVLGVLLLSILAGLT-------LGSFGAE---GRSFLPD------
-----------------LRQ--ADWRYIGSAFAGGVVFNAANLLLSAAI-----------
-----SIAGMSVAFPVG--IGLALIL-------GVVVNHL------GDPHGDPVLLFSGV
ALIAIAILMN-AFA-----------------------------YK---------------
------------------------------------------------------------
------------------LKES-GG--R-----KVPMKGIVLAVVCGVLMAFFYRFVAAS
MDM---NFTA-P-------------AAGKLTPYSAFFIFALGIFLSTFVFNTIAM---KR
PVSGKPLPLSAYF-RGGVP--IHFVGLLGGCIWGIGNVLNLVAAGKAG----PAIS-YGL
G---------------QGATLVAALWGIL----IWKE-----------------------
-FKGAPRIS-------------HA--LNIGMFVVFLA---GLALLIKAGA----------
>A7V0I5
------------------------------------------MFIVSSY-----------
------------------------------------------------------------
----TLAVLFCFVTMICW-------------GSWGNTQKL--------------------
-A-GKSWRYELYYWDYTIGILLFALLLVFS-------LGSFGSQ---GRSFLED------
-----------------IRQ--VSTENMVSAFVGGVIFNASNILLSASV-----------
-----SMAGMAVAFPLG--VGLALVL-------GVFINYF------SAPKGNPLWLFVGV
LLVVVAIVCN-GMA-----------------------------AG---------------
------------------------------------------------------------
------------------KKQN-SG--T-----IGSRKGIVLATIAGVLMSFFYRFVASA
MDLN--NFIS-P-------------TPGMATPYTAFFIFAVGIFFSNFIFNTLVM---KH
PFVGVSVTYKEYF-AGKIE--THLVGILGGCIWGLGTALSYIAAEKAG----TAIS-YAL
G---------------QGAPMIAALWGVF----IWKE-----------------------
-FAGSPRGT-------------NR--LLAIMFVFFIL---GLSLIIFSGGN---------
>C1YZL9
------------------------------------------MFIVESY-----------
------------------------------------------------------------
----TTAILFCFITMICW-------------GSWANMQKL--------------------
-N-SGTWRFELFYWDYVIGILLFSILFAFT-------AGSMGMR---GRAFLPD------
-----------------LAQ--ADPANLLSAFTGGVLFNLANILLVAAI-----------
-----AIAGMSVAFPTG--IGIALIL-------GVVVNYL------AKPEGDPRVLFSGV
LLIAIAILLN-ANA-----------------------------YR---------------
------------------------------------------------------------
------------------RLNR-KT--S-----NFSMKGLVIAIAAGIMLGFFYKYVAVS
MV-S--DQLN-P-------------EPGKLTPYTALVSFAAGIFVSNFIFNSFIM---YK
PFVGGAIPWSAWF-KGSFK--DHAMGIIGGLIWNLGMSLNILAAAKAS----PAIS-YGL
G---------------QGATVIAAIWGIF----IWKE-----------------------
-FKNADRRT-------------NN--QLYIMLALYVA---GIALLIIARS----------
>A7AFY4
------------------------------------------MFIVQDY-----------
------------------------------------------------------------
----SLAILFCVVTMLCW-------------GSWGNTQKL--------------------
-A-SKTWRYEFFYWDYVIGVLLFSVFSAFT-------LGSFGSE---GQGFLLN------
-----------------LPQ--ADMRSLGSAFLGGIIFNAANILLSAAI-----------
-----AICGLSVAFPVG--IGLALVL-------GVLVNYF------GAAKGEPLYIFIGV
ALIAVAILLN-GLA-----------------------------YK---------------
------------------------------------------------------------
------------------KALV-GS--K-----KVSGKGLFISVAAGVIMAFFYRFVAAS
MDLD--NFAE-P-------------ALGKLTPYTAVFIFSLGVFVSNFLFNTIAM---KR
PVEGEPVSISGYF-KGNTK--THLVGILGGVIWCIGQSFSMIASEKAG----AAIS-YGL
G---------------QGATLVSALWGIL----IWHE-----------------------
-FRRAPRSS-------------DF--LNAGMFVLFVI---GLGFLIYAGA----------
>B7B872
------------------------------------------MFIVQDY-----------
------------------------------------------------------------
----SLAILFCVVTMLCW-------------GSWGNTQKL--------------------
-V-SRTWRYEFFYWDYVIGVLLFSIFSAFT-------LGSFGSE---GQGFLFN------
-----------------LAQ--ADMGSLGSAFVGGIVFNAANILLSAAI-----------
-----AICGMSVAFPVG--IGLALVL-------GVLVNYF------GAAKGEPLYIFIGV
ALITVAILLN-GFA-----------------------------YK---------------
------------------------------------------------------------
------------------KALV-GS--K-----KVSGKGIFISIAAGVIMAFFYRFVAAS
MDLG--NFAE-P-------------SPGKLTPYTAVFIFSLGVFISNFLFNTIAM---KR
PVEGGPVSISGYF-KGNAK--THLVGMLGGVIWCIGQSFSMIASEKAG----AAIS-YGL
G---------------QGATLVSALWGIL----IWHE-----------------------
-FRGAPRSS-------------DY--LNAGMFVLFVI---GLGFLIYAGA----------
>A6LCJ2
------------------------------------------MYIVQDY-----------
------------------------------------------------------------
----SLAVIFCVVTMLCW-------------GSWGNTQKL--------------------
-A-SKTWRYEFFYWDYVIGVLLFSLISGFT-------LGSIGTE---GRSFLPD------
-----------------LAQ--ANLASLGSAFLGGIIFNAANILLSAAI-----------
-----AICGLSVAFPVG--IGLALVL-------GVLVNYF------GAAKGEPTYIFIGV
ALITVAIILN-GLA-----------------------------YK---------------
------------------------------------------------------------
------------------KALV-GT--K-----KVSGKGILISVVAGVIMAFFYRFVAAS
MDME--NFAS-P-------------APGKLTPYTAVFVFAIGVFVSNFLFNTLAM---KH
PVEGKPVSICGYF-KGNMS--THLVGVLGGVIWCIGQSFSMIASEKAG----AAIS-YGL
G---------------QGATLVSALWGIL----IWKE-----------------------
-FKGAPAIS-------------NR--LNVGMFILFVI---GLGFLIYAGA----------
>C4DAA3
------------------------------------------MFIIESY-----------
------------------------------------------------------------
----GTAVLFCVVTMLCW-------------GSWANTQKL--------------------
-S-AGNWRFELFYWDYVLGIVGLALLLALT-------LGSIGEG---GRSFLAD------
-----------------VGQ--ADMANIGSALWGGVLFNAANILLVAAI-----------
-----AIAGMSVAFPVG--IGLALVI-------GVVVNYL------NAPVGSAGLLFGGI
ALIVVAILLN-AVA-----------------------------YR---------------
------------------------------------------------------------
------------------RTAT-TG--A-----NLSTKGLLLSVVAGCLMGLFYGYVAKA
MF-P--NFDR-P-------------EPGKLSPYTAVVFFSLGILASNFVFNTLLM---RR
PFAGTPVSYADYF-RGSGR--NHLTGVLGGMIWCLGMAFSILASDKAG----PAIS-YGL
G---------------QGATVVAALWGIY----VWRE-----------------------
-FRSAPRGV-------------NG--LLNGMLLCYII---GLGLLIVAR-----------
>C3R058
------------------------------------------MFIVNSY-----------
------------------------------------------------------------
----TLAIIFCFITMICW-------------GSWGNTQKL--------------------
-A-SKNWRYELYYWDYTIGILLFALLLVFT-------LGSFGDS---GRGFLED------
-----------------IRQ--VDARYIVSALIGGVIFNASNILLSASV-----------
-----SIAGMAVAFPLG--VGLALVL-------GVFINYF------STPKGDPFWLFTGV
ILIVIAIICN-GIA-----------------------------AG---------------
------------------------------------------------------------
------------------RQQK-EE--N-----NNSKKGIILAAIAGILMSFFYRFVAAA
MDLN--NFDS-P-------------TPGMATPYTAFFIFSIGIFLSNFLFNTVVM---KR
PFVGTPVSYKEYF-TGKAG--THLVGILGGCIWGLGTALSYIAAGKAG----AAIS-YAL
G---------------QGAPMIAALWGVF----IWKE-----------------------
-FTGSSKST-------------DR--LLGVMFILFIT---GLSFIVLSGGN---------
>A5ZB49
------------------------------------------MFIVNSY-----------
------------------------------------------------------------
----TLAIIFCFITMICW-------------GSWGNTQKL--------------------
-A-SKNWRYELYYWDYTIGILLFALLLVFT-------LGSFGDS---GRGFLED------
-----------------IRQ--VDTRYIVSALIGGIIFNASNILLSASV-----------
-----SIAGMAVAFPLG--VGLALVL-------GVFINYF------STPKGDPFWLFTGV
ILIVIAIICN-GIA-----------------------------AG---------------
------------------------------------------------------------
------------------RQQK-KG--N-----NNSKKGIILAAIAGILMSFFYRFVAAA
MDLN--NFDS-P-------------TPGMATPYTAFFIFSIGIFLSNFLFNTVVM---KR
PFVGTPVSYKEYF-AGKAS--THLVGILGGCIWGLGTALSYIAAGKAG----AAIS-YAL
G---------------QGAPMIAALWGVF----IWKE-----------------------
-FTGSSKST-------------DR--LLGIMFILFIT---GLSFIVLSGGN---------
>C4DBS8
------------------------------------------MFIISHY-----------
------------------------------------------------------------
----PVAVVGCFLAMLCW-------------GSWANTQKL--------------------
-A-TQSVPTTIFYRDYTYGILILSLLVALT-------LGSLGTE---GRSFLTD------
-----------------FKQ--ADTGSFIYALLGGLVFNVANMLIVIGI-----------
-----ELAGLSVAMPVG--IGLALIL-------GVIVNYI------SSPIGNINLLSGGV
FAIFLSIVFS-ALA-----------------------------YR---------------
------------------------------------------------------------
------------------AKTA-DE--G-----SVSTQGLTISLVGGFMMSFFFFFVARA
MA-S--DFSN-P-------------APGLLTPYTALVLFAVGVVASTPLFLPILRRYASK
PADGE----IDYG-DVSRR--NHQIGMLGGMIWCLGMASSLMASGQAG----YAIS-YGL
G---------------QGATIVAVLWGVF----IWKE-----------------------
-FRGAPAMS-------------GR--YLTLMGVCYLL---GLTLIIYAR-----------
>B0TWE2
------------------------------------------MVVLHSY-----------
------------------------------------------------------------
----GIAVFFCIITMLCW-------------GSWANTQKL--------------------
-S-TKEWPFQQYYWDYALGILIVSFVLAIT-------MGSFGTE---GRSFFSD------
-----------------ISQ--ASSESFIYAFMGGVVFNLANILLVAAI-----------
-----DIAGMSVAFPLA--IGLALVI-------GVITNYI------ATPLGQPVVLFLGV
LSVLAAIIID-AVI-----------------------------YK---------------
------------------------------------------------------------
------------------RISD-NK--S-----KNMLKGFIVSIISGILMGFFYPLVIKS
IS-S--DFVT-P-------------QAGLMTPYTASFIFAVGIFVSNFVINGWMI---KF
PISGKKLKFKDYFSQGTPW--LHTIGILGGVIWGIGSCLNFIASGIAG----PSIS-YGL
G---------------QGATMIAAFWGVF----IWKE-----------------------
-FAKAPKGT-------------NK--LIVLMFITYIL---GLTLIVFARNI---------
>B3C9Q6
------------------------------------------MFIVDSY-----------
------------------------------------------------------------
----SLAVIFCVVTMLCW-------------GSWGNTQKL--------------------
-A-GKTWRYELFYWDYVIGILAFSLLLGFT-------LGSTGDA---GRGFVED------
-----------------LKQ--ISMENYASAFAGGVIFNLSNILLSASV-----------
-----SMAGLTVAFPLG--VGIALVL-------GVFVNYF------GEPKGDAVILFSGV
ALVVLAIIFN-AIA-----------------------------AG---------------
------------------------------------------------------------
------------------KMNQ-KG--S-----STNKKGIIIAIIAGVLMSFFYRFVAAA
MDLN--NFES-P-------------TPTMATPYSAFFIFAIGIFISNFIINTIVM---KK
PFVGTPVSYKEYF-QGKFS--THMVGVLGGAIWGLGTALSYIAAGKAG----AAIS-YAL
G---------------QGAPMIAALWGIF----IWKE-----------------------
-FKGSSRTV-------------NI--LLACMFVLFIS---GLGAIIISGAN---------
>Q8A3Z5
------------------------------------------MYIVNSY-----------
------------------------------------------------------------
----TLAIIFCFITMICW-------------GSWGNTQKL--------------------
-A-SKNWRYELYYWDYTIGILLFALLLVFT-------LGSFGDS---GRGFLED------
-----------------IQQ--VEAAYIASALIGGAIFNASNILLSASV-----------
-----SIAGMAVAFPLG--VGLALVL-------GVFINYF------SSPKGDPFWLFTGV
VLIVIAIICN-GIA-----------------------------AG---------------
------------------------------------------------------------
------------------KNQK-AG--T-----NNSKKGIILAAIAGILMSFFYRFVAAA
MDLN--NFES-P-------------TTGMATPYTAFFIFAIGIFLSNFLFNTLVM---KR
PFVGLPVTYKEYF-AGKAS--THMVGILGGCIWGLGTALSYIAAGKAG----AAIS-YAL
G---------------QGAPMIAALWGVF----IWKE-----------------------
-FTGSSKAT-------------NR--LLGVMFILFIL---GLTFIVISGGS---------
>A7V8Z8
------------------------------------------MFIIENY-----------
------------------------------------------------------------
----SLAVVFCFITMLCW-------------GSWGNTQKL--------------------
-AGSRVWRYELYYWDYVIGVLLLSLLAAFT-------MGSVGEL---GRGFVDD------
-----------------LLQ--ADASNLASALIGGVIFNLSNILLSASV-----------
-----SIAGMSVAFPLG--VGLALVL-------GVFINYF------NAPQGSPVFLFLGV
LLVIVAIVFN-AWA-----------------------------YK---------------
------------------------------------------------------------
------------------NMGK-GG--E-----QQKTKGIVIAIVAGIMMSFFFRFIASS
MDLQ--NFEC-P-------------EVGKMTPYTAMVIFSIGIFTSNFIFNTAAM---RR
PFVGTSTSYGDYF-AGSFR--LHAVGILGGIIWGIGNLFSLLATEKAG----AAIS-YGL
G---------------QGATMVAAFWGVF----IWKE-----------------------
-FVGGPKIN-------------RT--LLTCMFILFLS---GIGLIIYAGL----------
>B3CFN9
------------------------------------------MFIVESY-----------
------------------------------------------------------------
----GLAVALCWVTMLCW-------------GSWGNTQKL--------------------
-A-AKTWRYELFYWDYVIGIVLFSLIWGLT-------LGSTGEA---GRGFIQD------
-----------------LLQ--VSPENFWSAFLGGVIFNASNILLSASM-----------
-----SLAGMSVAFPIG--VGLALVL-------GVFVNYF------SVPKGDPVILFLGV
FLIVLAIIFN-GIA-----------------------------SG---------------
------------------------------------------------------------
------------------KVSKASG--Q-----STRKKGILVAVCAGILMAFFYRFVAAA
MDLE--NLEA-P-------------TAGMMTPYSALFVFAIGIFISNFLFNTLVM---KK
PFMGEPVYYSQYF-KGNFN--THLVGVLGGIIWALGTACSYIAAGKAG----AAIS-YAL
G---------------QGATMVAALWGLF----IWKE-----------------------
-FKGASKST-------------NL--LLTLMLILFIS---GLVLIIVSGGS---------
>A0Q8Q1
------------------------------------------MVVLHSY-----------
------------------------------------------------------------
----GVAVFFCIITMLCW-------------GSWANTQKL--------------------
-S-TKEWPFQQYYWDYALGILIVSFVLAIT-------MGSFGTE---GRSFFSD------
-----------------ISQ--ASSESFIYAFMGGVVFNLANILLVAAI-----------
-----DIAGMSVAFPLA--IGLALVI-------GVITNYI------ATPLGQPVVLFLGV
LSVLAAIIID-AVI-----------------------------YK---------------
------------------------------------------------------------
------------------RISD-NK--N-----KNMLKGFIVSIISGILMGFFYPLVIKS
IS-N--DFVT-P-------------QVGLMTPYTASFIFAVGIFVSNFVINGWMI---KF
PISGKKLKFKDYFSQGTPW--LHTIGILGGVIWGIGSCLNFIASGIAG----PSIS-YGL
G---------------QGATMIAAFWGVF----IWKE-----------------------
-FAKAPKGT-------------NK--LIVLMFITYIL---GLTLIVFARNI---------
>Q01V17
------------------------------------------MFVVNSL-----------
------------------------------------------------------------
----PVAIVFCVITMLGW-------------GSWANTQKL--------------------
-AGKEKWPFQLFYWDYAIGVFLFSILFAGT-------FGSFGTA---GVSALEN------
-----------------FRG--ARGGFIQPAVISGFIFNLSNILLVVGI-----------
-----DAAGMSVAFPVG--VGLALVI-------GTLESYV------ETPKGDPALLFTGV
ALIVFAMIMS-ALA-----------------------------HK---------------
------------------------------------------------------------
------------------RLPA-GS--G-----RKPLRGVVYSAIAGALMGFFYPQLMRS
IS-P--NFNSVPV------------VPGMLTPYVGLLFFGAGVLGSNVIWNTVFM---R-
---AANLSFREYF-RGSPR--LHAIGILGGAIWMLALSFNVIASGVAG----PAVS-YAL
G---------------QGATLVAAIWGLF----IWRE-----------------------
-FRAAPPGT-------------NK--YLALMLAGYTI---GLVLIGAATQ----------
>A6KXB0
------------------------------------------MILVDNY-----------
------------------------------------------------------------
----FLAILCCVICCACW-------------GSWANTQKM--------------------
-VAAKQWSFELFYWDLTVGLFLTALLGAVT-------LGSMGSE---GRTFFQD------
-----------------LAV--MDWSSIQYAFLGGVVWNFGNIFLTAAI-----------
-----AVAGMSVGFPIG--GGLAWIG-------GIVFNYLLISLAGQTYQGNQLLLWSGV
LVIIVAILIC-GKA-----------------------------YG---------------
------------------------------------------------------------
------------------KLSS-GK--A-----STPKKGILLAIMAGIAIMFFYGLVVKS
LD-P--QYVA-G-------------GTGTLTPYTGVFFFAVGILASTPIFNTFAM---KH
PVEGKAVTMKDYF-AGDAK--THLTGMLGGFIWMGGMVISFMGAGAAN----PAIS-YAL
S---------------NAAPVVAMIWGVF----VWKE-----------------------
-FKEAPKGT-------------NK--LIAAMFSLFII---GLISITLSN-----------
>C3RC02
------------------------------------------MILVDNY-----------
------------------------------------------------------------
----FLAILCCVICCACW-------------GSWANTQKM--------------------
-VAAKQWSFELFYWDLTVGLFLTALLGAVT-------LGSMGSE---GRTFFQD------
-----------------LAV--MDWSSIQYAFLGGVVWNFGNIFLTAAI-----------
-----AVAGMSVGFPIG--GGLAWIG-------GIVFNYLLISLAGQTYQGNQFLLWSGV
LVIIIAILIC-GKA-----------------------------YG---------------
------------------------------------------------------------
------------------KLSS-GK--A-----STPKKGILLAIMAGIAIMFFYGLVVKS
LD-P--QYVA-G-------------GTGTLTPYTGVFFFAVGILVSTPIFNTFAM---KH
PVEGRVVTMKDYF-AGDAK--THLTGMLGGFIWMGGMVISFMGAGAAN----PAIS-YAL
S---------------NAAPVVAMIWGVF----VWKE-----------------------
-FKDAPKGT-------------DK--LIVAMFALFII---GLISITLSN-----------
>C3Q346
------------------------------------------MILVDNY-----------
------------------------------------------------------------
----FLAILCCVICCACW-------------GSWANTQKM--------------------
-VAAKQWSFELFYWDLTVGLFLTALLGAVT-------LGSMGSE---GRTFFQD------
-----------------LAV--MDWSSIQYAFLGGVVWNFGNIFLTAAI-----------
-----AVAGMSVGFPIG--GGLAWIG-------GIVFNYLLISLAGQTYQGNQFLLWSGV
LVIIIAILIC-GKA-----------------------------YG---------------
------------------------------------------------------------
------------------KLSS-GK--A-----STPKKGILLAIMAGIAIMFFYGLVVKS
LD-P--QYVA-G-------------GTGTLTPYTGVFFFAVGILVSTPIFNTFAM---KH
PVEGRVVTMKDYF-AGDAK--THLTGMLGGFIWMGGMVISFMGAGAAN----PAIS-YAL
S---------------NAAPVVAMIWGVF----VWKE-----------------------
-FKDAPKGT-------------DK--LIVAMFALFII---GLISITLSN-----------
>Q028X2
------------------------------------------MILPQSY-----------
------------------------------------------------------------
----SAVMFLMILSLVCL-------------GSWASAFKF--------------------
---AGKWRFELFYFDFAIGLLVASVIYAFT-------VGNIGFD---GFNFLDD------
-----------------LQH--AGKRQWMFGFLGGIVFNLGNMLLMAAV-----------
-----SVAGLAIAFPMT--MGIALLV-------GILIGLA------GRPAGNLMMLELGC
ALVLASVVVN-ALL-----------------------------YRMRAVAEHEVLARA--
------------------------------------------------------------
-----------------GRAKS-TR--R-----PSAIKAIILSLVAGILIGSFAPLLDRA
RA-G--DLG--------------------LGPYAATAVFAFGVFFSSLVFNIFFM---NL
PVEGEPVDFGAYF-SGRLK--QHLLGGSAGVMWLTGVLALMVAGSVPDLVQVPALERYLL
S---------------QGAPVLTALWGIV----VFRE-----------------------
-FKDGDVRV-------------KV--LGVLMLVLLLC---GMVMIGLAPQYMRAV-----
>C4CUI0
------------------------------------------MFITSHP-----------
------------------------------------------------------------
----TVAIGLCLFTMLCW-------------GSWANAQKY--------------------
-V-TQSSPLYVFYRDYVYGILLASLLIGFT-------LGSFGEQ---GRSLIAD------
-----------------LQQ--ARVSSLLIALAAGVVFNIGNMLLTVGI-----------
-----SIAGISIAMPVG--TGLSLAI-------GLVVNYL------AEPKGSIPLLVVGA
VAILVAMVFS-ALA-----------------------------YRTKQG-----------
------------------------------------------------------------
------------------QEDA-GA--S-----SANNRGIWIALAGGLVAGFFFRITAES
LV-P--DLES-P-------------ESGLLTPYTSLLLFAVGVNLSNPLIEYLV----RR
FLQTDEQDQPSYP-QTPFK--AHLAGLGGGVIWGLGMITLLLGTGQAG----DAVS-YGL
S---------------QGATIVSVLWGLF----VWHE-----------------------
-FKDAPPKA-------------NR--YLWLMGTTYVV---GLVLIVLARA----------
>Q2QQ87
------------------------------------------MYLVKDI-----------
------------------------------------------------------------
----GGAIALMGVSLVLL-------------GTWPVVLAV--------------------
-LERRGRLPQHTYLDYSITNFLAALLVAFT-------FGQIGADTPETPNFLTQ------
-----------------LTQMQDNWPSILFAMSGGIFNGLGTLATQYGW-----------
-----AFVGLSVTEVMA--SSLKVVI-------GTTLNYFL-----DGRINKAEILFPGV
GCFLIAACLG-SLV-----------------------------HSSNAADNQEKLSSAMV
NHSNTNG-DTENEEL----TKHLLEI----------------------------------
------GTNQI-------------------------------------------------
------------------------------------------------------------
------------------------------------------------------------
------------------------------------------------------------
------------------------------------------------------------
>Q9ZPR6
------------------------------------------MYVIESK-----------
------------------------------------------------------------
----GGTITCMLLALLFL-------------GTWPAIMTL--------------------
-TERRGRLPQHTYLDYTLTNLLAAVIIAFT-------LGEISPS---RPNFTTQ------
-----------------LSQ--DNWPSVMFAMAGGIFLSLGTLATQYAW-----------
-----AFVGLSVTEVIT--ASIAVVI-------GTTLNYFL-----DDRINRAEVLFPGV
ACFLIAVCFG-SAV-----------------------------HKSNAADNKSKLQGFKS
LET------TSSFQM--------------------------------ET-------SSIK
EGKAKVGTADFLIEVEKQRAIK-VF--G-----KSTIIGLAITFFA--------------
--------------------------VPKLNVYTAFFYFSISSFGVGLILNIIFL---YW
PILGLPRSSFKAY-LNDWN--GRGWSFLAGFLCGFGNGLQFMGGQAAG----YAAA-GAV
----------------Q---IENKHFGGY----CCLE-----------------------
-NTKDHQEK-------------HI--HFLSVCYLCS------------------------
>Q2QQ88
------------------------------------------MYLVKDI-----------
------------------------------------------------------------
----GGAIALMGVSLVLL-------------GTWPVVLAV--------------------
-LERRGRLPQHTYLDYSITNFLAALLVAFT-------FGQIGADTPETPNFLTQ------
-----------------LTQMQDNWPSILFAMSGGIFNGLGTLATQYGW-----------
-----AFVGLSVTEVMA--SSLKVVI-------GTTLNYFL-----DGRINKAEILFPGV
GCFLIAACLG-SLV-----------------------------HSSNAADNQEKLSSAMV
NHSNTNG-DTENEEL----TKHLLEI---------------EQPKDCEEQEPEVAPAAQA
VEKLEAGTADFLVDLEGKRSIK-TF-----------------------------------
------------------------------------------------------------
------------------------------------------------------------
------------------------------------------------------------
------------------------------------------------------------
>A7P2G1
------------------------------------------MYLVESK-----------
------------------------------------------------------------
----GGAIACMLLSLSFL-------------GTWPAIMTL--------------------
-LERRGRLPQHTYLDYTITNLLAAVIIALT-------FGQIGSSTAEVPNFLTQ------
-----------------LSQ--DNWPCILLAMAGGVVLSLGNLSTQYAW-----------
-----AFVGLSVTEVIT--SSITVVI-------GTTLNYFL-----DDKINKAEILFPGV
GCFLIAVCLA-SAV-----------------------------HSSNAADNKAKLMAQKH
RQT-------------------------------------TVRSWDPEN-------GS--
---------------SEDQSRR-VF--G-----KSTLIGLVITFFAGVCFSLFSPAFNLA
TN-D--QWHTLKE------------GVPHLVVYTAFFYFSVSCFVLALILNIIFL---YR
PVMDAPKSTLRAY-LSDWN--GRGWAFLAGLLCGFGNGLQFMGGQAAG----YAAA-DAV
----------------QALPLVSTFWGIV----LFGE-----------------------
-YRKSSRRT-------------YI--LLGSMLFMFIA---AVGILMGSSGHRKD------
>A9TDV0
------------------------------------------MYAMQDE-----------
------------------------------------------------------------
----AGAITLMIVSLWCL-------------GSWPALFNL--------------------
-LERRGRVPMHTYLDYTFSNYSVALLFALT-------VGNIGPDTPQSPNFLKQ------
-----------------LSQ--ENGPSVAFGLAGGLALCLGNICLQYSL-----------
-----AFVGISLTEVVS--ASVAVVL-------GTTANYFL-----DDGLNRASILFPGV
ACFLVAVVLG-SFC-----------------------------HASNVADMQTKIKAAEP
LSQMK----------------------------------------------------PEP
LSKGVVANAEYLLNLESHRAIK-VN--G-----KSVVFGLGIALITGLCYAAFSPLFNVA
TN-D--QFHLLKP------------GIPHLVVYTSFFYFSTAFLICSVVLNVYLL---YH
PVLGIPKSSLTMY-CQDRE--GRHIAIVAGLLCGVGNGFQFMGGQAAG----YAAA-DAV
----------------QALPLVGTLWGVF----LFKE-----------------------
-YHGSSRKT-------------YI--LLIGMLLMFLT---AVVMLVASSMPRHGSETLT-
>Q058M8
------------------------------------------MYMIESK-----------
------------------------------------------------------------
----GGAIACMLLALLFL-------------GTWPAIMTL--------------------
-TERRGRLPQHTYLDYTLTNLLAAVIIALT-------LGEIGPS---RPNFFTQ------
-----------------LSQ--DNWQSVMFAMAGGIVLSLGNLATQYAW-----------
-----AYVGLSVTEVIT--ASITVVI-------GTTLNYFL-----DDRINRAEVLFPGV
ACFLIAVCFG-SAV-----------------------------HKSNAADNKTKLQNFKS
LET------TSSFEM--------------------------------ETISAS---NGLT
KGKAKEGTAAFLIELEKQRAIK-VF--G-----KSTIIGLVITFFAGICFSLFSPAFNLA
TN-D--QWHTLKH------------GVPKLNVYTAFFYFSISAFVVALILNIRFL---YW
PILGLPRSSFKAY-LNDWN--GRGWSFLAGFLCGFGNGLQFMGGQAAG----YAAA-DAV
----------------QALPLVSTFWGIL----LFGE-----------------------
-YRRSSRKT-------------YT--LLISMLLMFIV---AVAVLMASSGHRK-------
>Q9ZPR7
------------------------------------------MYMIESK-----------
------------------------------------------------------------
----GGAIACMLLALLFL-------------GTWPAIMTL--------------------
-TERRGRLPQHTYLDYTLTNLLAAVIIALT-------LGEIGPS---RPNFFTQ------
-----------------LSQ--DNWQSVMFAMAGGIVLSLGNLATQYAW-----------
-----AYVGLSVTEVIT--ASITVVI-------GTTLNYFL-----DDRINRAEVLFPGV
ACFLIAVCFG-SAV-----------------------------HKSNAADNKTKLQNFKS
LET------TSSFEM--------------------------------ETISAS---NGLT
KGKAKEGTAAFLIELEKQRAIK-VF--G-----KSTIIGLVITFFAGICFSLFSPAFNLA
TN-D--QWHTLKH------------GVPKLNVYTAFFYFSISAFVVALILNIRFL---YW
PILGLPRSSFKAY-LNDWN--GRGWSFLAGFLCGFGNGLQFMGGQAAG----YAAA-DAV
----------------QALPLVSTFWGIL----LFGE-----------------------
-YRRSSRKT-------------YT--LLISMLLMFIV---AVAVLMASSGHRK-------
>Q0WP08
------------------------------------------MYMIESK-----------
------------------------------------------------------------
----GGAIACMLLALLFL-------------GTWPAIMTL--------------------
-TERRGRLPQHTYLDYTLTNLLAAVIIALT-------LGEIGPS---RPNFFTQ------
-----------------LSQ--DNWQSVMFAMAGGIVLSLGNLATQYAW-----------
-----AYVGLSVTEVIT--ASITVVI-------GTTLNYFL-----DDRINRAEVLFPGV
ACFLIAVCFG-SAV-----------------------------HKSNAADNKTKLQNFKS
LET------TSSFEM--------------------------------ETISAS---NGLT
KGKAKEGTAAFLIELEKQRAIK-VF--G-----KSTIIGLVITFFAGICFSLFSPAFNLA
TN-D--QWHTLKH------------GVPKLNVYTAFFYFSISAFVVALILNIRFL---YW
PILGLPRSSFKAY-LNDWN--GRGWSFLAGFLCGFGDGLQFMGGQAAG----YAAA-DAV
----------------QALPLVSTFWGIL----LFGE-----------------------
-YRRSSRKT-------------YT--LLISMLLMFIV---AVAVLMASSGHRK-------
>A9S1P5
------------------------------------------MYIVENK-----------
------------------------------------------------------------
----GPAIALMLGALVFL-------------GTWPAIMNL--------------------
-VERRGRHLVHTYLDYSITNFLAGLLIALT-------LGQIGSSTPEQPNFITQ------
-----------------LHQ--DNWPSVGFALAGGLVLFMGNLACQYAW-----------
-----PFVGLSVTEVVS--ASITVVA-------GTTMNYFL-----DDRINRAEVLFPGV
GCFLIAVWLG-AWL-----------------------------LKSNSADNAAKLQAHHN
TGD------VSTVDT----AADFIA---------------------------------EE
PVKALPGSGAYLQQLEEQRALK-SS--G-----ASTIFGLAIVVFAGICFSLFSPAFNIA
TN-D--QWHMLKP------------GVPHLVVYTAFFWFSLSAFVGAMSINIFFM---YH
PILGLKKTSFKAY-ISDWN--GRKWAFLAGFLCGLGNGLQFMGGQAAG----YAAA-DAV
----------------QALPLVSTFWGIL----VFKE-----------------------
-YYRSSRRT-------------YV--LLVAMLVMFSA---AVGILAGSAGHRKAD-----
>A9T133
------------------------------------------MYVMQDE-----------
------------------------------------------------------------
----AGAIALMIVSLWCL-------------GSWPALFNL--------------------
-LERKGRIPMHTYLDYTFANYGVAVLFAFT-------LGDIGPDTPEAPNFLTQ------
-----------------LFQ--ENGPSVAFALAGGLALCLGNISLQYSL-----------
-----AFVGISLTEVVS--ASVAVVL-------GTTVNYFL-----DDGLNRASILFPGV
LCFLVAVVLG-SFC-----------------------------HASNVADIQAKLKAAEA
SAQTN------------------------------------LETREWIFGTNSKYCADPE
IGGSAATGAEYFESLESHRAIK-VK--G-----KSVLFGLGIAFFTGLCCAAFSPLFNLA
TN-D--QFHLLKP------------DVPHLVVYTTFFYFSTAFLICSVLVNVYFL---YH
PVLGIPKSSLSMY-CQDRE--GRHIAVIAGLLCGIGNGFQFMGGQAAG----YAAA-DAV
----------------QALPLVGTLWGIV----LFRE-----------------------
-YYGSSGKT-------------YS--LLIAMLFMFAT---AVVMLVASSMPRDGSRT---
>Q9ZQ89
------------------------------------------MYLVESK-----------
------------------------------------------------------------
----GGAIACMLLALLSL-------------GTWPAVLTL--------------------
-LERRGRLPQHTYLDYSITNLLAAIIIAFT-------FGQIGSTKPDSPNFITQ------
-----------------LAQ--DNWPSVMFAMAGGIVLSLGNLSTQYAW-----------
-----ALVGLSVTEVIT--SSITVVI-------GSTLNYFL-----DDKINKAEILFPGV
ACFLIAVCLG-SAV-----------------------------HRSNADDNKAKLRDFET
AKQ--EA-SGPSTEI----GT--------------------NSSKDLET---------NV
TTKPKEGTARFLIELENTRAIK-VF--G-----KRKIIGLAITFFAGLCFSLFSPAFNLA
TN-D--QWNRLKQ------------GVPKLVVYTAFFYFSVSCFIIALILNVVFL---YY
PVLGLPKSSFKAY-LNDWN--GRYWAFLAGFLCGFGNGLQFMGGQAAG----YAAA-DSV
----------------QALPLVSTFWGVV----LFGE-----------------------
-YRRSSRKT-------------YL--LLFCMLFMFIS---AVAVLMASSGHRK-------
>B9HIE2
------------------------------------------MYVVESK-----------
------------------------------------------------------------
----GGAIACMLLALFFL-------------GTWPAVMTL--------------------
-LERRGRLPQHTYLDYSITNLLAAVIIAFT-------FGEIGKSTHEAPNFLTQ------
-----------------LSQLSDNWPSVMFAMAGGVVLSLGNLSTQYAW-----------
-----AFVGLSVTEVIT--ASITVVI-------GTTLNYFL-----DDKINKAEILFPGV
GCFLIAVCLG-SAV-----------------------------HSSNAADNRAKLKGLTS
DNK--NV-TEYAFI---------------------------FSLKDMEN-------GSST
PERAKAGTADFLIELENRRSIK-VF--G-----RSTLIGLSITFFAGFCFSLFSPAFNLA
TN-D--QWHTLKK------------GVPKLVVYTAFFWFSVSCFVLAIILNVTFL---YR
PVLNLPRSSLKAY-VNDWN--GRGWAFLAGLLCGFGNGLQFMGGQAAG----YAAA-DAV
----------------QALPLVSTFWGIL----LFGE-----------------------
-YRKSSRRT-------------YI--LLVNMLFMFIA---AVGILMASSGHR--------
>Q2QQ84
------------------------------------------MFVVEDR-----------
------------------------------------------------------------
----GGAVALMVASLLFL-------------GTWPALLTL--------------------
-LERRGRLPQHTYLDYSVTNLLAAAVIAIT-------FGQVGETRPSMPSFFTQ------
-----------------LTQ--DNWPSVLFAMAGGIALSIGHLISQYAW-----------
-----AFVGLSVTNIIC--SSLAVVL-------GTTMNYFL-----DGRINRAEILFPGV
ACFLVAIFLG-SAV-----------------------------HSSNAKDEEEKLSMSRG
IEL------SSDVAD----QGVKLL----------------PNQEELEN---------GE
DDDFDTGTAEFIVQVEKRRSIK-VF--G-----SSRWLGLGMVLLAGVCFSLFSPAINLA
TN-D--QWRTLRD------------SVPHLTVYTAFFYFSVSCFAVGIGLNARLL---YR
PVAGVPPSTIGAY-AGDWN--GRHWALLAGLLCGFGNGFQFMGGQAAG----YAAA-DAV
----------------Q--------WYFS----WLQQHIGRQGSPTQKDFTPGR------
-YHRCNIHH---------------------------------------------------
>Q6S9Z3
------------------------------------------MYLVESK-----------
------------------------------------------------------------
----GGAIGCMFLALFFL-------------GTWPALLTM--------------------
-LERRGRLPQHTYLDYSITNFFAALLIAFT-------FGEIGKGKPDEPNFLAQ------
-----------------LAQ--DNWPSVLFAMGGGVVLSLGNLSSQYAF-----------
-----AFVGLSVTEVIT--ASITVVI-------GTTVNYFL-----DDKINKAEILFPGV
GCFLIAVFLG-SAV-----------------------------HSSNASDNKAKLNNYSN
DYK--EA-AISSKER------------------------DLVKSKDLER-------GSSS
ADNVEAGTAVFLIELEERRAIK-VF--G-----KSTLIGLSLTFSAGLCFSMFSPAFNLA
TN-D--QWHTLEK------------GIPHLTVYTAFFYFSISCFVIAIILNITFL---YH
PVLNLPKSSLKAY-LADSD--GRMWALLAGLLCGFGNGLQFMGGQAAG----YAAA-DAV
----------------QALPLVSTFWGVV----LFGE-----------------------
-YRRSSRRT-------------YA--LLGSMLFMFIV---AVGVLMASSGHRSSSHTAKE
>Q9ZQ88
------------------------------------------MYVVESK-----------
------------------------------------------------------------
----AGAIGCMILSLCCL-------------GSWPAILTL--------------------
-LERRGRLPQHTFLDFATANLLAAIVIAFS-------LGEIGKSTFLKPDFTTQ------
-----------------LPQ--DNWPSVLLAVAGGVLLSIGNLATQYAF-----------
-----AFVGLSVTEVIT--ASITVVI-------GTTLNYFL-----DNKINKAEILFPGV
GCFLIAVFLG-AAV-----------------------------HASNAADVKEKLKSLPS
EDL------YSSIEN----GEDKPE----------------IEKTDVES-------QEKL
AEKAKAGTAGFYVELENKRAIK-VF--G-----KSIMIGLFITLFAGISLSLFSPAFNLA
TN-D--QWSTLPK------------GVPKLVVYTAFFYFSIAGFLISLILNLIFL---YR
PMVGLARSSLKKY-IYDSK--GRGWAVFAGFLCGFGNGLQFMGGQAAG----YAAA-DSV
----------------QALPLVSTFWGIV----LFGE-----------------------
-YRKSSKRT-------------YA--LLVSMLAMFVA---AVAILMASSGHRK-------
>B9REE2
------------------------------------------MYMIESK-----------
------------------------------------------------------------
----GGAIICMLLSLFFL-------------GTWPAIMTL--------------------
-LERRGRLPQHTYLDYSITNLLAAVIIALT-------FGEIGNSTPESPNFLTQ------
-----------------ISQ--DNWPSIMFAMAGGIVLSIGNLSTQYAW-----------
-----AFVGLSVVEVIT--SSITVVL-------GTTMNYFL-----DDRINRAEILFPGV
GCFLIAVCLG-SAV-----------------------------HSSNAADNKAKLKNFSS
DYKLRTVDTGSSITK----EESTS-----------------NGSKDPET-------GNVP
AGKAKAGTAAFLVELESKRSIK-VF--G-----KSTLIGLAITFFAGVCFSLFSPAFNIA
TN-D--QWHTLKK------------GVPKLVVYTAFFWFSVSCFILAIILNIIFL---YR
PVLNLPKSTLKAY-VNDGN--GRGWAFLAGFLCGFGNGLQFMGGQAAG----YAAA-DAV
----------------QALPLVSTFWGIV----IFKE-----------------------
-YRKSSRKT-------------YV--LLISMLSMFIV---AVGVLMASSGHRK-------
>Q0IN64
------------------------------------------MYIIEDK-----------
------------------------------------------------------------
----GGAIALMLASLFFL-------------GTWPAVLTL--------------------
-LERRGRLPQHTYLDYSITNLLAAVLIALT-------FGQLGDSKPNMPNFFTQ------
-----------------LSQ--DNWPSVLFAMAGGVVLSIGNLSTQYAW-----------
-----AYVGLSVTEVIS--SSMVVVI-------GTTLNYFL-----DNRINRAEILFPGV
ACFLVAVILG-SAV-----------------------------HASNAADNEEKLNGSTN
IYK--LG-ENGSVEP----NKEVIEK---------------DAPKDL-ENGAS---ATKY
VAKAEAGTAEYLIELEERRSIK-VF--G-----SSTFIGLGIVFFSGVCFSLFSPAFNLA
TN-D--QWHTLKQ------------GVPHLVVYTAFFYFSISCFVIGIGLNILFL---YR
PMAGVPKSSFKAY-LNDWE--GRQWALLAGFLCGFGNGFQFMGGQAAG----YAAA-DAV
----------------QALPLVSTFWGIL----LFGE-----------------------
-YRKSSRKT-------------YI--LLGFMLFMFIV---AVAVLMASSGHRSTK-----
>C3SA40
------------------------------------------MFMVQDK-----------
------------------------------------------------------------
----AGAIVSISFSLLFL-------------GSWPTILTH--------------------
-AERKGRLPQHAYLDYSVSNLLAAVLIALT-------FGQLGDG---RPNFFTQ------
-----------------LRQAQDDWPSVLFALGGGAALSVGNLCTQYGW-----------
-----AYVGLSLTEVIV--SSLTVVLS------GTTLNYFL-----DNKINSAAILFPGV
ACFLAAATLA-CAL-----------------------------HSSNKADDKKKLSASPN
SYS---FCTNGGLTL----GEQVSIT---------------EPLRDTENGDS----PVTD
ATRAKPGSKEYLIELEQRRSIK-VL--E-----SNKFIGIAIVLFAGFLMSLFSPAFNLA
TN-D--QWHTLKD------------GVPHLMVYTAYFYFSISSFVIGVGINIWFL---YC
PIADVEKSSFKAY-LKDWK--GRQWALLAGLLCGFGNGLEFMGGQAAG----YAAA-DAV
----------------EALPLVSTFWAIL----LLKE-----------------------
-YWRASKKT-------------YI--LLVSMLFTFAA---AVALLMGSAGQRSTK-----
>C4JBT5
------------------------------------------MFVVEDK-----------
------------------------------------------------------------
----GGAIALMLASLLFL-------------GTWPAVLTL--------------------
-LERRGRLPQHTYLDYSVTNLLAAVLIALT-------FGQLGGARRGMPNFLTQ------
-----------------LGQ--PNWPSVLFAMAGGVVLSVGNLSTQYAW-----------
-----AYVGLSVTEVVS--SSMVVVI-------GTTLNYFL-----DNRINRAEILFPGV
ACFLVAVILG-SAV-----------------------------HASNAADNEEKLSASTN
AYQ--LGRTAGAAEP----SKHVLDK---------------DVAKDL-ENGVS---GTKQ
ADKAEAGTAEYLIQLEERRSIK-VF--G-----SNTFIGLGIVFFAGACFSLFSPAFNLA
TN-D--QWRTLRG------------GVPHLVVYTAFFYFSVACFAVGVGLNVLFL---YR
PMAGVPRSSLGAY-LGDWD--GRHWALLAGLLCGFGNGLQFTGGQAAG----YAAA-DAV
----------------QALPLVSTFWGVL----LFGE-----------------------
-YRKSSRKT-------------YL--LLGFMLFMFVA---AVAVLMASSGHRTTE-----
>B4G103
------------------------------------------MFVIEDK-----------
------------------------------------------------------------
----GGAIALMLASLLFL-------------GTWPAVLTL--------------------
-LERRGRLPQHTYLDYSITNLLAAVLIALT-------FGQLGDSRRGMPNFFTQ------
-----------------LGQ--DNWPSVLFAMAGGVVLSVGNLSTQYAW-----------
-----AYVGLSVTEVIS--SSMVVVI-------GTTLNYFL-----DNRINRAEILFPGV
ACFLVAVILG-SAV-----------------------------HSSNAADNEQKLGASTN
AYK--LG-TSGNVEP----SKQAVDR---------------DAPKDLEESGAS---GIRQ
PDKAEAGTAEYLIELEERRSIK-VF--G-----SNTFIGLGIVFFAGVCFSLFSPAFNLA
TN-D--QWHTLRD------------GVPHLVVYTAFFYFSISCFVVGVGLNVLFL---YR
PMAGVPRSSLGAY-LRDWD--GRQWALLAGLLCGFGNGFQFMGGQAAG----YAAA-DAV
----------------QALPLVSTFWGVL----LFGE-----------------------
-YRKSSRKT-------------YV--LLGFMLFMFVA---AVAVLMASSGHRSTE-----
>A2ZKU3
------------------------------------------MFVVEDR-----------
------------------------------------------------------------
----GGAVALMVASLLFL-------------GTWPALLTL--------------------
-LERRGRLPQHTYLDYSVTNLLAAAVIAIA-------FGQLGGTSPGMPSFFTQ------
-----------------LTQ--DNWPSVLFAMAGGIALSIGNLISQYAW-----------
-----AFVGLSVTNIIC--SSLAVVL-------GTTMNYFL-----DGRINRAEILFPGV
ACFLVAIFLG-SAV-----------------------------HSSNAKDEEEKLSMSGF
RNAFEHYQSEFSLRDLPLMSRMKLL----------------PNQEELEN---------GE
DDDFDTGTAEFIVQVEKRRSIK-VF--G-----SSRWLGLGMVLLAGVCFSLFSPAINLA
TN-D--QWRALRD------------GVPHLTVYTAFFYFSVSCFALGIGLNARLL---YR
PVAGVPPSTIGAY-AGDWN--GRHWALLAGLLCGFGNGLQFMGGQAAG----YAAA-DAV
----------------QALPLVSTFWGVI----LFGE-----------------------
-YRRSSRKT-------------YL--LLGCMLTMFIV---AVVLLMASAAHRKTG-----
>B8BPT4
------------------------------------------MYLVKDI-----------
------------------------------------------------------------
----GGAIALMGVSLVLL-------------GTWPVVLAV--------------------
-LERRGRLPQHTYLDYSITNFLAALLVAFT-------FGQIGADTPETPNFLTQ------
-----------------LTQMQDNWPSILFAMSGGVFNGLGTLATQYGW-----------
-----AFVGLSVTEVMA--SSLKVVI-------GTTLNYFL-----DGRINKAEILFPGV
GCFLIAACLG-SLV-----------------------------HSSNAADNQEKLSSAMV
NHSNTNG-DTENEEL----TKHLLEI---------------EQPKDCEEQEPEVAPAAQA
VEKLEAGTADFLVDLEGKRSIK-VL--G-----SNTFLGLGIVTFAGVSYSLFSPAFNLA
TN-D--QWHTLKG------------GVPHMVVYTAFFYFSLACFAIGIALNIWFL---YH
PMVGVPRSSLTAY-LRDWK--GRDLALVAGMVCGLGNAFQFMAGQAAG----YAAA-DAV
----------------QALPLVSTVWGIV----LFGE-----------------------
-YRRSSRRT-------------YT--LLGSMLFMFVV---AMVILMASSAHRRPL-----
>Q2QQ90
------------------------------------------MYLVKDI-----------
------------------------------------------------------------
----GGAIALMGVSLVLL-------------GTWPVVLAV--------------------
-LERRGRLPQHTYLDYSITNFLAALLVAFT-------FGQIGADTPETPNFLTQ------
-----------------LTQMQDNWPSILFAMSGGIFNGLGTLATQYGW-----------
-----AFVGLSVTEVMA--SSLKVVI-------GTTLNYFL-----DGRINKAEILFPGV
GCFLIAACLG-SLV-----------------------------HSSNAADNQEKLSSAMV
NHSNTNG-DTENEEL----TKHLLEI---------------EQPKDCEEQEPEVAPAAQA
VEKLEAGTADFLVDLEGKRSIK-VL--G-----SNTFLGLGIVTFAGVSYSLFSPAFNLA
TN-D--QWHTLGE------------GVPHMVVYTAFFYFSLACFAIGIALNIWFL---YH
PMVGVPRSSLTAY-LKDWK--GRDLALVAGMVCGLGNAFQFMAGQAAG----YAAA-DAV
----------------QALPLVSTVWGIV----LFGE-----------------------
-YRRSSRRT-------------YT--LLGSMLFMFVV---AMVILMASSAHRRPL-----
>Q2QQ89
------------------------------------------MYLVKDI-----------
------------------------------------------------------------
----GGAIALMGVSLVLL-------------GTWPVVLAV--------------------
-LERRGRLPQHTYLDYSITNFLAALLVAFT-------FGQIGADTPETPNFLTQ------
-----------------LTQMQDNWPSILFAMSGGIFNGLGTLATQYGW-----------
-----AFVGLSVTEVMA--SSLKVVI-------GTTLNYFL-----DGRINKAEILFPGV
GCFLIAACLG-SLV-----------------------------HSSNAADNQEKLSSAMV
NHSNTNG-DTENEEL----TKHLLEI---------------EQPKDCEEQEPEVAPAAQA
VEKLEAGTADFLVDLEGKRSIK-VL--G-----SNTFLGLGIVTFAGVSYSLFSPAFNLA
TN-D--QWHTLGE------------GVPHMVVYTAFFYFSLACFAIGIALNIWFL---YH
PMVGVPRSSLTAY-LKDWK--GRDLALVAGMVCGLGNAFQFMAGQAAG----YAAA-DAV
----------------QVHHLSSI------------------------------------
---QAVCST-----------------AVETKFLLF-------------------------
>B8A048
------------------------------------------MFVIEDK-----------
------------------------------------------------------------
----GGAIALMLASLLFL-------------GTWPAVLTL--------------------
-LERRGRLPQHTYLDYSITNLLAAVLIALT-------FGQLGDSRRGMPNFFTQ------
-----------------LGQ--DNWPSVLFAMAGGVVLSVGNLSTQYAW-----------
-----AYVGLSVTEVIS--SSMVVVI-------GTTLNYFL-----DNRINRAEILFPGV
ACFLVAVILG-SAV-----------------------------HSSNAADNEQKLGASTN
AYK--LG-TSGNVEP----SKQAVDRGVHCLSEEERTNLISDAPKDLEESGAS---GIRQ
PDKAEAGTAEYLIELEERRSIK-VF--G-----SNTFIGLGIVFFAGVCFSLFSPAFNLA
TN-D--QWHTLRD------------GVPHLVVYTAFFYFSISCFVVGVGLNVLFL---YR
PMAGVPRSSLGAY-LRDWD--GRQWALLAGLLCGFGNGFQFMGGQAAG----YAAA-DAV
----------------QALPLVSTFWGVL----LFGE-----------------------
-YRKSSRKT-------------YV--LLGFMLFMFVA---AVAVLMASSGHRSTE-----
>Q2V4L1
----------------------------------MMIAQELGIYVVESK-----------
------------------------------------------------------------
----GGAILCLLLSLLCL-------------GTWPALMAL--------------------
-LERRGRLPQHTYLDYSITNFLAAIFIAFV-------FGGIGESTHEAPSFITQ------
-----------------LTQIQDNWPSVLFAMA---------------------------
------------------------------------------------------------
-----AVCLG-SAV-----------------------------HSSNSADIKAKLGKLSG
DCE------TVTPEE----CQRLFG----------------VEEEEEEE---------KE
MENVKEGSAAFLIALENKRAIK-VL--G-----KSMVVGLGITFFAGLSFSLFSPLFNLA
TN-D--QWHTLKQ------------GVPKLIVYTAFFYFSLSCFVIAVALNISFL---YK
PVLDSPRSSFREY-LSDWN--GRGWALAAGLLCGFGNGLQFMGGQAAG----YAAS-DAV
----------------QALPLVSTFWGIY----LFGE-----------------------
-YRRSSTRT-------------YA--LLVGMLVMFTV---AVGLLMASAGERETRFT---
>C0Z2W7
----------------------------------MMIAQELGIYVVESK-----------
------------------------------------------------------------
----GGAILCLLLSLLCL-------------GTWPALMAL--------------------
-LERRGRLPQHTYLDYSITNFLAAIFIAFV-------FGGIGESTHEAPSFITQ------
-----------------LTQIQDNWPSVLFAMAGGVGLSIGNLATQYSL-----------
-----AFVGLSVTEVTA--ASITVVV-------GTTVNYFL-----DNGLNRADILFSGV
GCFMVAVCLG-SAV-----------------------------HSSNSADIKAKLGKLSG
DCE------TVTPEE----CQRLFG-----------------EEEEEEE---------KE
MENVKEGSAAFLIALENKRAIK-VL--G-----KSMVVGLGITFFAGLSFSLFSPLFNLA
TN-D--QWHTLKQ------------GVPKLIVYTAFFYFSLSCFVIAVALNISFL---YK
PVLDSPRSSFREY-LSDWN--GRGWALAAGLLCGFGNGLQFMGGQAAG----YAAS-DAV
----------------QALPLVSTFWGIY----LFGE-----------------------
-YRRSSTRT-------------YA--LLVGMLVMFTV---AVGLLMASAGERETRFT---
>Q93Z75
----------------------------------MMIAQELGIYVVESK-----------
------------------------------------------------------------
----GGAILCLLLSLLCL-------------GTWPALMAL--------------------
-LERRGRLPQHTYLDYSITNFLAAIFIAFV-------FGGIGESTHEAPSFITQ------
-----------------LTQIQDNWPSVLFAMAGGVGLSIGNLATQYSL-----------
-----AFVGLSVTEVTA--ASITVVV-------GTTVNYFL-----DNGLNRADILFSGV
GCFMVAVCLG-SAV-----------------------------HSSNSADIKAKLGKLSG
DCE------TVTPEE----CQRLFG----------------VEEEEEEE---------KE
MENVKEGSAAFLIALENKRAIK-VL--G-----KSMVVGLGITFFAGLSFSLFSPLFNLA
TN-D--QWHTLKQ------------GVPKLIVYTAFFYFSLSCFVIAVALNISFL---YK
PVLDSPRSSFREY-LSDWN--GRGWALAAGLLCGFGNGLQFMGGQAAG----YAAS-DAV
----------------QALPLVSTFWGIY----LFGE-----------------------
-YRRSSTRT-------------YA--LLVGMLVMFTV---AVGLLMASAGERETRFT---
>B9REE6
-------------------MDFAGIPSLIALPTERVNSSGLEMYLVESK-----------
------------------------------------------------------------
----GGAIACMLLSLFCL-------------GTWPAIFTL--------------------
-LERRGRLPQHTYLDYSITNLLAALFFALT-------FGEIGKSTPEAPNFTDQ------
-----------------LSQLRENWPSVMFAMAGGLVLSVGNLCTQYAL-----------
-----AFVGLSVTEVIT--ASTTVVI-------GTTLNYFL-----DDKINKAEILFPGV
GCFLIAVCLA-SAV-----------------------------HSSNAADNSAKLGER--
--------------------------------------------KDLEN-------GNVP
SGKAKFGTADFLVELEKRRAIK-VL--G-----KSTLVGLIIAFIAGVCFSVFSPAFNLA
TN-D--QWHTLKN------------GVAKLVVYTAFFWFSISCFVLAIFLNVAFL---YY
PVLNLPRSSLRTY-IKDWN--GRGWAFLAGLLCGIGNGLQFMGGEAAG----YAAA-DAV
QSSSLQLPSGFTAWRFQALPLVSTFWGIF----LFGE-----------------------
-FQSCGSSH-------------GI--SRSSKMRAFYQ---SSSIADRMV-----------
>B6U6B9
MNRV--LACASS----------LLTCREVLQEQVSSTRSRLGMFVIEDK-----------
------------------------------------------------------------
----GGAIALMLASLLFL-------------GTWPAVLTL--------------------
-LERRGRLPQHTYLDYSITNLLAAVLIALT-------FGQLGDSRRGMPNFFTQ------
-----------------LGQ--DNWPSVLFAMAGGVVLSVGNLSTQYAW-----------
-----AYVGLSVTEVIS--SSMVVVI-------GTTLNYFL-----DNRINRAEILFPGV
ACFLVAVILG-SAV-----------------------------HSSNAADNEQKLGASTN
AYK--LG-TSGTVEP----SKQAVDR---------------DAPKDLEESGAS---GIRQ
PDKAEAGTAEYLIELEERRSIK-VF--G-----SNTFIGLGIVFFAGVCFSLFSPAFNLA
TN-D--QWHTLRD------------GVPHLVVYTAFFYFSISCFVVGVGLNVLFL---YR
PMAGVPRSSFGAY-LRDWD--GRQWALLAGLLCGFGNGFQFMGGQAAG----YAAA-DAV
----------------QALPLVSTFWGVL----LFGE-----------------------
-YRKSSRKT-------------YV--LLGFMLFMFVA---AVAVLMASSGHRSTE-----
>B8A2N5
MNRVLALACASS----------LLTCREVLQEQVPSTRSRLGMFVIEDK-----------
------------------------------------------------------------
----GGAIALMLASLLFL-------------GTWPAVLTL--------------------
-LERRGRLPQHTYLDYSITNLLAAVLIALT-------FGQLGDSRRGMPNFFTQ------
-----------------LGQ--DNWPSVLFAMAGGVVLSVGNLSTQYAW-----------
-----AYVGLSVTEVIS--SSMVVVI-------GTTLNYFL-----DNRINRAEILFPGV
ACFLVAVILG-SAV-----------------------------HSSNAADNEQKLGASTN
AYK--LG-TSGNVEP----SKQAVDR---------------DAPKDLEESGAS---GIRQ
PDKAEAGTAEYLIELEERRSIK-VF--G-----SNTFIGLGIVFFAGVCFSLFSPAFNLA
TN-D--QWHTLRD------------GVPHLVVYTAFFYFSISCFVVGVGLNVLFL---YR
PMAGVPRSSLGAY-LRDWD--GRQWALLAGLLCGFGNGFQFMGGQAAG----YAAA-DAV
----------------QALPLVSTFWGVL----LFGE-----------------------
-YRKSSRKT-------------YV--LLGFMLFMFVA---AVAVLMASSGHRSTE-----
>C3SA41
MDRALACASSLVPCQEVVEGP--------LLNSFLSIKQGLKMFIIEDK-----------
------------------------------------------------------------
----GGAIAIMCASLLFL-------------GTWPAVLTL--------------------
-LERRGRLPQHTYLDYSITNLLAAVLIALT-------FGQLGDSKHNMPNFFTQ------
-----------------LSQ--DNWPSVLFAMAGGVVLSIGNLSTQYAW-----------
-----AYVGLSVTEVIS--SSMVVVI-------GTTLNYFL-----DNRINKAEILFTGV
GFFLVAVILG-SLV-----------------------------HASNAADNAQKLSASTN
SYK--IGTTGDDMEP----SKQVIDK---------------DAPKDM-ENGAS---PTKY
ATKAEAGTAEYLIELEEQRSIK-VF--G-----SNTFIGLSIVFFAGVCFSLFSPAINLA
TN-D--QWHTLKD------------GVPHLVVYTAFFYFSISCFVIGIGLNILFL---YR
PMAGVPKSSFRAY-LNDWE--GRQWALLAGFLCGFGNGFQFMGGQAAG----YAAA-DAV
----------------QLWHYCSS--GIATCEHVLGHPAVRGVPEVVKENIHSACVHATH
VHRRSSYADGFSRPQEHQMIDHYI--LLSVVLVYSFSCHKAKKFRQQSKGPDPGSHASTK
>B8BPT3
MDHVLGCATSLVSCQ-------KVFEGPLVNSLLSIRQGGLKMYIIEDK-----------
------------------------------------------------------------
----GGAIALMLASLFFL-------------GTWPAVLTL--------------------
-LERRGRLPQHTYLDYSITNLLAAVLIALT-------FGQLGDSKPNMPNFFTQ------
-----------------LSQ--DNWPSVLFAMAGGVVLSIGNLSTQYAW-----------
-----AYVGLSVTEVIS--SSMVVVI-------GTTLNYFL-----DNRINRAEILFPGV
ACFLVAVILG-SAV-----------------------------HASNAADNEEKLNGSTN
IYK--LG-ENGSVEP----NKEVIEK---------------DAPKDL-ENGAS---ATKY
VAKAEAGTAEYLIELEERRSIK-VF--G-----SSTFIGLGIVFFSGVCFSLFSPAFNLA
TN-D--QWHTLKQ------------GVPHLVVYTAFFYFSISCFVIGIGLNILFL---YR
PMAGVPKSSFKAY-LNDWE--GRQWALLAGFLCGFGNGFQFMGGQAAG----YAAA-DAV
----------------QALPLVSTFWGIL----LFGE-----------------------
-YRKSSRKT-------------YI--LLGFMLFMFIV---AVAVLMASSGHRSTK-----
>Q2QQ91
MDHVLGCATSLVSCQ-------KVFEGPLVNSLLSIRQGGLKMYIIEDK-----------
------------------------------------------------------------
----GGAIALMLASLFFL-------------GTWPAVLTL--------------------
-LERRGRLPQHTYLDYSITNLLAAVLIALT-------FGQLGDSKPNMPNFFTQ------
-----------------LSQ--DNWPSVLFAMAGGVVLSIGNLSTQYAW-----------
-----AYVGLSVTEVIS--SSMVVVI-------GTTLNYFL-----DNRINRAEILFPGV
ACFLVAVILG-SAV-----------------------------HASNAADNEEKLNGSTN
IYK--LG-ENGSVEP----NKEVIEK---------------DAPKDL-ENGAS---ATKY
VAKAEAGTAEYLIELEERRSIK-VF--G-----SSTFIGLGIVFFSGVCFSLFSPAFNLA
TN-D--QWHTLKQ------------GVPHLVVYTAFFYFSISCFVIGIGLNILFL---YR
PMAGVPKSSFKAY-LNDWE--GRQWALLAGFLCGFGNGFQFMGGQAAG----YAAA-DAV
----------------QALPLVSTFWGIL----LFGE-----------------------
-YRKSSRKT-------------YI--LLGFMLFMFIV---AVAVLMASSGHRSTK-----
>B7FRT0
------------------------------------------MAFTSDE-----------
------------------------------------------------------------
----ALGLGFLLSSLLCL-------------GTWPALLRLCSMTPHSNSSNSSPATRVSS
SLSPTPRNLCHVYMDYATTYFLISSVPLLVDLYHREKLLKLAETT--ASSFVPP------
-------------------------QLIFVAMLGGSLLSLGNLSLQWAT-----------
-----AVFDASLTTVLALQASLTVVL-------GTTLNYLL----EPSQTARPRVLGVGV
GVFLLAIGLA-TRAQIVYSQEKRWVRLRRNDSDWNTIEMEPPHHTSNIRKPTGSIAAKTN
YGSELES----------------------------------SSLTNSETEHGDGTIFSDR
NPVSICSTNKSLLPLSNEHTLA-LQ--KDYSLISKPMWGVVVATAGGLCFGFFSPCFNIA
VN-DPFNWRHLDDTNTDCTTPEYLATTAGLSVSRANFWFSLAFWMASALGNVVLLSWQQR
SV-SVYHVVLDYVAVDAAA--DRVWAWLAGVVCALGNVLQFQGGQRVG----YATA-DLV
----------------QAYPLISTIWDIF----LFGE-----------------------
-FATVRMKS-------------HLGCLLLGMYASYLA---GIFLLAASSMQE--------
>C0PCP1
MHVYMSLGRKSPQDRIDHLLGYCCLLLQVLQEQVPSTRSRLGMFVIEDK-----------
------------------------------------------------------------
----GGAIALMLASLLFL-------------GTWPAVLTL--------------------
-LERRGRLPQHTYLDYSITNLLAAVLIALT-------FGQLGDSRRGMPNFFTQ------
-----------------LGQ--DNWPSVLFAMAGGVVLSVGNLSTQYAW-----------
-----AYVGLSVTEVIS--SSMVVVI-------GTTLNYFL-----DNRINRAEILFPGV
ACFLVAVILG-SAV-----------------------------HSSNAADNEQKLGASTN
AYK--LG-TSGNVEP----SKQAVDR---------------DAPKDLEESGAS---GIRQ
PDKAEAGTAEYLIELEERRSIK-VF--G-----SNTFIGLGIVFFAGVCFSLFSPAFNLA
TN-D--QWHTLRD------------GVPHLVVYTAFFYFSISCFVVGVGLNVLFL---YR
PMAGVPRSSLGAY-LRDWD--GRQWALLAGLLCGFGNGFQFMGGQAAG----YAAA-DAV
----------------QALPLVSTFWGVL----LFGE-----------------------
-YRKSSRKT-------------YV--LLGFMLFMFVA---AVAVLMASSGHRSTE-----
>B3H4C7
------------------------------------------MYVIESK-----------
------------------------------------------------------------
----GGTITCMLLALLFL-------------GTWPAIMTL--------------------
-TERRGRLPQHTYLDYTLTNLLAAVIIAFT-------LGEISPS---RPNFTTQLSQVSY
TYIHTHICCWFLKCKVFLSQ--DNWPSVMFAMAGGIFLSLGTLATQYAW-----------
-----AFVGLSVTEVIT--ASIAVVI-------GTTLNYFL-----DDRINRAEVLFPGV
ACFLIAVCFG-SAV-----------------------------HKSNAADNKSKLQGFKS
LET------TSSFQM--------------------------------ET-------SSIK
EGKAKVGTADFLIEVEKQRAIK-VF--G-----KSTIIGLAITFFAGICFSLISPAVSLA
TN-D--QWHTLKH------------GVGTL------------------------------
------------------------------------------------------------
------------------------------------------------------------
------------------------------------------------------------
>Q2V4L1
----------------------------------MMIAQELGIYVVESK-----------
------------------------------------------------------------
----GGAILCLLLSLLCL-------------GTWPALMAL--------------------
-LERRGRLPQHTYLDYSITNFLAAIFIAFV-------FGGIGESTHEAPSFITQ------
-----------------LTQIQDNWPSVLFAMA---------------------------
------------------------------------------------------------
-----AVCLG-SAV-----------------------------HSSNSADIKAKLGKLSG
DCE------TVTPEE----CQRLFG----------------VEEEEEEE---------KE
MENVKEGSAAFLIALENKRAIK-VL--G-----KSMVVGLGITFFAGLSFSLFSPLFNLA
TN-D--QWHTLKQ------------GVPKLIVYTAFFYFSLSCFVIAVALNISFL---YK
PVLDSPRSSFREY-LSDWN--GRGWALAAGLLCGFGNGLQFMGGQAAG----YAAS-DAV
----------------QALPLVSTFWGIY----LFGE-----------------------
-YRRSSTRT-------------YA--LLVGMLVMFTV---AVGLLMASAGERETRFT---
>C3SA39
------------------------------------------------------------
------------------------------------------------------------
--------------MPCS-------------PSWSAGDAC--------------------
----------HTYLDYSISNLLAAVLIALT-------FGQLGDA---QPNFFTQ------
-----------------LRQVQDNWHSVLFAIGGGAALSIGNVCTQYGW-----------
-----AYA-------------------------GTTLNYFL-----DNKINRATILFPGV
ACFFVAAVLG-AAL-----------------------------HGSNKADIKRKLRASPN
STN---------------------------------------------------------
-----------EVWHQAESATQ-VL--E-----SNKFTGIAIVFFAGFLMSLFSPAFNLA
TN-D--QWHFLKD------------GVPHLVVYTAFFYFSISSFVIGVGFNIWFL---YH
PIASVEVSSFTAY-LKDWK--GRHWALLAGLLCGFDNGLEFMGGQAAD----YAAA-DAV
----------------EALPLVSTFWAIL----LLKE-----------------------
-YWRSSKKT-------------YI--LLVSMMFTFVA---AVALLMASAGQRSTK-----
>B6VS40
------------------------------------------------------------
------------------------------------------------------------
---------------------------------------M--------------------
-VAAKQWSFELFYWDLTVGLFLTALLGAVT-------LGSMGSE---GRTFFQD------
-----------------LAV--MDWSSIQYAFLGGVVWNFGNIFLTAAI-----------
-----AVAGMSVGFPIG--GGLAWIG-------GIVFNYLLISLAGQTYQGNQFLLWSGV
LVIIIAILIC-GKA-----------------------------YG---------------
------------------------------------------------------------
------------------KLSS-GK--A-----STPKKGILLAIMAGIAIMFFYGLVVKS
LD-P--QYVA-G-------------GTGTLTPYTGVFFFAVGILVSTPIFNTFAM---KH
PVEGRVVTMKDYF-AGDAK--THLTGMLGGFIWMGGMVISFMGAGAAN----PAIS-YAL
S---------------NAAPVVAMIWGVF----VWKE-----------------------
-FKDAPKGT-------------DK--LIVAMFALFII---GLISITLSN-----------
>A7AFY4
------------------------------------------MFIVQDY-----------
------------------------------------------------------------
----SLAILFCVVTMLCW-------------GSWGNTQKL--------------------
-A-SKTWRYEFFYWDYVIGVLLFSVFSAFT-------LGSFGSE---GQGFLLN------
-----------------LPQ--ADMRSLGSAFLGGIIFNAANILLSAAI-----------
-----AICGLSVAFPVG--IGLALVL-------GVLVNYF------GAAKGEPLYIFIGV
ALIAVAILLN-GLA-----------------------------YK---------------
------------------------------------------------------------
------------------KALV-GS--K-----KVSGKGLFISVAAGVIMAFFYRFVAAS
MDLD--NFAE-P-------------ALGKLTPYTAVFIFSLGVFVSNFLFNTIAM---KR
PVEGEPVSISGYF-KGNTK--THLVGILGGVIWCIGQSFSMIASEKAG----AAIS-YGL
G---------------QGATLVSALWGIL----IWHE-----------------------
-FRRAPRSS-------------DF--LNAGMFVLFVI---GLGFLIYAGA----------
>A6LCJ2
------------------------------------------MYIVQDY-----------
------------------------------------------------------------
----SLAVIFCVVTMLCW-------------GSWGNTQKL--------------------
-A-SKTWRYEFFYWDYVIGVLLFSLISGFT-------LGSIGTE---GRSFLPD------
-----------------LAQ--ANLASLGSAFLGGIIFNAANILLSAAI-----------
-----AICGLSVAFPVG--IGLALVL-------GVLVNYF------GAAKGEPTYIFIGV
ALITVAIILN-GLA-----------------------------YK---------------
------------------------------------------------------------
------------------KALV-GT--K-----KVSGKGILISVVAGVIMAFFYRFVAAS
MDME--NFAS-P-------------APGKLTPYTAVFVFAIGVFVSNFLFNTLAM---KH
PVEGKPVSICGYF-KGNMS--THLVGVLGGVIWCIGQSFSMIASEKAG----AAIS-YGL
G---------------QGATLVSALWGIL----IWKE-----------------------
-FKGAPAIS-------------NR--LNVGMFILFVI---GLGFLIYAGA----------
>B7B872
------------------------------------------MFIVQDY-----------
------------------------------------------------------------
----SLAILFCVVTMLCW-------------GSWGNTQKL--------------------
-V-SRTWRYEFFYWDYVIGVLLFSIFSAFT-------LGSFGSE---GQGFLFN------
-----------------LAQ--ADMGSLGSAFVGGIVFNAANILLSAAI-----------
-----AICGMSVAFPVG--IGLALVL-------GVLVNYF------GAAKGEPLYIFIGV
ALITVAILLN-GFA-----------------------------YK---------------
------------------------------------------------------------
------------------KALV-GS--K-----KVSGKGIFISIAAGVIMAFFYRFVAAS
MDLG--NFAE-P-------------SPGKLTPYTAVFIFSLGVFISNFLFNTIAM---KR
PVEGGPVSISGYF-KGNAK--THLVGMLGGVIWCIGQSFSMIASEKAG----AAIS-YGL
G---------------QGATLVSALWGIL----IWHE-----------------------
-FRGAPRSS-------------DY--LNAGMFVLFVI---GLGFLIYAGA----------
>Q8A3Z5
------------------------------------------MYIVNSY-----------
------------------------------------------------------------
----TLAIIFCFITMICW-------------GSWGNTQKL--------------------
-A-SKNWRYELYYWDYTIGILLFALLLVFT-------LGSFGDS---GRGFLED------
-----------------IQQ--VEAAYIASALIGGAIFNASNILLSASV-----------
-----SIAGMAVAFPLG--VGLALVL-------GVFINYF------SSPKGDPFWLFTGV
VLIVIAIICN-GIA-----------------------------AG---------------
------------------------------------------------------------
------------------KNQK-AG--T-----NNSKKGIILAAIAGILMSFFYRFVAAA
MDLN--NFES-P-------------TTGMATPYTAFFIFAIGIFLSNFLFNTLVM---KR
PFVGLPVTYKEYF-AGKAS--THMVGILGGCIWGLGTALSYIAAGKAG----AAIS-YAL
G---------------QGAPMIAALWGVF----IWKE-----------------------
-FTGSSKAT-------------NR--LLGVMFILFIL---GLTFIVISGGS---------
>A5ZB49
------------------------------------------MFIVNSY-----------
------------------------------------------------------------
----TLAIIFCFITMICW-------------GSWGNTQKL--------------------
-A-SKNWRYELYYWDYTIGILLFALLLVFT-------LGSFGDS---GRGFLED------
-----------------IRQ--VDTRYIVSALIGGIIFNASNILLSASV-----------
-----SIAGMAVAFPLG--VGLALVL-------GVFINYF------STPKGDPFWLFTGV
ILIVIAIICN-GIA-----------------------------AG---------------
------------------------------------------------------------
------------------RQQK-KG--N-----NNSKKGIILAAIAGILMSFFYRFVAAA
MDLN--NFDS-P-------------TPGMATPYTAFFIFSIGIFLSNFLFNTVVM---KR
PFVGTPVSYKEYF-AGKAS--THLVGILGGCIWGLGTALSYIAAGKAG----AAIS-YAL
G---------------QGAPMIAALWGVF----IWKE-----------------------
-FTGSSKST-------------DR--LLGIMFILFIT---GLSFIVLSGGN---------
>A7V8Z8
------------------------------------------MFIIENY-----------
------------------------------------------------------------
----SLAVVFCFITMLCW-------------GSWGNTQKL--------------------
-AGSRVWRYELYYWDYVIGVLLLSLLAAFT-------MGSVGEL---GRGFVDD------
-----------------LLQ--ADASNLASALIGGVIFNLSNILLSASV-----------
-----SIAGMSVAFPLG--VGLALVL-------GVFINYF------NAPQGSPVFLFLGV
LLVIVAIVFN-AWA-----------------------------YK---------------
------------------------------------------------------------
------------------NMGK-GG--E-----QQKTKGIVIAIVAGIMMSFFFRFIASS
MDLQ--NFEC-P-------------EVGKMTPYTAMVIFSIGIFTSNFIFNTAAM---RR
PFVGTSTSYGDYF-AGSFR--LHAVGILGGIIWGIGNLFSLLATEKAG----AAIS-YGL
G---------------QGATMVAAFWGVF----IWKE-----------------------
-FVGGPKIN-------------RT--LLTCMFILFLS---GIGLIIYAGL----------
>A7V0I5
------------------------------------------MFIVSSY-----------
------------------------------------------------------------
----TLAVLFCFVTMICW-------------GSWGNTQKL--------------------
-A-GKSWRYELYYWDYTIGILLFALLLVFS-------LGSFGSQ---GRSFLED------
-----------------IRQ--VSTENMVSAFVGGVIFNASNILLSASV-----------
-----SMAGMAVAFPLG--VGLALVL-------GVFINYF------SAPKGNPLWLFVGV
LLVVVAIVCN-GMA-----------------------------AG---------------
------------------------------------------------------------
------------------KKQN-SG--T-----IGSRKGIVLATIAGVLMSFFYRFVASA
MDLN--NFIS-P-------------TPGMATPYTAFFIFAVGIFFSNFIFNTLVM---KH
PFVGVSVTYKEYF-AGKIE--THLVGILGGCIWGLGTALSYIAAEKAG----TAIS-YAL
G---------------QGAPMIAALWGVF----IWKE-----------------------
-FAGSPRGT-------------NR--LLAIMFVFFIL---GLSLIIFSGGN---------
>C3R058
------------------------------------------MFIVNSY-----------
------------------------------------------------------------
----TLAIIFCFITMICW-------------GSWGNTQKL--------------------
-A-SKNWRYELYYWDYTIGILLFALLLVFT-------LGSFGDS---GRGFLED------
-----------------IRQ--VDARYIVSALIGGVIFNASNILLSASV-----------
-----SIAGMAVAFPLG--VGLALVL-------GVFINYF------STPKGDPFWLFTGV
ILIVIAIICN-GIA-----------------------------AG---------------
------------------------------------------------------------
------------------RQQK-EE--N-----NNSKKGIILAAIAGILMSFFYRFVAAA
MDLN--NFDS-P-------------TPGMATPYTAFFIFSIGIFLSNFLFNTVVM---KR
PFVGTPVSYKEYF-TGKAG--THLVGILGGCIWGLGTALSYIAAGKAG----AAIS-YAL
G---------------QGAPMIAALWGVF----IWKE-----------------------
-FTGSSKST-------------DR--LLGVMFILFIT---GLSFIVLSGGN---------
>B3C9Q6
------------------------------------------MFIVDSY-----------
------------------------------------------------------------
----SLAVIFCVVTMLCW-------------GSWGNTQKL--------------------
-A-GKTWRYELFYWDYVIGILAFSLLLGFT-------LGSTGDA---GRGFVED------
-----------------LKQ--ISMENYASAFAGGVIFNLSNILLSASV-----------
-----SMAGLTVAFPLG--VGIALVL-------GVFVNYF------GEPKGDAVILFSGV
ALVVLAIIFN-AIA-----------------------------AG---------------
------------------------------------------------------------
------------------KMNQ-KG--S-----STNKKGIIIAIIAGVLMSFFYRFVAAA
MDLN--NFES-P-------------TPTMATPYSAFFIFAIGIFISNFIINTIVM---KK
PFVGTPVSYKEYF-QGKFS--THMVGVLGGAIWGLGTALSYIAAGKAG----AAIS-YAL
G---------------QGAPMIAALWGIF----IWKE-----------------------
-FKGSSRTV-------------NI--LLACMFVLFIS---GLGAIIISGAN---------
>C3RC02
------------------------------------------MILVDNY-----------
------------------------------------------------------------
----FLAILCCVICCACW-------------GSWANTQKM--------------------
-VAAKQWSFELFYWDLTVGLFLTALLGAVT-------LGSMGSE---GRTFFQD------
-----------------LAV--MDWSSIQYAFLGGVVWNFGNIFLTAAI-----------
-----AVAGMSVGFPIG--GGLAWIG-------GIVFNYLLISLAGQTYQGNQFLLWSGV
LVIIIAILIC-GKA-----------------------------YG---------------
------------------------------------------------------------
------------------KLSS-GK--A-----STPKKGILLAIMAGIAIMFFYGLVVKS
LD-P--QYVA-G-------------GTGTLTPYTGVFFFAVGILVSTPIFNTFAM---KH
PVEGRVVTMKDYF-AGDAK--THLTGMLGGFIWMGGMVISFMGAGAAN----PAIS-YAL
S---------------NAAPVVAMIWGVF----VWKE-----------------------
-FKDAPKGT-------------DK--LIVAMFALFII---GLISITLSN-----------
>C3Q346
------------------------------------------MILVDNY-----------
------------------------------------------------------------
----FLAILCCVICCACW-------------GSWANTQKM--------------------
-VAAKQWSFELFYWDLTVGLFLTALLGAVT-------LGSMGSE---GRTFFQD------
-----------------LAV--MDWSSIQYAFLGGVVWNFGNIFLTAAI-----------
-----AVAGMSVGFPIG--GGLAWIG-------GIVFNYLLISLAGQTYQGNQFLLWSGV
LVIIIAILIC-GKA-----------------------------YG---------------
------------------------------------------------------------
------------------KLSS-GK--A-----STPKKGILLAIMAGIAIMFFYGLVVKS
LD-P--QYVA-G-------------GTGTLTPYTGVFFFAVGILVSTPIFNTFAM---KH
PVEGRVVTMKDYF-AGDAK--THLTGMLGGFIWMGGMVISFMGAGAAN----PAIS-YAL
S---------------NAAPVVAMIWGVF----VWKE-----------------------
-FKDAPKGT-------------DK--LIVAMFALFII---GLISITLSN-----------
>Q9ZPR6
------------------------------------------MYVIESK-----------
------------------------------------------------------------
----GGTITCMLLALLFL-------------GTWPAIMTL--------------------
-TERRGRLPQHTYLDYTLTNLLAAVIIAFT-------LGEISPS---RPNFTTQ------
-----------------LSQ--DNWPSVMFAMAGGIFLSLGTLATQYAW-----------
-----AFVGLSVTEVIT--ASIAVVI-------GTTLNYFL-----DDRINRAEVLFPGV
ACFLIAVCFG-SAV-----------------------------HKSNAADNKSKLQGFKS
LET------TSSFQM--------------------------------ET-------SSIK
EGKAKVGTADFLIEVEKQRAIK-VF--G-----KSTIIGLAITFFA--------------
--------------------------VPKLNVYTAFFYFSISSFGVGLILNIIFL---YW
PILGLPRSSFKAY-LNDWN--GRGWSFLAGFLCGFGNGLQFMGGQAAG----YAAA-GAV
----------------Q---IENKHFGGY----CCLE-----------------------
-NTKDHQEK-------------HI--HFLSVCYLCS------------------------
>B8BPT0
------------------------------------------MAKMVSQCISLRQSFRVP
RLSSARPTLSSRLAIGYANPSFCGVKRSNRPSFIAAALDVPKSMSSPNSESSLPLKEVIW
AWCNADAVCFDVDSTVCLDEGIDELADFCGAGQAVAEWTA--------------------
-KAMTGSVPFEEALAARLS------LFKPS-------LGQVEDCMEKRPPRISP------
-------------GIAELVKMLKAKNVDVYLVSGGFRQMIKPVAMQLGIPPENIFANQLL
FGTSGEYVGFDPSEPTSRSGGKAVAVQNIRQKCGYRTLFMV-----GDGATDLEARQPNG
ADLFIC-------------------------------------YA---------------
-----------------------------------------DAPKDLENGAS----ATKY
VAKAEAGTAEYLIELEERRSIK-VF--G-----SSTFIGLGIVFFSGVCFSLFSPAFNLA
TN-D--QWHTLKQ------------GVPHLVVYTAFFYFSISCFVIGIGLNILFL---YR
PMAGVPKSSFKAY-LNDWE--GRQWALLAGFLCGFGNGFQFMGGQAAG----YAAA-DAV
----------------QALPLVSTFWGIL----LFGE-----------------------
-YRKSSRKT-------------YI--LLGFMLFMFIV---AVAVLMASSGHRSTK-----
