# Supplementary material for: Functional specialization in nucleotide sugar transporters occurred through differentiation of the gene cluster EamA (DUF6) before the radiation of Viridiplantae
Source: BMC Evol Biol. 2011 May 12;11:123. doi: 10.1186/1471-2148-11-123 (PMC3111387; doi:10.1186/1471-2148-11-123)
Supplement: Additional file 4 — Alignments for 19 DMT families in Jalview format. Alignments for 19 DMT families in Jalview format. The archive file contains alignment files that can be loaded in Jalview, and '.mup' files that contain Phobius TM predictions and pfam_scan domain location predictions as Jalview loadable markup language. [file 1471-2148-11-123-S4.TGZ › fae.ph.mup]

TM	Forest Green
startgroup	TM
4.5e-11	Q1AKH7	-1	20	38	TM
4.5e-11	Q1AKH7	-1	44	65	TM
4.5e-11	Q1AKH7	-1	77	96	TM
4.5e-11	B4ARM7	-1	24	45	TM
4.5e-11	B4ARM7	-1	65	85	TM
4.5e-11	B4ARM7	-1	92	112	TM
4.5e-11	B4ARM7	-1	118	139	TM
4.5e-11	B4ARM7	-1	151	172	TM
4.5e-11	B4ARM7	-1	192	212	TM
4.5e-11	B4ARM7	-1	233	259	TM
4.5e-11	B4ARM7	-1	265	284	TM
4.5e-11	B4ARM7	-1	296	314	TM
4.5e-11	A7LW55	-1	22	43	TM
4.5e-11	A7LW55	-1	63	81	TM
4.5e-11	A7LW55	-1	93	113	TM
4.5e-11	A7LW55	-1	119	139	TM
4.5e-11	A7LW55	-1	155	173	TM
4.5e-11	A7LW55	-1	193	215	TM
4.5e-11	A7LW55	-1	236	258	TM
4.5e-11	A7LW55	-1	264	285	TM
4.5e-11	A7LW55	-1	297	317	TM
4.5e-11	Q1PFA0	-1	6	17	TM
4.5e-11	Q1PFA0	-1	32	48	TM
4.5e-11	Q1PFA0	-1	57	75	TM
4.5e-11	Q1PFA0	-1	136	159	TM
4.5e-11	B4FPU0	-1	2	12	TM
4.5e-11	B4FPU0	-1	54	74	TM
4.5e-11	B4FPU0	-1	143	166	TM
4.5e-11	B4FPU0	-1	186	207	TM
4.5e-11	B4FPU0	-1	228	248	TM
4.5e-11	B4FPU0	-1	254	274	TM
4.5e-11	B4FPU0	-1	286	305	TM
4.5e-11	C3SA43	-1	3	11	TM
4.5e-11	C3SA43	-1	32	50	TM
4.5e-11	C3SA43	-1	71	95	TM
4.5e-11	C3SA43	-1	131	155	TM
4.5e-11	C3SA43	-1	229	250	TM
4.5e-11	C3SA43	-1	270	294	TM
4.5e-11	C3SA43	-1	315	337	TM
4.5e-11	C3SA43	-1	343	364	TM
4.5e-11	C3SA43	-1	376	397	TM
4.5e-11	B6VS40	-1	12	33	TM
4.5e-11	B6VS40	-1	53	76	TM
4.5e-11	B6VS40	-1	83	102	TM
4.5e-11	B6VS40	-1	114	135	TM
4.5e-11	B6VS40	-1	147	167	TM
4.5e-11	B6VS40	-1	187	207	TM
4.5e-11	B6VS40	-1	228	250	TM
4.5e-11	B6VS40	-1	256	277	TM
4.5e-11	B6VS40	-1	289	307	TM
4.5e-11	A7V868	-1	12	35	TM
4.5e-11	A7V868	-1	55	76	TM
4.5e-11	A7V868	-1	83	102	TM
4.5e-11	A7V868	-1	114	135	TM
4.5e-11	A7V868	-1	147	166	TM
4.5e-11	A7V868	-1	186	207	TM
4.5e-11	A7V868	-1	228	250	TM
4.5e-11	A7V868	-1	256	276	TM
4.5e-11	A7V868	-1	288	307	TM
4.5e-11	C3SA39	-1	20	37	TM
4.5e-11	C3SA39	-1	58	79	TM
4.5e-11	C3SA39	-1	99	120	TM
4.5e-11	C3SA39	-1	155	178	TM
4.5e-11	C3SA39	-1	198	219	TM
4.5e-11	C3SA39	-1	240	260	TM
4.5e-11	C3SA39	-1	266	287	TM
4.5e-11	C3SA39	-1	299	319	TM
4.5e-11	A4A8W4	-1	6	27	TM
4.5e-11	A4A8W4	-1	39	60	TM
4.5e-11	A4A8W4	-1	80	102	TM
4.5e-11	A4A8W4	-1	109	130	TM
4.5e-11	A4A8W4	-1	136	159	TM
4.5e-11	A4A8W4	-1	171	189	TM
4.5e-11	A4A8W4	-1	209	230	TM
4.5e-11	A4A8W4	-1	251	273	TM
4.5e-11	A4A8W4	-1	279	300	TM
4.5e-11	A4A8W4	-1	312	330	TM
4.5e-11	B8KM02	-1	6	27	TM
4.5e-11	B8KM02	-1	39	60	TM
4.5e-11	B8KM02	-1	80	102	TM
4.5e-11	B8KM02	-1	109	130	TM
4.5e-11	B8KM02	-1	136	159	TM
4.5e-11	B8KM02	-1	171	189	TM
4.5e-11	B8KM02	-1	209	230	TM
4.5e-11	B8KM02	-1	251	273	TM
4.5e-11	B8KM02	-1	279	300	TM
4.5e-11	B8KM02	-1	312	330	TM
4.5e-11	B7MMH8	-1	6	28	TM
4.5e-11	B7MMH8	-1	40	61	TM
4.5e-11	B7MMH8	-1	81	103	TM
4.5e-11	B7MMH8	-1	110	131	TM
4.5e-11	B7MMH8	-1	137	160	TM
4.5e-11	B7MMH8	-1	172	191	TM
4.5e-11	B7MMH8	-1	206	226	TM
4.5e-11	B7MMH8	-1	254	274	TM
4.5e-11	B7MMH8	-1	280	302	TM
4.5e-11	B7MMH8	-1	314	332	TM
4.5e-11	C1HRE3	-1	6	28	TM
4.5e-11	C1HRE3	-1	40	61	TM
4.5e-11	C1HRE3	-1	81	103	TM
4.5e-11	C1HRE3	-1	110	131	TM
4.5e-11	C1HRE3	-1	137	160	TM
4.5e-11	C1HRE3	-1	172	191	TM
4.5e-11	C1HRE3	-1	211	230	TM
4.5e-11	C1HRE3	-1	254	274	TM
4.5e-11	C1HRE3	-1	280	302	TM
4.5e-11	C1HRE3	-1	314	332	TM
4.5e-11	B7NGU0	-1	6	28	TM
4.5e-11	B7NGU0	-1	40	61	TM
4.5e-11	B7NGU0	-1	81	103	TM
4.5e-11	B7NGU0	-1	110	131	TM
4.5e-11	B7NGU0	-1	137	160	TM
4.5e-11	B7NGU0	-1	172	191	TM
4.5e-11	B7NGU0	-1	206	226	TM
4.5e-11	B7NGU0	-1	254	274	TM
4.5e-11	B7NGU0	-1	280	302	TM
4.5e-11	B7NGU0	-1	314	332	TM
4.5e-11	Q41706	-1	6	29	TM
4.5e-11	Q41706	-1	41	60	TM
4.5e-11	Q41706	-1	80	97	TM
4.5e-11	Q41706	-1	104	129	TM
4.5e-11	Q41706	-1	141	160	TM
4.5e-11	Q41706	-1	231	255	TM
4.5e-11	Q41706	-1	275	297	TM
4.5e-11	Q41706	-1	318	337	TM
4.5e-11	B3H4C7	-1	6	30	TM
4.5e-11	B3H4C7	-1	42	60	TM
4.5e-11	B3H4C7	-1	80	97	TM
4.5e-11	B3H4C7	-1	104	126	TM
4.5e-11	B3H4C7	-1	132	153	TM
4.5e-11	B3H4C7	-1	162	180	TM
4.5e-11	B3H4C7	-1	241	264	TM
4.5e-11	A6PSS5	-1	6	27	TM
4.5e-11	A6PSS5	-1	39	60	TM
4.5e-11	A6PSS5	-1	80	98	TM
4.5e-11	A6PSS5	-1	105	125	TM
4.5e-11	A6PSS5	-1	137	158	TM
4.5e-11	A6PSS5	-1	170	188	TM
4.5e-11	A6PSS5	-1	208	229	TM
4.5e-11	A6PSS5	-1	250	272	TM
4.5e-11	A6PSS5	-1	278	299	TM
4.5e-11	A6PSS5	-1	311	328	TM
4.5e-11	A7V0I5	-1	6	27	TM
4.5e-11	A7V0I5	-1	39	62	TM
4.5e-11	A7V0I5	-1	82	102	TM
4.5e-11	A7V0I5	-1	109	130	TM
4.5e-11	A7V0I5	-1	136	157	TM
4.5e-11	A7V0I5	-1	169	188	TM
4.5e-11	A7V0I5	-1	208	230	TM
4.5e-11	A7V0I5	-1	251	273	TM
4.5e-11	A7V0I5	-1	279	300	TM
4.5e-11	A7V0I5	-1	312	332	TM
4.5e-11	C1YZL9	-1	6	27	TM
4.5e-11	C1YZL9	-1	39	61	TM
4.5e-11	C1YZL9	-1	81	102	TM
4.5e-11	C1YZL9	-1	109	129	TM
4.5e-11	C1YZL9	-1	135	156	TM
4.5e-11	C1YZL9	-1	168	187	TM
4.5e-11	C1YZL9	-1	207	230	TM
4.5e-11	C1YZL9	-1	251	273	TM
4.5e-11	C1YZL9	-1	279	299	TM
4.5e-11	C1YZL9	-1	311	330	TM
4.5e-11	A7AFY4	-1	6	27	TM
4.5e-11	A7AFY4	-1	39	62	TM
4.5e-11	A7AFY4	-1	82	102	TM
4.5e-11	A7AFY4	-1	109	130	TM
4.5e-11	A7AFY4	-1	136	156	TM
4.5e-11	A7AFY4	-1	168	188	TM
4.5e-11	A7AFY4	-1	208	230	TM
4.5e-11	A7AFY4	-1	251	273	TM
4.5e-11	A7AFY4	-1	279	300	TM
4.5e-11	A7AFY4	-1	312	331	TM
4.5e-11	B7B872	-1	6	27	TM
4.5e-11	B7B872	-1	39	62	TM
4.5e-11	B7B872	-1	82	102	TM
4.5e-11	B7B872	-1	109	130	TM
4.5e-11	B7B872	-1	136	156	TM
4.5e-11	B7B872	-1	168	188	TM
4.5e-11	B7B872	-1	208	230	TM
4.5e-11	B7B872	-1	251	273	TM
4.5e-11	B7B872	-1	279	300	TM
4.5e-11	B7B872	-1	312	331	TM
4.5e-11	A6LCJ2	-1	6	27	TM
4.5e-11	A6LCJ2	-1	39	62	TM
4.5e-11	A6LCJ2	-1	74	94	TM
4.5e-11	A6LCJ2	-1	101	125	TM
4.5e-11	A6LCJ2	-1	137	156	TM
4.5e-11	A6LCJ2	-1	168	188	TM
4.5e-11	A6LCJ2	-1	208	229	TM
4.5e-11	A6LCJ2	-1	250	273	TM
4.5e-11	A6LCJ2	-1	279	300	TM
4.5e-11	A6LCJ2	-1	312	331	TM
4.5e-11	C4DAA3	-1	6	27	TM
4.5e-11	C4DAA3	-1	39	63	TM
4.5e-11	C4DAA3	-1	83	102	TM
4.5e-11	C4DAA3	-1	109	128	TM
4.5e-11	C4DAA3	-1	134	154	TM
4.5e-11	C4DAA3	-1	166	187	TM
4.5e-11	C4DAA3	-1	207	229	TM
4.5e-11	C4DAA3	-1	250	272	TM
4.5e-11	C4DAA3	-1	278	299	TM
4.5e-11	C4DAA3	-1	311	330	TM
4.5e-11	C3R058	-1	6	27	TM
4.5e-11	C3R058	-1	39	60	TM
4.5e-11	C3R058	-1	80	98	TM
4.5e-11	C3R058	-1	110	130	TM
4.5e-11	C3R058	-1	136	158	TM
4.5e-11	C3R058	-1	170	188	TM
4.5e-11	C3R058	-1	208	229	TM
4.5e-11	C3R058	-1	250	273	TM
4.5e-11	C3R058	-1	279	300	TM
4.5e-11	C3R058	-1	312	332	TM
4.5e-11	A5ZB49	-1	6	27	TM
4.5e-11	A5ZB49	-1	39	60	TM
4.5e-11	A5ZB49	-1	80	98	TM
4.5e-11	A5ZB49	-1	110	130	TM
4.5e-11	A5ZB49	-1	136	158	TM
4.5e-11	A5ZB49	-1	170	188	TM
4.5e-11	A5ZB49	-1	208	229	TM
4.5e-11	A5ZB49	-1	250	273	TM
4.5e-11	A5ZB49	-1	279	300	TM
4.5e-11	A5ZB49	-1	312	332	TM
4.5e-11	C4DBS8	-1	6	24	TM
4.5e-11	C4DBS8	-1	44	62	TM
4.5e-11	C4DBS8	-1	82	102	TM
4.5e-11	C4DBS8	-1	109	129	TM
4.5e-11	C4DBS8	-1	135	158	TM
4.5e-11	C4DBS8	-1	170	192	TM
4.5e-11	C4DBS8	-1	204	225	TM
4.5e-11	C4DBS8	-1	252	271	TM
4.5e-11	C4DBS8	-1	277	298	TM
4.5e-11	C4DBS8	-1	310	329	TM
4.5e-11	B0TWE2	-1	6	24	TM
4.5e-11	B0TWE2	-1	44	62	TM
4.5e-11	B0TWE2	-1	82	102	TM
4.5e-11	B0TWE2	-1	109	129	TM
4.5e-11	B0TWE2	-1	135	156	TM
4.5e-11	B0TWE2	-1	168	189	TM
4.5e-11	B0TWE2	-1	209	229	TM
4.5e-11	B0TWE2	-1	250	276	TM
4.5e-11	B0TWE2	-1	282	301	TM
4.5e-11	B0TWE2	-1	313	331	TM
4.5e-11	B3C9Q6	-1	6	27	TM
4.5e-11	B3C9Q6	-1	39	60	TM
4.5e-11	B3C9Q6	-1	80	98	TM
4.5e-11	B3C9Q6	-1	105	129	TM
4.5e-11	B3C9Q6	-1	135	157	TM
4.5e-11	B3C9Q6	-1	169	188	TM
4.5e-11	B3C9Q6	-1	208	229	TM
4.5e-11	B3C9Q6	-1	249	273	TM
4.5e-11	B3C9Q6	-1	279	300	TM
4.5e-11	B3C9Q6	-1	312	333	TM
4.5e-11	Q8A3Z5	-1	6	27	TM
4.5e-11	Q8A3Z5	-1	39	59	TM
4.5e-11	Q8A3Z5	-1	79	98	TM
4.5e-11	Q8A3Z5	-1	105	129	TM
4.5e-11	Q8A3Z5	-1	135	157	TM
4.5e-11	Q8A3Z5	-1	169	188	TM
4.5e-11	Q8A3Z5	-1	208	229	TM
4.5e-11	Q8A3Z5	-1	250	273	TM
4.5e-11	Q8A3Z5	-1	279	300	TM
4.5e-11	Q8A3Z5	-1	312	332	TM
4.5e-11	A7V8Z8	-1	6	24	TM
4.5e-11	A7V8Z8	-1	45	63	TM
4.5e-11	A7V8Z8	-1	83	103	TM
4.5e-11	A7V8Z8	-1	110	131	TM
4.5e-11	A7V8Z8	-1	137	157	TM
4.5e-11	A7V8Z8	-1	169	189	TM
4.5e-11	A7V8Z8	-1	209	231	TM
4.5e-11	A7V8Z8	-1	252	274	TM
4.5e-11	A7V8Z8	-1	280	301	TM
4.5e-11	A7V8Z8	-1	313	333	TM
4.5e-11	B3CFN9	-1	6	27	TM
4.5e-11	B3CFN9	-1	39	60	TM
4.5e-11	B3CFN9	-1	80	98	TM
4.5e-11	B3CFN9	-1	110	130	TM
4.5e-11	B3CFN9	-1	136	159	TM
4.5e-11	B3CFN9	-1	171	189	TM
4.5e-11	B3CFN9	-1	209	230	TM
4.5e-11	B3CFN9	-1	250	274	TM
4.5e-11	B3CFN9	-1	280	301	TM
4.5e-11	B3CFN9	-1	313	333	TM
4.5e-11	A0Q8Q1	-1	6	24	TM
4.5e-11	A0Q8Q1	-1	44	62	TM
4.5e-11	A0Q8Q1	-1	82	102	TM
4.5e-11	A0Q8Q1	-1	109	129	TM
4.5e-11	A0Q8Q1	-1	135	156	TM
4.5e-11	A0Q8Q1	-1	168	189	TM
4.5e-11	A0Q8Q1	-1	209	229	TM
4.5e-11	A0Q8Q1	-1	250	276	TM
4.5e-11	A0Q8Q1	-1	282	301	TM
4.5e-11	A0Q8Q1	-1	313	331	TM
4.5e-11	Q01V17	-1	6	24	TM
4.5e-11	Q01V17	-1	45	69	TM
4.5e-11	Q01V17	-1	81	101	TM
4.5e-11	Q01V17	-1	108	125	TM
4.5e-11	Q01V17	-1	137	156	TM
4.5e-11	Q01V17	-1	168	187	TM
4.5e-11	Q01V17	-1	207	230	TM
4.5e-11	Q01V17	-1	251	274	TM
4.5e-11	Q01V17	-1	280	299	TM
4.5e-11	Q01V17	-1	311	330	TM
4.5e-11	A6KXB0	-1	6	24	TM
4.5e-11	A6KXB0	-1	45	64	TM
4.5e-11	A6KXB0	-1	84	106	TM
4.5e-11	A6KXB0	-1	118	138	TM
4.5e-11	A6KXB0	-1	144	164	TM
4.5e-11	A6KXB0	-1	176	196	TM
4.5e-11	A6KXB0	-1	216	236	TM
4.5e-11	A6KXB0	-1	257	279	TM
4.5e-11	A6KXB0	-1	285	306	TM
4.5e-11	A6KXB0	-1	318	336	TM
4.5e-11	C3RC02	-1	6	24	TM
4.5e-11	C3RC02	-1	45	64	TM
4.5e-11	C3RC02	-1	84	105	TM
4.5e-11	C3RC02	-1	112	131	TM
4.5e-11	C3RC02	-1	143	164	TM
4.5e-11	C3RC02	-1	176	196	TM
4.5e-11	C3RC02	-1	216	236	TM
4.5e-11	C3RC02	-1	257	279	TM
4.5e-11	C3RC02	-1	285	306	TM
4.5e-11	C3RC02	-1	318	336	TM
4.5e-11	C3Q346	-1	6	24	TM
4.5e-11	C3Q346	-1	45	64	TM
4.5e-11	C3Q346	-1	84	105	TM
4.5e-11	C3Q346	-1	112	131	TM
4.5e-11	C3Q346	-1	143	164	TM
4.5e-11	C3Q346	-1	176	196	TM
4.5e-11	C3Q346	-1	216	236	TM
4.5e-11	C3Q346	-1	257	279	TM
4.5e-11	C3Q346	-1	285	306	TM
4.5e-11	C3Q346	-1	318	336	TM
4.5e-11	Q028X2	-1	6	27	TM
4.5e-11	Q028X2	-1	39	61	TM
4.5e-11	Q028X2	-1	81	101	TM
4.5e-11	Q028X2	-1	108	128	TM
4.5e-11	Q028X2	-1	134	154	TM
4.5e-11	Q028X2	-1	180	201	TM
4.5e-11	Q028X2	-1	213	238	TM
4.5e-11	Q028X2	-1	259	281	TM
4.5e-11	Q028X2	-1	293	311	TM
4.5e-11	Q028X2	-1	323	346	TM
4.5e-11	C4CUI0	-1	9	20	TM
4.5e-11	C4CUI0	-1	44	62	TM
4.5e-11	C4CUI0	-1	82	113	TM
4.5e-11	C4CUI0	-1	133	154	TM
4.5e-11	C4CUI0	-1	175	193	TM
4.5e-11	C4CUI0	-1	213	232	TM
4.5e-11	C4CUI0	-1	253	275	TM
4.5e-11	C4CUI0	-1	281	303	TM
4.5e-11	C4CUI0	-1	315	333	TM
4.5e-11	Q2QQ87	-1	12	31	TM
4.5e-11	Q2QQ87	-1	43	64	TM
4.5e-11	Q2QQ87	-1	84	103	TM
4.5e-11	Q2QQ87	-1	110	132	TM
4.5e-11	Q2QQ87	-1	144	163	TM
4.5e-11	Q9ZPR6	-1	6	30	TM
4.5e-11	Q9ZPR6	-1	42	61	TM
4.5e-11	Q9ZPR6	-1	81	98	TM
4.5e-11	Q9ZPR6	-1	105	127	TM
4.5e-11	Q9ZPR6	-1	139	158	TM
4.5e-11	Q9ZPR6	-1	212	231	TM
4.5e-11	Q9ZPR6	-1	237	258	TM
4.5e-11	Q2QQ88	-1	12	31	TM
4.5e-11	Q2QQ88	-1	43	64	TM
4.5e-11	Q2QQ88	-1	84	103	TM
4.5e-11	Q2QQ88	-1	110	132	TM
4.5e-11	Q2QQ88	-1	144	163	TM
4.5e-11	A7P2G1	-1	6	30	TM
4.5e-11	A7P2G1	-1	42	60	TM
4.5e-11	A7P2G1	-1	80	98	TM
4.5e-11	A7P2G1	-1	105	130	TM
4.5e-11	A7P2G1	-1	142	161	TM
4.5e-11	A7P2G1	-1	205	228	TM
4.5e-11	A7P2G1	-1	248	270	TM
4.5e-11	A7P2G1	-1	291	310	TM
4.5e-11	A7P2G1	-1	316	337	TM
4.5e-11	A7P2G1	-1	349	368	TM
4.5e-11	A9TDV0	-1	12	31	TM
4.5e-11	A9TDV0	-1	43	64	TM
4.5e-11	A9TDV0	-1	84	102	TM
4.5e-11	A9TDV0	-1	109	133	TM
4.5e-11	A9TDV0	-1	139	162	TM
4.5e-11	A9TDV0	-1	213	234	TM
4.5e-11	A9TDV0	-1	254	278	TM
4.5e-11	A9TDV0	-1	299	319	TM
4.5e-11	A9TDV0	-1	325	346	TM
4.5e-11	A9TDV0	-1	358	379	TM
4.5e-11	Q058M8	-1	10	21	TM
4.5e-11	Q058M8	-1	41	61	TM
4.5e-11	Q058M8	-1	82	103	TM
4.5e-11	Q058M8	-1	139	158	TM
4.5e-11	Q058M8	-1	222	245	TM
4.5e-11	Q058M8	-1	265	287	TM
4.5e-11	Q058M8	-1	308	327	TM
4.5e-11	Q058M8	-1	333	353	TM
4.5e-11	Q058M8	-1	365	384	TM
4.5e-11	Q9ZPR7	-1	10	21	TM
4.5e-11	Q9ZPR7	-1	41	61	TM
4.5e-11	Q9ZPR7	-1	82	103	TM
4.5e-11	Q9ZPR7	-1	139	158	TM
4.5e-11	Q9ZPR7	-1	222	245	TM
4.5e-11	Q9ZPR7	-1	265	287	TM
4.5e-11	Q9ZPR7	-1	308	327	TM
4.5e-11	Q9ZPR7	-1	333	353	TM
4.5e-11	Q9ZPR7	-1	365	384	TM
4.5e-11	Q0WP08	-1	10	21	TM
4.5e-11	Q0WP08	-1	41	61	TM
4.5e-11	Q0WP08	-1	82	103	TM
4.5e-11	Q0WP08	-1	139	158	TM
4.5e-11	Q0WP08	-1	222	245	TM
4.5e-11	Q0WP08	-1	265	287	TM
4.5e-11	Q0WP08	-1	308	327	TM
4.5e-11	Q0WP08	-1	333	353	TM
4.5e-11	Q0WP08	-1	365	384	TM
4.5e-11	A9S1P5	-1	12	31	TM
4.5e-11	A9S1P5	-1	43	64	TM
4.5e-11	A9S1P5	-1	84	101	TM
4.5e-11	A9S1P5	-1	108	130	TM
4.5e-11	A9S1P5	-1	142	161	TM
4.5e-11	A9S1P5	-1	223	246	TM
4.5e-11	A9S1P5	-1	266	290	TM
4.5e-11	A9S1P5	-1	310	328	TM
4.5e-11	A9S1P5	-1	334	355	TM
4.5e-11	A9S1P5	-1	367	387	TM
4.5e-11	A9T133	-1	12	30	TM
4.5e-11	A9T133	-1	42	61	TM
4.5e-11	A9T133	-1	81	100	TM
4.5e-11	A9T133	-1	107	133	TM
4.5e-11	A9T133	-1	139	162	TM
4.5e-11	A9T133	-1	229	250	TM
4.5e-11	A9T133	-1	270	294	TM
4.5e-11	A9T133	-1	315	334	TM
4.5e-11	A9T133	-1	340	361	TM
4.5e-11	A9T133	-1	373	392	TM
4.5e-11	Q9ZQ89	-1	6	30	TM
4.5e-11	Q9ZQ89	-1	42	61	TM
4.5e-11	Q9ZQ89	-1	81	98	TM
4.5e-11	Q9ZQ89	-1	105	130	TM
4.5e-11	Q9ZQ89	-1	142	161	TM
4.5e-11	Q9ZQ89	-1	230	253	TM
4.5e-11	Q9ZQ89	-1	273	295	TM
4.5e-11	Q9ZQ89	-1	316	335	TM
4.5e-11	Q9ZQ89	-1	341	362	TM
4.5e-11	Q9ZQ89	-1	374	393	TM
4.5e-11	B9HIE2	-1	6	31	TM
4.5e-11	B9HIE2	-1	43	63	TM
4.5e-11	B9HIE2	-1	83	100	TM
4.5e-11	B9HIE2	-1	107	132	TM
4.5e-11	B9HIE2	-1	144	163	TM
4.5e-11	B9HIE2	-1	230	251	TM
4.5e-11	B9HIE2	-1	271	295	TM
4.5e-11	B9HIE2	-1	316	336	TM
4.5e-11	B9HIE2	-1	342	362	TM
4.5e-11	B9HIE2	-1	374	393	TM
4.5e-11	Q2QQ84	-1	12	31	TM
4.5e-11	Q2QQ84	-1	43	62	TM
4.5e-11	Q2QQ84	-1	82	101	TM
4.5e-11	Q2QQ84	-1	108	130	TM
4.5e-11	Q2QQ84	-1	142	161	TM
4.5e-11	Q2QQ84	-1	231	251	TM
4.5e-11	Q2QQ84	-1	271	289	TM
4.5e-11	Q6S9Z3	-1	6	30	TM
4.5e-11	Q6S9Z3	-1	42	61	TM
4.5e-11	Q6S9Z3	-1	81	98	TM
4.5e-11	Q6S9Z3	-1	105	130	TM
4.5e-11	Q6S9Z3	-1	142	161	TM
4.5e-11	Q6S9Z3	-1	231	255	TM
4.5e-11	Q6S9Z3	-1	275	297	TM
4.5e-11	Q6S9Z3	-1	318	337	TM
4.5e-11	Q6S9Z3	-1	343	363	TM
4.5e-11	Q6S9Z3	-1	375	394	TM
4.5e-11	Q9ZQ88	-1	6	30	TM
4.5e-11	Q9ZQ88	-1	42	61	TM
4.5e-11	Q9ZQ88	-1	81	101	TM
4.5e-11	Q9ZQ88	-1	108	130	TM
4.5e-11	Q9ZQ88	-1	142	163	TM
4.5e-11	Q9ZQ88	-1	232	253	TM
4.5e-11	Q9ZQ88	-1	273	297	TM
4.5e-11	Q9ZQ88	-1	318	338	TM
4.5e-11	Q9ZQ88	-1	344	364	TM
4.5e-11	Q9ZQ88	-1	376	395	TM
4.5e-11	B9REE2	-1	6	30	TM
4.5e-11	B9REE2	-1	42	61	TM
4.5e-11	B9REE2	-1	81	98	TM
4.5e-11	B9REE2	-1	105	130	TM
4.5e-11	B9REE2	-1	142	161	TM
4.5e-11	B9REE2	-1	238	261	TM
4.5e-11	B9REE2	-1	281	303	TM
4.5e-11	B9REE2	-1	324	343	TM
4.5e-11	B9REE2	-1	349	369	TM
4.5e-11	B9REE2	-1	381	400	TM
4.5e-11	Q0IN64	-1	12	31	TM
4.5e-11	Q0IN64	-1	43	61	TM
4.5e-11	Q0IN64	-1	81	98	TM
4.5e-11	Q0IN64	-1	105	130	TM
4.5e-11	Q0IN64	-1	142	162	TM
4.5e-11	Q0IN64	-1	239	260	TM
4.5e-11	Q0IN64	-1	280	304	TM
4.5e-11	Q0IN64	-1	325	344	TM
4.5e-11	Q0IN64	-1	350	371	TM
4.5e-11	Q0IN64	-1	383	402	TM
4.5e-11	C3SA40	-1	12	30	TM
4.5e-11	C3SA40	-1	42	61	TM
4.5e-11	C3SA40	-1	81	100	TM
4.5e-11	C3SA40	-1	112	133	TM
4.5e-11	C3SA40	-1	139	160	TM
4.5e-11	C3SA40	-1	240	263	TM
4.5e-11	C3SA40	-1	283	307	TM
4.5e-11	C3SA40	-1	327	345	TM
4.5e-11	C3SA40	-1	351	372	TM
4.5e-11	C3SA40	-1	384	404	TM
4.5e-11	C4JBT5	-1	12	31	TM
4.5e-11	C4JBT5	-1	43	61	TM
4.5e-11	C4JBT5	-1	81	98	TM
4.5e-11	C4JBT5	-1	105	130	TM
4.5e-11	C4JBT5	-1	142	162	TM
4.5e-11	C4JBT5	-1	240	261	TM
4.5e-11	C4JBT5	-1	281	305	TM
4.5e-11	C4JBT5	-1	326	344	TM
4.5e-11	C4JBT5	-1	350	372	TM
4.5e-11	C4JBT5	-1	384	403	TM
4.5e-11	B4G103	-1	12	31	TM
4.5e-11	B4G103	-1	43	61	TM
4.5e-11	B4G103	-1	81	98	TM
4.5e-11	B4G103	-1	105	130	TM
4.5e-11	B4G103	-1	142	161	TM
4.5e-11	B4G103	-1	240	261	TM
4.5e-11	B4G103	-1	281	305	TM
4.5e-11	B4G103	-1	328	346	TM
4.5e-11	B4G103	-1	352	373	TM
4.5e-11	B4G103	-1	385	404	TM
4.5e-11	A2ZKU3	-1	12	31	TM
4.5e-11	A2ZKU3	-1	43	62	TM
4.5e-11	A2ZKU3	-1	82	101	TM
4.5e-11	A2ZKU3	-1	108	130	TM
4.5e-11	A2ZKU3	-1	142	161	TM
4.5e-11	A2ZKU3	-1	241	264	TM
4.5e-11	A2ZKU3	-1	284	305	TM
4.5e-11	A2ZKU3	-1	326	346	TM
4.5e-11	A2ZKU3	-1	352	373	TM
4.5e-11	A2ZKU3	-1	385	406	TM
4.5e-11	B8BPT4	-1	12	31	TM
4.5e-11	B8BPT4	-1	43	64	TM
4.5e-11	B8BPT4	-1	84	103	TM
4.5e-11	B8BPT4	-1	110	132	TM
4.5e-11	B8BPT4	-1	144	163	TM
4.5e-11	B8BPT4	-1	247	268	TM
4.5e-11	B8BPT4	-1	288	312	TM
4.5e-11	B8BPT4	-1	333	353	TM
4.5e-11	B8BPT4	-1	359	381	TM
4.5e-11	B8BPT4	-1	393	413	TM
4.5e-11	Q2QQ90	-1	12	31	TM
4.5e-11	Q2QQ90	-1	43	64	TM
4.5e-11	Q2QQ90	-1	84	103	TM
4.5e-11	Q2QQ90	-1	110	132	TM
4.5e-11	Q2QQ90	-1	144	163	TM
4.5e-11	Q2QQ90	-1	247	268	TM
4.5e-11	Q2QQ90	-1	288	312	TM
4.5e-11	Q2QQ90	-1	333	353	TM
4.5e-11	Q2QQ90	-1	359	381	TM
4.5e-11	Q2QQ90	-1	393	413	TM
4.5e-11	Q2QQ89	-1	12	31	TM
4.5e-11	Q2QQ89	-1	43	64	TM
4.5e-11	Q2QQ89	-1	84	103	TM
4.5e-11	Q2QQ89	-1	110	132	TM
4.5e-11	Q2QQ89	-1	144	163	TM
4.5e-11	Q2QQ89	-1	247	268	TM
4.5e-11	Q2QQ89	-1	288	312	TM
4.5e-11	B8A048	-1	12	31	TM
4.5e-11	B8A048	-1	43	61	TM
4.5e-11	B8A048	-1	81	98	TM
4.5e-11	B8A048	-1	105	130	TM
4.5e-11	B8A048	-1	142	161	TM
4.5e-11	B8A048	-1	255	276	TM
4.5e-11	B8A048	-1	296	320	TM
4.5e-11	B8A048	-1	343	361	TM
4.5e-11	B8A048	-1	367	388	TM
4.5e-11	B8A048	-1	400	419	TM
4.5e-11	Q2V4L1	-1	17	38	TM
4.5e-11	Q2V4L1	-1	50	71	TM
4.5e-11	Q2V4L1	-1	91	109	TM
4.5e-11	Q2V4L1	-1	178	198	TM
4.5e-11	Q2V4L1	-1	218	243	TM
4.5e-11	Q2V4L1	-1	264	284	TM
4.5e-11	Q2V4L1	-1	290	311	TM
4.5e-11	Q2V4L1	-1	323	343	TM
4.5e-11	C0Z2W7	-1	17	38	TM
4.5e-11	C0Z2W7	-1	50	72	TM
4.5e-11	C0Z2W7	-1	92	111	TM
4.5e-11	C0Z2W7	-1	118	140	TM
4.5e-11	C0Z2W7	-1	152	171	TM
4.5e-11	C0Z2W7	-1	239	259	TM
4.5e-11	C0Z2W7	-1	279	304	TM
4.5e-11	C0Z2W7	-1	325	345	TM
4.5e-11	C0Z2W7	-1	351	372	TM
4.5e-11	C0Z2W7	-1	384	404	TM
4.5e-11	Q93Z75	-1	17	38	TM
4.5e-11	Q93Z75	-1	50	72	TM
4.5e-11	Q93Z75	-1	92	111	TM
4.5e-11	Q93Z75	-1	118	140	TM
4.5e-11	Q93Z75	-1	152	171	TM
4.5e-11	Q93Z75	-1	240	260	TM
4.5e-11	Q93Z75	-1	280	305	TM
4.5e-11	Q93Z75	-1	326	346	TM
4.5e-11	Q93Z75	-1	352	373	TM
4.5e-11	Q93Z75	-1	385	405	TM
4.5e-11	B9REE6	-1	32	54	TM
4.5e-11	B9REE6	-1	66	87	TM
4.5e-11	B9REE6	-1	107	126	TM
4.5e-11	B9REE6	-1	133	155	TM
4.5e-11	B9REE6	-1	167	186	TM
4.5e-11	B9REE6	-1	236	258	TM
4.5e-11	B9REE6	-1	278	303	TM
4.5e-11	B9REE6	-1	324	343	TM
4.5e-11	B9REE6	-1	368	386	TM
4.5e-11	B6U6B9	-1	4	14	TM
4.5e-11	B6U6B9	-1	38	60	TM
4.5e-11	B6U6B9	-1	72	91	TM
4.5e-11	B6U6B9	-1	111	128	TM
4.5e-11	B6U6B9	-1	135	160	TM
4.5e-11	B6U6B9	-1	172	191	TM
4.5e-11	B6U6B9	-1	270	291	TM
4.5e-11	B6U6B9	-1	311	335	TM
4.5e-11	B6U6B9	-1	358	376	TM
4.5e-11	B6U6B9	-1	382	403	TM
4.5e-11	B6U6B9	-1	415	434	TM
4.5e-11	B8A2N5	-1	4	16	TM
4.5e-11	B8A2N5	-1	40	62	TM
4.5e-11	B8A2N5	-1	74	93	TM
4.5e-11	B8A2N5	-1	113	130	TM
4.5e-11	B8A2N5	-1	137	162	TM
4.5e-11	B8A2N5	-1	174	193	TM
4.5e-11	B8A2N5	-1	272	293	TM
4.5e-11	B8A2N5	-1	313	337	TM
4.5e-11	B8A2N5	-1	360	378	TM
4.5e-11	B8A2N5	-1	384	405	TM
4.5e-11	B8A2N5	-1	417	436	TM
4.5e-11	C3SA41	-1	4	14	TM
4.5e-11	C3SA41	-1	43	64	TM
4.5e-11	C3SA41	-1	76	95	TM
4.5e-11	C3SA41	-1	115	132	TM
4.5e-11	C3SA41	-1	139	164	TM
4.5e-11	C3SA41	-1	176	196	TM
4.5e-11	C3SA41	-1	275	298	TM
4.5e-11	C3SA41	-1	318	339	TM
4.5e-11	B8BPT3	-1	4	14	TM
4.5e-11	B8BPT3	-1	43	65	TM
4.5e-11	B8BPT3	-1	77	96	TM
4.5e-11	B8BPT3	-1	116	133	TM
4.5e-11	B8BPT3	-1	140	165	TM
4.5e-11	B8BPT3	-1	177	197	TM
4.5e-11	B8BPT3	-1	274	295	TM
4.5e-11	B8BPT3	-1	315	339	TM
4.5e-11	B8BPT3	-1	360	379	TM
4.5e-11	B8BPT3	-1	385	406	TM
4.5e-11	B8BPT3	-1	418	437	TM
4.5e-11	Q2QQ91	-1	4	14	TM
4.5e-11	Q2QQ91	-1	43	65	TM
4.5e-11	Q2QQ91	-1	77	96	TM
4.5e-11	Q2QQ91	-1	116	133	TM
4.5e-11	Q2QQ91	-1	140	165	TM
4.5e-11	Q2QQ91	-1	177	197	TM
4.5e-11	Q2QQ91	-1	274	295	TM
4.5e-11	Q2QQ91	-1	315	339	TM
4.5e-11	Q2QQ91	-1	360	379	TM
4.5e-11	Q2QQ91	-1	385	406	TM
4.5e-11	Q2QQ91	-1	418	437	TM
4.5e-11	B7FRT0	-1	8	21	TM
4.5e-11	B7FRT0	-1	63	83	TM
4.5e-11	B7FRT0	-1	104	125	TM
4.5e-11	B7FRT0	-1	131	154	TM
4.5e-11	B7FRT0	-1	166	187	TM
4.5e-11	B7FRT0	-1	289	313	TM
4.5e-11	B7FRT0	-1	348	368	TM
4.5e-11	B7FRT0	-1	392	410	TM
4.5e-11	B7FRT0	-1	422	442	TM
4.5e-11	B7FRT0	-1	448	470	TM
4.5e-11	C0PCP1	-1	19	27	TM
4.5e-11	C0PCP1	-1	50	72	TM
4.5e-11	C0PCP1	-1	84	103	TM
4.5e-11	C0PCP1	-1	123	140	TM
4.5e-11	C0PCP1	-1	147	172	TM
4.5e-11	C0PCP1	-1	184	203	TM
4.5e-11	C0PCP1	-1	282	303	TM
4.5e-11	C0PCP1	-1	323	347	TM
4.5e-11	C0PCP1	-1	370	388	TM
4.5e-11	C0PCP1	-1	394	415	TM
4.5e-11	C0PCP1	-1	427	446	TM
4.5e-11	B3H4C7	-1	6	30	TM
4.5e-11	B3H4C7	-1	42	60	TM
4.5e-11	B3H4C7	-1	80	97	TM
4.5e-11	B3H4C7	-1	104	126	TM
4.5e-11	B3H4C7	-1	132	153	TM
4.5e-11	B3H4C7	-1	162	180	TM
4.5e-11	B3H4C7	-1	241	264	TM
4.5e-11	Q2V4L1	-1	17	38	TM
4.5e-11	Q2V4L1	-1	50	71	TM
4.5e-11	Q2V4L1	-1	91	109	TM
4.5e-11	Q2V4L1	-1	178	198	TM
4.5e-11	Q2V4L1	-1	218	243	TM
4.5e-11	Q2V4L1	-1	264	284	TM
4.5e-11	Q2V4L1	-1	290	311	TM
4.5e-11	Q2V4L1	-1	323	343	TM
4.5e-11	C3SA39	-1	20	37	TM
4.5e-11	C3SA39	-1	58	79	TM
4.5e-11	C3SA39	-1	99	120	TM
4.5e-11	C3SA39	-1	155	178	TM
4.5e-11	C3SA39	-1	198	219	TM
4.5e-11	C3SA39	-1	240	260	TM
4.5e-11	C3SA39	-1	266	287	TM
4.5e-11	C3SA39	-1	299	319	TM
4.5e-11	B6VS40	-1	12	33	TM
4.5e-11	B6VS40	-1	53	76	TM
4.5e-11	B6VS40	-1	83	102	TM
4.5e-11	B6VS40	-1	114	135	TM
4.5e-11	B6VS40	-1	147	167	TM
4.5e-11	B6VS40	-1	187	207	TM
4.5e-11	B6VS40	-1	228	250	TM
4.5e-11	B6VS40	-1	256	277	TM
4.5e-11	B6VS40	-1	289	307	TM
4.5e-11	A7AFY4	-1	6	27	TM
4.5e-11	A7AFY4	-1	39	62	TM
4.5e-11	A7AFY4	-1	82	102	TM
4.5e-11	A7AFY4	-1	109	130	TM
4.5e-11	A7AFY4	-1	136	156	TM
4.5e-11	A7AFY4	-1	168	188	TM
4.5e-11	A7AFY4	-1	208	230	TM
4.5e-11	A7AFY4	-1	251	273	TM
4.5e-11	A7AFY4	-1	279	300	TM
4.5e-11	A7AFY4	-1	312	331	TM
4.5e-11	A6LCJ2	-1	6	27	TM
4.5e-11	A6LCJ2	-1	39	62	TM
4.5e-11	A6LCJ2	-1	74	94	TM
4.5e-11	A6LCJ2	-1	101	125	TM
4.5e-11	A6LCJ2	-1	137	156	TM
4.5e-11	A6LCJ2	-1	168	188	TM
4.5e-11	A6LCJ2	-1	208	229	TM
4.5e-11	A6LCJ2	-1	250	273	TM
4.5e-11	A6LCJ2	-1	279	300	TM
4.5e-11	A6LCJ2	-1	312	331	TM
4.5e-11	B7B872	-1	6	27	TM
4.5e-11	B7B872	-1	39	62	TM
4.5e-11	B7B872	-1	82	102	TM
4.5e-11	B7B872	-1	109	130	TM
4.5e-11	B7B872	-1	136	156	TM
4.5e-11	B7B872	-1	168	188	TM
4.5e-11	B7B872	-1	208	230	TM
4.5e-11	B7B872	-1	251	273	TM
4.5e-11	B7B872	-1	279	300	TM
4.5e-11	B7B872	-1	312	331	TM
4.5e-11	Q8A3Z5	-1	6	27	TM
4.5e-11	Q8A3Z5	-1	39	59	TM
4.5e-11	Q8A3Z5	-1	79	98	TM
4.5e-11	Q8A3Z5	-1	105	129	TM
4.5e-11	Q8A3Z5	-1	135	157	TM
4.5e-11	Q8A3Z5	-1	169	188	TM
4.5e-11	Q8A3Z5	-1	208	229	TM
4.5e-11	Q8A3Z5	-1	250	273	TM
4.5e-11	Q8A3Z5	-1	279	300	TM
4.5e-11	Q8A3Z5	-1	312	332	TM
4.5e-11	A5ZB49	-1	6	27	TM
4.5e-11	A5ZB49	-1	39	60	TM
4.5e-11	A5ZB49	-1	80	98	TM
4.5e-11	A5ZB49	-1	110	130	TM
4.5e-11	A5ZB49	-1	136	158	TM
4.5e-11	A5ZB49	-1	170	188	TM
4.5e-11	A5ZB49	-1	208	229	TM
4.5e-11	A5ZB49	-1	250	273	TM
4.5e-11	A5ZB49	-1	279	300	TM
4.5e-11	A5ZB49	-1	312	332	TM
4.5e-11	A7V8Z8	-1	6	24	TM
4.5e-11	A7V8Z8	-1	45	63	TM
4.5e-11	A7V8Z8	-1	83	103	TM
4.5e-11	A7V8Z8	-1	110	131	TM
4.5e-11	A7V8Z8	-1	137	157	TM
4.5e-11	A7V8Z8	-1	169	189	TM
4.5e-11	A7V8Z8	-1	209	231	TM
4.5e-11	A7V8Z8	-1	252	274	TM
4.5e-11	A7V8Z8	-1	280	301	TM
4.5e-11	A7V8Z8	-1	313	333	TM
4.5e-11	A7V0I5	-1	6	27	TM
4.5e-11	A7V0I5	-1	39	62	TM
4.5e-11	A7V0I5	-1	82	102	TM
4.5e-11	A7V0I5	-1	109	130	TM
4.5e-11	A7V0I5	-1	136	157	TM
4.5e-11	A7V0I5	-1	169	188	TM
4.5e-11	A7V0I5	-1	208	230	TM
4.5e-11	A7V0I5	-1	251	273	TM
4.5e-11	A7V0I5	-1	279	300	TM
4.5e-11	A7V0I5	-1	312	332	TM
4.5e-11	C3R058	-1	6	27	TM
4.5e-11	C3R058	-1	39	60	TM
4.5e-11	C3R058	-1	80	98	TM
4.5e-11	C3R058	-1	110	130	TM
4.5e-11	C3R058	-1	136	158	TM
4.5e-11	C3R058	-1	170	188	TM
4.5e-11	C3R058	-1	208	229	TM
4.5e-11	C3R058	-1	250	273	TM
4.5e-11	C3R058	-1	279	300	TM
4.5e-11	C3R058	-1	312	332	TM
4.5e-11	B3C9Q6	-1	6	27	TM
4.5e-11	B3C9Q6	-1	39	60	TM
4.5e-11	B3C9Q6	-1	80	98	TM
4.5e-11	B3C9Q6	-1	105	129	TM
4.5e-11	B3C9Q6	-1	135	157	TM
4.5e-11	B3C9Q6	-1	169	188	TM
4.5e-11	B3C9Q6	-1	208	229	TM
4.5e-11	B3C9Q6	-1	249	273	TM
4.5e-11	B3C9Q6	-1	279	300	TM
4.5e-11	B3C9Q6	-1	312	333	TM
4.5e-11	C3RC02	-1	6	24	TM
4.5e-11	C3RC02	-1	45	64	TM
4.5e-11	C3RC02	-1	84	105	TM
4.5e-11	C3RC02	-1	112	131	TM
4.5e-11	C3RC02	-1	143	164	TM
4.5e-11	C3RC02	-1	176	196	TM
4.5e-11	C3RC02	-1	216	236	TM
4.5e-11	C3RC02	-1	257	279	TM
4.5e-11	C3RC02	-1	285	306	TM
4.5e-11	C3RC02	-1	318	336	TM
4.5e-11	C3Q346	-1	6	24	TM
4.5e-11	C3Q346	-1	45	64	TM
4.5e-11	C3Q346	-1	84	105	TM
4.5e-11	C3Q346	-1	112	131	TM
4.5e-11	C3Q346	-1	143	164	TM
4.5e-11	C3Q346	-1	176	196	TM
4.5e-11	C3Q346	-1	216	236	TM
4.5e-11	C3Q346	-1	257	279	TM
4.5e-11	C3Q346	-1	285	306	TM
4.5e-11	C3Q346	-1	318	336	TM
4.5e-11	Q9ZPR6	-1	6	30	TM
4.5e-11	Q9ZPR6	-1	42	61	TM
4.5e-11	Q9ZPR6	-1	81	98	TM
4.5e-11	Q9ZPR6	-1	105	127	TM
4.5e-11	Q9ZPR6	-1	139	158	TM
4.5e-11	Q9ZPR6	-1	212	231	TM
4.5e-11	Q9ZPR6	-1	237	258	TM
4.5e-11	B8BPT0	-1	311	332	TM
4.5e-11	B8BPT0	-1	352	376	TM
4.5e-11	B8BPT0	-1	397	416	TM
4.5e-11	B8BPT0	-1	422	443	TM
4.5e-11	B8BPT0	-1	455	474	TM
endgroup	TM
