# Supplementary material for: Functional specialization in nucleotide sugar transporters occurred through differentiation of the gene cluster EamA (DUF6) before the radiation of Viridiplantae
Source: BMC Evol Biol. 2011 May 12;11:123. doi: 10.1186/1471-2148-11-123 (PMC3111387; doi:10.1186/1471-2148-11-123)
Supplement: Additional file 4 — Alignments for 19 DMT families in Jalview format. Alignments for 19 DMT families in Jalview format. The archive file contains alignment files that can be loaded in Jalview, and '.mup' files that contain Phobius TM predictions and pfam_scan domain location predictions as Jalview loadable markup language. [file 1471-2148-11-123-S4.TGZ › mdr.aln]

>Q7B1Y7
-M-KGWL---FLVIAIVGEVIATSALKSSEGFTKLAPS------------AVVIIGYGIA
FYFLSLVLKS-IPVGVAYAVWSGLGVVIITAIAWLLHGQKLDAWGFVGMGLIIAAFLLAR
SPSWKSLRRPTPW-----
>P69926
-M--IYL---YLLCAIFAEVVATSLLKSTEGFTRLWPT------------VGCLVGYGIA
FALLALSISHGMQTDVAYALWSAIGTAAIVLVAVLFLGSPISVMKVVGVGLIVVGVVTLN
LAGAH-------------
>P23895
-M-NPYI---YLGGAILAEVIGTTLMKFSEGFTRLWPS------------VGTIICYCAS
FWLLAQTLAY-IPTGIAYAIWSGVGIVLISLLSWGFFGQRLDLPAIIGMMLICAGVLIIN
LLSRSTPH----------
>O31792
-MLIGYI---FLTIAICSESIGAAMLKVSDGFKKWKPS------------ALVVIGYSLA
FYMLSLTLNH-IPLSLSYATWSGAGTVLTTVIGVKWFKEDLNAKGLIGILLLLSGVVLLN
WP----------------
>P14319
-M--PYI---YLIIAISTEVIGSAFLKSSEGFSKFIPS------------LGTIISFGIC
FYFLSKTMQH-LPLNITYATWAGLGLVLTTVVSIIIFKEQINLITIVSIVLIIVGVVSLN
IFGTS--H----------
>P96460
-M--PYI---YLLIAIITEIIGTSFLKSAEGFTKLWPT------------LGTLISFGIC
FYFLSTAMKY-LPLNISYATWAGLGLVLTTLVSVIIFKENINLISIFSITLIIIGVVLLN
VFGSG--H----------
>P69210
MAQFEWVHAAWLALAIVLEIVANVFLKFSDGFRRKIFG------------LLSLAAVLAA
FSALSQAVKG-IDLSVAYALWGGFGIAATLAAGWILFGQRLNRKGWIGLVLLLAGMIMVK
LA----------------
>O31791
-M-RGLL---YLALAIVSEVFGSTMLKLSEGFTQAWPI------------AGVIVGFLSA
FTFLSFSLKT-IDLSSAYATWSGVGTALTAIVGFLLFGETISLKGVFGLTLVIAGVVVLN
QSKAHAEDKKQTACE---
>P69214
-MYIYWI---LLGLAIATEITGTLSMKWASVSEGNGGF------------ILMLVMISLS
YIFLSFAVKK-IALGVAYALWEGIGILFITLFSVLLFDESLSLMKIAGLTTLVAGIVLIK
SGTRKARKPELEVNHGAV
>O06999
-M--AWF---LLVIAGIEEIIAAIAMKYIDGTRKKWPI------------IVMTVGFGLS
FYCLSQAMIV-LPAGVAYAVWTGIGSIGVSAVGLIWFKERFQLSQVISLCLILAGVIGLR
LTSSS-------------
>P49857
ML--HWI---SLLCAGCLEMAGVALMNQYAKEKSVKWV------------LLIIVGFAAS
FSLLSYAMET-TPMGTAYAVWTGIGTAGGALIGILFYKEQKDAKRIFFIALILCSAVGLK
ILS---------------
>P69938
-M--SWI---ILVIAGLLEVVWAVGLKYTHGFSRLTPS------------VITVTAMIVS
MALLAWAMKS-LPVGTAYAVWTGIGAVGAAITGIVLLGESANPMRLASLALIVLGIIGLK
LSTH--------------
>P20928
-M--SWI---ILFVAGLLEIVWAVGLKYTHGFTRLTPS------------IITISAMIVS
MGMLSYAMKG-LPAGTAYAIWTGIGAVGTAIFGIIVFGESANIYRLLSLAMIVFGIIGLK
LAS---------------
>O32262
-M--NWV---LVFIAGLLEVVWASSLKHADSLLDW---------------IIIFILIAVS
FILLIRSYQK-IPMAAAYTVFVGIGTVGTYLTGIVL-GESFSAAQMFFLALLLAGILGMK
LFTKESKSQPGGEK----
>P49856
-M--KWG---LVVLAAVFEVVWVIGLKHADSALTW---------------SGTAIGIIFS
FYLLMKATHS-LPVGTVYAVFTGLGTAGTVLSEIVLFHEPVGWPKLLLIGVLLIGVIGLK
LVTQDETEEKGGEA----
>P55580
MNAVPII---LVFAAGLNSCIGNILLKW--GRASLPPSAGLADTFLTPGFVGGVVFYGIN
VLLFAKALDS-LEVSVAYPILAGSGFAMLIIASHYFFGEPFHLHKWIGVALVLVGIIFLA
RGG---------------
>O32227
-M--NWV---FLCLAILFEVAGTVSMKLSSGFTKLIPS------------LLLIFFYGGS
LFFLTLTLKS-IDVSVAYAVWSGMGIVLITVVGFLFFQEHVSVMKVISIGLIIAGVVSLN
LIEHVAVSEPVHKSGQYK
