# Supplementary material for: Functional specialization in nucleotide sugar transporters occurred through differentiation of the gene cluster EamA (DUF6) before the radiation of Viridiplantae
Source: BMC Evol Biol. 2011 May 12;11:123. doi: 10.1186/1471-2148-11-123 (PMC3111387; doi:10.1186/1471-2148-11-123)
Supplement: Additional file 4 — Alignments for 19 DMT families in Jalview format. Alignments for 19 DMT families in Jalview format. The archive file contains alignment files that can be loaded in Jalview, and '.mup' files that contain Phobius TM predictions and pfam_scan domain location predictions as Jalview loadable markup language. [file 1471-2148-11-123-S4.TGZ › mdr.ph.mup]

TM	Forest Green
startgroup	TM
4.5e-11	Q7B1Y7	-1	4	12	TM
4.5e-11	Q7B1Y7	-1	33	51	TM
4.5e-11	Q7B1Y7	-1	58	79	TM
4.5e-11	Q7B1Y7	-1	85	101	TM
4.5e-11	P69926	-1	4	11	TM
4.5e-11	P69926	-1	26	48	TM
4.5e-11	P69926	-1	60	79	TM
4.5e-11	P69926	-1	85	104	TM
4.5e-11	P23895	-1	30	48	TM
4.5e-11	P23895	-1	60	79	TM
4.5e-11	P23895	-1	85	104	TM
4.5e-11	O31792	-1	2	13	TM
4.5e-11	O31792	-1	34	52	TM
4.5e-11	O31792	-1	59	80	TM
4.5e-11	O31792	-1	86	104	TM
4.5e-11	P14319	-1	29	47	TM
4.5e-11	P14319	-1	59	78	TM
4.5e-11	P14319	-1	84	103	TM
4.5e-11	P96460	-1	5	23	TM
4.5e-11	P96460	-1	29	47	TM
4.5e-11	P96460	-1	59	78	TM
4.5e-11	P96460	-1	84	103	TM
4.5e-11	P69210	-1	6	25	TM
4.5e-11	P69210	-1	37	56	TM
4.5e-11	P69210	-1	62	84	TM
4.5e-11	P69210	-1	91	108	TM
4.5e-11	O31791	-1	4	12	TM
4.5e-11	O31791	-1	27	47	TM
4.5e-11	O31791	-1	59	79	TM
4.5e-11	O31791	-1	85	102	TM
4.5e-11	P69214	-1	3	13	TM
4.5e-11	P69214	-1	31	52	TM
4.5e-11	P69214	-1	59	80	TM
4.5e-11	P69214	-1	86	102	TM
4.5e-11	O06999	-1	6	23	TM
4.5e-11	O06999	-1	30	51	TM
4.5e-11	O06999	-1	57	77	TM
4.5e-11	O06999	-1	84	103	TM
4.5e-11	P49857	-1	2	13	TM
4.5e-11	P49857	-1	31	51	TM
4.5e-11	P49857	-1	58	79	TM
4.5e-11	P49857	-1	85	104	TM
4.5e-11	P69938	-1	4	12	TM
4.5e-11	P69938	-1	33	50	TM
4.5e-11	P69938	-1	57	79	TM
4.5e-11	P69938	-1	85	103	TM
4.5e-11	P20928	-1	4	12	TM
4.5e-11	P20928	-1	33	50	TM
4.5e-11	P20928	-1	57	78	TM
4.5e-11	P20928	-1	84	103	TM
4.5e-11	O32262	-1	4	12	TM
4.5e-11	O32262	-1	27	44	TM
4.5e-11	O32262	-1	53	74	TM
4.5e-11	O32262	-1	80	99	TM
4.5e-11	P49856	-1	4	12	TM
4.5e-11	P49856	-1	27	43	TM
4.5e-11	P49856	-1	55	75	TM
4.5e-11	P49856	-1	81	100	TM
4.5e-11	P55580	-1	3	14	TM
4.5e-11	P55580	-1	43	63	TM
4.5e-11	P55580	-1	70	91	TM
4.5e-11	P55580	-1	97	114	TM
4.5e-11	O32227	-1	4	12	TM
4.5e-11	O32227	-1	29	50	TM
4.5e-11	O32227	-1	57	78	TM
4.5e-11	O32227	-1	84	103	TM
endgroup	TM
