# Supplementary material for: Functional specialization in nucleotide sugar transporters occurred through differentiation of the gene cluster EamA (DUF6) before the radiation of Viridiplantae
Source: BMC Evol Biol. 2011 May 12;11:123. doi: 10.1186/1471-2148-11-123 (PMC3111387; doi:10.1186/1471-2148-11-123)
Supplement: Additional file 4 — Alignments for 19 DMT families in Jalview format. Alignments for 19 DMT families in Jalview format. The archive file contains alignment files that can be loaded in Jalview, and '.mup' files that contain Phobius TM predictions and pfam_scan domain location predictions as Jalview loadable markup language. [file 1471-2148-11-123-S4.TGZ › nst.ph.mup]

Inbound	Sky Blue
Outbound	Violet
startgroup	Inbound
4.5e-11	AT4	-1	21	22	Inbound
4.5e-11	AT4	-1	77	100	Inbound
4.5e-11	AT4	-1	132	149	Inbound
4.5e-11	AT4	-1	201	217	Inbound
4.5e-11	AT4	-1	266	286	Inbound
4.5e-11	AT35	-1	35	36	Inbound
4.5e-11	AT35	-1	77	95	Inbound
4.5e-11	AT35	-1	137	156	Inbound
4.5e-11	AT35	-1	205	224	Inbound
4.5e-11	AT35	-1	272	288	Inbound
4.5e-11	AT111	-1	74	94	Inbound
4.5e-11	AT111	-1	150	166	Inbound
4.5e-11	AT111	-1	197	223	Inbound
4.5e-11	AT111	-1	279	298	Inbound
4.5e-11	AT111	-1	333	352	Inbound
4.5e-11	AT113	-1	76	96	Inbound
4.5e-11	AT113	-1	152	168	Inbound
4.5e-11	AT113	-1	205	225	Inbound
4.5e-11	AT113	-1	281	302	Inbound
4.5e-11	CE11	-1	43	62	Inbound
4.5e-11	CE11	-1	112	132	Inbound
4.5e-11	CE11	-1	212	232	Inbound
4.5e-11	CE11	-1	290	310	Inbound
4.5e-11	CE11	-1	343	362	Inbound
4.5e-11	CE15	-1	66	85	Inbound
4.5e-11	CE15	-1	132	154	Inbound
4.5e-11	CE15	-1	219	239	Inbound
4.5e-11	CE18	-1	39	59	Inbound
4.5e-11	CE18	-1	147	168	Inbound
4.5e-11	CE18	-1	210	231	Inbound
4.5e-11	CE18	-1	282	303	Inbound
4.5e-11	CE18	-1	333	353	Inbound
4.5e-11	CE21	-1	25	26	Inbound
4.5e-11	CE21	-1	75	97	Inbound
4.5e-11	CE21	-1	134	151	Inbound
4.5e-11	CE21	-1	195	214	Inbound
4.5e-11	CE21	-1	263	280	Inbound
4.5e-11	CE31	-1	33	34	Inbound
4.5e-11	CE31	-1	96	114	Inbound
4.5e-11	CE31	-1	148	166	Inbound
4.5e-11	CE31	-1	218	240	Inbound
4.5e-11	CE31	-1	281	301	Inbound
4.5e-11	CE33	-1	69	90	Inbound
4.5e-11	CE33	-1	135	155	Inbound
4.5e-11	CE33	-1	192	214	Inbound
4.5e-11	CE33	-1	265	283	Inbound
4.5e-11	CE39	-1	64	83	Inbound
4.5e-11	CE39	-1	130	152	Inbound
4.5e-11	CE39	-1	188	210	Inbound
4.5e-11	CE39	-1	254	277	Inbound
4.5e-11	CE39	-1	312	331	Inbound
4.5e-11	CE44	-1	41	66	Inbound
4.5e-11	CE44	-1	113	135	Inbound
4.5e-11	CE44	-1	174	195	Inbound
4.5e-11	CE44	-1	244	264	Inbound
4.5e-11	CE44	-1	297	316	Inbound
4.5e-11	CI18	-1	20	38	Inbound
4.5e-11	CI18	-1	128	145	Inbound
4.5e-11	CI18	-1	183	205	Inbound
4.5e-11	CI18	-1	248	274	Inbound
4.5e-11	CI18	-1	307	325	Inbound
4.5e-11	CI29	-1	20	21	Inbound
4.5e-11	CI29	-1	63	82	Inbound
4.5e-11	CI29	-1	127	147	Inbound
4.5e-11	CI31	-1	54	76	Inbound
4.5e-11	CI31	-1	194	213	Inbound
4.5e-11	CI31	-1	256	278	Inbound
4.5e-11	CI31	-1	311	330	Inbound
4.5e-11	DD30	-1	72	88	Inbound
4.5e-11	DD30	-1	171	191	Inbound
4.5e-11	DD30	-1	231	254	Inbound
4.5e-11	DD30	-1	310	327	Inbound
4.5e-11	DD30	-1	378	394	Inbound
4.5e-11	DM3	-1	21	39	Inbound
4.5e-11	DM3	-1	130	147	Inbound
4.5e-11	DM3	-1	204	223	Inbound
4.5e-11	DM3	-1	272	292	Inbound
4.5e-11	DM3	-1	325	343	Inbound
4.5e-11	DM7	-1	45	64	Inbound
4.5e-11	DM7	-1	121	139	Inbound
4.5e-11	DM7	-1	183	203	Inbound
4.5e-11	DM7	-1	263	289	Inbound
4.5e-11	DM7	-1	324	341	Inbound
4.5e-11	DM25	-1	46	66	Inbound
4.5e-11	DM25	-1	114	133	Inbound
4.5e-11	DM25	-1	202	222	Inbound
4.5e-11	DM25	-1	276	296	Inbound
4.5e-11	DM25	-1	329	346	Inbound
4.5e-11	GG5	-1	44	65	Inbound
4.5e-11	GG5	-1	180	200	Inbound
4.5e-11	GG5	-1	252	272	Inbound
4.5e-11	GG5	-1	302	321	Inbound
4.5e-11	GG6	-1	50	74	Inbound
4.5e-11	GG6	-1	123	143	Inbound
4.5e-11	GG6	-1	237	257	Inbound
4.5e-11	GG6	-1	306	331	Inbound
4.5e-11	GG6	-1	364	383	Inbound
4.5e-11	GG34	-1	42	64	Inbound
4.5e-11	GG34	-1	175	195	Inbound
4.5e-11	GG34	-1	239	262	Inbound
4.5e-11	GG34	-1	299	316	Inbound
4.5e-11	GG40	-1	19	20	Inbound
4.5e-11	GG40	-1	137	154	Inbound
4.5e-11	GG40	-1	201	221	Inbound
4.5e-11	GG40	-1	268	287	Inbound
4.5e-11	GG54	-1	22	23	Inbound
4.5e-11	GG54	-1	58	79	Inbound
4.5e-11	GG54	-1	125	144	Inbound
4.5e-11	GG54	-1	197	214	Inbound
4.5e-11	GG54	-1	252	273	Inbound
4.5e-11	SLC35A1	-1	42	64	Inbound
4.5e-11	SLC35A1	-1	175	195	Inbound
4.5e-11	SLC35A1	-1	239	262	Inbound
4.5e-11	SLC35A1	-1	297	315	Inbound
4.5e-11	SLC35A2	-1	92	115	Inbound
4.5e-11	SLC35A2	-1	228	248	Inbound
4.5e-11	SLC35A2	-1	292	317	Inbound
4.5e-11	SLC35A2	-1	351	368	Inbound
4.5e-11	SLC35A5	-1	49	74	Inbound
4.5e-11	SLC35A5	-1	121	141	Inbound
4.5e-11	SLC35A5	-1	230	250	Inbound
4.5e-11	SLC35A5	-1	299	324	Inbound
4.5e-11	SLC35A5	-1	357	376	Inbound
4.5e-11	SLC35A3	-1	80	101	Inbound
4.5e-11	SLC35A3	-1	216	235	Inbound
4.5e-11	SLC35A3	-1	287	307	Inbound
4.5e-11	SLC35A3	-1	337	356	Inbound
4.5e-11	SLC35A4	-1	20	42	Inbound
4.5e-11	SLC35A4	-1	88	106	Inbound
4.5e-11	SLC35A4	-1	183	205	Inbound
4.5e-11	SLC35A4	-1	249	268	Inbound
4.5e-11	SLC35A4	-1	304	321	Inbound
4.5e-11	MM4	-1	21	22	Inbound
4.5e-11	MM4	-1	66	88	Inbound
4.5e-11	MM4	-1	167	188	Inbound
4.5e-11	MM4	-1	232	252	Inbound
4.5e-11	MM4	-1	296	317	Inbound
4.5e-11	MM41	-1	61	86	Inbound
4.5e-11	MM41	-1	134	154	Inbound
4.5e-11	MM41	-1	243	263	Inbound
4.5e-11	MM41	-1	313	337	Inbound
4.5e-11	MM41	-1	370	389	Inbound
4.5e-11	MM52	-1	38	59	Inbound
4.5e-11	MM52	-1	174	194	Inbound
4.5e-11	MM52	-1	246	266	Inbound
4.5e-11	MM52	-1	296	315	Inbound
4.5e-11	MM55	-1	20	42	Inbound
4.5e-11	MM55	-1	86	106	Inbound
4.5e-11	MM55	-1	182	205	Inbound
4.5e-11	MM55	-1	249	268	Inbound
4.5e-11	MM55	-1	304	322	Inbound
4.5e-11	MM57	-1	22	45	Inbound
4.5e-11	MM57	-1	196	216	Inbound
4.5e-11	MM57	-1	260	283	Inbound
4.5e-11	MM57	-1	318	336	Inbound
4.5e-11	NV3	-1	20	21	Inbound
4.5e-11	NV3	-1	85	112	Inbound
4.5e-11	NV3	-1	163	180	Inbound
4.5e-11	NV3	-1	272	288	Inbound
4.5e-11	NV3	-1	332	351	Inbound
4.5e-11	NV11	-1	16	17	Inbound
4.5e-11	NV11	-1	77	98	Inbound
4.5e-11	NV11	-1	132	149	Inbound
4.5e-11	NV11	-1	199	219	Inbound
4.5e-11	NV11	-1	262	281	Inbound
4.5e-11	NV15	-1	53	75	Inbound
4.5e-11	NV15	-1	190	210	Inbound
4.5e-11	NV15	-1	262	282	Inbound
4.5e-11	NV15	-1	312	330	Inbound
4.5e-11	NV43	-1	52	72	Inbound
4.5e-11	NV43	-1	122	141	Inbound
4.5e-11	NV43	-1	178	197	Inbound
4.5e-11	NV43	-1	254	272	Inbound
4.5e-11	NV53	-1	6	26	Inbound
4.5e-11	NV53	-1	149	170	Inbound
4.5e-11	NV53	-1	220	239	Inbound
4.5e-11	NV53	-1	272	289	Inbound
4.5e-11	NV55	-1	65	86	Inbound
4.5e-11	NV55	-1	138	158	Inbound
4.5e-11	NV55	-1	188	205	Inbound
4.5e-11	TR2	-1	41	62	Inbound
4.5e-11	TR2	-1	179	198	Inbound
4.5e-11	TR2	-1	242	267	Inbound
4.5e-11	TR2	-1	300	319	Inbound
4.5e-11	TR3	-1	61	80	Inbound
4.5e-11	TR3	-1	118	137	Inbound
4.5e-11	TR3	-1	182	206	Inbound
4.5e-11	TR3	-1	248	267	Inbound
4.5e-11	TR3	-1	300	316	Inbound
4.5e-11	TR5	-1	44	67	Inbound
4.5e-11	TR5	-1	178	200	Inbound
4.5e-11	TR5	-1	244	267	Inbound
4.5e-11	TR5	-1	304	320	Inbound
4.5e-11	TR13	-1	78	99	Inbound
4.5e-11	TR13	-1	209	233	Inbound
4.5e-11	TR13	-1	283	302	Inbound
4.5e-11	TR13	-1	335	354	Inbound
4.5e-11	TR43	-1	56	75	Inbound
4.5e-11	TR43	-1	122	142	Inbound
4.5e-11	TR43	-1	227	251	Inbound
4.5e-11	TR43	-1	305	325	Inbound
4.5e-11	TR43	-1	358	376	Inbound
4.5e-11	TR58	-1	65	89	Inbound
4.5e-11	TR58	-1	203	224	Inbound
4.5e-11	TR58	-1	268	293	Inbound
4.5e-11	TR58	-1	326	344	Inbound
4.5e-11	TA11	-1	12	30	Inbound
4.5e-11	TA11	-1	120	137	Inbound
4.5e-11	TA11	-1	182	203	Inbound
4.5e-11	TA11	-1	248	268	Inbound
4.5e-11	TA11	-1	301	319	Inbound
4.5e-11	TA20	-1	59	81	Inbound
4.5e-11	TA20	-1	195	215	Inbound
4.5e-11	TA20	-1	267	287	Inbound
4.5e-11	TA20	-1	317	334	Inbound
4.5e-11	TA47	-1	19	20	Inbound
4.5e-11	TA47	-1	57	75	Inbound
4.5e-11	TA47	-1	113	133	Inbound
4.5e-11	TA47	-1	182	203	Inbound
endgroup	Inbound
startgroup	Outbound
4.5e-11	AT4	-1	8	16	Outbound
4.5e-11	AT4	-1	37	57	Outbound
4.5e-11	AT4	-1	106	125	Outbound
4.5e-11	AT4	-1	169	189	Outbound
4.5e-11	AT4	-1	237	259	Outbound
4.5e-11	AT4	-1	292	310	Outbound
4.5e-11	AT35	-1	17	27	Outbound
4.5e-11	AT35	-1	45	65	Outbound
4.5e-11	AT35	-1	110	130	Outbound
4.5e-11	AT35	-1	172	193	Outbound
4.5e-11	AT35	-1	236	260	Outbound
4.5e-11	AT35	-1	294	312	Outbound
4.5e-11	AT111	-1	40	62	Outbound
4.5e-11	AT111	-1	106	130	Outbound
4.5e-11	AT111	-1	173	191	Outbound
4.5e-11	AT111	-1	244	264	Outbound
4.5e-11	AT111	-1	310	327	Outbound
4.5e-11	AT113	-1	42	64	Outbound
4.5e-11	AT113	-1	108	132	Outbound
4.5e-11	AT113	-1	175	193	Outbound
4.5e-11	AT113	-1	246	266	Outbound
4.5e-11	AT113	-1	314	344	Outbound
4.5e-11	CE11	-1	12	31	Outbound
4.5e-11	CE11	-1	88	106	Outbound
4.5e-11	CE11	-1	139	157	Outbound
4.5e-11	CE11	-1	244	264	Outbound
4.5e-11	CE11	-1	317	337	Outbound
4.5e-11	CE15	-1	26	46	Outbound
4.5e-11	CE15	-1	106	126	Outbound
4.5e-11	CE15	-1	193	213	Outbound
4.5e-11	CE15	-1	270	291	Outbound
4.5e-11	CE18	-1	71	95	Outbound
4.5e-11	CE18	-1	180	198	Outbound
4.5e-11	CE18	-1	251	270	Outbound
4.5e-11	CE18	-1	310	327	Outbound
4.5e-11	CE21	-1	3	11	Outbound
4.5e-11	CE21	-1	35	54	Outbound
4.5e-11	CE21	-1	103	125	Outbound
4.5e-11	CE21	-1	163	183	Outbound
4.5e-11	CE21	-1	234	256	Outbound
4.5e-11	CE21	-1	286	304	Outbound
4.5e-11	CE31	-1	13	28	Outbound
4.5e-11	CE31	-1	43	65	Outbound
4.5e-11	CE31	-1	120	141	Outbound
4.5e-11	CE31	-1	186	206	Outbound
4.5e-11	CE31	-1	252	274	Outbound
4.5e-11	CE31	-1	307	325	Outbound
4.5e-11	CE33	-1	27	49	Outbound
4.5e-11	CE33	-1	111	129	Outbound
4.5e-11	CE33	-1	162	180	Outbound
4.5e-11	CE33	-1	226	245	Outbound
4.5e-11	CE33	-1	314	335	Outbound
4.5e-11	CE39	-1	24	44	Outbound
4.5e-11	CE39	-1	104	124	Outbound
4.5e-11	CE39	-1	159	176	Outbound
4.5e-11	CE39	-1	222	242	Outbound
4.5e-11	CE39	-1	289	306	Outbound
4.5e-11	CE44	-1	12	29	Outbound
4.5e-11	CE44	-1	87	107	Outbound
4.5e-11	CE44	-1	144	162	Outbound
4.5e-11	CE44	-1	207	228	Outbound
4.5e-11	CE44	-1	271	291	Outbound
4.5e-11	CI18	-1	50	73	Outbound
4.5e-11	CI18	-1	152	171	Outbound
4.5e-11	CI18	-1	217	236	Outbound
4.5e-11	CI18	-1	281	301	Outbound
4.5e-11	CI29	-1	2	13	Outbound
4.5e-11	CI29	-1	30	51	Outbound
4.5e-11	CI29	-1	94	120	Outbound
4.5e-11	CI29	-1	153	171	Outbound
4.5e-11	CI31	-1	23	42	Outbound
4.5e-11	CI31	-1	157	174	Outbound
4.5e-11	CI31	-1	225	244	Outbound
4.5e-11	CI31	-1	285	305	Outbound
4.5e-11	DD30	-1	40	60	Outbound
4.5e-11	DD30	-1	146	165	Outbound
4.5e-11	DD30	-1	200	219	Outbound
4.5e-11	DD30	-1	266	290	Outbound
4.5e-11	DD30	-1	339	358	Outbound
4.5e-11	DM3	-1	51	74	Outbound
4.5e-11	DM3	-1	154	172	Outbound
4.5e-11	DM3	-1	235	252	Outbound
4.5e-11	DM3	-1	299	319	Outbound
4.5e-11	DM7	-1	5	25	Outbound
4.5e-11	DM7	-1	93	115	Outbound
4.5e-11	DM7	-1	146	163	Outbound
4.5e-11	DM7	-1	224	243	Outbound
4.5e-11	DM7	-1	301	318	Outbound
4.5e-11	DM25	-1	12	34	Outbound
4.5e-11	DM25	-1	87	108	Outbound
4.5e-11	DM25	-1	145	163	Outbound
4.5e-11	DM25	-1	234	256	Outbound
4.5e-11	DM25	-1	303	323	Outbound
4.5e-11	GG5	-1	13	32	Outbound
4.5e-11	GG5	-1	142	160	Outbound
4.5e-11	GG5	-1	212	232	Outbound
4.5e-11	GG5	-1	279	296	Outbound
4.5e-11	GG6	-1	18	38	Outbound
4.5e-11	GG6	-1	99	117	Outbound
4.5e-11	GG6	-1	150	169	Outbound
4.5e-11	GG6	-1	278	294	Outbound
4.5e-11	GG6	-1	338	358	Outbound
4.5e-11	GG34	-1	12	30	Outbound
4.5e-11	GG34	-1	143	160	Outbound
4.5e-11	GG34	-1	207	227	Outbound
4.5e-11	GG34	-1	274	293	Outbound
4.5e-11	GG40	-1	4	14	Outbound
4.5e-11	GG40	-1	35	58	Outbound
4.5e-11	GG40	-1	169	189	Outbound
4.5e-11	GG40	-1	233	256	Outbound
4.5e-11	GG40	-1	293	310	Outbound
4.5e-11	GG54	-1	3	14	Outbound
4.5e-11	GG54	-1	32	51	Outbound
4.5e-11	GG54	-1	99	116	Outbound
4.5e-11	GG54	-1	164	185	Outbound
4.5e-11	GG54	-1	226	245	Outbound
4.5e-11	GG54	-1	279	298	Outbound
4.5e-11	SLC35A1	-1	12	30	Outbound
4.5e-11	SLC35A1	-1	143	160	Outbound
4.5e-11	SLC35A1	-1	207	227	Outbound
4.5e-11	SLC35A1	-1	274	291	Outbound
4.5e-11	SLC35A2	-1	65	86	Outbound
4.5e-11	SLC35A2	-1	197	216	Outbound
4.5e-11	SLC35A2	-1	260	280	Outbound
4.5e-11	SLC35A2	-1	324	345	Outbound
4.5e-11	SLC35A5	-1	12	29	Outbound
4.5e-11	SLC35A5	-1	94	115	Outbound
4.5e-11	SLC35A5	-1	148	167	Outbound
4.5e-11	SLC35A5	-1	271	287	Outbound
4.5e-11	SLC35A5	-1	331	351	Outbound
4.5e-11	SLC35A3	-1	49	68	Outbound
4.5e-11	SLC35A3	-1	178	196	Outbound
4.5e-11	SLC35A3	-1	247	267	Outbound
4.5e-11	SLC35A3	-1	314	331	Outbound
4.5e-11	SLC35A4	-1	54	76	Outbound
4.5e-11	SLC35A4	-1	144	163	Outbound
4.5e-11	SLC35A4	-1	217	237	Outbound
4.5e-11	SLC35A4	-1	280	298	Outbound
4.5e-11	MM4	-1	2	13	Outbound
4.5e-11	MM4	-1	37	54	Outbound
4.5e-11	MM4	-1	143	160	Outbound
4.5e-11	MM4	-1	200	220	Outbound
4.5e-11	MM4	-1	264	289	Outbound
4.5e-11	MM4	-1	323	340	Outbound
4.5e-11	MM41	-1	21	41	Outbound
4.5e-11	MM41	-1	107	128	Outbound
4.5e-11	MM41	-1	161	179	Outbound
4.5e-11	MM41	-1	284	301	Outbound
4.5e-11	MM41	-1	344	364	Outbound
4.5e-11	MM52	-1	7	26	Outbound
4.5e-11	MM52	-1	136	154	Outbound
4.5e-11	MM52	-1	206	226	Outbound
4.5e-11	MM52	-1	273	290	Outbound
4.5e-11	MM55	-1	54	74	Outbound
4.5e-11	MM55	-1	144	162	Outbound
4.5e-11	MM55	-1	217	237	Outbound
4.5e-11	MM55	-1	280	298	Outbound
4.5e-11	MM57	-1	124	141	Outbound
4.5e-11	MM57	-1	228	248	Outbound
4.5e-11	MM57	-1	295	312	Outbound
4.5e-11	NV3	-1	4	15	Outbound
4.5e-11	NV3	-1	36	58	Outbound
4.5e-11	NV3	-1	124	151	Outbound
4.5e-11	NV3	-1	233	251	Outbound
4.5e-11	NV3	-1	308	325	Outbound
4.5e-11	NV3	-1	357	376	Outbound
4.5e-11	NV11	-1	4	11	Outbound
4.5e-11	NV11	-1	32	54	Outbound
4.5e-11	NV11	-1	104	125	Outbound
4.5e-11	NV11	-1	169	187	Outbound
4.5e-11	NV11	-1	231	255	Outbound
4.5e-11	NV11	-1	287	305	Outbound
4.5e-11	NV15	-1	22	41	Outbound
4.5e-11	NV15	-1	157	174	Outbound
4.5e-11	NV15	-1	222	242	Outbound
4.5e-11	NV15	-1	289	306	Outbound
4.5e-11	NV43	-1	21	40	Outbound
4.5e-11	NV43	-1	93	116	Outbound
4.5e-11	NV43	-1	148	166	Outbound
4.5e-11	NV43	-1	217	234	Outbound
4.5e-11	NV43	-1	293	319	Outbound
4.5e-11	NV53	-1	103	121	Outbound
4.5e-11	NV53	-1	182	200	Outbound
4.5e-11	NV53	-1	246	266	Outbound
4.5e-11	NV55	-1	28	45	Outbound
4.5e-11	NV55	-1	98	118	Outbound
4.5e-11	NV55	-1	165	182	Outbound
4.5e-11	TR2	-1	7	29	Outbound
4.5e-11	TR2	-1	141	159	Outbound
4.5e-11	TR2	-1	210	230	Outbound
4.5e-11	TR2	-1	274	294	Outbound
4.5e-11	TR3	-1	21	41	Outbound
4.5e-11	TR3	-1	92	112	Outbound
4.5e-11	TR3	-1	144	162	Outbound
4.5e-11	TR3	-1	218	236	Outbound
4.5e-11	TR3	-1	276	294	Outbound
4.5e-11	TR5	-1	12	32	Outbound
4.5e-11	TR5	-1	146	163	Outbound
4.5e-11	TR5	-1	212	232	Outbound
4.5e-11	TR5	-1	279	298	Outbound
4.5e-11	TR13	-1	47	66	Outbound
4.5e-11	TR13	-1	178	197	Outbound
4.5e-11	TR13	-1	245	263	Outbound
4.5e-11	TR13	-1	309	329	Outbound
4.5e-11	TR43	-1	12	36	Outbound
4.5e-11	TR43	-1	96	116	Outbound
4.5e-11	TR43	-1	149	166	Outbound
4.5e-11	TR43	-1	272	293	Outbound
4.5e-11	TR43	-1	332	352	Outbound
4.5e-11	TR58	-1	38	59	Outbound
4.5e-11	TR58	-1	165	183	Outbound
4.5e-11	TR58	-1	236	256	Outbound
4.5e-11	TR58	-1	300	320	Outbound
4.5e-11	TA11	-1	42	63	Outbound
4.5e-11	TA11	-1	144	162	Outbound
4.5e-11	TA11	-1	215	236	Outbound
4.5e-11	TA11	-1	275	295	Outbound
4.5e-11	TA20	-1	30	47	Outbound
4.5e-11	TA20	-1	163	180	Outbound
4.5e-11	TA20	-1	227	247	Outbound
4.5e-11	TA20	-1	294	311	Outbound
4.5e-11	TA47	-1	7	14	Outbound
4.5e-11	TA47	-1	29	50	Outbound
4.5e-11	TA47	-1	81	101	Outbound
4.5e-11	TA47	-1	145	170	Outbound
4.5e-11	TA47	-1	209	229	Outbound
endgroup	Outbound
