# Supplementary material for: Functional specialization in nucleotide sugar transporters occurred through differentiation of the gene cluster EamA (DUF6) before the radiation of Viridiplantae
Source: BMC Evol Biol. 2011 May 12;11:123. doi: 10.1186/1471-2148-11-123 (PMC3111387; doi:10.1186/1471-2148-11-123)
Supplement: Additional file 4 — Alignments for 19 DMT families in Jalview format. Alignments for 19 DMT families in Jalview format. The archive file contains alignment files that can be loaded in Jalview, and '.mup' files that contain Phobius TM predictions and pfam_scan domain location predictions as Jalview loadable markup language. [file 1471-2148-11-123-S4.TGZ › pfam.dmt.mup]

Cation_efflux	Forest Green
Collagen	Forest Green
CRT-like	Forest Green
DUF1632	Forest Green
DUF6	Forest Green
DUF803	Forest Green
DUF914	Forest Green
fn3	Forest Green
Frag1	Forest Green
Nuc_sug_transp	Forest Green
Sugar_transport	Forest Green
TPT	Forest Green
UAA	Forest Green
UPF0546	Forest Green
VWA	Forest Green
Zip	Forest Green
startgroup	Cation_efflux
4.5e-11	AT126	-1	145	420	Cation_efflux
4.5e-11	AT129	-1	119	379	Cation_efflux
4.5e-11	AT154	-1	422	795	Cation_efflux
4.5e-11	AT156	-1	107	385	Cation_efflux
4.5e-11	AT162	-1	113	430	Cation_efflux
4.5e-11	AT3	-1	118	393	Cation_efflux
4.5e-11	AT46	-1	35	333	Cation_efflux
4.5e-11	AT57	-1	62	374	Cation_efflux
4.5e-11	AT62	-1	114	365	Cation_efflux
4.5e-11	AT65	-1	59	397	Cation_efflux
4.5e-11	AT70	-1	118	397	Cation_efflux
4.5e-11	AT83	-1	79	367	Cation_efflux
4.5e-11	CE13	-1	168	426	Cation_efflux
4.5e-11	CE16	-1	54	343	Cation_efflux
4.5e-11	CE20	-1	77	349	Cation_efflux
4.5e-11	CE22	-1	406	696	Cation_efflux
4.5e-11	CE26	-1	64	335	Cation_efflux
4.5e-11	CE30	-1	100	345	Cation_efflux
4.5e-11	CE38	-1	139	437	Cation_efflux
4.5e-11	CE4	-1	39	348	Cation_efflux
4.5e-11	CE48	-1	105	396	Cation_efflux
4.5e-11	CE49	-1	197	480	Cation_efflux
4.5e-11	CE52	-1	75	346	Cation_efflux
4.5e-11	CE8	-1	113	515	Cation_efflux
4.5e-11	CI12	-1	42	372	Cation_efflux
4.5e-11	CI17	-1	40	300	Cation_efflux
4.5e-11	CI25	-1	216	493	Cation_efflux
4.5e-11	CI3	-1	13	402	Cation_efflux
4.5e-11	CI35	-1	15	253	Cation_efflux
4.5e-11	CI39	-1	26	383	Cation_efflux
4.5e-11	CI41	-1	398	691	Cation_efflux
4.5e-11	DD1	-1	406	728	Cation_efflux
4.5e-11	DD20	-1	206	484	Cation_efflux
4.5e-11	DD36	-1	66	188	Cation_efflux
4.5e-11	DD37	-1	149	426	Cation_efflux
4.5e-11	DD6	-1	187	509	Cation_efflux
4.5e-11	DM10	-1	36	363	Cation_efflux
4.5e-11	DM14	-1	334	604	Cation_efflux
4.5e-11	DM2	-1	12	339	Cation_efflux
4.5e-11	DM20	-1	134	496	Cation_efflux
4.5e-11	DM24	-1	91	458	Cation_efflux
4.5e-11	DM29	-1	15	387	Cation_efflux
4.5e-11	DM30	-1	309	620	Cation_efflux
4.5e-11	GG1	-1	145	424	Cation_efflux
4.5e-11	GG14	-1	111	400	Cation_efflux
4.5e-11	GG22	-1	23	152	Cation_efflux
4.5e-11	GG24	-1	11	377	Cation_efflux
4.5e-11	GG25	-1	11	381	Cation_efflux
4.5e-11	GG27	-1	35	325	Cation_efflux
4.5e-11	GG31	-1	3	137	Cation_efflux
4.5e-11	GG32	-1	38	349	Cation_efflux
4.5e-11	GG43	-1	71	255	Cation_efflux
4.5e-11	GG50	-1	49	340	Cation_efflux
4.5e-11	GG53	-1	1	81	Cation_efflux
4.5e-11	GG55	-1	383	704	Cation_efflux
4.5e-11	SLC30A2	-1	74	359	Cation_efflux
4.5e-11	SLC30A5	-1	419	728	Cation_efflux
4.5e-11	SLC30A8	-1	77	353	Cation_efflux
4.5e-11	SLC30A3	-1	77	371	Cation_efflux
4.5e-11	SLC30A1	-1	11	423	Cation_efflux
4.5e-11	SLC30A10	-1	11	385	Cation_efflux
4.5e-11	SLC30A6	-1	113	365	Cation_efflux
4.5e-11	SLC30A9	-1	241	522	Cation_efflux
4.5e-11	SLC30A7	-1	38	360	Cation_efflux
4.5e-11	SLC30A4	-1	114	415	Cation_efflux
4.5e-11	MM21	-1	417	724	Cation_efflux
4.5e-11	MM23	-1	75	353	Cation_efflux
4.5e-11	MM25	-1	77	371	Cation_efflux
4.5e-11	MM26	-1	264	538	Cation_efflux
4.5e-11	MM28	-1	11	418	Cation_efflux
4.5e-11	MM33	-1	11	377	Cation_efflux
4.5e-11	MM35	-1	35	325	Cation_efflux
4.5e-11	MM43	-1	38	362	Cation_efflux
4.5e-11	MM48	-1	70	358	Cation_efflux
4.5e-11	MM6	-1	114	416	Cation_efflux
4.5e-11	NV13	-1	8	282	Cation_efflux
4.5e-11	NV16	-1	81	258	Cation_efflux
4.5e-11	NV25	-1	39	157	Cation_efflux
4.5e-11	NV33	-1	12	293	Cation_efflux
4.5e-11	NV36	-1	3	95	Cation_efflux
4.5e-11	NV37	-1	84	265	Cation_efflux
4.5e-11	NV38	-1	63	320	Cation_efflux
4.5e-11	NV56	-1	89	291	Cation_efflux
4.5e-11	NV59	-1	3	293	Cation_efflux
4.5e-11	NV60	-1	8	315	Cation_efflux
4.5e-11	NV61	-1	383	698	Cation_efflux
4.5e-11	NV62	-1	7	300	Cation_efflux
4.5e-11	NV63	-1	13	136	Cation_efflux
4.5e-11	SC10	-1	165	479	Cation_efflux
4.5e-11	SC11	-1	134	409	Cation_efflux
4.5e-11	SC12	-1	389	649	Cation_efflux
4.5e-11	SC5	-1	13	375	Cation_efflux
4.5e-11	SC9	-1	13	384	Cation_efflux
4.5e-11	TA12	-1	1	272	Cation_efflux
4.5e-11	TA18	-1	12	332	Cation_efflux
4.5e-11	TA21	-1	94	280	Cation_efflux
4.5e-11	TA38	-1	1	152	Cation_efflux
4.5e-11	TA44	-1	387	661	Cation_efflux
4.5e-11	TR17	-1	11	399	Cation_efflux
4.5e-11	TR23	-1	415	732	Cation_efflux
4.5e-11	TR27	-1	73	371	Cation_efflux
4.5e-11	TR28	-1	247	522	Cation_efflux
4.5e-11	TR36	-1	42	378	Cation_efflux
4.5e-11	TR38	-1	116	431	Cation_efflux
4.5e-11	TR44	-1	57	244	Cation_efflux
4.5e-11	TR45	-1	29	331	Cation_efflux
4.5e-11	TR47	-1	114	350	Cation_efflux
4.5e-11	TR59	-1	28	316	Cation_efflux
4.5e-11	TR7	-1	25	209	Cation_efflux
4.5e-11	DD36	-1	373	519	Cation_efflux
endgroup	Cation_efflux
startgroup	Collagen
4.5e-11	TR18	-1	1582	1633	Collagen
4.5e-11	TR18	-1	1637	1692	Collagen
4.5e-11	TR18	-1	1683	1739	Collagen
endgroup	Collagen
startgroup	CRT-like
4.5e-11	DD29	-1	6	124	CRT-like
endgroup	CRT-like
startgroup	DUF1632
4.5e-11	CE17	-1	4	260	DUF1632
4.5e-11	CE37	-1	6	270	DUF1632
4.5e-11	CE41	-1	6	263	DUF1632
4.5e-11	CE43	-1	17	226	DUF1632
4.5e-11	CE45	-1	17	268	DUF1632
4.5e-11	CE6	-1	8	245	DUF1632
4.5e-11	DD33	-1	8	154	DUF1632
4.5e-11	DD34	-1	8	270	DUF1632
4.5e-11	GG33	-1	21	274	DUF1632
4.5e-11	TMEM144	-1	11	262	DUF1632
4.5e-11	MM54	-1	11	265	DUF1632
endgroup	DUF1632
startgroup	DUF6
4.5e-11	AT100	-1	14	141	DUF6
4.5e-11	AT103	-1	18	149	DUF6
4.5e-11	AT105	-1	23	151	DUF6
4.5e-11	AT106	-1	23	143	DUF6
4.5e-11	AT107	-1	39	148	DUF6
4.5e-11	AT109	-1	39	148	DUF6
4.5e-11	AT110	-1	64	152	DUF6
4.5e-11	AT112	-1	84	156	DUF6
4.5e-11	AT114	-1	12	143	DUF6
4.5e-11	AT119	-1	112	229	DUF6
4.5e-11	AT12	-1	26	155	DUF6
4.5e-11	AT121	-1	19	151	DUF6
4.5e-11	AT122	-1	30	154	DUF6
4.5e-11	AT123	-1	16	139	DUF6
4.5e-11	AT124	-1	34	152	DUF6
4.5e-11	AT125	-1	30	158	DUF6
4.5e-11	AT127	-1	40	172	DUF6
4.5e-11	AT128	-1	124	241	DUF6
4.5e-11	AT13	-1	26	149	DUF6
4.5e-11	AT131	-1	32	161	DUF6
4.5e-11	AT132	-1	30	158	DUF6
4.5e-11	AT136	-1	67	168	DUF6
4.5e-11	AT14	-1	65	186	DUF6
4.5e-11	AT140	-1	29	158	DUF6
4.5e-11	AT141	-1	22	150	DUF6
4.5e-11	AT15	-1	2	105	DUF6
4.5e-11	AT150	-1	33	144	DUF6
4.5e-11	AT152	-1	32	162	DUF6
4.5e-11	AT155	-1	89	196	DUF6
4.5e-11	AT157	-1	28	154	DUF6
4.5e-11	AT158	-1	50	150	DUF6
4.5e-11	AT159	-1	25	152	DUF6
4.5e-11	AT160	-1	112	229	DUF6
4.5e-11	AT19	-1	19	149	DUF6
4.5e-11	AT2	-1	31	143	DUF6
4.5e-11	AT20	-1	19	148	DUF6
4.5e-11	AT23	-1	8	136	DUF6
4.5e-11	AT27	-1	25	153	DUF6
4.5e-11	AT31	-1	27	154	DUF6
4.5e-11	AT28	-1	27	155	DUF6
4.5e-11	AT34	-1	119	229	DUF6
4.5e-11	AT41	-1	75	176	DUF6
4.5e-11	AT42	-1	17	136	DUF6
4.5e-11	AT48	-1	35	152	DUF6
4.5e-11	AT49	-1	30	146	DUF6
4.5e-11	AT5	-1	63	127	DUF6
4.5e-11	AT51	-1	27	151	DUF6
4.5e-11	AT52	-1	25	154	DUF6
4.5e-11	AT53	-1	18	133	DUF6
4.5e-11	AT6	-1	31	161	DUF6
4.5e-11	AT61	-1	106	216	DUF6
4.5e-11	AT66	-1	24	152	DUF6
4.5e-11	AT69	-1	25	135	DUF6
4.5e-11	AT72	-1	133	255	DUF6
4.5e-11	AT73	-1	93	212	DUF6
4.5e-11	AT77	-1	26	155	DUF6
4.5e-11	AT82	-1	20	142	DUF6
4.5e-11	AT85	-1	40	156	DUF6
4.5e-11	AT86	-1	40	156	DUF6
4.5e-11	AT89	-1	21	143	DUF6
4.5e-11	AT90	-1	22	152	DUF6
4.5e-11	AT91	-1	26	155	DUF6
4.5e-11	AT92	-1	22	149	DUF6
4.5e-11	AT94	-1	23	145	DUF6
4.5e-11	AT95	-1	135	216	DUF6
4.5e-11	AT96	-1	24	144	DUF6
4.5e-11	AT98	-1	127	243	DUF6
4.5e-11	CE53	-1	104	166	DUF6
4.5e-11	CI13	-1	53	171	DUF6
4.5e-11	CI14	-1	103	181	DUF6
4.5e-11	CI15	-1	136	260	DUF6
4.5e-11	CI16	-1	57	174	DUF6
4.5e-11	CI19	-1	49	128	DUF6
4.5e-11	CI28	-1	39	144	DUF6
4.5e-11	CI30	-1	3	69	DUF6
4.5e-11	CI34	-1	307	438	DUF6
4.5e-11	CI40	-1	23	146	DUF6
4.5e-11	CI5	-1	28	147	DUF6
4.5e-11	CI6	-1	28	146	DUF6
4.5e-11	DD13	-1	198	275	DUF6
4.5e-11	DD15	-1	82	154	DUF6
4.5e-11	DD18	-1	228	348	DUF6
4.5e-11	DD19	-1	155	256	DUF6
4.5e-11	DD28	-1	415	537	DUF6
4.5e-11	DD32	-1	36	161	DUF6
4.5e-11	DD5	-1	627	727	DUF6
4.5e-11	DM12	-1	24	148	DUF6
4.5e-11	DM13	-1	271	402	DUF6
4.5e-11	DM19	-1	49	168	DUF6
4.5e-11	DM8	-1	58	127	DUF6
4.5e-11	GG13	-1	191	272	DUF6
4.5e-11	GG18	-1	122	236	DUF6
4.5e-11	GG3	-1	132	196	DUF6
4.5e-11	GG37	-1	110	213	DUF6
4.5e-11	GG48	-1	27	152	DUF6
4.5e-11	GG49	-1	189	250	DUF6
4.5e-11	SLC35E1	-1	97	180	DUF6
4.5e-11	AMAC1	-1	52	173	DUF6
4.5e-11	AMAC1L3	-1	65	173	DUF6
4.5e-11	SLC35E4	-1	79	177	DUF6
4.5e-11	SLC35F4	-1	259	320	DUF6
4.5e-11	TMEM22	-1	119	237	DUF6
4.5e-11	SLC35F3	-1	227	291	DUF6
4.5e-11	SLC35C1	-1	72	183	DUF6
4.5e-11	TMEM20	-1	81	201	DUF6
4.5e-11	RP11-345P4.4	-1	114	212	DUF6
4.5e-11	SLC35E2	-1	114	193	DUF6
4.5e-11	SLC35F5	-1	234	315	DUF6
4.5e-11	AMAC1L2	-1	52	173	DUF6
4.5e-11	AMAC1L1	-1	52	173	DUF6
4.5e-11	MM13	-1	79	177	DUF6
4.5e-11	MM18	-1	125	237	DUF6
4.5e-11	MM19	-1	223	284	DUF6
4.5e-11	MM29	-1	84	204	DUF6
4.5e-11	MM38	-1	158	222	DUF6
4.5e-11	MM45	-1	71	182	DUF6
4.5e-11	MM5	-1	74	197	DUF6
4.5e-11	MM51	-1	116	212	DUF6
4.5e-11	MM59	-1	235	316	DUF6
4.5e-11	NV14	-1	2	78	DUF6
4.5e-11	NV17	-1	24	146	DUF6
4.5e-11	NV18	-1	18	149	DUF6
4.5e-11	NV19	-1	20	117	DUF6
4.5e-11	NV2	-1	22	95	DUF6
4.5e-11	NV24	-1	37	155	DUF6
4.5e-11	NV30	-1	43	154	DUF6
4.5e-11	NV31	-1	27	148	DUF6
4.5e-11	NV32	-1	27	148	DUF6
4.5e-11	NV34	-1	79	175	DUF6
4.5e-11	NV39	-1	3	104	DUF6
4.5e-11	NV8	-1	10	132	DUF6
4.5e-11	SC13	-1	103	214	DUF6
4.5e-11	SC14	-1	66	152	DUF6
4.5e-11	SC15	-1	117	189	DUF6
4.5e-11	SC18	-1	47	159	DUF6
4.5e-11	SC20	-1	137	198	DUF6
4.5e-11	TA14	-1	142	213	DUF6
4.5e-11	TA17	-1	16	140	DUF6
4.5e-11	TA22	-1	127	200	DUF6
4.5e-11	TA24	-1	14	91	DUF6
4.5e-11	TA25	-1	26	92	DUF6
4.5e-11	TA26	-1	127	206	DUF6
4.5e-11	TA27	-1	33	155	DUF6
4.5e-11	TA3	-1	18	90	DUF6
4.5e-11	TA30	-1	105	182	DUF6
4.5e-11	TA31	-1	106	182	DUF6
4.5e-11	TA34	-1	8	118	DUF6
4.5e-11	TA35	-1	9	118	DUF6
4.5e-11	TA36	-1	42	154	DUF6
4.5e-11	TA4	-1	10	81	DUF6
4.5e-11	TA40	-1	132	202	DUF6
4.5e-11	TA42	-1	146	222	DUF6
4.5e-11	TA5	-1	23	133	DUF6
4.5e-11	TA7	-1	66	139	DUF6
4.5e-11	TA9	-1	71	139	DUF6
4.5e-11	TR1	-1	20	141	DUF6
4.5e-11	TR11	-1	30	150	DUF6
4.5e-11	TR26	-1	189	270	DUF6
4.5e-11	TR32	-1	85	169	DUF6
4.5e-11	TR4	-1	129	251	DUF6
4.5e-11	TR53	-1	86	182	DUF6
4.5e-11	TR54	-1	219	284	DUF6
4.5e-11	TR8	-1	218	289	DUF6
endgroup	DUF6
startgroup	DUF6B
4.5e-11	AT100	-1	192	317	DUF6B
4.5e-11	AT103	-1	194	322	DUF6B
4.5e-11	AT105	-1	198	325	DUF6B
4.5e-11	AT106	-1	195	322	DUF6B
4.5e-11	AT114	-1	209	316	DUF6B
4.5e-11	AT121	-1	216	324	DUF6B
4.5e-11	AT122	-1	206	324	DUF6B
4.5e-11	AT123	-1	188	313	DUF6B
4.5e-11	AT127	-1	214	338	DUF6B
4.5e-11	AT13	-1	221	329	DUF6B
4.5e-11	AT131	-1	207	334	DUF6B
4.5e-11	AT132	-1	220	317	DUF6B
4.5e-11	AT140	-1	208	337	DUF6B
4.5e-11	AT141	-1	194	322	DUF6B
4.5e-11	AT15	-1	168	276	DUF6B
4.5e-11	AT150	-1	229	346	DUF6B
4.5e-11	AT157	-1	184	308	DUF6B
4.5e-11	AT159	-1	195	323	DUF6B
4.5e-11	AT2	-1	223	345	DUF6B
4.5e-11	AT20	-1	191	320	DUF6B
4.5e-11	AT23	-1	186	313	DUF6B
4.5e-11	AT27	-1	195	320	DUF6B
4.5e-11	AT42	-1	198	326	DUF6B
4.5e-11	AT5	-1	169	298	DUF6B
4.5e-11	AT51	-1	196	325	DUF6B
4.5e-11	AT52	-1	198	326	DUF6B
4.5e-11	AT53	-1	199	310	DUF6B
4.5e-11	AT6	-1	210	338	DUF6B
4.5e-11	AT66	-1	211	333	DUF6B
4.5e-11	AT72	-1	283	411	DUF6B
4.5e-11	AT77	-1	220	328	DUF6B
4.5e-11	AT82	-1	195	317	DUF6B
4.5e-11	AT89	-1	193	321	DUF6B
4.5e-11	AT90	-1	190	318	DUF6B
4.5e-11	AT92	-1	189	317	DUF6B
4.5e-11	AT94	-1	204	331	DUF6B
4.5e-11	AT96	-1	198	321	DUF6B
4.5e-11	AT19	-1	195	323	DUF6B
4.5e-11	CI13	-1	201	321	DUF6B
4.5e-11	CI15	-1	302	418	DUF6B
4.5e-11	CI16	-1	204	324	DUF6B
4.5e-11	CI34	-1	194	277	DUF6B
4.5e-11	CI6	-1	176	296	DUF6B
4.5e-11	DD18	-1	385	505	DUF6B
4.5e-11	DD28	-1	572	691	DUF6B
4.5e-11	DD32	-1	199	326	DUF6B
4.5e-11	DM19	-1	208	322	DUF6B
4.5e-11	GG18	-1	267	387	DUF6B
4.5e-11	AMAC1	-1	221	324	DUF6B
4.5e-11	AMAC1L3	-1	221	324	DUF6B
4.5e-11	TMEM22	-1	268	388	DUF6B
4.5e-11	TMEM20	-1	233	351	DUF6B
4.5e-11	AMAC1L2	-1	221	324	DUF6B
4.5e-11	AMAC1L1	-1	221	324	DUF6B
4.5e-11	MM18	-1	267	388	DUF6B
4.5e-11	MM29	-1	237	356	DUF6B
4.5e-11	MM5	-1	246	348	DUF6B
4.5e-11	NV14	-1	128	239	DUF6B
4.5e-11	NV18	-1	180	314	DUF6B
4.5e-11	NV19	-1	146	255	DUF6B
4.5e-11	NV31	-1	187	299	DUF6B
4.5e-11	NV32	-1	187	299	DUF6B
4.5e-11	SC13	-1	257	378	DUF6B
4.5e-11	SC18	-1	204	324	DUF6B
4.5e-11	TA34	-1	150	266	DUF6B
4.5e-11	TA35	-1	151	269	DUF6B
4.5e-11	TA5	-1	163	279	DUF6B
4.5e-11	TR1	-1	174	295	DUF6B
4.5e-11	TR26	-1	294	423	DUF6B
4.5e-11	TR4	-1	287	407	DUF6B
endgroup	DUF6B
startgroup	DUF803
4.5e-11	AT11	-1	15	312	DUF803
4.5e-11	AT161	-1	3	298	DUF803
4.5e-11	AT164	-1	15	312	DUF803
4.5e-11	AT165	-1	17	284	DUF803
4.5e-11	AT32	-1	15	312	DUF803
4.5e-11	AT43	-1	4	302	DUF803
4.5e-11	AT50	-1	4	302	DUF803
4.5e-11	AT67	-1	1	300	DUF803
4.5e-11	AT79	-1	5	307	DUF803
4.5e-11	CE29	-1	53	351	DUF803
4.5e-11	CI10	-1	37	198	DUF803
4.5e-11	CI2	-1	4	284	DUF803
4.5e-11	CI23	-1	50	345	DUF803
4.5e-11	DM18	-1	42	341	DUF803
4.5e-11	GG10	-1	1	104	DUF803
4.5e-11	GG11	-1	1	256	DUF803
4.5e-11	GG20	-1	33	328	DUF803
4.5e-11	GG23	-1	9	207	DUF803
4.5e-11	GG35	-1	7	304	DUF803
4.5e-11	GG42	-1	3	290	DUF803
4.5e-11	GG51	-1	9	306	DUF803
4.5e-11	GG9	-1	36	331	DUF803
4.5e-11	NPAL3	-1	31	326	DUF803
4.5e-11	NPAL1	-1	66	361	DUF803
4.5e-11	NIPA1	-1	30	316	DUF803
4.5e-11	NIPAL2	-1	44	335	DUF803
4.5e-11	NIPAL4	-1	115	412	DUF803
4.5e-11	NIPA2	-1	7	305	DUF803
4.5e-11	MM1	-1	44	335	DUF803
4.5e-11	MM16	-1	35	330	DUF803
4.5e-11	MM24	-1	56	353	DUF803
4.5e-11	MM34	-1	24	310	DUF803
4.5e-11	MM36	-1	66	361	DUF803
4.5e-11	MM53	-1	7	305	DUF803
4.5e-11	NV20	-1	29	327	DUF803
4.5e-11	NV5	-1	2	282	DUF803
4.5e-11	NV6	-1	2	282	DUF803
4.5e-11	TA13	-1	25	322	DUF803
4.5e-11	TA41	-1	31	126	DUF803
4.5e-11	TR14	-1	2	293	DUF803
4.5e-11	TR25	-1	5	304	DUF803
4.5e-11	TR29	-1	7	304	DUF803
4.5e-11	TR37	-1	57	351	DUF803
4.5e-11	TR6	-1	1	281	DUF803
4.5e-11	TR9	-1	26	321	DUF803
endgroup	DUF803
startgroup	DUF914
4.5e-11	AT147	-1	185	301	DUF914
4.5e-11	AT153	-1	5	328	DUF914
4.5e-11	AT163	-1	5	43	DUF914
4.5e-11	AT22	-1	6	331	DUF914
4.5e-11	AT80	-1	4	233	DUF914
4.5e-11	CE50	-1	58	384	DUF914
4.5e-11	CI38	-1	2	109	DUF914
4.5e-11	CI4	-1	81	226	DUF914
4.5e-11	DD11	-1	213	454	DUF914
4.5e-11	DD23	-1	234	503	DUF914
4.5e-11	DD26	-1	23	328	DUF914
4.5e-11	DD27	-1	154	348	DUF914
4.5e-11	GG15	-1	95	225	DUF914
4.5e-11	GG19	-1	45	360	DUF914
4.5e-11	GG52	-1	11	281	DUF914
4.5e-11	C2orf18	-1	95	223	DUF914
4.5e-11	SLC35F2	-1	31	361	DUF914
4.5e-11	SLC35F1	-1	51	383	DUF914
4.5e-11	MM11	-1	95	223	DUF914
4.5e-11	MM20	-1	32	361	DUF914
4.5e-11	MM37	-1	51	384	DUF914
4.5e-11	NV42	-1	12	313	DUF914
4.5e-11	TA16	-1	46	227	DUF914
4.5e-11	TA37	-1	130	220	DUF914
4.5e-11	TA46	-1	1	292	DUF914
endgroup	DUF914
startgroup	DUF914B
4.5e-11	AT163	-1	68	222	DUF914B
4.5e-11	AT80	-1	249	358	DUF914B
4.5e-11	CI38	-1	115	286	DUF914B
endgroup	DUF914B
startgroup	fn3
4.5e-11	TR18	-1	362	431	fn3
4.5e-11	TR18	-1	776	850	fn3
4.5e-11	TR18	-1	873	948	fn3
4.5e-11	TR18	-1	963	1037	fn3
4.5e-11	TR18	-1	1053	1128	fn3
4.5e-11	TR18	-1	1145	1222	fn3
4.5e-11	TR18	-1	1236	1310	fn3
endgroup	fn3
startgroup	Frag1
4.5e-11	TA21		80	180	Frag1
endgroup	Frag1
startgroup	Nuc_sug_transp
4.5e-11	AT111	-1	112	340	Nuc_sug_transp
4.5e-11	AT113	-1	113	342	Nuc_sug_transp
4.5e-11	AT35	-1	87	289	Nuc_sug_transp
4.5e-11	AT4	-1	69	299	Nuc_sug_transp
4.5e-11	CE11	-1	71	352	Nuc_sug_transp
4.5e-11	CE15	-1	91	211	Nuc_sug_transp
4.5e-11	CE18	-1	105	343	Nuc_sug_transp
4.5e-11	CE21	-1	62	295	Nuc_sug_transp
4.5e-11	CE31	-1	76	318	Nuc_sug_transp
4.5e-11	CE33	-1	92	325	Nuc_sug_transp
4.5e-11	CE39	-1	90	321	Nuc_sug_transp
4.5e-11	CE44	-1	71	306	Nuc_sug_transp
4.5e-11	CI18	-1	85	316	Nuc_sug_transp
4.5e-11	CI29	-1	1	162	Nuc_sug_transp
4.5e-11	CI31	-1	84	321	Nuc_sug_transp
4.5e-11	DD30	-1	144	284	Nuc_sug_transp
4.5e-11	DM25	-1	89	337	Nuc_sug_transp
4.5e-11	DM3	-1	83	334	Nuc_sug_transp
4.5e-11	DM7	-1	92	213	Nuc_sug_transp
4.5e-11	GG34	-1	74	306	Nuc_sug_transp
4.5e-11	GG40	-1	74	306	Nuc_sug_transp
4.5e-11	GG5	-1	76	312	Nuc_sug_transp
4.5e-11	GG54	-1	68	287	Nuc_sug_transp
4.5e-11	GG6	-1	89	373	Nuc_sug_transp
4.5e-11	SLC35A1	-1	73	306	Nuc_sug_transp
4.5e-11	SLC35A5	-1	79	366	Nuc_sug_transp
4.5e-11	SLC35A2	-1	127	359	Nuc_sug_transp
4.5e-11	SLC35A3	-1	112	347	Nuc_sug_transp
4.5e-11	SLC35A4	-1	89	312	Nuc_sug_transp
4.5e-11	MM4	-1	99	331	Nuc_sug_transp
4.5e-11	MM41	-1	92	379	Nuc_sug_transp
4.5e-11	MM52	-1	70	306	Nuc_sug_transp
4.5e-11	MM55	-1	88	312	Nuc_sug_transp
4.5e-11	MM57	-1	54	327	Nuc_sug_transp
4.5e-11	NV11	-1	67	298	Nuc_sug_transp
4.5e-11	NV15	-1	86	322	Nuc_sug_transp
4.5e-11	NV3	-1	133	367	Nuc_sug_transp
4.5e-11	NV43	-1	80	312	Nuc_sug_transp
4.5e-11	NV53	-1	35	281	Nuc_sug_transp
4.5e-11	NV55	-1	1	197	Nuc_sug_transp
4.5e-11	TA11	-1	75	311	Nuc_sug_transp
4.5e-11	TA20	-1	92	327	Nuc_sug_transp
4.5e-11	TA47	-1	4	77	Nuc_sug_transp
4.5e-11	TR13	-1	111	345	Nuc_sug_transp
4.5e-11	TR2	-1	73	310	Nuc_sug_transp
4.5e-11	TR3	-1	92	308	Nuc_sug_transp
4.5e-11	TR43	-1	91	366	Nuc_sug_transp
4.5e-11	TR5	-1	78	311	Nuc_sug_transp
4.5e-11	TR58	-1	104	335	Nuc_sug_transp
endgroup	Nuc_sug_transp
startgroup	Nuc_sug_transp2
4.5e-11	CE15	-1	213	281	Nuc_sug_transp2
endgroup	Nuc_sug_transp2
startgroup	Sugar_transport
4.5e-11	DD33	-1	251	362	Sugar_transport
endgroup	Sugar_transport
startgroup	TPT
4.5e-11	AT1	-1	159	301	TPT
4.5e-11	AT104	-1	161	310	TPT
4.5e-11	AT107	-1	158	301	TPT
4.5e-11	AT108	-1	179	320	TPT
4.5e-11	AT109	-1	158	301	TPT
4.5e-11	AT110	-1	172	332	TPT
4.5e-11	AT112	-1	176	326	TPT
4.5e-11	AT117	-1	191	340	TPT
4.5e-11	AT118	-1	218	348	TPT
4.5e-11	AT119	-1	240	385	TPT
4.5e-11	AT120	-1	204	353	TPT
4.5e-11	AT128	-1	251	397	TPT
4.5e-11	AT130	-1	209	366	TPT
4.5e-11	AT134	-1	199	338	TPT
4.5e-11	AT135	-1	153	295	TPT
4.5e-11	AT136	-1	188	336	TPT
4.5e-11	AT138	-1	153	295	TPT
4.5e-11	AT144	-1	205	348	TPT
4.5e-11	AT145	-1	159	302	TPT
4.5e-11	AT146	-1	155	303	TPT
4.5e-11	AT148	-1	214	323	TPT
4.5e-11	AT149	-1	207	356	TPT
4.5e-11	AT155	-1	206	349	TPT
4.5e-11	AT158	-1	170	319	TPT
4.5e-11	AT16	-1	205	354	TPT
4.5e-11	AT160	-1	240	385	TPT
4.5e-11	AT17	-1	161	301	TPT
4.5e-11	AT18	-1	161	301	TPT
4.5e-11	AT24	-1	156	298	TPT
4.5e-11	AT25	-1	156	298	TPT
4.5e-11	AT26	-1	223	382	TPT
4.5e-11	AT40	-1	194	343	TPT
4.5e-11	AT41	-1	196	345	TPT
4.5e-11	AT44	-1	207	356	TPT
4.5e-11	AT47	-1	205	360	TPT
4.5e-11	AT48	-1	162	304	TPT
4.5e-11	AT49	-1	156	298	TPT
4.5e-11	AT54	-1	210	359	TPT
4.5e-11	AT55	-1	159	301	TPT
4.5e-11	AT56	-1	158	300	TPT
4.5e-11	AT58	-1	219	376	TPT
4.5e-11	AT59	-1	215	372	TPT
4.5e-11	AT60	-1	211	368	TPT
4.5e-11	AT61	-1	226	374	TPT
4.5e-11	AT64	-1	251	394	TPT
4.5e-11	AT7	-1	165	306	TPT
4.5e-11	AT73	-1	222	370	TPT
4.5e-11	AT75	-1	161	303	TPT
4.5e-11	AT78	-1	153	295	TPT
4.5e-11	AT8	-1	167	304	TPT
4.5e-11	AT81	-1	219	373	TPT
4.5e-11	AT84	-1	204	353	TPT
4.5e-11	AT85	-1	167	307	TPT
4.5e-11	AT86	-1	167	307	TPT
4.5e-11	AT87	-1	167	307	TPT
4.5e-11	AT88	-1	167	307	TPT
4.5e-11	AT93	-1	205	341	TPT
4.5e-11	AT98	-1	254	401	TPT
4.5e-11	AT99	-1	126	218	TPT
4.5e-11	CE19	-1	184	325	TPT
4.5e-11	CE23	-1	160	298	TPT
4.5e-11	CE34	-1	227	375	TPT
4.5e-11	CE36	-1	84	225	TPT
4.5e-11	CE51	-1	157	301	TPT
4.5e-11	CE53	-1	188	343	TPT
4.5e-11	CI11	-1	157	299	TPT
4.5e-11	CI21	-1	190	329	TPT
4.5e-11	CI22	-1	150	291	TPT
4.5e-11	CI36	-1	150	291	TPT
4.5e-11	CI37	-1	20	159	TPT
4.5e-11	CI40	-1	157	301	TPT
4.5e-11	DD14	-1	236	375	TPT
4.5e-11	DD16	-1	171	310	TPT
4.5e-11	DD17	-1	219	359	TPT
4.5e-11	DD19	-1	266	404	TPT
4.5e-11	DD2	-1	158	299	TPT
4.5e-11	DD29	-1	288	397	TPT
4.5e-11	DD7	-1	271	415	TPT
4.5e-11	DM12	-1	159	301	TPT
4.5e-11	DM23	-1	208	350	TPT
4.5e-11	DM27	-1	234	382	TPT
4.5e-11	DM34	-1	176	316	TPT
4.5e-11	GG2	-1	182	324	TPT
4.5e-11	GG26	-1	161	309	TPT
4.5e-11	GG36	-1	199	340	TPT
4.5e-11	GG37	-1	225	369	TPT
4.5e-11	GG46	-1	152	292	TPT
4.5e-11	GG47	-1	155	295	TPT
4.5e-11	GG48	-1	162	305	TPT
4.5e-11	GG7	-1	180	293	TPT
4.5e-11	GG8	-1	163	311	TPT
4.5e-11	SLC35E1	-1	190	333	TPT
4.5e-11	SLC35E4	-1	191	326	TPT
4.5e-11	SLC35C2	-1	165	313	TPT
4.5e-11	SLC35C1	-1	198	339	TPT
4.5e-11	SLC35E3	-1	192	332	TPT
4.5e-11	SLC35D3	-1	157	297	TPT
4.5e-11	RP11-345P4.4	-1	224	368	TPT
4.5e-11	SLC35D1	-1	189	329	TPT
4.5e-11	SLC35D2	-1	172	313	TPT
4.5e-11	MM13	-1	191	327	TPT
4.5e-11	MM22	-1	160	301	TPT
4.5e-11	MM32	-1	165	313	TPT
4.5e-11	MM45	-1	197	338	TPT
4.5e-11	MM47	-1	46	189	TPT
4.5e-11	MM50	-1	157	297	TPT
4.5e-11	MM51	-1	224	368	TPT
4.5e-11	MM7	-1	157	299	TPT
4.5e-11	MM9	-1	155	295	TPT
4.5e-11	NV17	-1	157	299	TPT
4.5e-11	NV27	-1	147	287	TPT
4.5e-11	NV30	-1	169	309	TPT
4.5e-11	NV34	-1	187	326	TPT
4.5e-11	NV4	-1	6	81	TPT
4.5e-11	NV40	-1	164	312	TPT
4.5e-11	NV41	-1	167	309	TPT
4.5e-11	NV47	-1	186	327	TPT
4.5e-11	SC14	-1	171	375	TPT
4.5e-11	SC20	-1	227	363	TPT
4.5e-11	SC3	-1	205	387	TPT
4.5e-11	SC4	-1	272	441	TPT
4.5e-11	TA17	-1	151	296	TPT
4.5e-11	TA23	-1	163	313	TPT
4.5e-11	TA27	-1	172	313	TPT
4.5e-11	TA36	-1	171	312	TPT
4.5e-11	TA39	-1	27	134	TPT
4.5e-11	TA47	-1	83	228	TPT
4.5e-11	TA7	-1	150	294	TPT
4.5e-11	TR11	-1	160	304	TPT
4.5e-11	TR18	-1	161	309	TPT
4.5e-11	TR22	-1	156	296	TPT
4.5e-11	TR31	-1	193	334	TPT
4.5e-11	TR32	-1	180	319	TPT
4.5e-11	TR41	-1	167	305	TPT
4.5e-11	TR48	-1	157	297	TPT
4.5e-11	TR49	-1	172	313	TPT
4.5e-11	TR52	-1	167	307	TPT
4.5e-11	TR53	-1	194	338	TPT
endgroup	TPT
startgroup	UAA
4.5e-11	AT10	-1	20	325	UAA
4.5e-11	AT102	-1	23	332	UAA
4.5e-11	AT116	-1	26	314	UAA
4.5e-11	AT37	-1	165	311	UAA
4.5e-11	AT63	-1	16	321	UAA
4.5e-11	AT68	-1	15	321	UAA
4.5e-11	AT71	-1	38	305	UAA
4.5e-11	AT9	-1	21	325	UAA
4.5e-11	AT93	-1	71	196	UAA
4.5e-11	CE1	-1	5	313	UAA
4.5e-11	CE2	-1	5	312	UAA
4.5e-11	CE3	-1	122	428	UAA
4.5e-11	CE32	-1	24	324	UAA
4.5e-11	CE46	-1	42	335	UAA
4.5e-11	CI20	-1	12	311	UAA
4.5e-11	CI26	-1	42	333	UAA
4.5e-11	CI33	-1	43	333	UAA
4.5e-11	CI8	-1	4	304	UAA
4.5e-11	DD10	-1	9	319	UAA
4.5e-11	DD12	-1	4	77	UAA
4.5e-11	DD35	-1	8	254	UAA
4.5e-11	DD9	-1	30	332	UAA
4.5e-11	DM15	-1	9	316	UAA
4.5e-11	DM16	-1	8	319	UAA
4.5e-11	DM32	-1	145	448	UAA
4.5e-11	DM33	-1	62	367	UAA
4.5e-11	DM4	-1	8	327	UAA
4.5e-11	GG12	-1	67	360	UAA
4.5e-11	GG28	-1	5	316	UAA
4.5e-11	GG44	-1	22	320	UAA
4.5e-11	GG45	-1	111	414	UAA
4.5e-11	SLC35B2	-1	112	413	UAA
4.5e-11	SLC35B3	-1	81	374	UAA
4.5e-11	SLC35B4	-1	5	316	UAA
4.5e-11	SLC35B1	-1	53	352	UAA
4.5e-11	MM14	-1	112	415	UAA
4.5e-11	MM17	-1	49	342	UAA
4.5e-11	MM2	-1	16	315	UAA
4.5e-11	MM49	-1	4	316	UAA
4.5e-11	NV26	-1	5	312	UAA
4.5e-11	NV45	-1	12	302	UAA
4.5e-11	NV51	-1	60	366	UAA
4.5e-11	NV9	-1	7	297	UAA
4.5e-11	SC1	-1	8	331	UAA
4.5e-11	SC16	-1	44	329	UAA
4.5e-11	SC21	-1	5	328	UAA
4.5e-11	SC6	-1	4	236	UAA
4.5e-11	TA15	-1	45	338	UAA
4.5e-11	TA32	-1	8	309	UAA
4.5e-11	TA33	-1	15	171	UAA
4.5e-11	TA45	-1	2	301	UAA
4.5e-11	TR16	-1	21	310	UAA
4.5e-11	TR30	-1	5	316	UAA
4.5e-11	TR35	-1	82	374	UAA
4.5e-11	TR39	-1	116	418	UAA
endgroup	UAA
startgroup	UPF0546
4.5e-11	AT101	-1	8	136	UPF0546
4.5e-11	CE40	-1	12	121	UPF0546
4.5e-11	DD4	-1	9	124	UPF0546
4.5e-11	DM11	-1	8	123	UPF0546
4.5e-11	GG39	-1	1	69	UPF0546
4.5e-11	C1orf91	-1	11	111	UPF0546
4.5e-11	MM3	-1	11	126	UPF0546
4.5e-11	NV21	-1	12	127	UPF0546
4.5e-11	TA29	-1	14	132	UPF0546
endgroup	UPF0546
startgroup	VWA
4.5e-11	TR18	-1	574	738	VWA
endgroup	VWA
startgroup	Zip
4.5e-11	AT115	-1	52	336	Zip
4.5e-11	AT133	-1	47	357	Zip
4.5e-11	AT137	-1	49	352	Zip
4.5e-11	AT139	-1	106	465	Zip
4.5e-11	AT142	-1	47	352	Zip
4.5e-11	AT143	-1	47	321	Zip
4.5e-11	AT151	-1	50	361	Zip
4.5e-11	AT21	-1	62	349	Zip
4.5e-11	AT29	-1	25	338	Zip
4.5e-11	AT30	-1	1	341	Zip
4.5e-11	AT33	-1	50	344	Zip
4.5e-11	AT36	-1	45	347	Zip
4.5e-11	AT38	-1	49	161	Zip
4.5e-11	AT39	-1	54	362	Zip
4.5e-11	AT45	-1	5	261	Zip
4.5e-11	AT74	-1	62	422	Zip
4.5e-11	AT76	-1	196	321	Zip
4.5e-11	AT97	-1	60	405	Zip
4.5e-11	CE10	-1	108	199	Zip
4.5e-11	CE12	-1	49	504	Zip
4.5e-11	CE14	-1	14	316	Zip
4.5e-11	CE24	-1	104	454	Zip
4.5e-11	CE25	-1	156	459	Zip
4.5e-11	CE27	-1	11	343	Zip
4.5e-11	CE28	-1	5	447	Zip
4.5e-11	CE35	-1	81	389	Zip
4.5e-11	CE42	-1	6	313	Zip
4.5e-11	CE47	-1	14	328	Zip
4.5e-11	CE5	-1	6	376	Zip
4.5e-11	CE54	-1	10	316	Zip
4.5e-11	CE7	-1	6	355	Zip
4.5e-11	CE9	-1	32	309	Zip
4.5e-11	CI1	-1	34	334	Zip
4.5e-11	CI24	-1	16	308	Zip
4.5e-11	CI27	-1	328	632	Zip
4.5e-11	CI32	-1	230	608	Zip
4.5e-11	CI42	-1	2	315	Zip
4.5e-11	CI7	-1	8	150	Zip
4.5e-11	CI9	-1	9	66	Zip
4.5e-11	DD21	-1	181	499	Zip
4.5e-11	DD22	-1	65	371	Zip
4.5e-11	DD24	-1	64	385	Zip
4.5e-11	DD25	-1	57	367	Zip
4.5e-11	DD3	-1	35	398	Zip
4.5e-11	DD31	-1	13	292	Zip
4.5e-11	DD8	-1	9	152	Zip
4.5e-11	DM1	-1	130	446	Zip
4.5e-11	DM17	-1	55	406	Zip
4.5e-11	DM21	-1	23	336	Zip
4.5e-11	DM22	-1	27	359	Zip
4.5e-11	DM26	-1	35	349	Zip
4.5e-11	DM28	-1	9	294	Zip
4.5e-11	DM31	-1	19	113	Zip
4.5e-11	DM5	-1	241	559	Zip
4.5e-11	DM6	-1	259	684	Zip
4.5e-11	DM9	-1	21	336	Zip
4.5e-11	GG16	-1	384	695	Zip
4.5e-11	GG17	-1	127	299	Zip
4.5e-11	GG21	-1	303	707	Zip
4.5e-11	GG29	-1	25	337	Zip
4.5e-11	GG30	-1	5	309	Zip
4.5e-11	GG38	-1	55	364	Zip
4.5e-11	GG4	-1	233	657	Zip
4.5e-11	GG41	-1	128	452	Zip
4.5e-11	SLC39A8	-1	127	450	Zip
4.5e-11	SLC39A7	-1	133	466	Zip
4.5e-11	SLC39A6	-1	324	742	Zip
4.5e-11	SLC39A4	-1	328	638	Zip
4.5e-11	SLC39A12-1	369	683	Zip
4.5e-11	SLC39A9	-1	132	301	Zip
4.5e-11	SLC39A2	-1	6	306	Zip
4.5e-11	SLC39A1	-1	27	317	Zip
4.5e-11	SLC39A14	-1	152	482	Zip
4.5e-11	SLC39A10	-1	405	819	Zip
4.5e-11	SLC39A11	-1	33	330	Zip
4.5e-11	SLC39A5	-1	212	526	Zip
4.5e-11	SLC39A13	-1	66	366	Zip
4.5e-11	SLC39A3	-1	7	308	Zip
4.5e-11	MM10	-1	334	752	Zip
4.5e-11	MM12	-1	369	681	Zip
4.5e-11	MM15	-1	132	302	Zip
4.5e-11	MM27	-1	5	306	Zip
4.5e-11	MM30	-1	209	522	Zip
4.5e-11	MM31	-1	27	317	Zip
4.5e-11	MM39	-1	150	479	Zip
4.5e-11	MM40	-1	407	821	Zip
4.5e-11	MM42	-1	338	651	Zip
4.5e-11	MM44	-1	14	365	Zip
4.5e-11	MM46	-1	66	369	Zip
4.5e-11	MM56	-1	7	311	Zip
4.5e-11	MM58	-1	141	473	Zip
4.5e-11	MM8	-1	127	452	Zip
4.5e-11	NV1	-1	57	115	Zip
4.5e-11	NV10	-1	5	154	Zip
4.5e-11	NV12	-1	1	78	Zip
4.5e-11	NV22	-1	124	295	Zip
4.5e-11	NV23	-1	5	304	Zip
4.5e-11	NV28	-1	1	147	Zip
4.5e-11	NV29	-1	18	323	Zip
4.5e-11	NV35	-1	136	448	Zip
4.5e-11	NV44	-1	113	273	Zip
4.5e-11	NV46	-1	127	238	Zip
4.5e-11	NV48	-1	1	145	Zip
4.5e-11	NV49	-1	1	108	Zip
4.5e-11	NV50	-1	1	148	Zip
4.5e-11	NV52	-1	58	115	Zip
4.5e-11	NV54	-1	57	115	Zip
4.5e-11	NV57	-1	5	155	Zip
4.5e-11	NV58	-1	3	142	Zip
4.5e-11	NV7	-1	1	145	Zip
4.5e-11	SC17	-1	48	372	Zip
4.5e-11	SC19	-1	25	418	Zip
4.5e-11	SC2	-1	10	451	Zip
4.5e-11	SC7	-1	65	343	Zip
4.5e-11	SC8	-1	5	306	Zip
4.5e-11	TA1	-1	128	283	Zip
4.5e-11	TA10	-1	26	308	Zip
4.5e-11	TA19	-1	34	328	Zip
4.5e-11	TA2	-1	9	168	Zip
4.5e-11	TA28	-1	39	360	Zip
4.5e-11	TA43	-1	2	93	Zip
4.5e-11	TA6	-1	4	114	Zip
4.5e-11	TA8	-1	6	135	Zip
4.5e-11	TR10	-1	25	319	Zip
4.5e-11	TR12	-1	41	341	Zip
4.5e-11	TR15	-1	125	435	Zip
4.5e-11	TR21	-1	131	304	Zip
4.5e-11	TR33	-1	1	141	Zip
4.5e-11	TR34	-1	10	334	Zip
4.5e-11	TR40	-1	129	243	Zip
4.5e-11	TR42	-1	306	621	Zip
4.5e-11	TR46	-1	71	476	Zip
4.5e-11	TR50	-1	7	308	Zip
4.5e-11	TR51	-1	118	454	Zip
4.5e-11	TR55	-1	461	835	Zip
4.5e-11	TR57	-1	2	156	Zip
endgroup	Zip
startgroup	Zip2
4.5e-11	AT38	-1	206	296	Zip2
4.5e-11	AT76	-1	464	565	Zip2
4.5e-11	CE10	-1	201	349	Zip2
4.5e-11	CI9	-1	194	344	Zip2
4.5e-11	DD8	-1	482	680	Zip2
4.5e-11	DM31	-1	127	252	Zip2
4.5e-11	NV1	-1	119	269	Zip2
4.5e-11	TR40	-1	310	461	Zip2
4.5e-11	TA43	-1	97	249	Zip2
4.5e-11	TA8	-1	142	300	Zip2
endgroup	Zip2
