# Supplementary material for: Functional specialization in nucleotide sugar transporters occurred through differentiation of the gene cluster EamA (DUF6) before the radiation of Viridiplantae
Source: BMC Evol Biol. 2011 May 12;11:123. doi: 10.1186/1471-2148-11-123 (PMC3111387; doi:10.1186/1471-2148-11-123)
Supplement: Additional file 4 — Alignments for 19 DMT families in Jalview format. Alignments for 19 DMT families in Jalview format. The archive file contains alignment files that can be loaded in Jalview, and '.mup' files that contain Phobius TM predictions and pfam_scan domain location predictions as Jalview loadable markup language. [file 1471-2148-11-123-S4.TGZ › rhat.aln]

>B6ZP31
------------------MS--NA-------------------------ITMGIFWHLIG
AASAACFYAPFKKVKK--------WSWETMW---SVGGIVSWIILP--------------
------------------------------------------------------------
------------------------------------------------------------
------------------------------------------------------------
------------------------------------------------------------
------------------------------------------------------------
------------------------------------------------------------
-----------------------------------------
>C2FWZ0
------------------MS-----------------------------WIAGVFFHFIG
GFASGSFYVPYKRVKG--------WSWEAMW---ILGGIFSWVLVPPVA-----AYLTIP
DFFQIITDTSSSII--GYTYLFGLLWGIGGLTYGLGVRYLGVSLGSSIILGLSMVFGALM
PSIYYFLI--------------------LFRVNMVSISFLL-------------------
------------------------------------------------------------
--------------------------------------------PIQEFV----------
------------------------------------------------------------
------------------------------------------------------------
-----------------------------------------
>B1A1H8
------------------------------------------------------------
------------------------------------------------------------
------------------------------------------------------------
-------------------------NIVLVGVAFLLVGVGI-----TAIAGVKRDQ----
-------VQNAVAEEEVEEDGDVLVAAPPKTSP---------------------------
---------------KKSIKTGVAIAVTSGVLSALLNVGFSNALPVAELAS-TKYGANP-
----TDASLVAWVVVLIGAYIMNAGFALFKMAS------NNTFGSF-----------KVA
GGKKAYFWSVAAGLFWFAALGVYGQGAAAMGDL--GPVVGWPMMLGISL--IVSNVWGY-
RSGEWKNASGP------------------------------
>C2FWY9
------------------------------------------------------------
------------------------------------------------------------
------------------------------------------------------------
----------------------------MVGLLICIVGIYL-----CGRAGVLKEK----
-------GLMNLSGA----------------AQS--------------------------
---------------EYKFGLGITVAIVSGILSACFNFGIEAGKPMADVANQLWKAANPG
QGEFLYQNNVTYIVILWGGFTTNFIWCLYLLAK------NKTFSDY-----TK----SSA
PLGKNLLLCALAGTTWYLQFFFYGMGESRLG-N---GASSWILHMAFII--LISNAWGV-
ILKEWKGVSKPTYRAIIAGIATIILSICIVGFAKTLE----
>A9UNS0
------------------MGD----------------------------VIVGILVVVLG
GTLSGLFTAPMSYNKG--------WAWENGW---LIYSIYAMLLCPWIF-----AFYALD
DLPQVYQESPAEAI--GAAIGLGCLWGIGSVLFGLGVDAVGHALAFAIILGLTSAIGAAL
PLVILH----------PDDIGSRTGIFTWVALGVVIIGLVV-----LAKAGARRER----
-------EQKAGETKPLLLNDEIAVLDSISHQPG--------------------------
---------------HASFARGLIICLISGLASPCLNLGITFGDDVSKKA--KDLGNSA-
----TFADNATWCLMWAEEPFPT----------------CSTVSIY-----------SPK
SVYQPLSTSSAPGIASNASL----------------------------------------
-----------------------------------------
>B6ZP32
------------------------------------------------------------
------------------------------------------------------------
------------------------MWGIGNINYGLTMRYLGMSMGIGIAIGITLIVGTLM
TPIINGNF--------DVLINTEGGRMTLLGVLVALIGVGI-----VTRAGQLKER----
-------KMGI--------------------KAE--------------------------
---------------EFNLKKGLVLAVMCGIFSAGMSFAMNAAKPMHEAA--AALGVDP-
----LYVALPSYVVIMGGGAIINLGFCFIRLAK------VKDLSLK--ADFSL----AKP
LIIHNVLLSALGGLMWYLQFFFYAWGHARIPAQ--YDYISWMLHMSFYV--LCGGIVGL-
VLKEWNNAGRRPVTVLSLGCVVIIVAANIVGMGMAN-----
>Q93P85
-------------------------------------------------MIEGIIWAVIA
GITLGLYALPEKFTKN--------FDFENTW---GMMFFINMFIVPAVT-----GFLLIN
GFSDILKAIPGNVL--SKMIISGVLWGVGVMMWGKAINHIGVSLGFSIFIGTVILIGSLL
PFLVDA------------LPASNKFIAILIGIAVVLVGVIA-----NGKAGMKRQK----
-------DEGQDPSG---------------------------------------------
---------------KGSMGAGISIAIVGGLLATAFSFANAVGRPVIHEQS-LAAGNPE-
----WVTAVGVMFIIYVSGGIFVVPYFIINLST------KKLWPKF-----------ATS
AFGTNLALTSVMAVLNFAASAFFAFAAFKLGAA--GNTVGYAIFNTLSV--AVAILSGL-
ITKEWSHASRKAKTLLYLGLACMIIGVVVIAVGNSFK----
>A7UYP5
------------------ME-----------------------------IILGLLIIAIG
AFCQSSCYVPINRIKE--------WSWESYW---IVQGVFAWLVFPFLG-----ALLAVP
AGNSLFEIYANNPADTLWTMFFGALWGVGGLTFGLSMRYLGVALGQSIALGTCAGLGTIL
TPVFTG-------------KAGDLTTSVIVGVVVTLVGIGI-----IGLAGSMKSA----
-------SLSEEEKK--------------K-AVK--------------------------
---------------DFNFTKGIIVALLAGFMSACFSIGLGFGEKLCFAE------SAD-
----IFKTLPATLMVTLGGFITNAVYCFYQNSR------NKSWGDY--G--------KKS
LYVNNVLFCALAGVLWYSQFFGLSLGKGFLAASPVLLTFSWCILMSLNV--TFSNVWGI-
LLKEWKGCTPKTITVLVIGLAVLIISSFLPQLLG-------
>B5CV85
------------------ME-----------------------------IIIGLLIIAVG
AFCQSSCYVPINKIKS--------WSWESYW---IVQGVFAWLVFPFLG-----ALLAVP
DGHSLFEVYAAHPADTLWAMFFGVLWGVGGLTFGLSMRYLGVALGQSISLGTCAGLGTIL
TPIFTG-------------HMEELTMPVIVGVIVTLLGIGI-----IGYAGNMKSA----
-------SLSEEEKK--------------K-AVK--------------------------
---------------DFNFTKGIFVALLAGFMSACFSIGLGFGQSLCFPE------SAE-
----VYKTLPATLMVTAGGFLTNMVYCFYQNAK------NKTWGDY--G--------KTS
LYVNNILFCALAGVLWYSQFFGLSLGKGFLVASPVLLTFSWCILMSLNV--TFSNVWGI-
ILKEWKGCSSKTIWVLVLGLIVLIVSSFLPQLLK-------
>Q8A3K1
------------------METT---------------------------VISGFLLILLA
GGCSGTFALPFKHNSQ--------WKWENNW---FIWSIIALLVAPWIM-----AFISIP
DLESVYAH-ESNTV--LLVAFFGLLWGIGAILFGKGIDYLGVSLSLPIMQGLINVVGTLM
PVILRN----------PSELLTPTGLKLLTGTVIILAGIIF-----FAIAGHNRDS----
-------KSRQTHSE----------------TPI--------------------------
---------------KKNFRKGLIICLLAGIFGPMINFAFVYGAPLQEKA--VATGASS-
----LYAANVIWSIALSAGFIINLLECIRLFGK------NQSWKTY------------RH
RTTGGLIMASLAGVLWYLSIMFYGMGGSFMGVL--GASVGWATMQSTAI--IAGNVAGL-
ASGEWKGATRYAIRMMVIGLVCLIGGVVVIAL---------
>A5ZK81
------------------MD-----------------------------ILIGLLIIAIG
SFCQSSSYVPIKKVKE--------WSWESFW---LIQGVFAWLVFPFLG-----SLLGVS
EGGSLFELWGAGGA--GMSILYGILWGVGGLTFGLSMRYLGVALGQSISLGTCAGFGTLL
PALFAG-----------TNLFEGNGLVLLLGVCITLAGIAI-----IGYAGSLRAQ----
-------NMSEEEKR--------------A-AVK--------------------------
---------------DFALTKGLLVALLAGVMSACFALGLDAGTPIKEAA--LAGGVEG-
----LYAGLPVIFLVTFGGFLTNAIYCLQQNVT------NKSMNDY--A--------KGK
VWSNNLVFCALAGVLWYMQFFGLEMGKSFLAESPVLLAFSWCILMALNV--TFSNVWGI-
ILKEWKGVSVKTITVLVCGLLVLIFSLVFPNL--F------
>Q8A1A1
------------------MD-----------------------------ILIGLLIIAIG
SFCQSSSYVPIKKVKE--------WSWESFW---LVQGVFAWLVFPFLG-----SLLGIP
AGGSLFDLWGAGGA--GMSIFYGVLWGIGGLTFGLSMRYLGVALGQSIALGTCAGFGTLF
PAIFAG-----------TNLFEGNGLILLLGVCITLAGIAI-----IGYAGGLRAQ----
-------NMSEEEKR--------------A-AVK--------------------------
---------------DFALTKGLLVALLAGVMSACFALGLDAGTPIKEAA--LAGGVDG-
----LYAGLPVIFLVTLGGFMTNAAYCLQQNIA------NKSVGDY--A--------KGK
VWGNNLVFCALAGVLWYMQFFGLEMGKSFLTESPVLLAFSWCILMALNV--TFSNVWGI-
ILKEWKGVSAKTITVLICGLVVLIFSLVFPNL--F------
>C3QF18
------------------ME-----------------------------ILIGLLIIAIG
SFCQSSSYVPIKKVKE--------WSWESFW---LIQGVFAWLVFPFLG-----SLLGVP
QESSLFDLWGAGGA--GMSIFYGILWGVGGLTFGLSMRYLGVALGQSISLGTCAGFGTLL
PALFAG-----------TNLFEGNGLILLLGVCITLAGIAI-----IGYAGSLRAQ----
-------NMSEEEKR--------------A-AVK--------------------------
---------------DFALTKGLLVALLAGIMSACFALGLDAGTPIKEAA--LAGGVEG-
----LYAGLPVIFLVTLGGFLTNAAYCLQQNVV------NKTMGDY--A--------KGK
VWGNNLVFCALAGVLWYMQFFGLEMGKSFLTESPVLLAFSWCILMALNV--TFSNVWGI-
ILREWKGVSNKTITVLIAGLIVLIFSLVFPNL--F------
>A7M0H4
------------------ME-----------------------------ILIGLLIIAIG
SFCQSSSYVPIKKVKE--------WSWESFW---LIQGVFAWLVFPFLG-----SLLGVP
QESSLFDLWGAGGA--GMSIFYGILWGVGGLTFGLSMRYLGVALGQSISLGTCAGFGTLL
PALFAG-----------TNLFEGNGLILLLGVCITLAGIAI-----IGYAGSLRAQ----
-------NMSEEEKR--------------A-AVK--------------------------
---------------DFALTKGLLVALLAGVMSACFALGLDAGTPIKEAA--LAGGVEG-
----LYAGLPVIFLVTLGGFLTNAAYCLQQNVA------NKSMGDY--A--------KGK
VWGNNLVFCALAGVLWYMQFFGLEMGKSFLTESPVLLAFSWCILMALNV--TFSNVWGI-
ILKEWKGVSNKTITVLIAGLIVLIFSLVFPNL--F------
>C3R9E7
------------------ME-----------------------------IIIGLIIIAIG
SFCQSSSYVPIKKVKE--------WSWESFW---LIQGVFAWLVFPLLG-----ALLGIP
QGGSLFDLWGAGGA--PMSIFYGILWGVGGLTFGLSMRYLGVALGQSIALGTCAGFGTLF
PAIFAG-----------TNLFKGNGLILLLGVCITLSGIAI-----IGYAGSLRAK----
-------NMSEEDKR--------------A-AVK--------------------------
---------------DFALTKGLLVALLAGVMSACFALGLDAGTPIKEAA--LAGGVEG-
----LYAGLPVIFLVTLGGFLTNAVYCLQQNVA------NKTMSDY--A--------KGN
VWVNNLIFCALAGVLWYMQFFGLEMGKSFLTGSPVLLAFSWCILMALNV--TFSNVWGI-
LLKEWKGVSTQTITVLVTGLVVLIFSLVFPNL--F------
>A6KXZ1
------------------ME-----------------------------IIIGLIIIAIG
SFCQSSSYVPIKKVKE--------WSWESFW---LLQGVFAWLVFPLLG-----ALLGIP
QGSSLFDLWGTGGA--PMSIFYGILWGVGGLTFGLSMRYLGVALGQSIALGTCAGFGTLF
PAIFAG-----------TNLFEGNGLILLLGVCITLSGIAI-----IGYAGSLRAK----
-------NMSEEEKR--------------A-AVK--------------------------
---------------DFALTKGLLVALLAGVMSACFALGLDAGTPIKEAA--LAGGVEG-
----LYAGLPVIFLVTLGGFLTNAVYCLQQNIA------NKTMSDY--A--------KSN
VWGNNLIFCALAGVLWYMQFFGLEMGKSFLTGSPVLLAFSWCILMALNV--TFSNVWGI-
LLKEWKGVSTRTITVLITGLVVLIFSLVFPNL--F------
>C3PYJ0
------------------ME-----------------------------IIIGLIIIAIG
SFCQSSSYVPIKKVKE--------WSWESFW---LIQGVFAWLVFPLLG-----ALLGIP
QGGSLFDLWGAGGA--PMSIFYGILWGVGGLTFGLSMRYLGVALGQSIALGTCAGFGTLF
PAIFAG-----------TNLFKGNGLILLLGVCITLSGIAI-----IGYAGSLRAK----
-------NMSEEDKR--------------A-AVK--------------------------
---------------DFALTKGLLVALLAGVMSACFALGLDAGTPIKEAA--LAGGVEG-
----LYAGLPVIFLVTLGGFLTNAVYCLQQNVA------NKTMSDY--A--------KGN
VWVNNLIFCALAGVLWYMQFFGLEMGKSFLTGSPVLLAFSWCILMALNV--TFSNVWGI-
LLKEWKGVSTQTITVLVTGLVVLIFSLVFPNL--F------
>B6VV65
------------------ME-----------------------------IIIGLIIIAIG
SFCQSSSYVPIKKVKE--------WSWESFW---LIQGVFAWLVFPLLG-----ALLGIP
QGGSLFDLWGAGGA--PMSIFYGILWGVGGLTFGLSMRYLGVALGQSIALGTCAGFGTLF
PAIFAG-----------TNLFKGNGLILLLGVCITLSGIAI-----IGYAGSLRAK----
-------NMSEEDKR--------------A-AVK--------------------------
---------------DFALTKGLLVALLAGVMSACFALGLDAGTPIKEAA--LAGGVEG-
----LYAGLPVIFLVTLGGFLTNAVYCLQQNVA------NKTMSDY--A--------KGN
VWVNNLIFCALAGVLWYMQFFGLEMGKSFLTGSPVLLAFSWCILMALNV--TFSNVWGI-
LLKEWKGVSTQTITVLVTGLVVLIFSLVFPNL--F------
>C3QXZ5
------------------ME-----------------------------ILIGLLIIAIG
SFCQSSSYVPIKKVKE--------WSWESFW---LIQGVFAWLVFPFLG-----SLLGVP
QESSLFDLWGAGGA--GMSIFYGILWGVGGLTFGLSMRYLGVALGQSISLGTCAGFGTLL
PALFAG-----------TNLFEGNGLILLLGVCITLAGIAI-----IGYAGSLRAQ----
-------NMSEEEKR--------------A-AVK--------------------------
---------------DFALTKGLLVALLAGVMSACFALGLDAGTPIKEAA--LAGGVEG-
----LYAGLPVIFLVTFGGFLTNAVYCLQQNVA------NKSMGDY--A--------KGK
VWGNNLVFCALAGVLWYMQFFGLEMGKSFLTESPVLLAFSWCILMALNV--TFSNVWGI-
ILKEWKGVSNKTITVLIAGLIVLIFSLVFPNL--F------
>A7AES1
------------------ME-----------------------------IIIGLIIIAIG
SFGQSSSYVPINKVKD--------WSWESFW---LVQGIFAWLVFPFLG-----AQLAIP
NGSSLLELWSAGGA--AGAVIYGILWGIGGLTFGLSMRYLGVALGQSIALGTCAGFGTLF
PAVFGG-----------TDLFHGDGLVLLIGVCITLAGIAV-----IGYAGSLRAR----
-------NMTEEEKK--------------A-AVK--------------------------
---------------DFALTKGLLVALLAGVMSACFNLGLESGAPILEKA--KQSGASE-
----LFALNPVILLVTIGGFITNASYCLFQNVR------NKTGRDYFSV--------SGG
TLLNNVLFCALAGVLWYSQFFGLGMGKSYFAESPVMLAFSWSILMSLNV--IFSNVWGI-
ILKEWKGVSRQTIVVLVCGMCLLIFSLLLPNL--I------
>B7BAW8
------------------ME-----------------------------IIIGLIIIAIG
SFGQSSSYVPINKVKD--------WSWESFW---LVQGIFAWLVFPFLG-----AQLAIP
DGSSLSELWSAGGA--AGAVIYGVLWGIGGLTFGLSMRYLGVALGQSIALGTCAGFGTLF
PAVFGG-----------TDLFHGDGLVLLIGVCITLAGIAV-----IGYAGSLRSR----
-------NMTEEEKK--------------A-AVK--------------------------
---------------DFALTKGLLVALLAGVMSACFNLGLESGAPILEKA--KQSGASE-
----LFALNPVILLVTIGGFITNASYCLFQNVK------NGTGKDYFSV--------SGG
TLLNNVLFCALAGVLWYSQFFGLGMGKSYFADSPVMLAFSWSILMSLNV--IFSNVWGI-
ILKEWKGVSRQTIIVLICGMCLLIFSLLLPNL--I------
>B9AJM3
------------------ME-----------------------------ILIGLLIIAIG
AFCQSSCYVPINKIKD--------WSWESYW---VVQGVFAWLILPFLG-----AMLAVP
SGHSFFELFDGYGFNVAMTMLFGVLWGIGGLTFGLSMRYLGVALGQSIALGTCAGLGTIM
GPVLLNIF------FPEMDALSSLTFSVILGVVVTLLGIAI-----IGVAGSMKAA----
-------SLSEEEKK--------------A-AVK--------------------------
---------------DFNFPKGLAIALLAGFMSGCFNVGLAFGSDIHFGS--F---TPD-
----MYKTLPATFLVTLGGFITNAIYCFYQNTK------NHTWSDY--K--------NQE
VWSNNILYCALAGALWYSQFFGLSLGKGFLTESPTLMTLSFCILMALNV--VFSNVWGI-
ILKEWKGCSKKTISVLIVGIIVLIISSFLPQL--I------
>B3C6R0
------------------MN-----------------------------TLIGLLIIAIG
SFGQSSSYVPINKVKN--------WSWESFW---LVQGIFAWLVFPLLG-----ALLAIP
AGSSLLELWGAGGA--LPAMIYGVLWGVGGLTFGLSMRYLGVALGQSIALGTCAGFGTLF
PALFTG-----------KDLLHGEGLMLLIGVCITLAGIAI-----IGYAGSLRSK----
-------NMTEEEKR--------------A-AVK--------------------------
---------------DFALTKGLLVALLAGVMSACFALGLDAGTPIKEAA--LAGGVEA-
----LYAGLPVIFLVTLGGFCTNAIYCIWQNIK------NKTGKEYFSV--------KGV
VLTNNLLFCALAGVLWYSQFFGLEMGKSFLTDSPILLAFSWSILMSLNV--TFSNVWGI-
LLKEWKGVSNTTIAVLILGLVVLISSIIVVAMAQV------
>C1F151
------------------M---SS-------------------------ILTGIGWHMVG
AAAAASFYAPIEKVKK--------WSWETTW---VVAGIFSWILLPLAV-----SLLLLP
HFLAFYAAIPGHVL--ALTFLFGCMWGIGNVNYGLTMRYLGMSLGIGVAIGVTLVVGTLI
PPIVHGQL--------LYLLTSRSGRFTIAGILLALVGIAV-----VSWAGHQKEQ----
-------RMGI--------------------RAE--------------------------
---------------EFNVRKGLILAVLCGIFSSGMSFAIDAAHPMAVAA--QHAGVKP-
----LYAALPSYVVIMGGGALINFAYCFFRLAF------RKDISLS--RDLSE----PRR
VLLLNGSMAASGGIMWYLQFFFYAWGAANIPMH--LSFVNWMLHMSLYV--LFGGLVGL-
ALGEWREARGRPVRLLWLGMILIILAANLVGLGTAS-----
>C4CT55
------------------MA-----------------------------VFLGVIFHALG
GFASGSFYLPYKKVRG--------WAWESYW---LIGGLFSWLAAPLLL-----GSLTVP
NLFDVLAKSSSDTI--FWTYFWGVLWGFGGLTFGLAMRYLGLSLGMAVTLGLCAVFGTLV
PPIWQGQF--------GTLLGTTSGQVIMLGLAVCVLGISI-----CGIAGMMKER----
-------SLSDEQKK--------------A-VIT--------------------------
---------------EFDIRKGLMVAVFSGIMSACFSFGLTAGQPIADLA--VKNGTDP-
----LYMNNAALVIILLGGLTTNAIWTIYLNIR------NKTYTDY-----GN----MSA
PILTNIIFCAMAGFTWYFQFFFYGMGDSKMG-E--YRFSGWTLHMAFII--AFSSFWGL-
YLHEWRGANKPTMRTISLGITMVVLSTVIVGIGNYLAE---
>Q1C0W4
------------------MN--NA-------------------------IILGIIWHLVG
AASAACFYAPFKQVKK--------WSWETMW---SIGGLVSWLILPWTV-----SYLLLP
DFWQYYGSFSIATL--LPVFLFGAMWGIGNINYGLTMRYLGMSMGIGIAIGITLIIGTLM
TPILQGRF--------DVLLGTPGGRMTLLGVFVALIGVAI-----VSYAGLLKER----
-------AMGI--------------------QAE--------------------------
---------------EFNLKKGLILAVMCGIFSAGMSFAMDAAKPMHEAA--SALGINS-
----LYVALPSYVIIMGGGAIINLSYCFIRLAT------LKNLSVK--ADFSV----AKP
LLITNILFSALAGLMWYLQ-FFYAWGHAKIPQQ--YDYMSWMLHMSFYV--LCGGIVGL-
LLKEWKCSTKKPVAVLCIGCLVIILAANIVGLGMAA-----
>B7AMJ5
------------------MN-----------------------------TLIGLLIIAIG
SFGQSSSYVPINKVKG--------WSWESFW---LIQGVFAWLVFPLLG-----ALLAIP
AGSNLIELWGTGGA--LPAIVYGVLWGVGGLTFGLSMRYLGVALGQSIALGTCAGFGTLF
PALFAG-----------KDLLHGDGLMLLIGVCITLAGIAV-----IGYAGSLRSK----
-------NMSEEEKK--------------A-AVK--------------------------
---------------DFALTKGLLVALLAGVMSACFALGLDAGTPIKDAA--LAGGVAP-
----LYAGLPVIFLVTLGGFFTNAVYCIQQNVK------NKTGKEYLSV--------KGN
TFINNLLFCALAGVLWYSQFFGLEMGKSFLGGSPILLAFSWSILMSLNV--TFSNVWGI-
LLKEWKGCGSRTIGVLLLGLVILVTSIIVVAMAQA------
>B0NLR9
------------------MN-----------------------------TLIGLLIIAVG
SFGQSSSYVPINKVKG--------WSWENFW---LVQGIFAWLVFPLLG-----ALLAIP
ADGSLIELWGAGGA--LPAIIYGVLWGVGGLTFGLSMRYLGVALGQSIALGTCAGFGTLF
PALFAG-----------KDLLHGDGLMLLIGVCITLAGIAI-----IGYAGSLRSR----
-------NMSEEEKK--------------A-AVK--------------------------
---------------DFALTKGLLVALLAGVMSACFALGLDAGTPIKEAA--LAGGVAP-
----LYAGLPVIFLVTLGGFCTNAAYCIQQNIK------NRTGKEYLSV--------SGD
VLVNNVLFCALAGVLWYSQFFGLEMGKSFLGGSPILLAFSWSILMSLNV--TFSNVWGI-
LLKEWKGCGSRTIGVLILGLAVLIASIIVVAMAQA------
>B0GMC9
------------------MN--NA-------------------------IILGIIWHLVG
AASAACFYAPFKQVKK--------WSWETMW---SIGGLVSWLILPWTV-----SYLLLP
DFWQYYGSFSIATL--LPVFLFGAMWGIGNINYGLTMRYLGMSMGIGIAIGITLIIGTLM
TPILQGRF--------DVLLGTPGGRMTLLGVFVALIGVAI-----VSYAGLLKER----
-------AMGI--------------------QAE--------------------------
---------------EFNLKKGLILAVMCGIFSAGMSFAMDAAKPMHEAA--SALGINS-
----LYVALPSYVIIMGGGAIINLSYCFIRLAT------LKNLSVK--ADFSV----AKP
LLITNILFSALAGLMWYLQ-FFYAWGHAKIPQQ--YDYMSWMLHMSFYV--LCGGIVGL-
LLKEWKCSTKKPVAVLCIGCLVIILAANIVGLGMAA-----
>C4LCV4
------------------M---SA-------------------------IISGIGWHIVG
AASAASFYAPISKVKS--------WSWETTW---AFAGLFSWILLPWVV-----TSFLID
DFASFYSVVDSKAF--WGMFLFGAMWGVGNVNYGLTMRYLGMSLGIGIAIGVTLVVGTLM
PPIINGTF--------GTLITTTSGQITMGGILVALAGIAI-----VTYAGHQKEI----
-------ALGT--------------------TAQ--------------------------
---------------EFNLKKGLFLAVMCGIFSAGFAFGLEAATPIKDAS--LALGINP-
----LYAMLPSYGIIMGGGALVNLSYCFIRLAI------KPDLSIR--NDLSQ----PMT
GLLINGSLAALGGIMWYLQFFFYAWGEASIPEH--LSFANWMLHMSGYV--LCGGVVGL-
LLAEWKGVGSRPVRILCIGMLVIVGAANLVGLGMANA----
>B3JN48
------------------MN-----------------------------TLIGLLIIAIG
SFGQSSSYVPINKVKN--------WSWESFW---LVQGIFAWLVFPLLG-----ALLAIP
AGSTLTELWSSGGA--LPAIIYGILWGVGGLTFGLSMRYLGVALGQSISLGTCAAFGTLF
PALFGG-----------TDLFHGEGLMLLIGVCITLAGIAI-----IGYAGSLRSK----
-------NMSEEEKK--------------A-AVK--------------------------
---------------DFALTKGLLVALLAGIMSACFALGLDAGTPIKEAA--LEKGTDA-
----LYAGLPVIFLVTLGGFCTNAAYCIQQNLK------NQTGKEYFSV--------SKG
TFTNNILFCALAGVLWYSQFFGLEMGKSFLSDSPILLAFSWSILMSLNV--TFSNVWGI-
LLKEWKGCSAQTIGTLILGLAVLIASIIVVAMAQA------
>A4TRS5
------------------MN--NA-------------------------IILGIIWHLVG
AASAACFYAPFKQVKK--------WSWETMW---SIGGLVSWLILPWTV-----SYLLLP
DFWQYYGSFSIATL--LPVFLFGAMWGIGNINYGLTMRYLGMSMGIGIAIGITLIIGTLM
TPILQGRF--------DVLLGTPGGRMTLLGVFVALIGVAI-----VSYAGLLKER----
-------AMGI--------------------QAE--------------------------
---------------EFNLKKGLILAVMCGIFSAGMSFAMDAAKPMHEAA--SALGINS-
----LYVALPSYVIIMGGGAIINLSYCFIRLAT------LKNLSVK--ADFSV----AKP
LLITNILFSALAGLMWYLQFFFYAWGHAKIPQQ--YDYMSWMLHMSFYV--LCGGIVGL-
LLKEWKCSTKKPVAVLCIGCLVIILAANIVGLGMAA-----
>C5A075
------------------MS--NA-------------------------ITMGIFWHLIG
AASAACFYAPFKKVKK--------WSWETMW---SVGGIVSWIILPWAI-----SALLLP
NFWAYYSSFSLSTR--LPVFLFGAMWGIGNINYGLTMRYLGMSMGIGIAIGITLIVGTLM
TPIINGNF--------DVLISTEGGRMTLLGVLVALIGVGI-----VTRAGQLKER----
-------KMGI--------------------KAE--------------------------
---------------EFNLKKGLVLAVMCGIFSAGMSFAMNAAKPMHEAA--AALGVDP-
----LYVALPSYVVIMGGGAIINLGFCFIRLAK------VKDLSLK--ADFSL----AKS
LIIHNVLLSTLGGLMWYLQFFFYAWGHARIPAQ--YDYISWMLHMSFYV--LCGGIVGL-
VLKEWNNAGRRPVTVLSLGCVVIIVAANIVGIGMAN-----
>B3WKQ0
------------------MS--NA-------------------------ITMGIFWHLIG
AASAACFYAPFKKVKK--------WSWETMW---SVGGIVSWIILPWAI-----SALLLP
DFWAYYSSFSLSTL--LPVFLFGAMWGIGNINYGLTMRYLGLSMGIGIAIGITLIVGTLM
TPIINGNF--------DVLINTEGGRMMLLGVLVALIGVGI-----VTRAGQLKER----
-------KMGI--------------------KAE--------------------------
---------------EFNLKKGLVLAVMCGIFSAGMSFAMNAAKPMHEAA--AALGVDP-
----LYVALPSYVIIMGGGAIINLGFCFIRLAK------VKDLSLK--ADFSL----AKP
LIIHNVLLSALGGLMWYLQFFFYAWGHARIPAQ--YDYISWMLHMSFYV--LCGGIVGL-
VLKEWNNAGRRPVTVLSLGCVVIIVAANIVGIGMAN-----
>C1MFV8
------------------MS--NA-------------------------ITMGIFWHLIG
AASAACFYAPFKQVKH--------WSWETMW---SVGGIVSWIILPWTI-----SAMLLP
DFWAYFSSFSLSTL--APVFLFGAMWGIGNINYGLTMRYLGMSMGIGIAIGITLIVGTLM
TPIINGNF--------DVLINTSGGRMTLLGVLVALIGVGI-----VTRAGQLKER----
-------KMGI--------------------KAE--------------------------
---------------DFNLKKGLVLAVMCGIFSAGMSFAMNAAKPMHDAA--AALGVDP-
----LYVALPSYVVIMGGGALVNLGFCFIRLAK------VKNLSIK--ADFSL----AKP
LIITNVLLSALGGLMWYLQFFFYAWGHARIPAQ--YDYVSWMLHMSFYV--LCGGIVGL-
VLKEWKNAGRRPVSVLSLGCVVIIVAANIVGLGMAS-----
>Q65Q27
------------------MG--GS-------------------------ILLGIFWHFVG
ATSAACFYAPMKKVTN--------WSWETMW---AIAGIFSWILLPWGI-----SYWLLP
DFGSYYSFFGSDIL--LPVFLFGAMWGIGNIGYGLTMRYLGMSMGIGIAIGITLIVGTLM
TPIIQGRF--------GELLASTGGQMTLIGVVIAVVGVAV-----VSYAGLLKEK----
-------AIGV--------------------TAE--------------------------
---------------EFNLKKGLALAVMCGIFSAGMSFAMSAATPMHEEA--ARLGVDP-
----LYVALPSYVVIMGGGAIINLGFCIIRLIT------RPELSFK--ADMSV----VKG
LLISNILFSALGGIMWYFQFFFYAWGHANIPAN--YGFMSWMLHMSFYV--LCGGIVGL-
LLHEWKDTGKKPTRVLCIGCLIIVLAANIVGLGMAN-----
>B5QWY6
------------------MS--NA-------------------------ITMGIFWHLIG
AASAACFYAPFKQVKQ--------WSWETMW---SVGGIVSWLILPWAI-----SALLLP
DFWAYYGQFNLSTL--LPVFLFGAMWGIGNINYGLTMRYLGMSMGIGIAIGITLIVGTLM
TPIINGNF--------DVLIHTEGGRMTLLGVFVALIGVGI-----VTRAGQLKER----
-------KMGI--------------------KAE--------------------------
---------------EFNLKKGLLLAVMCGIFSAGMSFAMNAAKPMHEAA--AALGVDP-
----LYVALPSYVVIMGGGALVNLGFCFIRLAK------VQNLSIK--ADFSL----ARP
LIISNILLSALGGLMWYLQFFFYAWGHARIPAQ--YDYMSWMLHMSFYV--LCGGLVGL-
VLKEWKNAGRRPVAVLSLGCVVIIIAANIVGLGMAS-----
>B5NTQ8
------------------MS--NA-------------------------ITMGIFWHLIG
AASAACFYAPFKQVKQ--------WSWETMW---SVGGIVSWLILPWAI-----SALLLP
DFWAYYGQFNLSTL--LPVFLFGAMWGIGNINYGLTMRYLGMSMGIGIAIGITLIVGTLM
TPIINGNF--------DVLIHTEGGRMTLLGVFVALIGVGI-----VTRAGQLKER----
-------KMGI--------------------KAE--------------------------
---------------EFNLKKGLLLAVMCGIFSAGMSFAMNAAKPMHEAA--AALGVDP-
----LYVALPSYVVIMGGGALVNLGFCFIRLAK------VQNLSIK--ADFSL----ARP
LIISNILLSALGGLMWYLQFFFYAWGHARIPAQ--YDYMSWMLHMSFYV--LCGGLVGL-
VLKEWKNAGRRPVAVLSLGCVVIIIAANIVGLGMAS-----
>P27135
------------------MS--NA-------------------------ITMGIFWHLIG
AASAACFYAPFKQVKQ--------WSWETMW---SVGGIVSWLILPWTI-----SALLLP
DFWAYYGQFNLSTL--LPVFLFGAMWGIGNINYGLTMRYLGMSMGIGIAIGITLIVGTLM
TPIINGNF--------DVLIHTEGGRMTLLGVFVALIGVGI-----VTRAGQLKER----
-------KMGI--------------------KAE--------------------------
---------------EFNLKKGLLLAVMCGIFSAGMSFAMNAAKPMHEAA--AALGVDP-
----LYVALPSYVVIMGGGALVNLGFCFIRLAK------VQNLSIK--ADFSL----ARP
LIISNILLSALGGLMWYLQFFFYAWGHARIPAQ--YDYMSWMLHMSFYV--LCGGLVGL-
VLKEWKNAGRRPVAVLSLGCVVIIIAANIVGLGMAS-----
>C4WZK2
------------------MN--HA-------------------------ITMGIFWHLIG
AASAACFYAPFKKVKH--------WSWETMW---SVGGIVSWLILPWAI-----SATLLP
DFWAYYRSFSASTL--LPVFLFGAMWGIGNINYGLTMRYLGMSMGIGIAIGITLIVGTLM
TPIINGQF--------AVLMHTQGGQMTLLGVLVAVIGVGI-----VTRAGQLKER----
-------KMGI--------------------KAE--------------------------
---------------EFNLKKGLLLAVMCGIFSAGMSFAMNAAKPMHDAA--AALDVDP-
----LYAALPSYVVIMGGGALVNLGFCFIRLAK------VKNLSVK--ADFSL----AKP
LIISNLLLSALGGLMWYLQFFFYAWGHASIPAQ--YDYMSWMLHMSFYV--LCGGVVGL-
VLKEWNNAGRRPVSVLSLGCVVIIIAANIVGLGMAS-----
>B3XFJ8
------------------MS--NA-------------------------ITMGIFWHLIG
AASAACFYAPFKKVKK--------WSWETMW---SVGGIVSWIILPWAI-----SALLLP
NFWAYYSSFSLSTL--LPVFLFGAMWGIGNINYGLTMRYLGMSMGIGIAIGITLIVGTLM
TPIINGNF--------DVLLNTEGGRMTLLGVLVALIGVGI-----VTRAGQLKER----
-------KMGI--------------------KAE--------------------------
---------------EFNLKKGLVLAVMCGIFSAGMSFAMNAAKPMHEAA--AALGVDP-
----LYVALPSYVIIMGGGAIINLGFCFIRLAK------VKDLSLK--ADFSL----AKP
LIIHNVLLSALGGLMWYLQFFFYAWGHARIPAQ--YDYISWMLHMSFYV--LCGGIVGL-
VLKEWNNAGRRPVTVLSLGCVVIIVAANIVGIGMAN-----
>B1IVH1
------------------MS--NA-------------------------ITMGIFWHLIG
AASAACFYAPFKKVKK--------WSWETMW---SVGGIVSWIILPWAI-----SALLLP
NFWAYYSSFSLSTL--LPVFLFGAMWGIGNINYGLTMRYLGMSMGIGIAIGITLIVGTLM
TPIINGNF--------DVLISTEGGRMTLLGVLVALIGVGI-----VTRAGQLKER----
-------KMGI--------------------KAE--------------------------
---------------EFNLKKGLVLAVMCGIFSAGMSFAMNAAKPMHEAA--AALGVDP-
----LYVALPSYVVIMGGGAIINLGFCFIRLAK------VKDLSLK--ADFSL----AKS
LIIHNVLLSTLGGLMWYLQFFFYAWGHAPIPAQ--YDYISWMLHMSFYV--LCGGIVGL-
VLKEWNNAGRRPVTVLSLGCVVIIVAANIVGIGMAN-----
>C4H163
------------------MN--NA-------------------------IILGIIWHLVG
AASAACFYAPFKQVKK--------WSWETMW---SIGGLVSWLILPWTV-----SYLLLP
DFWQYYGSFSIATL--LPVFLFGAMWGIGNINYGLTMRYLGMSMGIGIAIGITLIIGTLM
TPILQGRF--------DVLLGTPGGRMTLLGVFVALIGVAI-----VSYAGLLKER----
-------AMGI--------------------QAE--------------------------
---------------EFNLKKGLILAVMCGIFSAGMSFAMDAAKPMHEAA--SALGINS-
----LYVALPSYVIIMGGGAIINLSYCFIRLAT------LKNLSVK--ADFSV----AKP
LLITNILFSALAGLMWYLQFFFYAWGHAKIPQQ--YDYMSWMLHMSFYV--LCGGIVGL-
LLKEWKCSTKKPVAVLCIGCLVIILAANIVGLGMAA-----
>B5Q540
------------------MS--NA-------------------------ITMGIFWHLIG
AASAACFYAPFKQVKQ--------WSWETMW---SVGGIVSWLILPWTI-----SALLLP
DFWAYYGQFNLSTL--LPVFLFGAMWGIGNINYGLTMRYLGMSMGIGIAIGITLIVGTLM
TPIINGNF--------DVLIHTEGGRMTLLGVFVALIGVGI-----VTRAGQLKER----
-------KMGI--------------------KAE--------------------------
---------------EFNLKKGLLLAVMCGIFSAGMSFAMNAAKPMHEAA--AALGVDP-
----LYVALPSYVVIMGGGALVNLGFCFIRLAK------VQNLSIK--ADFSL----ARP
LIISNILLSALGGLMWYLQFFFYAWGHARIPAQ--YDYMSWMLHMSFYV--LCGGLVGL-
VLKEWKNAGRRPVAVLSLGCVVIIIAANIVGLGMAS-----
>C4HQP8
------------------MN--NA-------------------------IILGIIWHLVG
AASAACFYAPFKQVKK--------WSWETMW---SIGGLVSWLILPWTV-----SYLLLP
DFWQYYGSFSIATL--LPVFLFGAMWGIGNINYGLTMRYLGMSMGIGIAIGITLIIGTLM
TPILQGRF--------DVLLGTPGGRMTLLGVFVALIGVAI-----VSYAGLLKER----
-------AMGI--------------------QAE--------------------------
---------------EFNLKKGLILAVMCGIFSAGMSFAMDAAKPMHEAA--SALGINS-
----LYVALPSYVIIMGGGAIINLSYCFIRLAT------LKNLSVK--ADFSV----AKP
LLITNILFSALAGLMWYLQFFFYAWGHAKIPQQ--YDYMSWMLHMSFYV--LCGGIVGL-
LLKEWKCSTKKPVAVLCIGCLVIILAANIVGLGMAA-----
>C4U868
------------------MN--NE-------------------------IILGIIWHLVG
AASAACFYAPFKKVKK--------WSWETMW---SIGGLVSWLILPWTV-----SYLLLP
DFWQYYGSFSIATL--LPVFLFGAMWGIGNINYGLTMRYLGMSMGIGIAIGITLIIGTLM
TPVLQGRF--------DVLIGTAGGRMTLLGVLVAVIGVAI-----VSYAGLLKER----
-------VMGI--------------------QAE--------------------------
---------------EFSLKKGLILAVMCGIFSAGMSFAMDAAKPMHEAA--SALGINS-
----LYVALPSYVIIMGGGAIINLSYCFIRLAS------LKNLSVK--ADFSI----AKP
LLITNILFSALGGLMWYLQFFFYAWGHAKIPPQ--YDYMSWMLHMSFYV--LCGGIVGL-
LLKEWKSPSRKPVTVLCIGCLVIILAANIVGLGMAA-----
>Q1CEB8
------------------MN--NA-------------------------IILGIIWHLVG
AASAACFYAPFKQVKK--------WSWETMW---SIGGLVSWLILPWTV-----SYLLLP
DFWQYYGSFSIATL--LPVFLFGAMWGIGNINYGLTMRYLGMSMGIGIAIGITLIIGTLM
TPILQGRF--------DVLLGTPGGRMTLLGVFVALIGVAI-----VSYAGLLKER----
-------AMGI--------------------QAE--------------------------
---------------EFNLKKGLILAVMCGIFSAGMSFAMDAAKPMHEAA--SALGINS-
----LYVALPSYVIIMGGGAIINLSYCFIRLAT------LKNLSVK--ADFSV----AKP
LLITNILFSALAGLMWYLQFFFYAWGHAKIPQQ--YDYMSWMLHMSFYV--LCGGIVGL-
LLKEWKCSTKKPVAVLCIGCLVIILAANIVGLGMAA-----
>B0H939
------------------MN--NA-------------------------IILGIIWHLVG
AASAACFYAPFKQVKK--------WSWETMW---SIGGLVSWLILPWTV-----SYLLLP
DFWQYYGSFSIATL--LPVFLFGAMWGIGNINYGLTMRYLGMSMGIGIAIGITLIIGTLM
TPILQGRF--------DVLLGTPGGRMTLLGVFVALIGVAI-----VSYAGLLKER----
-------AMGI--------------------QAE--------------------------
---------------EFNLKKGLILAVMCGIFSAGMSFAMDAAKPMHEAA--SALGINS-
----LYVALPSYVIIMGGGAIINLSYCFIRLAT------LKNLSVK--ADFSV----AKP
LLITNILFSALAGLMWYLQFFFYAWGHAKIPQQ--YDYMSWMLHMSFYV--LCGGIVGL-
LLKEWKCSTKKPVAVLCIGCLVIILAANIVGLGMAA-----
>Q8FBD6
------------------MS--NA-------------------------ITMGIFWHLIG
AASAACFYAPFKKVKK--------WSWETMW---SVGGIVSWIILPWAI-----SALLLP
NFWAYYSSFSLSTL--LPVFLFGAMWGIGNINYGLTMRYLGMSMGIGIAIGITLIVGTLM
TPIINGNF--------DVLINTEGGRMTLLGVLVALIGVGI-----VTRAGQLKER----
-------KMGI--------------------KAE--------------------------
---------------EFNLKKGLVLAVMCGIFSAGMSFAMNAAKPMHEAA--AALGVDP-
----LYVALPSYVVIMGGGAIINLGFCFIRLAK------VKDLSLK--ADFSL----AKP
LIIHNVLLSALGGLMWYLQFFFYAWGHARIPAQ--YDYISWMLHMSFYV--LCGGIVGL-
VLKEWNNAGRRPVTVLSLGCVVIIVAANIVGIGMAN-----
>Q31U82
------------------MS--NA-------------------------ITMGIFWHLIG
AASAACFYAPFKKVKK--------WSWETMW---SVGGIVSWIILPWAI-----SALLLP
NFWAYYSSFSLSTL--LPVFLFGAMWGIGNINYGLTMRYLGMSMGIGIAIGITLIVGTLM
TPIINGNF--------DVLLNTEGGRMTLLGVLVALIGVGI-----VTRAGQLKER----
-------KMGI--------------------KAE--------------------------
---------------EFNLKKGLVLAVMCGIFSAGMSFAMNAAKPMHEAA--AALGVDP-
----LYVALPSYVIIMGGGAIINLGFCFIRLAK------VKDLSLK--ADFSL----AKP
LIIHNVLLSALGGLMWYLQFFFYAWGHARIPAQ--YDYISWMLHMSFYV--LCGGIVGL-
VLKEWNNAGRRPVTVLSLGCVVIIVAANIVGIGMAN-----
>C4GY52
------------------MN--NA-------------------------IILGIIWHLVG
AASAACFYAPFKQVKK--------WSWETMW---SIGGLVSWLILPWTV-----SYLLLP
DFWQYYGSFSIATL--LPVFLFGAMWGIGNINYGLTMRYLGMSMGIGIAIGITLIIGTLM
TPILQGRF--------DVLLGTPGGRMTLLGVFVALIGVAI-----VSYAGLLKER----
-------AMGI--------------------QAE--------------------------
---------------EFNLKKGLILAVMCGIFSAGMSFAMDAAKPMHEAA--SALGINS-
----LYVALPSYVIIMGGGAIINLSYCFIRLAT------LKNLSVK--ADFSV----AKP
LLITNILFSALAGLMWYLQFFFYAWGHAKIPQQ--YDYMSWMLHMSFYV--LCGGIVGL-
LLKEWKCSTKKPVAVLCIGCLVIILAANIVGLGMAA-----
>A7ZUB9
------------------MS--NA-------------------------ITMGIFWHLIG
AASAACFYAPFKKVKK--------WSWETMW---SVGGIVSWIILPWAI-----SALLLP
DFWAYYSSFSLSTL--LPVFLFGAMWGIGNINYGLTMRYLGMSMGIGIAIGITLIVGTLM
TPIINGNF--------DVLINTEGGRMTLLGVLVALIGVGI-----VTRAGQLKER----
-------KMGI--------------------KAE--------------------------
---------------EFNLKKGLVLAVMCGIFSAGMSFAMNAAKPMHEAA--AALGVDP-
----LYVALPSYVIIMGGGAIINLGFCFIRLAK------VKDLSLK--ADFSL----AKP
LIIHNVLLSALGGLMWYLQFFFYAWGHARIPAQ--YDYISWMLHMSFYV--LCGGIVGL-
VLKEWNNAGRRPVTVLSLGCVVIIVAANIVGIGMAN-----
>B1JNC3
------------------MN--NA-------------------------IILGIIWHLVG
AASAACFYAPFKQVKK--------WSWETMW---SIGGLVSWLILPWTV-----SYLLLP
DFWQYYGSFSIATL--LPVFLFGAMWGIGNINYGLTMRYLGMSMGIGIAIGITLIIGTLM
TPILQGRF--------DVLLGTPGGRMTLLGVFVALIGVAI-----VSYAGLLKER----
-------AMGI--------------------QAE--------------------------
---------------EFNLKKGLILAVMCGIFSAGMSFAMDAAKPMHEAA--SALGINS-
----LYVALPSYVIIMGGGAIINLSYCFIRLAT------LKNLSVK--ADFSV----AKP
LLITNILFSALAGLMWYLQFFFYAWGHAKIPQQ--YDYMSWMLHMSFYV--LCGGIVGL-
LLKEWKCSTKKPVAVLCIGCLVIILAANIVGLGMAA-----
>B3I5Y2
------------------MS--NA-------------------------ITMGIFWHLIG
AASAACFYAPFKKVKK--------WSWETMW---SVGGIVSWIILPWAI-----SALLLP
DFWAYYSSFSLSTL--LPVFLFGAMWGIGNINYGLTMRYLGLSMGIGIAIGITLIVGTLM
TPIINGNF--------DVLINTEGGRMTLLGVLVALIGVGI-----VTRAGQLKER----
-------KMGI--------------------KAE--------------------------
---------------EFNLKKGLVLAVMCGIFSAGMSFAMNAAKPMHEAA--AALGVDP-
----LYVALPSYVIIMGGGAIINLGFCFIRLAK------VKDLSLK--ADFSL----AKP
LIIHNVLLSALGGLMWYLQFFFYAWGHARIPAQ--YDYISWMLHMSFYV--LCGGIVGL-
VLKEWNNAGRRPVTVLSLGCVVIIVAANIVGIGMAN-----
>B5NHD9
------------------MS--NA-------------------------ITMGIFWHLIG
AASAACFYAPFKQVKQ--------WSWETMW---SVGGIVSWLILPWTI-----SALLLP
DFWAYYGQFNLSTL--LPVFLFGAMWGIGNINYGLTMRYLGMSMGIGIAIGITLIVGTLM
TPIINGNF--------DVLIHTEGGRMTLLGVFVALIGVGI-----VTRAGQLKER----
-------KMGI--------------------KAE--------------------------
---------------EFNLKKGLLLAVMCGIFSAGMSFAMNAAKPMHEAA--AALGVDP-
----LYVALPSYVVIMGGGALVNLGFCFIRLAK------VQNLSIK--ADFSL----ARP
LIISNILLSALGGLMWYLQFFFYAWGHARIPAQ--YDYMSWMLHMSFYV--LCGGLVGL-
VLKEWKNAGRRPVAVLSLGCVVIIIAANIVGLGMAS-----
>A1AI84
------------------MS--NA-------------------------ITMGIFWHLIG
AASAACFYAPFKKVKK--------WSWETMW---SVGGIVSWIILPWAI-----SALLLP
NFWAYYSSFSLSTL--LPVFLFGAMWGIGNINYGLTMRYLGMSMGIGIAIGITLIVGTLM
TPIINGNF--------DVLINTEGGRMTLLGVLVALIGVGI-----VTRAGQLKER----
-------KMGI--------------------KAE--------------------------
---------------EFNLKKGLVLAVMCGIFSAGMSFAMNAAKPMHEAA--AALGVDP-
----LYVALPSYVVIMGGGAIINLGFCFIRLAK------VKDLSLK--ADFSL----AKP
LIIHNVLLSVLGGLMWYLQFFFYAWGHARIPAQ--YDYISWMLHMSFYV--LCGGIVGL-
VLKEWNNAGRRPVTVLSLGCVVIIVAANIVGIGMAN-----
>B5PJL0
------------------MS--NA-------------------------ITMGIFWHLIG
AASAACFYAPFKQVKQ--------WSWETMW---SVGGIVSWLILPWTI-----SALLLP
DFWAYYGQFNLSTL--LPVFLFGAMWGIGNINYGLTMRYLGMSMGIGIAIGITLIVGTLM
TPIINGNF--------DVLIHTEGGRMTLLGVFVALIGVGI-----VTRAGQLKER----
-------KMGI--------------------KAE--------------------------
---------------EFNLKKGLLLAVMCGIFSAGMSFAMNAAKPMHEAA--AALGVDP-
----LYVALPSYVVIMGGGALVNLGFCFIRLAK------VQNLSIK--ADFSL----ARP
LIISNILLSALGGLMWYLQFFFYAWGHARIPAQ--YDYMSWMLHMSFYV--LCGGLVGL-
VLKEWKNAGRRPVAVLSLGCVVIIIAANIVGLGMAS-----
>B0HVW2
------------------MN--NA-------------------------IILGIIWHLVG
AASAACFYAPFKQVKK--------WSWETMW---SIGGLVSWLILPWTV-----SYLLLP
DFWQYYGSFSIATL--LPVFLFGAMWGIGNINYGLTMRYLGMSMGIGIAIGITLIIGTLM
TPILQGRF--------DVLLGTPGGRMTLLGVFVALIGVAI-----VSYAGLLKER----
-------AMGI--------------------QAE--------------------------
---------------EFNLKKGLILAVMCGIFSAGMSFAMDAAKPMHEAA--SALGINS-
----LYVALPSYVIIMGGGAIINLSYCFIRLAT------LKNLSVK--ADFSV----AKP
LLITNILFSALAGLMWYLQFFFYAWGHAKIPQQ--YDYMSWMLHMSFYV--LCGGIVGL-
LLKEWKCSTKKPVAVLCIGCLVIILAANIVGLGMAA-----
>B4TBY5
------------------MS--NA-------------------------ITMGIFWHLIG
AASAACFYAPFKQVKQ--------WSWETMW---SVGGIVSWLILPWTI-----SALLLP
DFWAYYGQFNLSTL--LPVFLFGAMWGIGNINYGLTMRYLGMSMGIGIAIGITLIVGTLM
TPIINGNF--------DVLIHTEGGRMTLLGVFVALIGVGI-----VTRAGQLKER----
-------KMGI--------------------KAE--------------------------
---------------EFNLKKGLLLAVMCGIFSAGMSFAMNAAKPMHEAA--AALGVDP-
----LYVALPSYVVIMGGGALVNLGFCFIRLAK------VQNLSIK--ADFSL----ARP
LIISNILLSALGGLMWYLQFFFYAWGHARIPAQ--YDYMSWMLHMSFYV--LCGGLVGL-
VLKEWKNAGRRPVAVLSLGCVVIIIAANIVGLGMAS-----
>P27125
------------------MS--NA-------------------------ITMGIFWHLIG
AASAACFYAPFKKVKK--------WSWETMW---SVGGIVSWIILPWAI-----SALLLP
NFWAYYSSFSLSTR--LPVFLFGAMWGIGNINYGLTMRYLGMSMGIGIAIGITLIVGTLM
TPIINGNF--------DVLISTEGGRMTLLGVLVALIGVGI-----VTRAGQLKER----
-------KMGI--------------------KAE--------------------------
---------------EFNLKKGLVLAVMCGIFSAGMSFAMNAAKPMHEAA--AALGVDP-
----LYVALPSYVVIMGGGAIINLGFCFIRLAK------VKDLSLK--ADFSL----AKS
LIIHNVLLSTLGGLMWYLQFFFYAWGHARIPAQ--YDYISWMLHMSFYV--LCGGIVGL-
VLKEWNNAGRRPVTVLSLGCVVIIVAANIVGIGMAN-----
>A7FN78
------------------MN--NA-------------------------IILGIIWHLVG
AASAACFYAPFKQVKK--------WSWETMW---SIGGLVSWLILPWTV-----SYLLLP
DFWQYYGSFSIATL--LPVFLFGAMWGIGNINYGLTMRYLGMSMGIGIAIGITLIIGTLM
TPILQGRF--------DVLLGTPGGRMTLLGVFVALIGVAI-----VSYAGLLKER----
-------AMGI--------------------QAE--------------------------
---------------EFNLKKGLILAVMCGIFSAGMSFAMDAAKPMHEAA--SALGINS-
----LYVALPSYVIIMGGGAIINLSYCFIRLAT------LKNLSVK--ADFSV----AKP
LLITNILFSALAGLMWYLQFFFYAWGHAKIPQQ--YDYMSWMLHMSFYV--LCGGIVGL-
LLKEWKCSTKKPVAVLCIGCLVIILAANIVGLGMAA-----
>C1NGM5
------------------MS--NA-------------------------ITMGIFWHLIG
AASAACFYAPFKKVKK--------WSWETMW---SVGGIVSWIILPWAI-----SALLLP
NFWAYYSSFSLSTL--LPVFLFGAMWGIGNINYGLTMRYLGMSMGIGIAIGITLIVGTLM
TPIINGNF--------DVLISTEGGRMTLLGVLVALIGVGI-----VTRAGQLKER----
-------KMGI--------------------KAE--------------------------
---------------EFNLKKGLVLAVMCGIFSAGMSFAMNAAKPMHEAA--AALGVDP-
----LYVALPSYVVIMGGGAIINLGFCFIRLAK------VKDLSLK--ADFSL----AKS
LIIHNVLLSTLGGLMWYLQFFFYAWGHARIPAQ--YDYISWMLHMSFYV--LCGGIVGL-
VLKEWNNAGRRPVTVLSLGCVVIIVAANIVGIGMAN-----
>B4TPR1
------------------MS--NA-------------------------ITMGIFWHLIG
AASAACFYAPFKQVKQ--------WSWETMW---SVGGIVSWLILPWTI-----SALLLP
DFWAYYGQFNLSTL--LPVFLFGAMWGIGNINYGLTMRYLGMSMGIGIAIGITLIVGTLM
TPIINGNF--------DVLIHTEGGRMTLLGVFVALIGVGI-----VTRAGQLKER----
-------KMGI--------------------KAE--------------------------
---------------EFNLKKGLLLAVMCGIFSAGMSFAMNAAKPMHEAA--AALGVDP-
----LYVALPSYVVIMGGGALVNLGFCFIRLAK------VQNLSIK--ADFSL----ARP
LIISNILLSALGGLMWYLQFFFYAWGHARIPAQ--YDYMSWMLHMSFYV--LCGGLVGL-
VLKEWKNAGRRPVAVLSLGCVVIIIAANIVGLGMAS-----
>Q1R412
------------------MS--NA-------------------------ITMGIFWHLIG
AASAACFYAPFKKVKK--------WSWETMW---SVGGIVSWIILPWAI-----SALLLP
NFWAYYSSFSLSTL--LPVFLFGAMWGIGNINYGLTMRYLGMSMGIGIAIGITLIVGTLM
TPIINGNF--------DVLINTEGGRMTLLGVLVALIGVGI-----VTRAGQLKER----
-------KMGI--------------------KAE--------------------------
---------------EFNLKKGLVLAVMCGIFSAGMSFAMNAAKPMHEAA--AALGVDP-
----LYVALPSYVVIMGGGAIINLGFCFIRLAK------VKDLSLK--ADFSL----AKP
LIIHNVLLSALGGLMWYLQFFFYAWGHARIPAQ--YDYISWMLHMSFYV--LCGGIVGL-
VLKEWNNAGRRPVTVLSLGCVVIIVAANIVGIGMAN-----
>B2TVP9
------------------MS--NA-------------------------ITMGIFWHLIG
AASAACFYAPFKKVKK--------WSWETMW---SVGGIVSWIILPWAI-----SALLLP
NFWAYYSSFSLSTL--LPVFLFGAMWGIGNINYGLTMRYLGMSMGIGIAIGITLIVGTLM
TPIINGNF--------DVLLNTEGGRMTLLGVLVALIGVGI-----VTRAGQLKER----
-------KMGI--------------------KAE--------------------------
---------------EFNLKKGLVLAVMCGIFSAGMSFAMNAAKPMHEAA--AALGVDP-
----LYVALPSYVIIMGGGAIINLGFCFIRLAK------VKDLSLK--ADFSL----AKP
LIIHNVLLSALGGLMWYLQFFFYAWGHARIPAQ--YDYISWMLHMSFYV--LCGGIVGL-
VLKEWNNAGRRPVTVLSLGCVVIIVAANIVGIGMAN-----
>A8A711
------------------MS--NA-------------------------ITMGIFWHLIG
AASAACFYAPFKKVKK--------WSWETMW---SVGGIVSWIILPWAI-----SALLLP
NFWAYYSSFSLSTL--LPVFLFGAMCGIGNINYGLTMRYLGMSMGIGIAIGITLIVGTLM
TPIINGNF--------DVLISTEGGRMTLLGVLVALIGVGI-----VTRAGQLKER----
-------KMGI--------------------KAE--------------------------
---------------EFNLKKGLVLAVMCGIFSAGMSFAMNAAKPMHEAA--AALGVDP-
----LYVALPSYVVIMGGGAIINLGFCFIRLAK------VKDLSLK--ADFSL----AKS
LIIHNVLLSTLGGLMWYLQFFFYAWGHARIPAQ--YDYISWMLHMSFYV--LCGGIVGL-
VLKEWNNAGRRPVTVLSLGCVVIIVAANIVGIGMAN-----
>C0Q3L6
------------------MS--NA-------------------------ITMGIFWHLIG
AASAACFYAPFKQVKQ--------WSWETMW---SVGGIVSWLILPWTI-----SALLLP
DFWAYYGQFNLSTL--LPVFLFGAMWGIGNINYGLTMRYLGMSMGIGIAIGITLIVGTLM
TPIINGNF--------DVLIHTEGGRMTLLGVFVALIGVGI-----VTRAGQLKER----
-------KMGI--------------------KAE--------------------------
---------------EFNLKKGLLLAVMCGIFSAGMSFAMNAAKPMHEAA--AALGVDP-
----LYVALPSYVVIMGGGALVNLGFCFIRLAK------VQNLSIK--ADFSL----ARP
LIISNILLSALGGLMWYLQFFFYAWGHARIPAQ--YDYMSWMLHMSFYV--LCGGLVGL-
VLKEWKNAGRRPVAVLSLGCVVIIIAANIVGLGMAS-----
>Q8X3T0
------------------MS--NA-------------------------ITMGIFWHLIG
AASAACFYAPFKKVKK--------WSWETMW---SVGGIVSWIILPWAI-----SALLLP
NFWAYYSSFSLSTL--LPVFLFGAMWGIGNINYGLTMRYLGMSMGIGIAIGITLIVGTLM
TPIINGNF--------DVLINTEGGRMTLLGVLVALIGVGI-----VTRAGQLKER----
-------KMGI--------------------KAE--------------------------
---------------EFNLKKGLVLAVMCGIFSAGMSFAMNAAKPMHEAA--AALGVDP-
----LYVALPSYVVIMGGGAIINLGFCFIRLAK------VKDLSLK--ADFSL----AKP
LIIHNVLLSALGGLMWYLQFFFYAWGHARIPAQ--YDYISWMLHMSFYV--LCGGIVGL-
VLKEWNNAGRRPVTVLSLGCVVIIVAANIVGMGMAN-----
>A9MZD0
------------------MS--NA-------------------------ITMGIFWHLIG
AASAACFYAPFKQVKQ--------WSWETMW---SVGGIVSWLILPWTI-----SALLLP
DFWAYYGQFNLSTL--LPVFLFGAMWGIGNINYGLTMRYLGMSMGIGIAIGITLIVGTLM
TPIINGNF--------DVLIHTEGGRMTLLGVFVALIGVGI-----VTRAGQLKER----
-------KMGI--------------------KAE--------------------------
---------------EFNLKKGLLLAVMCGIFSAGMSFAMNAAKPMHEAA--AALGVDP-
----LYVALPSYVVIMGGGALVNLGFCFIRLAK------VQNLSIK--ADFSL----ARP
LIISNILLSALGGLMWYLQFFFYAWGHARIPAQ--YDYMSWMLHMSFYV--LCGGLVGL-
VLKEWKNAGRRPVAVLSLGCVVIIIAANIVGLGMAS-----
>A6TGB1
------------------MN--HA-------------------------ITMGIFWHLIG
AASAACFYAPFKKVKH--------WSWETMW---SVGGIVSWLILPWAI-----SATLLP
DFWAYYRSFSASTL--LPVFLFGAMWGIGNINYGLTMRYLGMSMGIGIAIGITLIVGTLM
TPIINGQF--------AVLMHTQGGQMTLLGVLVAVIGVGI-----VTRAGQLKER----
-------KMGI--------------------KAE--------------------------
---------------EFNLKKGLLLAVMCGIFSAGMSFAMNAAKPMHDAA--AALGVDP-
----LYAALPSYVVIMGGGALVNLGFCFIRLAK------VKNLSVK--ADFSL----AKP
LIISNLLLSALGGLMWYLQFFFYAWGHASIPAQ--YDYMSWMLHMSFYV--LCGGVVGL-
VLKEWNNAGRRPVSVLSLGCVVIIIAANIVGLGMAS-----
>Q66FF0
------------------MN--NA-------------------------IILGIIWHLVG
AASAACFYAPFKQVKK--------WSWETMW---SIGGLVSWLILPWTV-----SYLLLP
DFWQYYGSFSIATL--LPVFLFGAMWGIGNINYGLTMRYLGMSMGIGIAIGITLIIGTLM
TPILQGRF--------DVLLGTPGGRMTLLGVFVALIGVAI-----VSYAGLLKER----
-------AMGI--------------------QAE--------------------------
---------------EFNLKKGLILAVMCGIFSAGMSFAMDAAKPMHEAA--SALGINS-
----LYVALPSYVIIMGGGAIINLSYCFIRLAT------LKNLSVK--ADFSV----AKP
LLITNILFSALAGLMWYLQFFFYAWGHAKIPQQ--YDYMSWMLHMSFYV--LCGGIVGL-
LLKEWKCSTKKPVAVLCIGCLVIILAANIVGLGMAA-----
>B3HTT1
------------------MS--NA-------------------------ITMGIFWHLIG
AASAACFYAPFKKVKK--------WSWETMW---SVGGIVSWIILPWAI-----SALLLP
NFWAYYSSFSLSTL--LPVFLFGAMWGIGNINYGLTMRYLGMSMGIGIAIGITLIVGTLM
TPIINGNF--------DVLINTEGGRMTLLGVLVALIGVGI-----VTRAGQLKER----
-------KMGI--------------------KAE--------------------------
---------------EFNLKKGLVLAVMCGIFSAGMSFAMNAAKPMHEAA--AALGVDP-
----LYVALPSYVVIMGGGAIINLGFCFIRLAK------VKDLSLK--ADFSL----AKP
LIIHNVLLSALGGLMWYLQFFFYAWGHARIPAQ--YDYISWMLHMSFYV--LCGGIVGL-
VLKEWNNAGRRPVTVLSLGCVVIIVAANIVGIGMAN-----
>B5CFG6
------------------MS--NA-------------------------ITMGIFWHLIG
AASAACFYAPFKQVKQ--------WSWETMW---SVGGIVSWLILPWTI-----SALLLP
DFWAYYGQFNLSTL--LPVFLFGAMWGIGNINYGLTMRYLGMSMGIGIAIGITLIVGTLM
TPIINGNF--------DVLIHTEGGRMTLLGVFVALIGVGI-----VTRAGQLKER----
-------KMGI--------------------KAE--------------------------
---------------EFNLKKGLLLAVMCGIFSAGMSFAMNAAKPMHEAA--AALGVDP-
----LYVALPSYVVIMGGGALVNLGFCFIRLAK------VQNLSIK--ADFSL----ARP
LIISNILLSALGGLMWYLQFFFYAWGHARIPAQ--YDYMSWMLHMSFYV--LCGGLVGL-
VLKEWKNAGRRPVAVLSLGCVVIIIAANIVGLGMAS-----
>A9QYR5
------------------MN--NA-------------------------IILGIIWHLVG
AASAACFYAPFKQVKK--------WSWETMW---SIGGLVSWLILPWTV-----SYLLLP
DFWQYYGSFSIATL--LPVFLFGAMWGIGNINYGLTMRYLGMSMGIGIAIGITLIIGTLM
TPILQGRF--------DVLLGTPGGRMTLLGVFVALIGVAI-----VSYAGLLKER----
-------AMGI--------------------QAE--------------------------
---------------EFNLKKGLILAVMCGIFSAGMSFAMDAAKPMHEAA--SALGINS-
----LYVALPSYVIIMGGGAIINLSYCFIRLAT------LKNLSVK--ADFSV----AKP
LLITNILFSALAGLMWYLQFFFYAWGHAKIPQQ--YDYMSWMLHMSFYV--LCGGIVGL-
LLKEWKCSTKKPVAVLCIGCLVIILAANIVGLGMAA-----
>C1HT87
------------------MS--NA-------------------------ITMGIFWHLIG
AASAACFYAPFKKVKK--------WSWETMW---SVGGIVSWIILPWAI-----SALLLP
NFWAYYSSFSLSTL--LPVFLFGAMWGIGNINYGLTMRYLGMSMGIGIAIGITLIVGTLM
TPIINGNF--------DVLINTEGGRMTLLGVLVALIGVGI-----VTRAGQLKER----
-------KMGI--------------------KAE--------------------------
---------------EFNLKKGLVLAVMCGIFSAGMSFAMNAAKPMHEAA--AALGVDP-
----LYVALPSYVVIMGGGAIINLGFCFIRLAK------VKDLSLK--ADFSL----AKP
LIIHNVLLSALGGLMWYLQFFFYDWGHARIPAQ--YDYISWMLHMSFYV--LCGGIVGL-
VLKEWNNAGRRPVTVLSLGCVVIIVAANIVGIGMAN-----
>B5RFC1
------------------MS--NA-------------------------ITMGIFWHLIG
AASAACFYAPFKQVKQ--------WSWETMW---SVGGIVSWLILPWAI-----SALLLP
DFWAYYGQFNLSTL--LPVFLFGAMWGIGNINYGLTMRYLGMSMGIGIAIGITLIVGTLM
TPIINGNF--------DVLIHTEGGRMTLLGVFVALIGVGI-----VTRAGQLKER----
-------KMGI--------------------KAE--------------------------
---------------EFNLKKGLLLAVMCGIFSAGMSFAMNAAKPMHEAA--AALGVDP-
----LYVALPSYVVIMGGGALVNLGFCFIRLAK------VQNLSIK--ADFSL----SRP
LIISNILLSALGGLMWYLQFFFYAWGHARIPAQ--YDYMSWMLHMSFYV--LCGGLVGL-
VLKEWKNAGRRPVAVLSLGCVVIIIAANIVGLGMTS-----
>A4WG89
------------------MN--HA-------------------------ITMGIFWHLIG
AASAACFYAPFKKVKH--------WSWETMW---SVGGTVSWLILPWTI-----SAILLP
DFWAYFTSFNASTL--LPVFLFGAMWGIGNINYGLTMRYLGMSMGIGIAIGITLIVGTLM
TPILNGNF--------DVLINTHGGRMTLLGVLVAVIGVGI-----VTRAGQLKER----
-------KMGI--------------------TAE--------------------------
---------------DFNLRKGLVLAVMCGIFSAGMSFAMNAAKPMHEAA--AALGVDP-
----LYVALPSYVVIMGGGALVNLGFCFIRLAK------VKNLSVK--ADFSL----AKP
LIVTNVLLSALGGLMWYLQFFFYAWGHASIPSQ--YDYMSWMLHMSFYV--LCGGMVGL-
VLKEWNNAGRRPVGVLSLGCVVIIIAANIVGLGMAS-----
>B5BJH0
------------------MS--NA-------------------------ITMGIFWHLIG
AASAACFYAPFKQVKQ--------WSWETMW---SVGGIVSWLILPWTI-----SALLLP
DFWAYYGQFNLSTL--LPVFLFGAMWGIGNINYGLTMRYLGMSMGIGIAIGITLIVGTLM
TPIINGNF--------DVLIHTEGGRMTLLGVFVALIGVGI-----VTRAGQLKER----
-------KMGI--------------------KAE--------------------------
---------------EFNLKKGLLLAVICGIFSAGMSFAMNAAKPMHEAA--AALGVDP-
----LYVALPSYVVIMGGGALVNLGFCFIRLAK------VQNLSIK--ADFSL----ARP
LIISNILLSALGGLMWYLQFFFYAWGHARIPAQ--YDYMSWMLHMSFYV--LCGGLVGL-
VLKEWKNAGRRPVAVLSLGCVVIIIAANIVGLGMAS-----
>B1XB74
------------------MS--NA-------------------------ITMGIFWHLIG
AASAACFYAPFKKVKK--------WSWETMW---SVGGIVSWIILPWAI-----SALLLP
NFWAYYSSFSLSTR--LPVFLFGAMWGIGNINYGLTMRYLGMSMGIGIAIGITLIVGTLM
TPIINGNF--------DVLISTEGGRMTLLGVLVALIGVGI-----VTRAGQLKER----
-------KMGI--------------------KAE--------------------------
---------------EFNLKKGLVLAVMCGIFSAGMSFAMNAAKPMHEAA--AALGVDP-
----LYVALPSYVVIMGGGAIINLGFCFIRLAK------VKDLSLK--ADFSL----AKS
LIIHNVLLSTLGGLMWYLQFFFYAWGHARIPAQ--YDYISWMLHMSFYV--LCGGIVGL-
VLKEWNNAGRRPVTVLSLGCVVIIVAANIVGIGMAN-----
>A8AL22
------------------MS--NA-------------------------ITMGIFWHLIG
AASAACFYAPFKQVKQ--------WSWETMW---SIGGIVSWLILPWTI-----SALLLP
DFWAYYSSFNLSTL--LPVFLFGAMWGIGNINYGLTMRYLGMSMGIGIAIGITLIVGTLM
TPIINGNF--------DVLINTEGGRMTLLGVLVALIGVGI-----VTRAGQLKER----
-------KMGI--------------------TAE--------------------------
---------------EFNLKKGLLLAVMCGIFSAGMSFAMNAAKPMHEAA--AALGVDP-
----LYVALPSYVVIMGGGALINLGFCFVRLAK------VKNLSIK--ADFSL----AKS
MIITNILLSALGGLMWYLQFFFYAWGHARIPPQ--YDYISWMLHMSFYV--LCGGIVGL-
VLKEWKNAGRRPVSVLSLGCVVIIIAANIVGMGMAS-----
>B6I4Q0
------------------MS--NA-------------------------ITMGIFWHLIG
AASAACFYAPFKKVKK--------WSWETMW---SVGGIVSWIILPWAI-----SALLLP
DFWAYYSSFSLSTL--LPVFLFGAMWGIGNINYGLTMRYLGMSMGIGIAIGITLIVGTLM
TPIINGNF--------DVLINTEGGRMTLLGVLVALIGVGI-----VTRAGQLKER----
-------KMGI--------------------KAE--------------------------
---------------EFNLKKGLVLAVMCGIFSAGMSFAMNAAKPMHEAA--AALGVDP-
----LYVALPSYVIIMGGGAIINLGFCFIRLAK------VKDLSLK--ADFSL----AKP
LIIHNVLLSALGGLMWYLQFFFYAWGHARIPAQ--YDYISWMLHMSFYV--LCGGIVGL-
VLKEWNNAGRRPVTVLSLGCVVIIVAANIVGIGMAN-----
>B5F0N1
------------------MS--NA-------------------------ITMGIFWHLIG
AASAACFYAPFKQVKQ--------WSWETMW---SVGGIVSWLILPWTI-----SALLLP
DFWAYYGQFNLSTL--LPVFLFGAMWGIGNINYGLTMRYLGMSMGIGIAIGITLIVGTLM
TPIINGNF--------DVLIHTEGGRMTLLGVFVALIGVGI-----VTRAGQLKER----
-------KMGI--------------------KAE--------------------------
---------------EFNLKKGLLLAVMCGIFSAGMSFAMNAAKPMHEAA--AALGVDP-
----LYVALPSYVVIMGGGALVNLGFCFIRLAK------VQNLSIK--ADFSL----ARP
LIISNILLSALGGLMWYLQFFFYAWGHARIPAQ--YDYMSWMLHMSFYV--LCGGLVGL-
VLKEWKNAGRRPVAVLSLGCVVIIIAANIVGLGMAS-----
>B4AAV8
------------------MS--NA-------------------------ITMGIFWHLIG
AASAACFYAPFKQVKQ--------WSWETMW---SVGGIVSWLILPWTI-----SALLLP
DFWAYYGQFNLSTL--LPVFLFGAMWGIGNINYGLTMRYLGMSMGIGIAIGITLIVGTLM
TPIINGNF--------DVLIHTEGGRMTLLGVFVALIGVGI-----VTRAGQLKER----
-------KMGI--------------------KAE--------------------------
---------------EFNLKKGLLLAVMCGIFSAGMSFAMNAAKPMHEAA--AALGVDP-
----LYVALPSYVVIMGGGALVNLGFCFIRLAK------VQNLSIK--ADFSL----ARP
LIISNILLSALGGLMWYLQFFFYAWGHARIPAQ--YDYMSWMLHMSFYV--LCGGLVGL-
VLKEWKNAGRRPVAVLSLGCVVIIIAANIVGLGMAS-----
>B7LVD6
------------------MS--NA-------------------------ITMGILWHLIG
AASAACFYAPFKQVKK--------WSWETMW---SVGGVVSWIILPWLI-----SALLLP
DFWAYYSSFSLSTL--LPVFLFGAMWGIGNINYGLTMRYLGMSMGIGIAIGITLIVGTLM
TPIINGNF--------DVLINTEGGRMTLLGVLVALIGVGI-----VTRAGQLKER----
-------KMGI--------------------KAE--------------------------
---------------EFNLKKGLVLAVMCGIFSAGMSFAMNAAKPMHEAA--AALGVDP-
----LYVALPSYVVIMGGGAIINLGFCFIRLAK------VKDLSLK--ADFSL----AKP
LIIQNVLLSALGGLMWYLQFFFYAWGHARIPAQ--YDYISWMLHMSFYV--LCGGIVGL-
VLKEWKDAGRRPISVLSLGCVVIIIAANIVGMGMAS-----
>Q3YV70
------------------MS--NA-------------------------ITMGIFWHLIG
AASAACFYAPFKKVKK--------WSWETMW---SVGGIVSWIILPWTI-----SALLLP
DFWAYYSSFSLSTL--LPVFLFGAMWGIGNINYGLTMRYLGMSMGIGIAIGITLIVGTLM
TPIINGNF--------DVLINTEGGRMTLLGVLVALIGVGI-----VTRAGQLKER----
-------KMGI--------------------KAE--------------------------
---------------EFNLKKGLVLAVMCGIFSAGMSFAMNAAKPMHEAA--AALGVDP-
----LYVALPSYVVIMGGGAIINLGFCFIRLAK------VKDLSLK--ADFSL----AKP
LIIHNVLLSALGGLMWYLQFFFYAWGHARIPAQ--YDYISWMLHMSFYV--LCGGIVGL-
VLKEWNNTGRRPVTVLSLGCVVIIVAANIVGIGMAN-----
>B5FPP7
------------------MS--NA-------------------------ITMGIFWHLIG
AASAACFYAPFKQVKQ--------WSWETMW---SVGGIVSWLILPWAI-----SALLLP
DFWAYYGQFNLSTL--LPVFLFGAMWGIGNINYGLTMRYLGMSMGIGIAIGITLIVGTLM
TPIINGNF--------DVLIHTEGGRMTLLGVFVALIGVGI-----VTRAGQLKER----
-------KMGI--------------------KAE--------------------------
---------------EFNLKKGLLLAVMCGIFSAGMSFAMNAAKPMHEAA--AALGVDP-
----LYVALPSYVVIMGGGALVNLGFCFIRLAK------VQNLSIK--ADFSL----ARP
LIISNILLSALGGLMWYLQFFFYAWGHARIPAQ--YDYMSWMLHMSFYV--LCGGLVGL-
VLKEWKNAGRRPVAVLSLGCVVIIIAANIVGLGMAS-----
>B7MI40
------------------MS--NA-------------------------ITMGIFWHLIG
AASAACFYAPFKKVKK--------WSWETMW---SVGGIVSWIILPWAI-----SALLLP
NFWAYYSSFSLSTL--LPVFLFGAMWGIGNINYGLTMRYLGMSMGIGIAIGITLIVGTLM
TPIINGNF--------DVLINTEGGRMTLLGVLVALIGVGI-----VTRAGQLKER----
-------KMGI--------------------KAE--------------------------
---------------EFNLKKGLVLAVMCGIFSAGMSFAMNAAKPMHEAA--AALGVDP-
----LYVALPSYVVIMGGGAIINLGFCFIRLAK------VKDLSLK--ADFSL----AKP
LIIHNVLLSALGGLMWYLQFFFYAWGHARIPAQ--YDYISWMLHMSFYV--LCGGIVGL-
VLKEWNNAGRRPVTVLSLGCVVIIVAANIVGIGMAN-----
>C4W205
------------------MS--NA-------------------------ITMGIFWHLIG
AASAACFYAPFKKVKK--------WSWETMW---SVGGIVSWIILPWAI-----SALLLP
NFWAYYSSFSLSTL--LPVFLFGAMWGIGNINYGLTMRYLGMSMGIGIAIGITLIVGTLM
TPIINGNF--------DVLLNTEGGRMTLLGVLVALIGVGI-----VTRAGQLKER----
-------KMGI--------------------KAE--------------------------
---------------EFNLKKGLVLAVMCGIFSAGMSFAMNAAKPMHEAA--AALGVDP-
----LYVALPSYVIIMGGGAIINLGFCFIRLAK------VKDLSLK--ADFSL----AKP
LIIHNVLLSALGGLMWYLQFFFYAWGHARIPAQ--YDYISWMLHMSFYV--LCGGIVGL-
VLKEWNNAGRRPVTVLSLGCVVIIVAANIVGIGMAN-----
>A7ML63
------------------MS--NA-------------------------ITMGILWHLIG
AASAACFYAPFKKVRH--------WSWETMW---SVGGVVSWLILPWVV-----SALLLP
DFWAYYRSFSAATL--LPVFLFGAMWGIGNINYGLTMRYLGMSMGIGIAIGITLIVGTLM
TPLLNGKF--------GVLVGTAGGRMTLLGVFVALVGVAI-----VTRAGQLKER----
-------QMGI--------------------KAE--------------------------
---------------EFNLKKGLVLAVLCGVFSAGMSFAMDAAKPMHEAA--AALGVDP-
----LYVALPSYVVIMGGGALINLGFCFIRLAK------VKNLSIK--ADFSL----AKP
LLISNVLLSALGGLMWYLQFFFYAWGHARIPAQ--YDYISWMLHMSFYV--LCGGIVGL-
LLREWKTAGRRPVSVLSLGCVVIIVAANIVGLGMATN----
>B7M6V9
------------------MS--NA-------------------------ITMGIFWHLIG
AASAACFYAPFKKVKK--------WSWETMW---SVGGIVSWIILPWAI-----SALLLP
NFWAYYSSFSLSTL--LPVFLFGAMWGIGNINYGLTMRYLGMSMGIGIAIGITLIVGTLM
TPIINGNF--------DVLINTEGGRMTLLGVLVALIGVGI-----VTRAGQLKER----
-------KMGI--------------------KAE--------------------------
---------------EFNLKKGLVLAVMCGIFSAGMSFAMNAAKPMHEAA--AALGVDP-
----LYVALPSYVIIMGGGAIINLGFCFIRLAK------VKDLSLK--ADFSL----AKP
LITHNVLLSALGGLMWYLQFFFYAWGHARIPAQ--YDYISWMLHMSFYV--LCGGIVGL-
VLKEWNNAGRRPVTVLSLGCVVIIVAANIVGIGMAN-----
>B7NU99
------------------MS--NA-------------------------ITMGIFWHLIG
AASAACFYAPFKKVKK--------WSWETMW---SVGGIVSWIILPWAI-----SALLLP
NFWAYYSSFSLSTL--LPVFLFGAMWGIGNINYGLTMRYLGMSMGIGIAIGITLIVGTLM
TPIINGNF--------DVLINTEGGRMTLLGVLVALIGVGI-----VTRAGQLKER----
-------KMGI--------------------KAE--------------------------
---------------EFNLKKGLVLAVMCGIFSAGMSFAMNAAKPMHEAA--AALGVDP-
----LYVALPSYVVIMGGGAIINLGFCFIRLAK------VKDLSLK--ADFSL----AKP
LIIHNVLLSALGGLMWYLQFFFYAWGHARIPAQ--YDYISWMLHMSFYV--LCGGIVGL-
VLKEWNNAGRRPVTVLSLGCVVIIVAANIVGMGMAN-----
>B7UNM8
------------------MS--NA-------------------------ITMGIFWHLIG
AASAACFYAPFKKVKK--------WSWETMW---SVGGIVSWIILPWAI-----SALLLP
NFWAYYSSFSLSTL--LPVFLFGAMWGIGNINYGLTMRYLGMSMGIGIAIGITLIVGTLM
TPIINGNF--------DVLINTEGGRMTLLGVLVALIGVGI-----VTRAGQLKER----
-------KMGI--------------------KAE--------------------------
---------------EFNLKKGLVLAVMCGIFSAGMSFAMNAAKPMHEAA--AALGVDP-
----LYVALPSYVVIMGGGAIINLGFCFIRLAK------VKDLSLK--ADFSL----AKP
LIIHNVLLSALGGLMWYLQFFFYAWGHARIPAQ--YDYISWMLHMSFYV--LCGGIVGL-
VLKEWNNAGRRPVTVLSLGCVVIIVAANIVGIGMAN-----
>B0GNT2
------------------MN--NA-------------------------IILGIIWHLVG
AASAACFYAPFKQVKK--------WSWETMW---SIGGLVSWLILPWTV-----SYLLLP
DFWQYYGSFSIATL--LPVFLFGAMWGIGNINYGLTMRYLGMSMGIGIAIGITLIIGTLM
TPILQGRF--------DVLLGTPGGRMTLLGVFVALIGVAI-----VSYAGLLKER----
-------AMGI--------------------QAE--------------------------
---------------EFNLKKGLILAVMCGIFSAGMSFAMDAAKPMHEAA--SALGINS-
----LYVALPSYVIIMGGGAIINLSYCFIRLAT------LKNLSVK--ADFSV----AKP
LLITNILFSALAGLMWYLQFFFYAWGHAKIPQQ--YDYMSWMLHMSFYV--LCGGIVGL-
LLKEWKCSTKKPVAVLCIGCLVIILAANIVGLGMAA-----
>B0HLW7
------------------MN--NA-------------------------IILGIIWHLVG
AASAACFYAPFKQVKK--------WSWETMW---SIGGLVSWLILPWTV-----SYLLLP
DFWQYYGSFSIATL--LPVFLFGAMWGIGNINYGLTMRYLGMSMGIGIAIGITLIIGTLM
TPILQGRF--------DVLLGTPGGRMTLLGVFVALIGVAI-----VSYAGLLKER----
-------AMGI--------------------QAE--------------------------
---------------EFNLKKGLILAVMCGIFSAGMSFAMDAAKPMHEAA--SALGINS-
----LYVALPSYVIIMGGGAIINLSYCFIRLAT------LKNLSVK--ADFSV----AKP
LLITNILFSALAGLMWYLQFFFYAWGHAKIPQQ--YDYMSWMLHMSFYV--LCGGIVGL-
LLKEWKCSTKKPVAVLCIGCLVIILAANIVGLGMAA-----
>Q32A72
------------------MS--NA-------------------------ITMGIFWHLIG
AASAACFYAPFKKVKK--------WSWETMW---SVGGIVSWIILPWAI-----SALLLP
NFWAYYSSFSLSTL--LPVFLFGAMWGIGNINYGLTMRYLGMSMGIGIAIGITLIVGTLM
TPIINGNF--------DVLISTEGGRMTLLGVLVALIGVGI-----VTRAGQLKER----
-------KMGI--------------------KAE--------------------------
---------------EFNLKKGLVLAVMCGIFSAGMSFAMNAAKPMYEAA--AALGVDP-
----LYVALPSYVVIMGGGAIINLGFCFIRLAK------VKDLSLK--VDFSL----EKP
LIIHNVLLSALGGLMWYLQFFFYAWGHARIPAQ--YDYISWMLHMSFYV--LCGGIVGL-
VLKEWNNAGRRPVTVLSLGCVVIIVAANIVGIGMAN-----
>C4HIG2
------------------MN--NA-------------------------IILGIIWHLVG
AASAACFYAPFKQVKK--------WSWETMW---SIGGLVSWLILPWTV-----SYLLLP
DFWQYYGSFSIATL--LPVFLFGAMWGIGNINYGLTMRYLGMSMGIGIAIGITLIIGTLM
TPILQGRF--------DVLLGTPGGRMTLLGVFVALIGVAI-----VSYAGLLKER----
-------AMGI--------------------QAE--------------------------
---------------EFNLKKGLILAVMCGIFSAGMSFAMDAAKPMHEAA--SALGINS-
----LYVALPSYVIIMGGGAIINLSYCFIRLAT------LKNLSVK--ADFSV----AKP
LLITNILFSALAGLMWYLQFFFYAWGHAKIPQQ--YDYMSWMLHMSFYV--LCGGIVGL-
LLKEWKCSTKKPVAVLCIGCLVIILAANIVGLGMAA-----
>C4SIS9
------------------MN--NA-------------------------IILGIIWHLVG
AASAACFYAPFKQVKK--------WSWETMW---SIGGLVSWLILPWTV-----SYLLLP
DFWQYYGSFSIATL--LPVFLFGAMWGIGNINYGLTMRYLGMSMGIGIAIGITLIIGTLM
TPILQGRF--------DVLFGTAGGRMTLLGVFVALIGVAT-----VSYAGLLKER----
-------AMGI--------------------QAE--------------------------
---------------EFNLKKGLILAVMCGIFSAGMSFAMDAAKPMHEAA--SALGINP-
----LYVALPSYVIIMGGGALINLSYCFIRLAT------LKNLSVK--ADFSI----AKP
LLITNILFSALAGLMWYLQFFFYAWGHAKIPQQ--YDYMSWMLHMSFYV--LCGGIVGL-
LLKEWKCSTRKPVTVLCIGCLVIILAANIVGLGMAA-----
>B6FGF4
------------------MN--HA-------------------------ITMGIFWHLIG
AASAACFYAPFKKVKH--------WSWETMW---SVGGTVSWLILPWTI-----SAMLLP
DFWCYFSSFSASTL--LPVFLFGAMWGIGNINYGLTMRYLGMSMGIGIAIGITLIVGTLM
TPILNGNF--------DVLINTEGGRMTLLGVLVAVIGVGI-----VTRAGQLKER----
-------KMGI--------------------KAE--------------------------
---------------DFNLKKGLLLAVMCGIFSAGMSFAMNAAKPMHEAA--AALGVDP-
----LYVALPSYVVIMGGGALVNLGFCFIRLAK------VKNLSVK--ADFSL----AKP
LIVTNVLLSALGGLMWYLQFFFYAWGHASIPAQ--YDYMSWMLHMSFYV--LCGGLVGL-
VLKEWNNAGRRPVGVLSLGCVVIIIAANIVGLGMAN-----
>B7L9F9
------------------MS--NA-------------------------ITMGIFWHLIG
AASAACFYAPFKKVKK--------WSWETMW---SVGGIVSWIILPWAI-----SALLLP
NFWAYYSSFSLSTL--LPVFLFGAMWGIGNINYGLTMRYLGMSMGIGIAIGITLIVGTLM
TPIINGNF--------DVLINTEGGRMTLLGVLVALIGVGI-----VTRAGQLKER----
-------KMGI--------------------KAE--------------------------
---------------EFNLKKGLVLAVMCGIFSAGMSFAMNAAKPMHEAA--AALGVDP-
----LYVALPSYVIIMGGGAIINLGFCFIRLAK------VKDLSLK--ADFSL----AKP
LITHNVLLSALGGLMWYLQFFFYAWGHARIPAQ--YDYISWMLHMSFYV--LCGGIVGL-
VLKEWNNAGRRPVTVLSLGCVVIIVAANIVGIGMAN-----
>Q83PD8
------------------MS--NA-------------------------ITMGIFWHLIG
AASAACFYAPFKKVKK--------WSWETMW---SVGGIVSWIILPWAI-----SALLLP
DFWAYYSSFSLSTL--LPVFLFGAMWGIGNINYGLTMRYLGMSMGIGIAIGITLIVGTLM
TPIINGNF--------DVLINTEGGRMTLLGVLVALIGVGI-----VTRAGQLKER----
-------KMGI--------------------KAE--------------------------
---------------EFNLKKGLVLAVMCGIFSAGMSFAMNAAKPMHEAA--AALGVDP-
----LYVALPSYVVIMGGGAIINLGFCFIRLAK------VKDLSLK--ADFSL----AKP
LIIHNVLLSALGGLMWYLQFFFYAWGHARIPAQ--YDYISWMLHMSFYV--LCGGIVGL-
VLKEWNNTGRRPVTVLSLGCVVIIVAANIVGIGMAN-----
>B3X1L1
------------------MS--NA-------------------------ITMGIFWHLIG
AASAACFYAPFKKVKK--------WSWETMW---SVGGIVSWIILPWAI-----SALLLP
DFWAYYSSFSLSTL--LPVFLFGAMWGIGNINYGLTMRYLGMSMGIGIAIGITLIVGTLM
TPIINGNF--------DVLINTEGERMTLLGVLVALIGVGI-----VTRAGQLKER----
-------KMGI--------------------KAE--------------------------
---------------EFNLKKGLVLAVMCGIFSAGMSFAMNAAKPMHEAA--AALGVDP-
----LYVALPSYVIIMGGGAIINLGFCFIRLAK------VKDLSLK--ADFSL----AKP
LIIHNVLFSALGGLMWYLQFFFYAWGHARIPAQ--YDYISWMLHMSFYV--LCGGIVGL-
VLKEWNNAGRRPVTVLSLGCVVIIVAANIVGIGMAN-----
>C2BC55
------------------MS--NA-------------------------ITMGIFWHLIG
AASAACFYAPFKQVKH--------WSWETMW---SVGGIVSWLILPWTI-----SAMLLP
NFWAYFSSFSFSTL--APVFLFGAMWGIGNINYGLTMRYLGMSMGIGIAIGITLIVGTLM
TPIINGNF--------DVLISTTGGRMTLLGVLVALIGVGI-----VTRAGQLKER----
-------KMGI--------------------KAE--------------------------
---------------EFNLKKGLVLAVMCGIFSAGMSFAMNAAKPMHDAA--AALGVDP-
----LYVALPSYVVIMGGGALVNLGFCFIRLAK------VKDLSLK--ADFSL----AKP
LIVTNVLLSALGGLMWYLQFFFYAWGHARIPAQ--YDYVSWMLHMSFYV--LCGGIVGL-
VLKEWKNAGRRPVSVLSLGCVVIIVAANIVGLGMAS-----
>B4SZZ5
------------------MS--NA-------------------------ITMGIFWHLIG
AASAACFYAPFKQVKQ--------WSWETMW---SVGGIVSWLILPWTI-----SALLLP
DFWAYYGQFNLSTL--LPVFLFGAMWGIGNINYGLTMRYLGMSMGIGIAIGITLIVGTLM
TPIINGNF--------DVLIHTEGGRMTLLGVFVALIGVGI-----VTRAGQLKER----
-------KMGI--------------------KAE--------------------------
---------------EFNLKKGLLLAVMCGIFSAGMSFAMNAAKPMHEAA--AALGVDP-
----LYVALPSYVVIMGGGALVNLGFCFIRLAK------VQNLSIK--ADFSL----ARP
LIISNILLSALGGLMWYLQFFFYAWGHARIPAQ--YDYMSWMLHMSFYV--LCGGLVGL-
VLKEWKNAGRRPVAVLSLGCVVIIIAANIVGLGMAS-----
>B3IHB5
------------------MS--NA-------------------------ITMGIFWHLIG
AASAACFYAPFKKVKK--------WSWETMW---SVGGIVSWIILPWAI-----SALLLP
DFWAYYSSFSLSTL--LPVFLFGAMWGIGNINYGLTMRYLGMSMGIGIAIGITLIVGTLM
TPIINGNF--------DVLINTEGGRMTLLGVLVALIGVGI-----VTRAGQLKER----
-------KMGI--------------------KAE--------------------------
---------------EFNLKKGLVLAVMCGIFSAGMSFAMNAAKPMHEAA--AALGVDP-
----LYVALPSYVIIMGGGAIINLGFCFIRLAK------VKDLSLK--ADFSL----AKP
LITHNVLLSALGGLMWYLQFFFYAWGHARIPAQ--YDYISWMLHMSFYV--LCGGIVGL-
VLKEWNNAGRRPVTVLSLGCVVIIVAANIVGIGMAN-----
>A6BVG2
------------------MN--NA-------------------------IILGIIWHLVG
AASAACFYAPFKQVKK--------WSWETMW---SIGGLVSWLILPWTV-----SYLLLP
DFWQYYGSFSIATL--LPVFLFGAMWGIGNINYGLTMRYLGMSMGIGIAIGITLIIGTLM
TPILQGRF--------DVLLGTPGGRMTLLGVFVALIGVAI-----VSYAGLLKER----
-------AMGI--------------------QAE--------------------------
---------------EFNLKKGLILAVMCGIFSAGMSFAMDAAKPMHEAA--SALGINS-
----LYVALPSYVIIMGGGAIINLSYCFIRLAT------LKNLSVK--ADFSV----AKP
LLITNILFSALAGLMWYLQFFFYAWGHAKIPQQ--YDYMSWMLHMSFYV--LCGGIVGL-
LLKEWKCSTKKPVAVLCIGCLVIILAANIVGLGMAA-----
>B5XZ47
------------------MN--HA-------------------------ITMGIFWHLIG
AASAACFYAPFKKVKH--------WSWETMW---SVGGIVSWLILPWAI-----SATLLP
DFWAYYRSFNASTL--LPVFLFGAMWGIGNINYGLTMRYLGMSMGIGIAIGITLIVGTLM
TPIINGQF--------SVLMHTQGGQMTLLGVLVAVIGVGI-----VTRAGQLKER----
-------KMGI--------------------KAE--------------------------
---------------EFNLKKGLLLAVMCGIFSAGMSFAMNAAKPMHDAA--AALGVDP-
----LYAALPSYVVIMGGGALVNLGFCFIRLAK------VKNLSVK--ADFSL----AKP
LIISNLLLSALGGLMWYLQFFFYAWGHASIPAQ--YDYMSWMLHMSFYV--LCGGLVGL-
VLKEWNNAGRRPVSVLSLGCVVIIIAANIVGLGMAS-----
>B7N2P9
------------------MS--NA-------------------------ITMGIFWHLIG
AASAACFYAPFKKVKK--------WSWETMW---SVGGIVSWIILPWAI-----SALLLP
NFWAYYSSFSLSTL--LPVFLFGAMWGIGNINYGLTMRYLGMSMGIGIAIGITLIVGTLM
TPIINGNF--------DVLINTEGGRMTLLGVLVALIGVGI-----VTRAGQLKER----
-------KMGI--------------------KAE--------------------------
---------------EFNLKKGLVLAVMCGIFSAGMSFAMNAAKPMHEAA--AALGVDP-
----LYVALPSYVVIMGGGAIINLGFCFIRLAK------VKDLSLK--ADFSL----AKP
LIIHNVLLSALGGLMWYLQFFFYAWGHARIPAQ--YDYISWMLHMSFYV--LCGGIVGL-
VLKEWNNAGRRPVTVLSLGCVVIIVAANIVGIGMAN-----
>Q0TAF6
------------------MS--NA-------------------------ITMGIFWHLIG
AASAACFYAPFKKVKK--------WSWETMW---SVGGIVSWIILPWAI-----SALLLP
NFWAYYSSFSLSTL--LPVFLFGAMWGIGNINYGLTMRYLGMSMGIGIAIGITLIVGTLM
TPIINGNF--------DVLINTEGGRMTLLGVLVALIGVGI-----VTRAGQLKER----
-------KMGI--------------------KAE--------------------------
---------------EFNLKKGLVLAVMCGIFSAGMSFAMNAAKPMHEAA--AALGVDP-
----LYVALPSYVVIMGGGAIINLGFCFIRLAK------VKDLSLK--ADFSL----AKP
LIIHNVLLSALGGLMWYLQFFFYAWGHARIPAQ--YDYISWMLHMSFYV--LCGGIVGL-
VLKEWNNAGRRPVTVLSLGCVVIIVAANIVGIGMAN-----
>B0A0R0
------------------MN--NA-------------------------IILGIIWHLVG
AASAACFYAPFKQVKK--------WSWETMW---SIGGLVSWLILPWTV-----SYLLLP
DFWQYYGSFSIATL--LPVFLFGAMWGIGNINYGLTMRYLGMSMGIGIAIGITLIIGTLM
TPILQGRF--------DVLLGTPGGRMTLLGVFVALIGVAI-----VSYAGLLKER----
-------AMGI--------------------QAE--------------------------
---------------EFNLKKGLILAVMCGIFSAGMSFAMDAAKPMHEAA--SALGINS-
----LYVALPSYVIIMGGGAIINLSYCFIRLAT------LKNLSVK--ADFSV----AKP
LLITNILFSALAGLMWYLQFFFYAWGHAKIPQQ--YDYMSWMLHMSFYV--LCGGIVGL-
LLKEWKCSTKKPVAVLCIGCLVIILAANIVGLGMAA-----
>B5PXC1
------------------MS--NA-------------------------ITMGIFWHLIG
AASAACFYAPFKQVKQ--------WSWETMW---SVGGIVSWLILPWTI-----SALLLP
DFWAYYGQFNLSTL--LPVFLFGAMWGIGNINYGLTMRYLGMSMGIGIAIGITLIVGTLM
TPIINGNF--------DVLIHTEGGRMTLLGVFVALIGVGI-----VTRAGQLKER----
-------KMGI--------------------KAE--------------------------
---------------EFNLKKGLLLAVMCGIFSAGMSFAMNAAKPMHEAA--AALGVDP-
----LYVALPSYVVIMGGGALVNLGFCFIRLAK------VQNLSIK--ADFSL----ARP
LIISNILLSALGGLMWYLQFFFYAWGHARIPAQ--YDYMSWMLHMSFYV--LCGGLVGL-
VLKEWKNAGRRPVAVLSLGCVVIIIAANIVGLGMAS-----
>B7NFK5
------------------MS--NA-------------------------ITMGIFWHLIG
AASAACFYAPFKKVKK--------WSWETMW---SVGGIVSWIILPWAI-----SALLLP
NFWAYYSSFSLSTL--LPVFLFGAMWGIGNINYGLTMRYLGMSMGIGIAIGITLIVGTLM
TPIINGNF--------DVLINTEGGRMTLLGVLVALIGVGI-----VTRAGQLKER----
-------KMGI--------------------KAE--------------------------
---------------EFNLKKGLVLAVMCGIFSAGMSFAMNAAKPMHEAA--AALGVDP-
----LYVALPSYVVIMGGGAIINLGFCFIRLAK------VKDLSLK--ADFSL----AKP
LIFHNVLLSALGGLMWYLQFFFYAWGHARIPAQ--YDYISWMLHMSFYV--LCGGIVGL-
VLKEWNNAGRRPVTVLSLGCVVIIVAANIVGMGMAN-----
>Q6DA13
------------------MS--NP-------------------------ILLGIFWHFIG
AASAACFYAPFKQVKN--------WSWETMW---SLGGFFSWIILPWSI-----SWWLLP
DFWRYYGSFDMATL--LPIFLFGAMWGIGNINYGLTMRYLGMSMGIGIAIGVTLIIGTLM
TPVLQGKF--------SVLFGSPGGQMTLLGVLVAVIGVAI-----VSYAGLLKER----
-------ALGI--------------------RAE--------------------------
---------------EFSLKKGLILAVMCGIFSAGMSFAMDAAKPMHTAA--QALGINS-
----LYVALPSYVVIMGGGAIVNLGFCFIRLAT------CKGISLK--ADLAQ----AKP
LLIANALFAILGGVMWYLQFFFYAWGHANIPAD--YTYISWMLHMSFYV--LCGGIVGL-
LFKEWKAVGQKPVRMLVLGCVVIILAANIVGLGMAV-----
>Q8Z2V6
------------------MS--NA-------------------------ITMGIFWHLIG
AASAACFYAPFKQVKQ--------WSWETMW---SVGGIVSWLILPWTI-----SALLLP
DFWAYYGQFNLSTL--LPVFLFGAMWGIGNINYGLTMRYLGMSMGIGIAIGITLIVGTLM
TPIINGNF--------DVLIHTEGGHMTLLGVFVALIGVGI-----VTRAGQLKER----
-------KMGI--------------------KAE--------------------------
---------------EFNLKKGLLLAVMCGIFSAGMSFAMNAAKPMHEAA--AALGVDP-
----LYVALPSYVVIMGGGALVNLGFCFIRLAK------VQNLSIK--ADFSL----ARP
LIISNILLSALGGLMWYLQFFFYAWGHARIPAQ--YDYMSWMLHMSFYV--LCGGLVGL-
VLKEWKNAGRRPVAVLSLGCVVIIIAANIVGLGMAS-----
>B2K1W7
------------------MN--NA-------------------------IILGIIWHLVG
AASAACFYAPFKQVKK--------WSWETMW---SIGGLVSWLILPWTV-----SYLLLP
DFWQYYGSFSIATL--LPVFLFGAMWGIGNINYGLTMRYLGMSMGIGIAIGITLIIGTLM
TPILQGRF--------DVLLGTPGGRMTLLGVFVALIGVAI-----VSYAGLLKER----
-------AMGI--------------------QAE--------------------------
---------------EFNLKKGLILAVMCGIFSAGMSFAMDAAKPMHEAA--SALGINS-
----LYVALPSYVIIMGGGAIINLSYCFIRLAT------LKNLSVK--ADFSV----AKP
LLITNILFSALAGLMWYLQFFFYAWGHAKIPQQ--YDYMSWMLHMSFYV--LCGGIVGL-
LLKEWKCSTKKPVAVLCIGCLVIILAANIVGLGMAA-----
>Q57HG6
------------------MS--NA-------------------------ITMGIFWHLIG
AASAACFYAPFKQVKQ--------WSWETMW---SVGGIVSWLILPWTI-----SALLLP
DFWAYYGQFNLSTL--LPVFLFGAMWGIGNINYGLTMRYLGMSMGIGIAIGITLIVGTLM
TPIINGNF--------DVLIHTEGGRMTLLGVFVALIGVGI-----VTRAGQLKER----
-------KMGI--------------------KAE--------------------------
---------------EFNLKKGLLLAVMCGIFSAGMSFAMNAAKPMHEAA--AALGVDP-
----LYVALPSYVVIMGGGALVNLGFCFIRLAK------VQNLSIK--ADFSL----ARP
LIISNILLSALGGLMWYLQFFFYAWGHARIPAQ--YDYMSWMLHMSFYV--LCGGLVGL-
VLKEWKNAGRRPVAVLSLGCVVIIIAANIVGLGMAS-----
>A9Z4J1
------------------MN--NA-------------------------IILGIIWHLVG
AASAACFYAPFKQVKK--------WSWETMW---SIGGLVSWLILPWTV-----SYLLLP
DFWQYYGSFSIATL--LPVFLFGAMWGIGNINYGLTMRYLGMSMGIGIAIGITLIIGTLM
TPILQGRF--------DVLLGTPGGRMTLLGVFVALIGVAI-----VSYAGLLKER----
-------AMGI--------------------QAE--------------------------
---------------EFNLKKGLILAVMCGIFSAGMSFAMDAAKPMHEAA--SALGINS-
----LYVALPSYVIIMGGGAIINLSYCFIRLAT------LKNLSVK--ADFSV----AKP
LLITNILFSALAGLMWYLQFFFYAWGHAKIPQQ--YDYMSWMLHMSFYV--LCGGIVGL-
LLKEWKCSTKKPVAVLCIGCLVIILAANIVGLGMAA-----
>Q5PKI0
------------------MS--NA-------------------------ITMGIFWHLIG
AASAACFYAPFKQVKQ--------WSWETMW---SVGGIVSWLILPWTI-----SALLLP
DFWAYYGQFNLSTL--LPVFLFGAMWGIGNINYGLTMRYLGMSMGIGIAIGITLIVGTLM
TPIINGNF--------DVLIHTEGGRMTLLGVFVALIGVGI-----VTRAGQLKER----
-------KMGI--------------------KAE--------------------------
---------------EFNLKKGLLLAVICGIFSAGMSFAMNAAKPMHEAA--AALGVDP-
----LYVALPSYVVIMGGGALVNLGFCFIRLAK------VQNLSIK--ADFSL----ARP
LIISNILLSALGGLMWYLQFFFYAWGHARIPAQ--YDYMSWMLHMSFYV--LCGGLVGL-
VLKEWKNAGRRPVAVLSLGCVVIIIAANIVGLGMAS-----
>B5C7L1
------------------MS--NA-------------------------ITMGIFWHLIG
AASAACFYAPFKQVKQ--------WSWETMW---SVGGIVSWLILPWTI-----SALLLP
DFWAYYGQFNLSTL--LPVFLFGAMWGIGNINYGLTMRYLGMSMGIGIAIGITLIVGTLM
TPIINGNF--------DVLIHTEGGRMTLLGVFVALIGVGI-----VTRAGQLKER----
-------KMGI--------------------KAE--------------------------
---------------EFNLKKGLLLAVMCGIFSAGMSFAMNAAKPMHEAA--AALGVDP-
----LYVALPSYVVIMGGGALVNLGFCFIRLAK------VQNLSIK--ADFSL----ARP
LIISNILLSALGGLMWYLQFFFYAWGHARIPAQ--YDYMSWMLHMSFYV--LCGGLVGL-
VLKEWKNAGRRPVAVLSLGCVVIIIAANIVGLGMAS-----
>B5P7H7
------------------MS--NA-------------------------ITMGIFWHLIG
AASAACFYAPFKQVKQ--------WSWETMW---SVGGIVSWLILPWTI-----SALLLP
DFWAYYGQFNLSTL--LPVFLFGAMWGIGNINYGLTMRYLGMSMGIGIAIGITLIVGTLM
TPIINGNF--------DVLIHTEGGRMTLLGVFVALIGVGI-----VTRAGQLKER----
-------KMGI--------------------KAE--------------------------
---------------EFNLKKGLLLAVMCGIFSAGMSFAMNAAKPMHEAA--AALGVDP-
----LYVALPSYVVIMGGGALVNLGFCFIRLAK------VQNLSIK--ADFSL----ARP
LIISNILLSALGGLMWYLQFFFYAWGHARIPAQ--YDYMSWMLHMSFYV--LCGGLVGL-
VLKEWKNAGRRPVAVLSLGCVVIIIAANIVGLGMAS-----
>B5MYV7
------------------MS--NA-------------------------ITMGIFWHLIG
AASAACFYAPFKQVKQ--------WSWETMW---SVGGIVSWLILPWTI-----SALLLP
DFWAYYGQFNLSTL--LPVFLFGAMWGIGNINYGLTMRYLGMSMGIGIAIGITLIVGTLM
TPIINGNF--------DVLIHTEGGRMTLLGVFVALIGVGI-----VTRAGQLKER----
-------KMGI--------------------KAE--------------------------
---------------EFNLKKGLLLAVMCGIFSAGMSFAMNAAKPMHEAA--AALGVDP-
----LYVALPSYVVIMGGGALVNLGFCFIRLAK------VQNLSIK--ADFSL----ARP
LIISNILLSALGGLMWYLQFFFYAWGHARIPAQ--YDYMSWMLHMSFYV--LCGGLVGL-
VLKEWKNAGRRPVAVLSLGCVVIIIAANIVGLGMAS-----
>B3YGD7
------------------MS--NA-------------------------ITMGIFWHLIG
AASAACFYAPFKQVKQ--------WSWETMW---SVGGIVSWLILPWAI-----SALLLP
DFWAYYGQFNLSTL--LPVFLFGAMWGIGNINYGLTMRYLGMSMGIGIAIGITLIVGTLM
TPIINGNF--------DVLIHTEGGRMTLLGVFVALIGVGI-----VTRAGQLKER----
-------KMGI--------------------KAE--------------------------
---------------EFNLKKGLLLAVMCGIFSAGMSFAMNAAKPMHEAA--AALGVDP-
----LYVALPSYVVIMGGGALVNLGFCFIRLAK------VQNLSIK--ADFSL----ARP
LIISNILLSALGGLMWYLQFFFYAWGHARIPAQ--YDYMSWMLHMSFYV--LCGGLVGL-
VLKEWKNAGRRPVAVLSLGCVVIIIAANIVGLGMAS-----
>B5MMZ5
------------------MS--NA-------------------------ITMGIFWHLIG
AASAACFYAPFKQVKQ--------WSWETMW---SVGGIVSWLILPWTI-----SALLLP
DFWAYYGQFNLSTL--LPVFLFGAMWGIGNINYGLTMRYLGMSMGIGIAIGITLIVGTLM
TPIINGNF--------DVLIHTEGGRMTLLGVFVALIGVGI-----VTRAGQLKER----
-------KMGI--------------------KAE--------------------------
---------------EFNLKKGLLLAVMCGIFSAGMSFAMNAAKPMHEAA--AALGVDP-
----LYVALPSYVVIMGGGALVNLGFCFIRLAK------VQNLSIK--ADFSL----ARP
LIISNILLSALGGLMWYLQFFFYAWGHARIPAQ--YDYMSWMLHMSFYV--LCGGLVGL-
VLKEWKNAGRRPVAVLSLGCVVIIIAANIVGLGMAS-----
>Q8ZIZ8
------------------MN--NA-------------------------IILGIIWHLVG
AASAACFYAPFKQVKK--------WSWETMW---SIGGLVSWLILPWTV-----SYLLLP
DFWQYYGSFSIATL--LPVFLFGAMWGIGNINYGLTMRYLGMSMGIGIAIGITLIIGTLM
TPILQGRF--------DVLLGTPGGRMTLLGVFVALIGVAI-----VSYAGLLKER----
-------AMGI--------------------QAE--------------------------
---------------EFNLKKGLILAVMCGIFSAGMSFAMDAAKPMHEAA--SALGINS-
----LYVALPSYVIIMGGGAIINLSYCFIRLAT------LKNLSVK--ADFSV----AKP
LLITNILFSALAGLMWYLQFFFYAWGHAKIPQQ--YDYMSWMLHMSFYV--LCGGIVGL-
LLKEWKCSTKKPVAVLCIGCLVIILAANIVGLGMAA-----
>B3HBT7
------------------MS--NA-------------------------ITMGIFWHLIG
AASAACFYAPFKKVKK--------WSWETMW---SVGGIVSWIILPWAI-----SALLLP
NFWAYYSSFSLSTL--LPVFLFGAMWGIGNINYGLTMRYLGMSMGIGIAIGITLIVGTLM
TPIINGNF--------DVLINTEGGRMTLLGVLVALIGVGI-----VTRAGQLKER----
-------KMGI--------------------KAE--------------------------
---------------EFNLKKGLVLAVMCGIFSAGMSFAMNAAKPMHEAA--AALGVDP-
----LYVALPSYVIIMGGGAIINLGFCFIRLAK------VKDLSLK--ADFSL----AKP
LITHNVLLSALGGLMWYLQFFFYAWGHARIPAQ--YDYISWMLHMSFYV--LCGGIVGL-
VLKEWNNAGRRPVTVLSLGCVVIIVAANIVGIGMAN-----
>B1LMU8
------------------MS--NA-------------------------ITMGIFWHLIG
AASAACFYAPFKKVKK--------WSWETMW---SVGGIVSWIILPWAI-----SALLLP
NFWAYYSSFSLSTL--LPVFLFGAMWGIGNINYGLTMRYLGMSMGIGIAIGITLIVGTLM
TPIINGNF--------DVLINTEGGRMTLLGVLVALIGVGI-----VTRAGQLKER----
-------KMGI--------------------KAE--------------------------
---------------EFNLKKGLVLAVMCGIFSAGMSFAMNAAKPMHEAA--AALGVDP-
----LYVALPSYVVIMGGGAIINLGFCFIRLAK------VKDLSLK--ADFSL----AKP
LIIHNVLLSALGGLMWYLQFFFYAWGHARIPAQ--YDYISWMLHMSFYV--LCGGIVGL-
VLKEWNNAGRRPVTVLSLGCVVIIVAANIVGMGMAN-----
>Q01TZ5
------------------MI--PN-------------------------PLLGVIFHWLG
GLASGSFYVPYRGVKR--------WSWETYW---LAGGVFSWIIAPWTL-----GLILTN
DLPGVLHQATWETL--FWCYFWGMMWGLGGLTFGLTMRYLGMSLGMAIALGYCAAFGTLM
PPIFDGIF-------MSSVLGTDSGRVILFGVFVCLSGIAC-----AGKAGMSKES----
-------EMSADQKR--------------E-VIK--------------------------
---------------EFNLRKGILVATFSGVMSACFSYGLRAGDPIKAIA--LQHGTTT-
----LWQGLPVLVPVLLGGFTTNLIWCLGLNIR------NRTGREYFYAGKPD----NRV
PMLTNYLFCALAGVTWYFQFFFYSMGETQMG-K--YKFSSWTLHMASII--IFSSLWGI-
ALHEWRGSSARTRRWLALSLAVLVLSTMVVGYGNYLGTVQH
>C1S6A2
------------------MQ-----------------------------AILGVFFHFIG
GFASGSFYIPFKKVKN--------WSWESYW---IVGGFFSWLIVPFLA-----AWITVP
DFLSIIGATDGTTL--FWTYFMGVLWGIGGLTFGLAMRYLGMSLGMSVALGYTSAFGSLI
PPVYRDIFTNDTEHTFSNMIQSPGGLLVLSGVAVCLIGIAI-----CGAAGVMKER----
-------ELSDEAKK--------------Q-SIK--------------------------
---------------EFNLRKGLIVATVSGVLSACFNFGIEAGKPMAAIA--IEQGSNP-
----LFQNNVIFVVLLWGGLTTNLFWCMILNVR------NRTFGDY-----VN----KDT
PLAGNYFFAALAGTTWFFQFFFYGMGESKLG-N---GASSWILHMAFII--MISSLWGI-
TLKEWKGVSRKTFGTILLGVLTIFLSVMLVGYGNSI-----
>Q1NEI4
------------------MI--GN-------------------------PLLGVLFHWLG
GLASASFYVPYRGVKR--------WNWEIFW---LTGGLFSWVIAPWFF-----ASIQTS
DLMGVMAQVPSSVV--GWCVFFGFLWGFGGLTYGLTMRYLGLSLGMAVVLGLCTVFGTLI
PPIVEGTF-------ITEIAGTLHGQIVLLGLAVTILGIVV-----VAMAGARKDA----
-------ALSADQKA--------------A-AVA--------------------------
---------------EFDFKKGIAVAIFSGIMSSCFAFGLAAGQPVNELS--RAAGTGP-
----LWVGLPTLCIVMFGGLITNALWCAWLIRK------NKSAGQWVGAADAS---GQRP
ALLPNFLLCALAGTAWYFQFFFYTMGESQMG-R--FGFSSWTLHMASII--IFGTCWGF-
AFREWKDAAPAVRRMVWSGVGLLILATIIIGYGNRLAM---
>Q2G9H9
------------------MG--AN-------------------------PALGVIFHWLG
GFSSASFYVPYKRIKL--------WSWEVFW---LAGGLFSWAIAPWLF-----ASLRTN
NLLGVLSSAPSSTL--FWCWFWGAMWGFGGLTFGLTMRYLGLSLGMAVALGLTTVIGTMG
PPIFDGTL--------GQIAATTSGKLTLLGILVTLVGIVV-----VARAGSAKEA----
-------ELGGAASE----------------GVA--------------------------
---------------EFNLRKGLLIAVFSGVMSGCFAWGLAAGQPIRDLT--LAAGTDP-
----LSQGLPVLCIVLAGGLTTNALWCAYLIAR------NRSFGQFFGAAPADAAPGERP
NLLANWLLAALGGTLWYGQFFFYTMGESQMG-K--YGFSSWTLHMASII--LFSTLWGF-
ALKEWKGASGRTRTLVWTGIGLLVGATVVIGAGNMLNASA-
>C1U5P7
------------------MQ-----------------------------ALLGVIFHFIG
GFASGSFYIPYKQVKG--------WAWESYW---IVGGVFSWLIVPPLA-----AYLTIP
GYTEIIAHTNGGIL--FLTYFFGVLWGIGGLTYGLGVRYLGVALGSSIILGLCSVFGALI
PSVYYEFNPQPGKDTISMLLGNAWGQWVLIGLLVCVIGIII-----CGKAGAMKDA----
-------DLRKSGRG--------------AEDNT--------------------------
---------------EFKIGLGLTVSIISGILSACFAFGIDAGKVMAEEANEIWKAANPG
QGEFLFQNNVTYVVILWGGLTTNFIWCMLLNAR------NKTFGNY-----TD----SST
PLLSNYIFSALAGTTWFLQFFFYGMGESKLG-N---GPSSWILHMAFII--LIANSWGL-
VLKEWKGVSKKTISSIFMGILVIILSVLIVGYGNYLKE---
>C1Z075
------------------MQ-----------------------------ILLGVIFHFIG
GFASGSFYIPFKKVKG--------WAWETYW---IVGGLFSWLIVPPLA-----AYLTIP
GFMDIIVQTDGKIL--LLTYFFGLLWGIGGLTYGLGVRYLGISLGSTIILGLCSVFGALI
PSLYYDFNPTAGKDSLSDMAASQWGQMVLLGLLVCVVGIVV-----CGLAGSMKEK----
-------DLVASGKA--------------DPSNK--------------------------
---------------EYKLGIGLIVSIVSGILSACFAFGIDAGKDMAHHANEAWKALNPG
QGEFLFQNNVTYVVILWGGLTTNLFWCMLLNSR------NKTFGDY-----SD----KKA
PLLKNYIFSALAGTTWFLQFFFYGMGESKLG-N---GASGWILHMACII--LVANGWGL-
FFKEWSGVKKKTFGTVVAGIVILILSILIVGYGNSIK----
>A6EG33
------------------MH-----------------------------VILGVIFHFIG
GFASGSFYIPYKQVKG--------WSWESFW---IVGGLFSWLIVPPLA-----AWITIP
GFEQIISQTSGTTL--TWTYILGVLWGIGGLTYGLGVRYLGVSLGSTIILGLCAVFGALI
PSVYYNFFPEAGKDTFTLLLSTDWGRMVLMGLALCILGLIL-----CGKAGAMKEK----
-------DLSSGTEQ--------------SAGNK--------------------------
---------------EYNLKIGLTVAIVSGILSACFNFGLEAGKSMADTANEIWKAANPG
AGEFLFRNNVIYVVVLWGGLTTNLIWCMILNKK------NKTFGDY-----TN----KQT
PLLKNYIFCALAGTTWFLQFFFYGMGESKLG-N---GPSSWILHMAFIM--LIANVWGL-
FLGEWRGVQRKSLATVIAGIAIIMVSVMVVGYGNGIR----
>C4C0C2
------------------M------------------------------FIYGFGVLLLA
CLFQGSFGICFKKYQP--------FSWEAFW---ALFSIIGVLFIPHMW-----AYIEVP
NYMEYILQTPAHVL--FIGALAGFFWGISAIWYSRAIDTIGVSLTSGINVGASTILGSLI
PMVILKTV-----------PAANVLMVLLTGQAIMLLGVGA-----LTKAGLMKGS----
-------ADSAGKGS---------------------------------------------
---------------SSAMKAGIILALISGLGSASLNIAYSYTQVPVQNA--IADGIPA-
----ISASLISWPVVFFGGFLANFFFALSKLIK------NKTYNNY-----------FEK
GCGIAYAKVILTSFVWFAALAIYGKASSMLGPL--GPVVGWISFNGIAL--VIANSWGL-
KDGEWKGYPE-AKKVMLIGNGILILSFIVLGIANGM-----
>A6LBL7
-----------------MIE-----------------------------IGIGLLIIAIG
SFGQSSSYVPINKIRD--------WSWESFW---LVQGIFAWLVFPYLG-----AMLAVP
EGSTLLELWCSPGS--LGAVIYGMLWGVGGLTFGLSMRYLGVALGQSIALGTCAGFGTLF
PALFGG-----------TNLFEGTGLILLTGVCITLAGIAV-----IGYAGSLRAR----
-------NMSEEEKK--------------A-AVK--------------------------
---------------DFALTKGLAVALLAGVMSACFNLGLESGNEVLAKA--KEAGASD-
----LFALNPVILLVTLGGFCTNAVYCIFQNVK------NGTGKDYFSV--------SGG
TLLNNVLFCALAGVLWYSQFFGLGMGKSYFSDSPVMLAFSWSILMSLNV--IFSNVWGI-
LLKEWKGVDRRTIVVLITGMCILILSLLYPNI--V------
>A5FC45
------------------ME-----------------------------SLLGIIFHSIG
GFSSGSFYMPFKKVKD--------WAWESYW---LVGGFFSWLIVPPIA-----AYLTIP
NFTEIIIAASPAIK--SFTFLMGLIWGIGGLTYGLGVRYLGMSLGNSITLGFCSAFGALV
PSIYYDIVPTEGKISFTHMLSTSGGQLVLFGVVVYLIGIAI-----SGKAGMLKEK----
-------DFATGHED----------------KDK--------------------------
---------------DFNLVKGLIVAVISGILSSFFNYGIEAGKPMAEHA--IVNGANP-
----LFQNNVTYVVLLWGGLTTNFIWCLYLNFK------NKTIKNY-----TD----KST
PITKNVLFSALAGTMWFLQFFFYGMGESKLG-N---GASSWILHMATII--LTANFWGF-
YLKEWKGVSKKTLRTFFWGIGLIMLAIILVGIGNSL-----
>C0D7T8
-------------------------------------------------MASAFLVLLFA
CLFQGSFGICFKKYQP--------FSWEAFW---VLFSIIGVLGIPHIW-----CMTEVP
NYMSYIRATPLPTL--FAGALAGFFWGISSIWYSKAIDMIGVSLVTGINLGLSNLLGSFV
PMVILGTY-----------PPARVMIVLLLGQAVLLGGVVV-----LSKAGFMKNG----
-------DGAEKKTR--------------EKGTS--------------------------
---------------SSVFMTGLIMALASGAGSAAINIGATASNYPVNLA--VAQGVNS-
----TSASLLSWVVVFAGGFLANFIYAMTKLIR------NKTYTDY-----------VKP
GCGKAYFKVVLTSVVWFSALAIYGKATAMLGTL--GPVVGWVAFNGLAL--IIANAWGF-
LDGEWKGFAK-ARKVALYGNAVIIAALVVVGISNGL-----
>C1DMX4
------------------MYIVET-------------------------TILGVALHLIG
GFASGSFYIPYKKVRG--------WAWESYW---IAGGLVSWLIVPFVA-----AELTVP
GYLQILRDADFGTL--LWTYLFGVLWGIGGLTFGLTMRYLGLSLGMSIVLGLTSALGALI
PPLYRDLFTDAADGTLSAMLTSTGGYWVLFGVFVSLIGIGL-----CGRAGVMKER----
-------EVPDETKF--------------A-SVS--------------------------
---------------EFSLSKGALVALISGVLSACFSYGISAGQPLAEAA--VAHGANP-
----LFQNNVTFMVIMWGGLTTNALWCLWLNRR------NGTYRDY-----TD----RGT
PLLRNYLLVACAGTLWYLQFFFYGMGESRLH-N---DASSWVLHMSFII--IVSNCWGL-
YFREWQGTSQANRRVLLAGISVILLAIVNVGYGNYLN----
>C4VGJ9
------------------MS---------------------------------LLIALVP
MIAWGSIGLVSGKIGG--------SANQQTLGMTIGALLFSIVV----------------
-FFVIQPTLTTATL--IVGFISGLFWSLGQNKQFHSMKYMGVSVGLPISTGMQLVVNTVA
GAVFFHEW-----------TKTKDFVVGFIALAFLVFGVYL-----TARQDDDSQP----
-----------------------------KTSNS--------------------------
---------------MLDFNKGIWALIFSTVGYGVYTIII------------NATGLDP-
----WGIILPQSIGMLVGASFFAF---------------------------------KKV
KVDRFVWMNMTTGLLWGLGNICMLLTMREIGLA-----ISFSL-SQMGI--IISTLGGIF
LLGERK--SKKEMFYVIFGCIFVILGGILLGYMKA------
>C0X2U6
------------------MS---------------------------------LLIALVP
MIAWGSIGLVSGKIGG--------SANQQTLGMTIGALLFSIVI----------------
-FFVIQPTLTTATL--IVGFISGLFWSLGQNQQFHSMKYMGVSVGLPISTGMQLVVNTVA
GAVFFHEW-----------TKTKDFVVGFIALAFLVFGVYL-----TARQDDDSQP----
-----------------------------KTSNS--------------------------
---------------MLDFNKGIRALIFSTVGYGVYTIII------------NATGLDP-
----WGIILPQSIGMLVGASFFAF---------------------------------KKV
KVDRFVWMNMTTGLLWGLGNICMLLTMREIGLA-----ISFSL-SQMGI--IISTLGGIF
LLGERK--SKKEMFYVIFGCIFVILGGILLGYMKA------
>C2H1N8
------------------MS---------------------------------LLIALVP
MIAWGSIGLVSGKIGG--------SANQQTLGMTIGALLFSIVV----------------
-FFVIQPTLTTATL--IVGFISGLFWSLGQNQQFHSMKYMGVSVGLPISTGMQLVVNTVA
GAVFFHEW-----------TKTKDFVVGFIALAFLVFGVYL-----TARQDDDSQP----
-----------------------------KTSNS--------------------------
---------------MLDFNKGIRALIFSTVGYGVYTIII------------NATGLDP-
----WGIILPQSIGMLVGASFFAF---------------------------------KKV
KVDRFVWMNMTTGLLWGLGNICMLLTMREIGLA-----ISFSL-SQMGI--IISTLGGIF
LLGERK--SKKEMFYVIFGCIFVILGGILLGYMKA------
>Q837B5
------------------MS---------------------------------LLIALVP
MIAWGSIGLVSGKIGG--------SANQQTLGMTIGALLFSIVV----------------
-FFVIQPTLTTATL--IVGFISGLFWSLGQNQQFHSMKYMGVSVGLPISTGMQLVVNTVA
GAVFFHEW-----------TKTKDFVVGFIALAFLVFGVYL-----TARQDDDSQP----
-----------------------------KTSNS--------------------------
---------------MLDFNKGIRALIFSTVGYGVYTIII------------NATGLDP-
----WGIILPQSIGMLVGASFFAF---------------------------------KKV
KVDRFVWMNMTTGLLWGLGNICMLLTMREIGLA-----ISFSL-SQMGI--IISTLGGIF
LLGERK--SKKEMFYVIFGCIFVILGGILLGYMKA------
>C2JPZ1
------------------MS---------------------------------LLIALVP
MIAWGSIGLVSGKIGG--------SANQQTLGMTIGALLFSIVV----------------
-FFVIQPTLTTATL--IVGFISGLFWSLGQNQQFHSMKYMGVSVGLPISTGMQLVVNTVA
GAVFFHEW-----------TKTKDFVVGFIALAFLVFGVYL-----TARQDDDSQP----
-----------------------------KTSNS--------------------------
---------------MLDFNKGIRALIFSTVGYGVYTIII------------NATGLDP-
----WGIILPQSIGMLVGASFFAF---------------------------------KKV
KVDRFVWMNMTTGLLWGLGNICMLLTMREIGLA-----ISFSL-SQMGI--IISTLGGIF
LLGERK--SKKEMFYVIFGCIFVILGGILLGYMKA------
>C2DNZ1
-------MTRRKNDEDKKMS--NA-------------------------ITMGIFWHLIG
AASAACFYAPFKKVKK--------WSWETMW---SVGGIVSWIILPWAI-----SALLLP
NFWAYYSSFSLSTL--LPVFLFGAMWGIGNINYGLTMRYLGMSMGIGIAIGITLIVGTLM
TPIINGNF--------DVLINTEGGRMTLLGVLVALIGVGI-----VTRAGQLKER----
-------KMGI--------------------KAE--------------------------
---------------EFNLKKGLVLAVMCGIFSAGMSFAMNAAKPMHEAA--AALGVDP-
----LYVALPSYVVIMGGGAIINLGFCFIRLAK------VKDLSLK--ADFSL----AKP
LIIHNVLLSALGGLMWYLQFFFYAWGHARIPAQ--YDYISWMLHMSFYV--LCGGIVGL-
VLKEWNNAGRRPVTVLSLGCVVIIVAANIVGIGMAN-----
>A9MI62
--MQTEGVSHPKNNEEHVMS--NA-------------------------ITMGIFWHLIG
AASAACFYAPFKQVKQ--------WSWETMW---SVGGIVSWLILPWTI-----SALLLP
DFWAYYGQFNLSTL--LPVFLFGAMWGIGNINYGLTMRYLGMSMGIGIAIGITLIVGTLM
TPIINGNF--------DVLIHTEGGRMTLLGVFVALIGVGI-----VTRAGQLKER----
-------KMGI--------------------KAE--------------------------
---------------EFNLKKGLLLAVMCGIFSAGMSFAMNAAKPMHEAA--AALGVDP-
----LYVALPSYVVIMGGGALVNLGFCFIRLAK------MQNLSIK--ADFSL----ARP
LIISNILLSALGGLMWYLQFFFYAWGHARIPAQ--YDYMSWMLHMSFYV--LCGGLVGL-
VLKEWKNAGRRPVAVLSLGCVVIIIAANIVGLGMAS-----
>C4T6J7
MRPSGSAPTRTITTKDNKMN--NA-------------------------IILGIIWHLVG
AASAACFYAPFKQVKK--------WSWETMW---SIGGLVSWLILPWTV-----SYLLLP
DFWQYYGSFSIATL--LPVFLFGAMWGIGNINYGLTMRYLGMSMGIGIAIGITLIIGTLM
TPILQGRF--------DVLLGTAGGRMTLLGVAVALIGVAI-----VSYAGLLKER----
-------AMGI--------------------QAE--------------------------
---------------EFNLKKGLILAVMCGIFSAGMSFAMDAAKPMHEAA--SALGINP-
----LYVALPSYVIIMGGGAIINLSYCFIRLAS------LKNLSVK--ADFSI----AKP
LLITNILFSALGGLMWYLQFFFYAWGHAKIPPQ--YDYMSWMLHMSFYV--LCGGIVGL-
LLKEWKCSSRKPVTVLCIGCLVIILAANIVGLGMAA-----
>A8U530
------------------ME---------------------------------ILIALIP
AIAWGSIGLVSNKLGG--------NSYQQTVGMSAGAVLFAIGA----------------
-YFVYQPIIDMKIV--LVGLLSGALWSIGQMQQFQSMKFIGVSNTLPISTGLQLIVNTLA
GVLLFREW-----------TSTRDIILGIIAIIILIFGVTF-----TTVTDNKE------
-----------------------------VTDNS--------------------------
---------------NGQKKSGAKALILSTIGYGLYTITI------------NAAGVDA-
----MAVILPQAVGMLIGSLLFSV---------------------------------KQD
IKSHYTLRNLVTGLVWATGNIFMLISMEKVGLA-----ISFSL-SQTGI--IISTLGSIW
FLGETK--TKREFRYILWGCILVIVGGVLLGYVKS------
>C1MZF1
------------------MS-----------------------------AAAGVVAAIAS
GLANGSWNVPTKSQAPRCLHAGEVWKWENIW--FLFNAMLPFINTAFVV-----AVVGAE
TLGTIYGNAESSEL--WAICASSLLWGFGGVGFGQAVKRCGIALGTSICMAVIIALGTAL
PAIVEAEN-----------LTTAQAVGTSVGASLGIVGFAL-----GAKAGLIRDA----
-------GAAAEAEAEAEAKAKILSVEDAAAAAAPAPAGAANDGISISEVGVHAGGEMQV
TSGAATTTADAAATRRRIFAADIAWCLLGGVLSSMLQFAFVFGGGLVDVA--RDAGVSK-
----VAAAMPIWLLCFLGNAFGHLAYSCAELTS------NDAWGLFASA--------DRK
TTAKSSALCVAMAVGMPFHIHTYGIAAVLMGDA--GAVFAWPVVMSSTV--FTAQLWSV-
FLREWDGAPREAIRCNAASLVVLVSSVLVVSVCSFY-----
>C1E840
------------------M------------------------------AAVGAISAVAA
GLLNGSWNLPTKPDAPRLVNAALYWEWEQIW---LVANILIVIFNTFLV----LGVVGAG
TLGDVYRGASSGEL--GSICAFSLLWGFGGVGYGQAIKRVGMALGTSIVMAQIVCIGTVL
PLAFSAAD-----------MTTQEIVGSVVGVLLACAGFAM-----SSRAGLLRDA----
-------G----DEAGGRARGSRASTTTTAAVDVEDPVKGAS------------------
---------------RSTFVESMAWCVAGGVLSSMLQFSFVFGGGLVDDA--EERGVAK-
----EASAMPVWMLCFLFNSVGHVFYASWLLKA------NDTWRKFRST--------PAR
DWAHGGVMCALIAVAFTAHIHLYGFSA---SSS--GAVFAWPLVMSSTV--FTAQVWSL-
VLGEWTDASLEARVANWASLGLLVAAVAVVALTATL-----
>A8S5I0
------------------MIITNGSLVVPINLSIKIKEKYRTKYLGGIKMASAFFVLFLA
CIFQGSFGICFKKYQP--------FSWEAFW---VLFSFIGVLCIPHIW-----CMVEVP
HYLSYITATPVPTL--IVGALSGFFWGISSIWYSKAIDMIGVSLVTGINLGLSNLLGSFV
PMIILGTY-----------PPARVLVVLLLGQLILLGGVIV-----LSKAGFMKNG----
-------NNEGTKTA--------------KEKGT--------------------------
---------------SSLFITGLIMALASGAGSAAINIGATAANYPVALA--VKEGVNP-
----TSASLLSWVVVFAGGFLANFVYAISKLIK------NKTYTDY-----------TKP
GCAKAYFKVVLTSIVWFSALAIYGKATALLGTL--GPVVGWVAFNGLAL--IIANAWGF-
LDGEWKGFEK-AKRVAIYGNAVIIAALVVVGISNGL-----
>C0VY52
------------------MY---------------------------------ILIGLFP
SLMFGTMNLLVGKIGG--------NPRQQNFGLALGAGTLSLLLVPF-------------
----IDNQWSVQAF--LLGFFGAIFWSFGQIFMLQAFKYQGVSRSMPVIVGVQLVQNALI
GVLLLGEW-----------QATLAFTLGISALAMIITGIYA-----TSYHEGASPK----
--------------------------------SP--------------------------
---------------EYNLRKGMFFAIISGVFYAIYPPMF------------QYFKLNP-
----NDALGPMGIGILFSGVVFTLYLSKAY---------------------------PQP
LFTKKLGYLVGPGCMWALGNLTLLISSSKLGVA-----TGFTL-SQLGV--VISTLGGIF
LLGEKR--TKKEMVFVLVGVTLVVGGGILLGVAKSYDI---
>Q9ZQ88
------------------MYVVESKA-----------------------GAIGCMILSLC
CLGSWPAILTLLERRG--------RLPQHTFLDFATANLLAAIVIAFSLGEIGKSTFLKP
DFTTQLPQDNWPSV--LLAVAGGVLLSIGNLATQYAFAFVGLSVTEVITASITVVIGTTL
NYFLDNKI--------------NKAEILFPGVGCFLIAVFLGAAVHASNAADVKEKLKSL
PSEDLYSSIENGEDKPEIEKTDVESQEKLAEKAKAGTAGFYVE-----------------
-----LENKRAIKVFGKSIMIGLFITLFAGISLSLFSPAFNLATNDQWST--LPKGVPK-
-----LVVYTAFFYFSIAGFLISLILNLIFLYRPMVGLARSSLKKYIYD-----------
--SKGRGWAVFAGFLC-----GFGNGLQFMG----GQAAGYAAADSVQALPLVSTFWGIV
LFGEYRKSSKRTYALLVSMLAMFVAAVAILMASSGHRK---
