# Supplementary material for: Functional specialization in nucleotide sugar transporters occurred through differentiation of the gene cluster EamA (DUF6) before the radiation of Viridiplantae
Source: BMC Evol Biol. 2011 May 12;11:123. doi: 10.1186/1471-2148-11-123 (PMC3111387; doi:10.1186/1471-2148-11-123)
Supplement: Additional file 4 — Alignments for 19 DMT families in Jalview format. Alignments for 19 DMT families in Jalview format. The archive file contains alignment files that can be loaded in Jalview, and '.mup' files that contain Phobius TM predictions and pfam_scan domain location predictions as Jalview loadable markup language. [file 1471-2148-11-123-S4.TGZ › rhat.ph.mup]

TM	Forest Green
startgroup	TM
4.5e-11	B6ZP31	-1	4	14	TM
4.5e-11	C2FWZ0	-1	6	24	TM
4.5e-11	C2FWZ0	-1	36	56	TM
4.5e-11	C2FWZ0	-1	68	87	TM
4.5e-11	C2FWZ0	-1	94	112	TM
4.5e-11	C2FWZ0	-1	118	138	TM
4.5e-11	B1A1H8	-1	6	22	TM
4.5e-11	B1A1H8	-1	59	80	TM
4.5e-11	B1A1H8	-1	100	120	TM
4.5e-11	B1A1H8	-1	140	158	TM
4.5e-11	B1A1H8	-1	170	189	TM
4.5e-11	C2FWY9	-1	2	13	TM
4.5e-11	C2FWY9	-1	89	110	TM
4.5e-11	C2FWY9	-1	130	149	TM
4.5e-11	C2FWY9	-1	161	178	TM
4.5e-11	C2FWY9	-1	190	210	TM
4.5e-11	A9UNS0	-1	6	25	TM
4.5e-11	A9UNS0	-1	37	57	TM
4.5e-11	A9UNS0	-1	69	93	TM
4.5e-11	A9UNS0	-1	100	120	TM
4.5e-11	A9UNS0	-1	132	151	TM
4.5e-11	B6ZP32	-1	21	40	TM
4.5e-11	B6ZP32	-1	52	73	TM
4.5e-11	B6ZP32	-1	94	113	TM
4.5e-11	B6ZP32	-1	133	153	TM
4.5e-11	B6ZP32	-1	174	196	TM
4.5e-11	B6ZP32	-1	208	229	TM
4.5e-11	B6ZP32	-1	241	262	TM
4.5e-11	Q93P85	-1	6	21	TM
4.5e-11	Q93P85	-1	33	56	TM
4.5e-11	Q93P85	-1	68	86	TM
4.5e-11	Q93P85	-1	93	114	TM
4.5e-11	Q93P85	-1	126	144	TM
4.5e-11	Q93P85	-1	165	184	TM
4.5e-11	Q93P85	-1	204	227	TM
4.5e-11	Q93P85	-1	248	270	TM
4.5e-11	Q93P85	-1	282	299	TM
4.5e-11	Q93P85	-1	311	333	TM
4.5e-11	A7UYP5	-1	6	24	TM
4.5e-11	A7UYP5	-1	36	54	TM
4.5e-11	A7UYP5	-1	74	92	TM
4.5e-11	A7UYP5	-1	104	122	TM
4.5e-11	A7UYP5	-1	128	150	TM
4.5e-11	A7UYP5	-1	171	192	TM
4.5e-11	A7UYP5	-1	212	230	TM
4.5e-11	A7UYP5	-1	251	271	TM
4.5e-11	A7UYP5	-1	283	303	TM
4.5e-11	A7UYP5	-1	315	335	TM
4.5e-11	B5CV85	-1	6	24	TM
4.5e-11	B5CV85	-1	36	54	TM
4.5e-11	B5CV85	-1	74	92	TM
4.5e-11	B5CV85	-1	104	122	TM
4.5e-11	B5CV85	-1	128	150	TM
4.5e-11	B5CV85	-1	171	192	TM
4.5e-11	B5CV85	-1	212	230	TM
4.5e-11	B5CV85	-1	251	271	TM
4.5e-11	B5CV85	-1	283	303	TM
4.5e-11	B5CV85	-1	315	335	TM
4.5e-11	Q8A3K1	-1	6	26	TM
4.5e-11	Q8A3K1	-1	38	58	TM
4.5e-11	Q8A3K1	-1	70	89	TM
4.5e-11	Q8A3K1	-1	96	120	TM
4.5e-11	Q8A3K1	-1	132	154	TM
4.5e-11	Q8A3K1	-1	175	197	TM
4.5e-11	Q8A3K1	-1	209	231	TM
4.5e-11	Q8A3K1	-1	252	271	TM
4.5e-11	Q8A3K1	-1	277	302	TM
4.5e-11	Q8A3K1	-1	314	334	TM
4.5e-11	A5ZK81	-1	3	13	TM
4.5e-11	A5ZK81	-1	34	56	TM
4.5e-11	A5ZK81	-1	63	83	TM
4.5e-11	A5ZK81	-1	129	149	TM
4.5e-11	A5ZK81	-1	170	192	TM
4.5e-11	A5ZK81	-1	212	233	TM
4.5e-11	A5ZK81	-1	254	272	TM
4.5e-11	A5ZK81	-1	284	307	TM
4.5e-11	A5ZK81	-1	319	338	TM
4.5e-11	Q8A1A1	-1	6	24	TM
4.5e-11	Q8A1A1	-1	36	59	TM
4.5e-11	Q8A1A1	-1	65	83	TM
4.5e-11	Q8A1A1	-1	95	118	TM
4.5e-11	Q8A1A1	-1	130	149	TM
4.5e-11	Q8A1A1	-1	170	192	TM
4.5e-11	Q8A1A1	-1	212	233	TM
4.5e-11	Q8A1A1	-1	254	272	TM
4.5e-11	Q8A1A1	-1	284	307	TM
4.5e-11	Q8A1A1	-1	319	338	TM
4.5e-11	C3QF18	-1	3	13	TM
4.5e-11	C3QF18	-1	34	56	TM
4.5e-11	C3QF18	-1	63	83	TM
4.5e-11	C3QF18	-1	129	149	TM
4.5e-11	C3QF18	-1	170	192	TM
4.5e-11	C3QF18	-1	212	233	TM
4.5e-11	C3QF18	-1	254	272	TM
4.5e-11	C3QF18	-1	284	307	TM
4.5e-11	C3QF18	-1	319	338	TM
4.5e-11	A7M0H4	-1	3	13	TM
4.5e-11	A7M0H4	-1	34	56	TM
4.5e-11	A7M0H4	-1	63	83	TM
4.5e-11	A7M0H4	-1	129	149	TM
4.5e-11	A7M0H4	-1	170	192	TM
4.5e-11	A7M0H4	-1	212	233	TM
4.5e-11	A7M0H4	-1	254	272	TM
4.5e-11	A7M0H4	-1	284	307	TM
4.5e-11	A7M0H4	-1	319	338	TM
4.5e-11	C3R9E7	-1	6	24	TM
4.5e-11	C3R9E7	-1	36	55	TM
4.5e-11	C3R9E7	-1	75	96	TM
4.5e-11	C3R9E7	-1	103	124	TM
4.5e-11	C3R9E7	-1	130	149	TM
4.5e-11	C3R9E7	-1	170	192	TM
4.5e-11	C3R9E7	-1	212	233	TM
4.5e-11	C3R9E7	-1	245	267	TM
4.5e-11	C3R9E7	-1	287	307	TM
4.5e-11	C3R9E7	-1	319	338	TM
4.5e-11	A6KXZ1	-1	6	24	TM
4.5e-11	A6KXZ1	-1	36	55	TM
4.5e-11	A6KXZ1	-1	75	96	TM
4.5e-11	A6KXZ1	-1	103	124	TM
4.5e-11	A6KXZ1	-1	130	149	TM
4.5e-11	A6KXZ1	-1	170	192	TM
4.5e-11	A6KXZ1	-1	212	233	TM
4.5e-11	A6KXZ1	-1	254	272	TM
4.5e-11	A6KXZ1	-1	284	307	TM
4.5e-11	A6KXZ1	-1	319	338	TM
4.5e-11	C3PYJ0	-1	6	24	TM
4.5e-11	C3PYJ0	-1	36	55	TM
4.5e-11	C3PYJ0	-1	75	96	TM
4.5e-11	C3PYJ0	-1	103	124	TM
4.5e-11	C3PYJ0	-1	130	149	TM
4.5e-11	C3PYJ0	-1	170	192	TM
4.5e-11	C3PYJ0	-1	212	233	TM
4.5e-11	C3PYJ0	-1	245	267	TM
4.5e-11	C3PYJ0	-1	287	307	TM
4.5e-11	C3PYJ0	-1	319	338	TM
4.5e-11	B6VV65	-1	6	24	TM
4.5e-11	B6VV65	-1	36	55	TM
4.5e-11	B6VV65	-1	75	96	TM
4.5e-11	B6VV65	-1	103	124	TM
4.5e-11	B6VV65	-1	130	149	TM
4.5e-11	B6VV65	-1	170	192	TM
4.5e-11	B6VV65	-1	212	233	TM
4.5e-11	B6VV65	-1	245	267	TM
4.5e-11	B6VV65	-1	287	307	TM
4.5e-11	B6VV65	-1	319	338	TM
4.5e-11	C3QXZ5	-1	3	13	TM
4.5e-11	C3QXZ5	-1	34	56	TM
4.5e-11	C3QXZ5	-1	63	83	TM
4.5e-11	C3QXZ5	-1	129	149	TM
4.5e-11	C3QXZ5	-1	170	192	TM
4.5e-11	C3QXZ5	-1	212	233	TM
4.5e-11	C3QXZ5	-1	254	272	TM
4.5e-11	C3QXZ5	-1	284	307	TM
4.5e-11	C3QXZ5	-1	319	338	TM
4.5e-11	A7AES1	-1	6	24	TM
4.5e-11	A7AES1	-1	36	56	TM
4.5e-11	A7AES1	-1	68	90	TM
4.5e-11	A7AES1	-1	97	118	TM
4.5e-11	A7AES1	-1	130	149	TM
4.5e-11	A7AES1	-1	170	192	TM
4.5e-11	A7AES1	-1	212	234	TM
4.5e-11	A7AES1	-1	246	269	TM
4.5e-11	A7AES1	-1	289	309	TM
4.5e-11	A7AES1	-1	321	340	TM
4.5e-11	B7BAW8	-1	6	24	TM
4.5e-11	B7BAW8	-1	36	56	TM
4.5e-11	B7BAW8	-1	68	90	TM
4.5e-11	B7BAW8	-1	97	118	TM
4.5e-11	B7BAW8	-1	130	149	TM
4.5e-11	B7BAW8	-1	170	192	TM
4.5e-11	B7BAW8	-1	212	234	TM
4.5e-11	B7BAW8	-1	246	269	TM
4.5e-11	B7BAW8	-1	289	309	TM
4.5e-11	B7BAW8	-1	321	340	TM
4.5e-11	B9AJM3	-1	6	24	TM
4.5e-11	B9AJM3	-1	36	57	TM
4.5e-11	B9AJM3	-1	69	92	TM
4.5e-11	B9AJM3	-1	104	126	TM
4.5e-11	B9AJM3	-1	132	157	TM
4.5e-11	B9AJM3	-1	178	200	TM
4.5e-11	B9AJM3	-1	220	238	TM
4.5e-11	B9AJM3	-1	259	278	TM
4.5e-11	B9AJM3	-1	290	311	TM
4.5e-11	B9AJM3	-1	323	342	TM
4.5e-11	B3C6R0	-1	4	15	TM
4.5e-11	B3C6R0	-1	36	56	TM
4.5e-11	B3C6R0	-1	63	83	TM
4.5e-11	B3C6R0	-1	129	149	TM
4.5e-11	B3C6R0	-1	170	192	TM
4.5e-11	B3C6R0	-1	212	234	TM
4.5e-11	B3C6R0	-1	246	269	TM
4.5e-11	B3C6R0	-1	289	309	TM
4.5e-11	B3C6R0	-1	321	341	TM
4.5e-11	C1F151	-1	6	25	TM
4.5e-11	C1F151	-1	37	57	TM
4.5e-11	C1F151	-1	63	84	TM
4.5e-11	C1F151	-1	96	120	TM
4.5e-11	C1F151	-1	132	153	TM
4.5e-11	C1F151	-1	174	191	TM
4.5e-11	C1F151	-1	211	233	TM
4.5e-11	C1F151	-1	254	276	TM
4.5e-11	C1F151	-1	288	310	TM
4.5e-11	C1F151	-1	322	342	TM
4.5e-11	C4CT55	-1	6	24	TM
4.5e-11	C4CT55	-1	36	60	TM
4.5e-11	C4CT55	-1	72	92	TM
4.5e-11	C4CT55	-1	99	119	TM
4.5e-11	C4CT55	-1	134	155	TM
4.5e-11	C4CT55	-1	176	198	TM
4.5e-11	C4CT55	-1	218	240	TM
4.5e-11	C4CT55	-1	252	271	TM
4.5e-11	C4CT55	-1	291	310	TM
4.5e-11	C4CT55	-1	322	344	TM
4.5e-11	Q1C0W4	-1	6	26	TM
4.5e-11	Q1C0W4	-1	38	58	TM
4.5e-11	Q1C0W4	-1	64	84	TM
4.5e-11	Q1C0W4	-1	96	116	TM
4.5e-11	Q1C0W4	-1	136	154	TM
4.5e-11	Q1C0W4	-1	175	192	TM
4.5e-11	Q1C0W4	-1	212	234	TM
4.5e-11	Q1C0W4	-1	255	276	TM
4.5e-11	Q1C0W4	-1	288	309	TM
4.5e-11	Q1C0W4	-1	321	342	TM
4.5e-11	B7AMJ5	-1	4	15	TM
4.5e-11	B7AMJ5	-1	36	56	TM
4.5e-11	B7AMJ5	-1	94	118	TM
4.5e-11	B7AMJ5	-1	130	149	TM
4.5e-11	B7AMJ5	-1	170	192	TM
4.5e-11	B7AMJ5	-1	212	233	TM
4.5e-11	B7AMJ5	-1	253	274	TM
4.5e-11	B7AMJ5	-1	286	309	TM
4.5e-11	B7AMJ5	-1	321	341	TM
4.5e-11	B0NLR9	-1	4	15	TM
4.5e-11	B0NLR9	-1	36	56	TM
4.5e-11	B0NLR9	-1	63	83	TM
4.5e-11	B0NLR9	-1	129	149	TM
4.5e-11	B0NLR9	-1	170	192	TM
4.5e-11	B0NLR9	-1	212	233	TM
4.5e-11	B0NLR9	-1	245	269	TM
4.5e-11	B0NLR9	-1	289	309	TM
4.5e-11	B0NLR9	-1	321	341	TM
4.5e-11	B0GMC9	-1	6	26	TM
4.5e-11	B0GMC9	-1	38	58	TM
4.5e-11	B0GMC9	-1	64	84	TM
4.5e-11	B0GMC9	-1	96	116	TM
4.5e-11	B0GMC9	-1	136	154	TM
4.5e-11	B0GMC9	-1	175	192	TM
4.5e-11	B0GMC9	-1	212	234	TM
4.5e-11	B0GMC9	-1	255	276	TM
4.5e-11	B0GMC9	-1	288	309	TM
4.5e-11	B0GMC9	-1	321	342	TM
4.5e-11	C4LCV4	-1	6	25	TM
4.5e-11	C4LCV4	-1	37	57	TM
4.5e-11	C4LCV4	-1	72	91	TM
4.5e-11	C4LCV4	-1	98	120	TM
4.5e-11	C4LCV4	-1	132	153	TM
4.5e-11	C4LCV4	-1	174	191	TM
4.5e-11	C4LCV4	-1	211	233	TM
4.5e-11	C4LCV4	-1	254	276	TM
4.5e-11	C4LCV4	-1	288	310	TM
4.5e-11	C4LCV4	-1	322	342	TM
4.5e-11	B3JN48	-1	4	15	TM
4.5e-11	B3JN48	-1	36	58	TM
4.5e-11	B3JN48	-1	70	90	TM
4.5e-11	B3JN48	-1	129	149	TM
4.5e-11	B3JN48	-1	170	192	TM
4.5e-11	B3JN48	-1	212	233	TM
4.5e-11	B3JN48	-1	253	274	TM
4.5e-11	B3JN48	-1	286	309	TM
4.5e-11	B3JN48	-1	321	341	TM
4.5e-11	A4TRS5	-1	6	26	TM
4.5e-11	A4TRS5	-1	38	58	TM
4.5e-11	A4TRS5	-1	64	84	TM
4.5e-11	A4TRS5	-1	96	116	TM
4.5e-11	A4TRS5	-1	136	154	TM
4.5e-11	A4TRS5	-1	175	192	TM
4.5e-11	A4TRS5	-1	212	234	TM
4.5e-11	A4TRS5	-1	255	277	TM
4.5e-11	A4TRS5	-1	289	310	TM
4.5e-11	A4TRS5	-1	322	343	TM
4.5e-11	C5A075	-1	6	26	TM
4.5e-11	C5A075	-1	38	58	TM
4.5e-11	C5A075	-1	64	85	TM
4.5e-11	C5A075	-1	97	121	TM
4.5e-11	C5A075	-1	133	154	TM
4.5e-11	C5A075	-1	175	194	TM
4.5e-11	C5A075	-1	214	234	TM
4.5e-11	C5A075	-1	255	277	TM
4.5e-11	C5A075	-1	289	310	TM
4.5e-11	C5A075	-1	322	343	TM
4.5e-11	B3WKQ0	-1	6	26	TM
4.5e-11	B3WKQ0	-1	38	58	TM
4.5e-11	B3WKQ0	-1	64	85	TM
4.5e-11	B3WKQ0	-1	97	121	TM
4.5e-11	B3WKQ0	-1	133	154	TM
4.5e-11	B3WKQ0	-1	175	194	TM
4.5e-11	B3WKQ0	-1	214	234	TM
4.5e-11	B3WKQ0	-1	255	277	TM
4.5e-11	B3WKQ0	-1	289	310	TM
4.5e-11	B3WKQ0	-1	322	343	TM
4.5e-11	C1MFV8	-1	6	26	TM
4.5e-11	C1MFV8	-1	38	58	TM
4.5e-11	C1MFV8	-1	64	85	TM
4.5e-11	C1MFV8	-1	97	121	TM
4.5e-11	C1MFV8	-1	133	154	TM
4.5e-11	C1MFV8	-1	175	194	TM
4.5e-11	C1MFV8	-1	214	234	TM
4.5e-11	C1MFV8	-1	255	277	TM
4.5e-11	C1MFV8	-1	289	310	TM
4.5e-11	C1MFV8	-1	322	343	TM
4.5e-11	Q65Q27	-1	6	25	TM
4.5e-11	Q65Q27	-1	37	58	TM
4.5e-11	Q65Q27	-1	64	85	TM
4.5e-11	Q65Q27	-1	97	121	TM
4.5e-11	Q65Q27	-1	133	154	TM
4.5e-11	Q65Q27	-1	175	196	TM
4.5e-11	Q65Q27	-1	216	238	TM
4.5e-11	Q65Q27	-1	250	272	TM
4.5e-11	Q65Q27	-1	292	311	TM
4.5e-11	Q65Q27	-1	323	343	TM
4.5e-11	B5QWY6	-1	6	26	TM
4.5e-11	B5QWY6	-1	38	58	TM
4.5e-11	B5QWY6	-1	64	85	TM
4.5e-11	B5QWY6	-1	97	121	TM
4.5e-11	B5QWY6	-1	133	154	TM
4.5e-11	B5QWY6	-1	175	194	TM
4.5e-11	B5QWY6	-1	214	234	TM
4.5e-11	B5QWY6	-1	255	277	TM
4.5e-11	B5QWY6	-1	289	310	TM
4.5e-11	B5QWY6	-1	322	343	TM
4.5e-11	B5NTQ8	-1	6	26	TM
4.5e-11	B5NTQ8	-1	38	58	TM
4.5e-11	B5NTQ8	-1	64	85	TM
4.5e-11	B5NTQ8	-1	97	121	TM
4.5e-11	B5NTQ8	-1	133	154	TM
4.5e-11	B5NTQ8	-1	175	194	TM
4.5e-11	B5NTQ8	-1	214	234	TM
4.5e-11	B5NTQ8	-1	255	277	TM
4.5e-11	B5NTQ8	-1	289	310	TM
4.5e-11	B5NTQ8	-1	322	343	TM
4.5e-11	P27135	-1	6	26	TM
4.5e-11	P27135	-1	38	58	TM
4.5e-11	P27135	-1	64	85	TM
4.5e-11	P27135	-1	97	121	TM
4.5e-11	P27135	-1	133	154	TM
4.5e-11	P27135	-1	175	194	TM
4.5e-11	P27135	-1	214	234	TM
4.5e-11	P27135	-1	255	277	TM
4.5e-11	P27135	-1	289	310	TM
4.5e-11	P27135	-1	322	343	TM
4.5e-11	C4WZK2	-1	6	26	TM
4.5e-11	C4WZK2	-1	38	58	TM
4.5e-11	C4WZK2	-1	64	85	TM
4.5e-11	C4WZK2	-1	97	121	TM
4.5e-11	C4WZK2	-1	133	154	TM
4.5e-11	C4WZK2	-1	175	194	TM
4.5e-11	C4WZK2	-1	214	234	TM
4.5e-11	C4WZK2	-1	255	277	TM
4.5e-11	C4WZK2	-1	289	310	TM
4.5e-11	C4WZK2	-1	322	343	TM
4.5e-11	B3XFJ8	-1	6	26	TM
4.5e-11	B3XFJ8	-1	38	58	TM
4.5e-11	B3XFJ8	-1	64	85	TM
4.5e-11	B3XFJ8	-1	97	121	TM
4.5e-11	B3XFJ8	-1	133	154	TM
4.5e-11	B3XFJ8	-1	175	194	TM
4.5e-11	B3XFJ8	-1	214	234	TM
4.5e-11	B3XFJ8	-1	255	277	TM
4.5e-11	B3XFJ8	-1	289	310	TM
4.5e-11	B3XFJ8	-1	322	343	TM
4.5e-11	B1IVH1	-1	6	26	TM
4.5e-11	B1IVH1	-1	38	58	TM
4.5e-11	B1IVH1	-1	64	85	TM
4.5e-11	B1IVH1	-1	97	121	TM
4.5e-11	B1IVH1	-1	133	154	TM
4.5e-11	B1IVH1	-1	175	194	TM
4.5e-11	B1IVH1	-1	214	234	TM
4.5e-11	B1IVH1	-1	255	277	TM
4.5e-11	B1IVH1	-1	289	310	TM
4.5e-11	B1IVH1	-1	322	343	TM
4.5e-11	C4H163	-1	6	26	TM
4.5e-11	C4H163	-1	38	58	TM
4.5e-11	C4H163	-1	64	84	TM
4.5e-11	C4H163	-1	96	116	TM
4.5e-11	C4H163	-1	136	154	TM
4.5e-11	C4H163	-1	175	192	TM
4.5e-11	C4H163	-1	212	234	TM
4.5e-11	C4H163	-1	255	277	TM
4.5e-11	C4H163	-1	289	310	TM
4.5e-11	C4H163	-1	322	343	TM
4.5e-11	B5Q540	-1	6	26	TM
4.5e-11	B5Q540	-1	38	58	TM
4.5e-11	B5Q540	-1	64	85	TM
4.5e-11	B5Q540	-1	97	121	TM
4.5e-11	B5Q540	-1	133	154	TM
4.5e-11	B5Q540	-1	175	194	TM
4.5e-11	B5Q540	-1	214	234	TM
4.5e-11	B5Q540	-1	255	277	TM
4.5e-11	B5Q540	-1	289	310	TM
4.5e-11	B5Q540	-1	322	343	TM
4.5e-11	C4HQP8	-1	6	26	TM
4.5e-11	C4HQP8	-1	38	58	TM
4.5e-11	C4HQP8	-1	64	84	TM
4.5e-11	C4HQP8	-1	96	116	TM
4.5e-11	C4HQP8	-1	136	154	TM
4.5e-11	C4HQP8	-1	175	192	TM
4.5e-11	C4HQP8	-1	212	234	TM
4.5e-11	C4HQP8	-1	255	277	TM
4.5e-11	C4HQP8	-1	289	310	TM
4.5e-11	C4HQP8	-1	322	343	TM
4.5e-11	C4U868	-1	6	26	TM
4.5e-11	C4U868	-1	38	58	TM
4.5e-11	C4U868	-1	64	84	TM
4.5e-11	C4U868	-1	96	116	TM
4.5e-11	C4U868	-1	136	154	TM
4.5e-11	C4U868	-1	175	192	TM
4.5e-11	C4U868	-1	212	234	TM
4.5e-11	C4U868	-1	255	277	TM
4.5e-11	C4U868	-1	289	310	TM
4.5e-11	C4U868	-1	322	343	TM
4.5e-11	Q1CEB8	-1	6	26	TM
4.5e-11	Q1CEB8	-1	38	58	TM
4.5e-11	Q1CEB8	-1	64	84	TM
4.5e-11	Q1CEB8	-1	96	116	TM
4.5e-11	Q1CEB8	-1	136	154	TM
4.5e-11	Q1CEB8	-1	175	192	TM
4.5e-11	Q1CEB8	-1	212	234	TM
4.5e-11	Q1CEB8	-1	255	277	TM
4.5e-11	Q1CEB8	-1	289	310	TM
4.5e-11	Q1CEB8	-1	322	343	TM
4.5e-11	B0H939	-1	6	26	TM
4.5e-11	B0H939	-1	38	58	TM
4.5e-11	B0H939	-1	64	84	TM
4.5e-11	B0H939	-1	96	116	TM
4.5e-11	B0H939	-1	136	154	TM
4.5e-11	B0H939	-1	175	192	TM
4.5e-11	B0H939	-1	212	234	TM
4.5e-11	B0H939	-1	255	277	TM
4.5e-11	B0H939	-1	289	310	TM
4.5e-11	B0H939	-1	322	343	TM
4.5e-11	Q8FBD6	-1	6	26	TM
4.5e-11	Q8FBD6	-1	38	58	TM
4.5e-11	Q8FBD6	-1	64	85	TM
4.5e-11	Q8FBD6	-1	97	121	TM
4.5e-11	Q8FBD6	-1	133	154	TM
4.5e-11	Q8FBD6	-1	175	194	TM
4.5e-11	Q8FBD6	-1	214	234	TM
4.5e-11	Q8FBD6	-1	255	277	TM
4.5e-11	Q8FBD6	-1	289	310	TM
4.5e-11	Q8FBD6	-1	322	343	TM
4.5e-11	Q31U82	-1	6	26	TM
4.5e-11	Q31U82	-1	38	58	TM
4.5e-11	Q31U82	-1	64	85	TM
4.5e-11	Q31U82	-1	97	121	TM
4.5e-11	Q31U82	-1	133	154	TM
4.5e-11	Q31U82	-1	175	194	TM
4.5e-11	Q31U82	-1	214	234	TM
4.5e-11	Q31U82	-1	255	277	TM
4.5e-11	Q31U82	-1	289	310	TM
4.5e-11	Q31U82	-1	322	343	TM
4.5e-11	C4GY52	-1	6	26	TM
4.5e-11	C4GY52	-1	38	58	TM
4.5e-11	C4GY52	-1	64	84	TM
4.5e-11	C4GY52	-1	96	116	TM
4.5e-11	C4GY52	-1	136	154	TM
4.5e-11	C4GY52	-1	175	192	TM
4.5e-11	C4GY52	-1	212	234	TM
4.5e-11	C4GY52	-1	255	277	TM
4.5e-11	C4GY52	-1	289	310	TM
4.5e-11	C4GY52	-1	322	343	TM
4.5e-11	A7ZUB9	-1	6	26	TM
4.5e-11	A7ZUB9	-1	38	58	TM
4.5e-11	A7ZUB9	-1	64	85	TM
4.5e-11	A7ZUB9	-1	97	121	TM
4.5e-11	A7ZUB9	-1	133	154	TM
4.5e-11	A7ZUB9	-1	175	194	TM
4.5e-11	A7ZUB9	-1	214	234	TM
4.5e-11	A7ZUB9	-1	255	277	TM
4.5e-11	A7ZUB9	-1	289	310	TM
4.5e-11	A7ZUB9	-1	322	343	TM
4.5e-11	B1JNC3	-1	6	26	TM
4.5e-11	B1JNC3	-1	38	58	TM
4.5e-11	B1JNC3	-1	64	84	TM
4.5e-11	B1JNC3	-1	96	116	TM
4.5e-11	B1JNC3	-1	136	154	TM
4.5e-11	B1JNC3	-1	175	192	TM
4.5e-11	B1JNC3	-1	212	234	TM
4.5e-11	B1JNC3	-1	255	277	TM
4.5e-11	B1JNC3	-1	289	310	TM
4.5e-11	B1JNC3	-1	322	343	TM
4.5e-11	B3I5Y2	-1	6	26	TM
4.5e-11	B3I5Y2	-1	38	58	TM
4.5e-11	B3I5Y2	-1	64	85	TM
4.5e-11	B3I5Y2	-1	97	121	TM
4.5e-11	B3I5Y2	-1	133	154	TM
4.5e-11	B3I5Y2	-1	175	194	TM
4.5e-11	B3I5Y2	-1	214	234	TM
4.5e-11	B3I5Y2	-1	255	277	TM
4.5e-11	B3I5Y2	-1	289	310	TM
4.5e-11	B3I5Y2	-1	322	343	TM
4.5e-11	B5NHD9	-1	6	26	TM
4.5e-11	B5NHD9	-1	38	58	TM
4.5e-11	B5NHD9	-1	64	85	TM
4.5e-11	B5NHD9	-1	97	121	TM
4.5e-11	B5NHD9	-1	133	154	TM
4.5e-11	B5NHD9	-1	175	194	TM
4.5e-11	B5NHD9	-1	214	234	TM
4.5e-11	B5NHD9	-1	255	277	TM
4.5e-11	B5NHD9	-1	289	310	TM
4.5e-11	B5NHD9	-1	322	343	TM
4.5e-11	A1AI84	-1	6	26	TM
4.5e-11	A1AI84	-1	38	58	TM
4.5e-11	A1AI84	-1	64	85	TM
4.5e-11	A1AI84	-1	97	121	TM
4.5e-11	A1AI84	-1	133	154	TM
4.5e-11	A1AI84	-1	175	194	TM
4.5e-11	A1AI84	-1	214	234	TM
4.5e-11	A1AI84	-1	255	277	TM
4.5e-11	A1AI84	-1	289	310	TM
4.5e-11	A1AI84	-1	322	343	TM
4.5e-11	B5PJL0	-1	6	26	TM
4.5e-11	B5PJL0	-1	38	58	TM
4.5e-11	B5PJL0	-1	64	85	TM
4.5e-11	B5PJL0	-1	97	121	TM
4.5e-11	B5PJL0	-1	133	154	TM
4.5e-11	B5PJL0	-1	175	194	TM
4.5e-11	B5PJL0	-1	214	234	TM
4.5e-11	B5PJL0	-1	255	277	TM
4.5e-11	B5PJL0	-1	289	310	TM
4.5e-11	B5PJL0	-1	322	343	TM
4.5e-11	B0HVW2	-1	6	26	TM
4.5e-11	B0HVW2	-1	38	58	TM
4.5e-11	B0HVW2	-1	64	84	TM
4.5e-11	B0HVW2	-1	96	116	TM
4.5e-11	B0HVW2	-1	136	154	TM
4.5e-11	B0HVW2	-1	175	192	TM
4.5e-11	B0HVW2	-1	212	234	TM
4.5e-11	B0HVW2	-1	255	277	TM
4.5e-11	B0HVW2	-1	289	310	TM
4.5e-11	B0HVW2	-1	322	343	TM
4.5e-11	B4TBY5	-1	6	26	TM
4.5e-11	B4TBY5	-1	38	58	TM
4.5e-11	B4TBY5	-1	64	85	TM
4.5e-11	B4TBY5	-1	97	121	TM
4.5e-11	B4TBY5	-1	133	154	TM
4.5e-11	B4TBY5	-1	175	194	TM
4.5e-11	B4TBY5	-1	214	234	TM
4.5e-11	B4TBY5	-1	255	277	TM
4.5e-11	B4TBY5	-1	289	310	TM
4.5e-11	B4TBY5	-1	322	343	TM
4.5e-11	P27125	-1	6	26	TM
4.5e-11	P27125	-1	38	58	TM
4.5e-11	P27125	-1	64	85	TM
4.5e-11	P27125	-1	97	121	TM
4.5e-11	P27125	-1	133	154	TM
4.5e-11	P27125	-1	175	194	TM
4.5e-11	P27125	-1	214	234	TM
4.5e-11	P27125	-1	255	277	TM
4.5e-11	P27125	-1	289	310	TM
4.5e-11	P27125	-1	322	343	TM
4.5e-11	A7FN78	-1	6	26	TM
4.5e-11	A7FN78	-1	38	58	TM
4.5e-11	A7FN78	-1	64	84	TM
4.5e-11	A7FN78	-1	96	116	TM
4.5e-11	A7FN78	-1	136	154	TM
4.5e-11	A7FN78	-1	175	192	TM
4.5e-11	A7FN78	-1	212	234	TM
4.5e-11	A7FN78	-1	255	277	TM
4.5e-11	A7FN78	-1	289	310	TM
4.5e-11	A7FN78	-1	322	343	TM
4.5e-11	C1NGM5	-1	6	26	TM
4.5e-11	C1NGM5	-1	38	58	TM
4.5e-11	C1NGM5	-1	64	85	TM
4.5e-11	C1NGM5	-1	97	121	TM
4.5e-11	C1NGM5	-1	133	154	TM
4.5e-11	C1NGM5	-1	175	194	TM
4.5e-11	C1NGM5	-1	214	234	TM
4.5e-11	C1NGM5	-1	255	277	TM
4.5e-11	C1NGM5	-1	289	310	TM
4.5e-11	C1NGM5	-1	322	343	TM
4.5e-11	B4TPR1	-1	6	26	TM
4.5e-11	B4TPR1	-1	38	58	TM
4.5e-11	B4TPR1	-1	64	85	TM
4.5e-11	B4TPR1	-1	97	121	TM
4.5e-11	B4TPR1	-1	133	154	TM
4.5e-11	B4TPR1	-1	175	194	TM
4.5e-11	B4TPR1	-1	214	234	TM
4.5e-11	B4TPR1	-1	255	277	TM
4.5e-11	B4TPR1	-1	289	310	TM
4.5e-11	B4TPR1	-1	322	343	TM
4.5e-11	Q1R412	-1	6	26	TM
4.5e-11	Q1R412	-1	38	58	TM
4.5e-11	Q1R412	-1	64	85	TM
4.5e-11	Q1R412	-1	97	121	TM
4.5e-11	Q1R412	-1	133	154	TM
4.5e-11	Q1R412	-1	175	194	TM
4.5e-11	Q1R412	-1	214	234	TM
4.5e-11	Q1R412	-1	255	277	TM
4.5e-11	Q1R412	-1	289	310	TM
4.5e-11	Q1R412	-1	322	343	TM
4.5e-11	B2TVP9	-1	6	26	TM
4.5e-11	B2TVP9	-1	38	58	TM
4.5e-11	B2TVP9	-1	64	85	TM
4.5e-11	B2TVP9	-1	97	121	TM
4.5e-11	B2TVP9	-1	133	154	TM
4.5e-11	B2TVP9	-1	175	194	TM
4.5e-11	B2TVP9	-1	214	234	TM
4.5e-11	B2TVP9	-1	255	277	TM
4.5e-11	B2TVP9	-1	289	310	TM
4.5e-11	B2TVP9	-1	322	343	TM
4.5e-11	A8A711	-1	6	26	TM
4.5e-11	A8A711	-1	38	58	TM
4.5e-11	A8A711	-1	64	85	TM
4.5e-11	A8A711	-1	97	121	TM
4.5e-11	A8A711	-1	133	154	TM
4.5e-11	A8A711	-1	175	194	TM
4.5e-11	A8A711	-1	214	234	TM
4.5e-11	A8A711	-1	255	277	TM
4.5e-11	A8A711	-1	289	310	TM
4.5e-11	A8A711	-1	322	343	TM
4.5e-11	C0Q3L6	-1	6	26	TM
4.5e-11	C0Q3L6	-1	38	58	TM
4.5e-11	C0Q3L6	-1	64	85	TM
4.5e-11	C0Q3L6	-1	97	121	TM
4.5e-11	C0Q3L6	-1	133	154	TM
4.5e-11	C0Q3L6	-1	175	194	TM
4.5e-11	C0Q3L6	-1	214	234	TM
4.5e-11	C0Q3L6	-1	255	277	TM
4.5e-11	C0Q3L6	-1	289	310	TM
4.5e-11	C0Q3L6	-1	322	343	TM
4.5e-11	Q8X3T0	-1	6	26	TM
4.5e-11	Q8X3T0	-1	38	58	TM
4.5e-11	Q8X3T0	-1	64	85	TM
4.5e-11	Q8X3T0	-1	97	121	TM
4.5e-11	Q8X3T0	-1	133	154	TM
4.5e-11	Q8X3T0	-1	175	194	TM
4.5e-11	Q8X3T0	-1	214	234	TM
4.5e-11	Q8X3T0	-1	255	277	TM
4.5e-11	Q8X3T0	-1	289	310	TM
4.5e-11	Q8X3T0	-1	322	343	TM
4.5e-11	A9MZD0	-1	6	26	TM
4.5e-11	A9MZD0	-1	38	58	TM
4.5e-11	A9MZD0	-1	64	85	TM
4.5e-11	A9MZD0	-1	97	121	TM
4.5e-11	A9MZD0	-1	133	154	TM
4.5e-11	A9MZD0	-1	175	194	TM
4.5e-11	A9MZD0	-1	214	234	TM
4.5e-11	A9MZD0	-1	255	277	TM
4.5e-11	A9MZD0	-1	289	310	TM
4.5e-11	A9MZD0	-1	322	343	TM
4.5e-11	A6TGB1	-1	6	26	TM
4.5e-11	A6TGB1	-1	38	58	TM
4.5e-11	A6TGB1	-1	64	85	TM
4.5e-11	A6TGB1	-1	97	121	TM
4.5e-11	A6TGB1	-1	133	154	TM
4.5e-11	A6TGB1	-1	175	194	TM
4.5e-11	A6TGB1	-1	214	234	TM
4.5e-11	A6TGB1	-1	255	277	TM
4.5e-11	A6TGB1	-1	289	310	TM
4.5e-11	A6TGB1	-1	322	343	TM
4.5e-11	Q66FF0	-1	6	26	TM
4.5e-11	Q66FF0	-1	38	58	TM
4.5e-11	Q66FF0	-1	64	84	TM
4.5e-11	Q66FF0	-1	96	116	TM
4.5e-11	Q66FF0	-1	136	154	TM
4.5e-11	Q66FF0	-1	175	192	TM
4.5e-11	Q66FF0	-1	212	234	TM
4.5e-11	Q66FF0	-1	255	277	TM
4.5e-11	Q66FF0	-1	289	310	TM
4.5e-11	Q66FF0	-1	322	343	TM
4.5e-11	B3HTT1	-1	6	26	TM
4.5e-11	B3HTT1	-1	38	58	TM
4.5e-11	B3HTT1	-1	64	85	TM
4.5e-11	B3HTT1	-1	97	121	TM
4.5e-11	B3HTT1	-1	133	154	TM
4.5e-11	B3HTT1	-1	175	194	TM
4.5e-11	B3HTT1	-1	214	234	TM
4.5e-11	B3HTT1	-1	255	277	TM
4.5e-11	B3HTT1	-1	289	310	TM
4.5e-11	B3HTT1	-1	322	343	TM
4.5e-11	B5CFG6	-1	6	26	TM
4.5e-11	B5CFG6	-1	38	58	TM
4.5e-11	B5CFG6	-1	64	85	TM
4.5e-11	B5CFG6	-1	97	121	TM
4.5e-11	B5CFG6	-1	133	154	TM
4.5e-11	B5CFG6	-1	175	194	TM
4.5e-11	B5CFG6	-1	214	234	TM
4.5e-11	B5CFG6	-1	255	277	TM
4.5e-11	B5CFG6	-1	289	310	TM
4.5e-11	B5CFG6	-1	322	343	TM
4.5e-11	A9QYR5	-1	6	26	TM
4.5e-11	A9QYR5	-1	38	58	TM
4.5e-11	A9QYR5	-1	64	84	TM
4.5e-11	A9QYR5	-1	96	116	TM
4.5e-11	A9QYR5	-1	136	154	TM
4.5e-11	A9QYR5	-1	175	192	TM
4.5e-11	A9QYR5	-1	212	234	TM
4.5e-11	A9QYR5	-1	255	277	TM
4.5e-11	A9QYR5	-1	289	310	TM
4.5e-11	A9QYR5	-1	322	343	TM
4.5e-11	C1HT87	-1	6	26	TM
4.5e-11	C1HT87	-1	38	58	TM
4.5e-11	C1HT87	-1	64	85	TM
4.5e-11	C1HT87	-1	97	121	TM
4.5e-11	C1HT87	-1	133	154	TM
4.5e-11	C1HT87	-1	175	194	TM
4.5e-11	C1HT87	-1	214	234	TM
4.5e-11	C1HT87	-1	254	272	TM
4.5e-11	C1HT87	-1	292	310	TM
4.5e-11	C1HT87	-1	322	343	TM
4.5e-11	B5RFC1	-1	6	26	TM
4.5e-11	B5RFC1	-1	38	58	TM
4.5e-11	B5RFC1	-1	64	85	TM
4.5e-11	B5RFC1	-1	97	121	TM
4.5e-11	B5RFC1	-1	133	154	TM
4.5e-11	B5RFC1	-1	175	194	TM
4.5e-11	B5RFC1	-1	214	234	TM
4.5e-11	B5RFC1	-1	255	277	TM
4.5e-11	B5RFC1	-1	289	310	TM
4.5e-11	B5RFC1	-1	322	342	TM
4.5e-11	A4WG89	-1	6	26	TM
4.5e-11	A4WG89	-1	38	58	TM
4.5e-11	A4WG89	-1	64	84	TM
4.5e-11	A4WG89	-1	96	116	TM
4.5e-11	A4WG89	-1	136	154	TM
4.5e-11	A4WG89	-1	175	194	TM
4.5e-11	A4WG89	-1	214	234	TM
4.5e-11	A4WG89	-1	255	277	TM
4.5e-11	A4WG89	-1	289	310	TM
4.5e-11	A4WG89	-1	322	343	TM
4.5e-11	B5BJH0	-1	6	26	TM
4.5e-11	B5BJH0	-1	38	58	TM
4.5e-11	B5BJH0	-1	64	85	TM
4.5e-11	B5BJH0	-1	97	121	TM
4.5e-11	B5BJH0	-1	133	154	TM
4.5e-11	B5BJH0	-1	175	194	TM
4.5e-11	B5BJH0	-1	214	234	TM
4.5e-11	B5BJH0	-1	255	277	TM
4.5e-11	B5BJH0	-1	289	310	TM
4.5e-11	B5BJH0	-1	322	343	TM
4.5e-11	B1XB74	-1	6	26	TM
4.5e-11	B1XB74	-1	38	58	TM
4.5e-11	B1XB74	-1	64	85	TM
4.5e-11	B1XB74	-1	97	121	TM
4.5e-11	B1XB74	-1	133	154	TM
4.5e-11	B1XB74	-1	175	194	TM
4.5e-11	B1XB74	-1	214	234	TM
4.5e-11	B1XB74	-1	255	277	TM
4.5e-11	B1XB74	-1	289	310	TM
4.5e-11	B1XB74	-1	322	343	TM
4.5e-11	A8AL22	-1	6	26	TM
4.5e-11	A8AL22	-1	38	58	TM
4.5e-11	A8AL22	-1	64	85	TM
4.5e-11	A8AL22	-1	97	121	TM
4.5e-11	A8AL22	-1	133	154	TM
4.5e-11	A8AL22	-1	175	194	TM
4.5e-11	A8AL22	-1	214	234	TM
4.5e-11	A8AL22	-1	255	277	TM
4.5e-11	A8AL22	-1	289	310	TM
4.5e-11	A8AL22	-1	322	343	TM
4.5e-11	B6I4Q0	-1	6	26	TM
4.5e-11	B6I4Q0	-1	38	58	TM
4.5e-11	B6I4Q0	-1	64	85	TM
4.5e-11	B6I4Q0	-1	97	121	TM
4.5e-11	B6I4Q0	-1	133	154	TM
4.5e-11	B6I4Q0	-1	175	194	TM
4.5e-11	B6I4Q0	-1	214	234	TM
4.5e-11	B6I4Q0	-1	255	277	TM
4.5e-11	B6I4Q0	-1	289	310	TM
4.5e-11	B6I4Q0	-1	322	343	TM
4.5e-11	B5F0N1	-1	6	26	TM
4.5e-11	B5F0N1	-1	38	58	TM
4.5e-11	B5F0N1	-1	64	85	TM
4.5e-11	B5F0N1	-1	97	121	TM
4.5e-11	B5F0N1	-1	133	154	TM
4.5e-11	B5F0N1	-1	175	194	TM
4.5e-11	B5F0N1	-1	214	234	TM
4.5e-11	B5F0N1	-1	255	277	TM
4.5e-11	B5F0N1	-1	289	310	TM
4.5e-11	B5F0N1	-1	322	343	TM
4.5e-11	B4AAV8	-1	6	26	TM
4.5e-11	B4AAV8	-1	38	58	TM
4.5e-11	B4AAV8	-1	64	85	TM
4.5e-11	B4AAV8	-1	97	121	TM
4.5e-11	B4AAV8	-1	133	154	TM
4.5e-11	B4AAV8	-1	175	194	TM
4.5e-11	B4AAV8	-1	214	234	TM
4.5e-11	B4AAV8	-1	255	277	TM
4.5e-11	B4AAV8	-1	289	310	TM
4.5e-11	B4AAV8	-1	322	343	TM
4.5e-11	B7LVD6	-1	6	26	TM
4.5e-11	B7LVD6	-1	38	58	TM
4.5e-11	B7LVD6	-1	64	85	TM
4.5e-11	B7LVD6	-1	97	121	TM
4.5e-11	B7LVD6	-1	133	154	TM
4.5e-11	B7LVD6	-1	175	194	TM
4.5e-11	B7LVD6	-1	214	234	TM
4.5e-11	B7LVD6	-1	255	277	TM
4.5e-11	B7LVD6	-1	289	310	TM
4.5e-11	B7LVD6	-1	322	343	TM
4.5e-11	Q3YV70	-1	6	26	TM
4.5e-11	Q3YV70	-1	38	58	TM
4.5e-11	Q3YV70	-1	64	85	TM
4.5e-11	Q3YV70	-1	97	121	TM
4.5e-11	Q3YV70	-1	133	154	TM
4.5e-11	Q3YV70	-1	175	194	TM
4.5e-11	Q3YV70	-1	214	234	TM
4.5e-11	Q3YV70	-1	255	277	TM
4.5e-11	Q3YV70	-1	289	310	TM
4.5e-11	Q3YV70	-1	322	343	TM
4.5e-11	B5FPP7	-1	6	26	TM
4.5e-11	B5FPP7	-1	38	58	TM
4.5e-11	B5FPP7	-1	64	85	TM
4.5e-11	B5FPP7	-1	97	121	TM
4.5e-11	B5FPP7	-1	133	154	TM
4.5e-11	B5FPP7	-1	175	194	TM
4.5e-11	B5FPP7	-1	214	234	TM
4.5e-11	B5FPP7	-1	255	277	TM
4.5e-11	B5FPP7	-1	289	310	TM
4.5e-11	B5FPP7	-1	322	343	TM
4.5e-11	B7MI40	-1	6	26	TM
4.5e-11	B7MI40	-1	38	58	TM
4.5e-11	B7MI40	-1	64	85	TM
4.5e-11	B7MI40	-1	97	121	TM
4.5e-11	B7MI40	-1	133	154	TM
4.5e-11	B7MI40	-1	175	194	TM
4.5e-11	B7MI40	-1	214	234	TM
4.5e-11	B7MI40	-1	255	277	TM
4.5e-11	B7MI40	-1	289	310	TM
4.5e-11	B7MI40	-1	322	343	TM
4.5e-11	C4W205	-1	6	26	TM
4.5e-11	C4W205	-1	38	58	TM
4.5e-11	C4W205	-1	64	85	TM
4.5e-11	C4W205	-1	97	121	TM
4.5e-11	C4W205	-1	133	154	TM
4.5e-11	C4W205	-1	175	194	TM
4.5e-11	C4W205	-1	214	234	TM
4.5e-11	C4W205	-1	255	277	TM
4.5e-11	C4W205	-1	289	310	TM
4.5e-11	C4W205	-1	322	343	TM
4.5e-11	A7ML63	-1	6	26	TM
4.5e-11	A7ML63	-1	38	58	TM
4.5e-11	A7ML63	-1	64	84	TM
4.5e-11	A7ML63	-1	96	116	TM
4.5e-11	A7ML63	-1	136	154	TM
4.5e-11	A7ML63	-1	175	192	TM
4.5e-11	A7ML63	-1	212	234	TM
4.5e-11	A7ML63	-1	255	277	TM
4.5e-11	A7ML63	-1	289	310	TM
4.5e-11	A7ML63	-1	322	343	TM
4.5e-11	B7M6V9	-1	6	26	TM
4.5e-11	B7M6V9	-1	38	58	TM
4.5e-11	B7M6V9	-1	64	85	TM
4.5e-11	B7M6V9	-1	97	121	TM
4.5e-11	B7M6V9	-1	133	154	TM
4.5e-11	B7M6V9	-1	175	194	TM
4.5e-11	B7M6V9	-1	214	237	TM
4.5e-11	B7M6V9	-1	258	278	TM
4.5e-11	B7M6V9	-1	290	310	TM
4.5e-11	B7M6V9	-1	322	343	TM
4.5e-11	B7NU99	-1	6	26	TM
4.5e-11	B7NU99	-1	38	58	TM
4.5e-11	B7NU99	-1	64	85	TM
4.5e-11	B7NU99	-1	97	121	TM
4.5e-11	B7NU99	-1	133	154	TM
4.5e-11	B7NU99	-1	175	194	TM
4.5e-11	B7NU99	-1	214	234	TM
4.5e-11	B7NU99	-1	255	277	TM
4.5e-11	B7NU99	-1	289	310	TM
4.5e-11	B7NU99	-1	322	343	TM
4.5e-11	B7UNM8	-1	6	26	TM
4.5e-11	B7UNM8	-1	38	58	TM
4.5e-11	B7UNM8	-1	64	85	TM
4.5e-11	B7UNM8	-1	97	121	TM
4.5e-11	B7UNM8	-1	133	154	TM
4.5e-11	B7UNM8	-1	175	194	TM
4.5e-11	B7UNM8	-1	214	234	TM
4.5e-11	B7UNM8	-1	255	277	TM
4.5e-11	B7UNM8	-1	289	310	TM
4.5e-11	B7UNM8	-1	322	343	TM
4.5e-11	B0GNT2	-1	6	26	TM
4.5e-11	B0GNT2	-1	38	58	TM
4.5e-11	B0GNT2	-1	64	84	TM
4.5e-11	B0GNT2	-1	96	116	TM
4.5e-11	B0GNT2	-1	136	154	TM
4.5e-11	B0GNT2	-1	175	192	TM
4.5e-11	B0GNT2	-1	212	234	TM
4.5e-11	B0GNT2	-1	255	277	TM
4.5e-11	B0GNT2	-1	289	310	TM
4.5e-11	B0GNT2	-1	322	343	TM
4.5e-11	B0HLW7	-1	6	26	TM
4.5e-11	B0HLW7	-1	38	58	TM
4.5e-11	B0HLW7	-1	64	84	TM
4.5e-11	B0HLW7	-1	96	116	TM
4.5e-11	B0HLW7	-1	136	154	TM
4.5e-11	B0HLW7	-1	175	192	TM
4.5e-11	B0HLW7	-1	212	234	TM
4.5e-11	B0HLW7	-1	255	277	TM
4.5e-11	B0HLW7	-1	289	310	TM
4.5e-11	B0HLW7	-1	322	343	TM
4.5e-11	Q32A72	-1	6	26	TM
4.5e-11	Q32A72	-1	38	58	TM
4.5e-11	Q32A72	-1	64	85	TM
4.5e-11	Q32A72	-1	97	121	TM
4.5e-11	Q32A72	-1	133	154	TM
4.5e-11	Q32A72	-1	175	194	TM
4.5e-11	Q32A72	-1	214	234	TM
4.5e-11	Q32A72	-1	255	277	TM
4.5e-11	Q32A72	-1	289	310	TM
4.5e-11	Q32A72	-1	322	343	TM
4.5e-11	C4HIG2	-1	6	26	TM
4.5e-11	C4HIG2	-1	38	58	TM
4.5e-11	C4HIG2	-1	64	84	TM
4.5e-11	C4HIG2	-1	96	116	TM
4.5e-11	C4HIG2	-1	136	154	TM
4.5e-11	C4HIG2	-1	175	192	TM
4.5e-11	C4HIG2	-1	212	234	TM
4.5e-11	C4HIG2	-1	255	277	TM
4.5e-11	C4HIG2	-1	289	310	TM
4.5e-11	C4HIG2	-1	322	343	TM
4.5e-11	C4SIS9	-1	6	26	TM
4.5e-11	C4SIS9	-1	38	58	TM
4.5e-11	C4SIS9	-1	64	84	TM
4.5e-11	C4SIS9	-1	96	116	TM
4.5e-11	C4SIS9	-1	136	154	TM
4.5e-11	C4SIS9	-1	175	192	TM
4.5e-11	C4SIS9	-1	212	234	TM
4.5e-11	C4SIS9	-1	255	277	TM
4.5e-11	C4SIS9	-1	289	310	TM
4.5e-11	C4SIS9	-1	322	343	TM
4.5e-11	B6FGF4	-1	6	26	TM
4.5e-11	B6FGF4	-1	38	58	TM
4.5e-11	B6FGF4	-1	64	84	TM
4.5e-11	B6FGF4	-1	96	116	TM
4.5e-11	B6FGF4	-1	136	154	TM
4.5e-11	B6FGF4	-1	175	194	TM
4.5e-11	B6FGF4	-1	214	234	TM
4.5e-11	B6FGF4	-1	255	277	TM
4.5e-11	B6FGF4	-1	289	310	TM
4.5e-11	B6FGF4	-1	322	343	TM
4.5e-11	B7L9F9	-1	6	26	TM
4.5e-11	B7L9F9	-1	38	58	TM
4.5e-11	B7L9F9	-1	64	85	TM
4.5e-11	B7L9F9	-1	97	121	TM
4.5e-11	B7L9F9	-1	133	154	TM
4.5e-11	B7L9F9	-1	175	194	TM
4.5e-11	B7L9F9	-1	214	237	TM
4.5e-11	B7L9F9	-1	258	278	TM
4.5e-11	B7L9F9	-1	290	310	TM
4.5e-11	B7L9F9	-1	322	343	TM
4.5e-11	Q83PD8	-1	6	26	TM
4.5e-11	Q83PD8	-1	38	58	TM
4.5e-11	Q83PD8	-1	64	85	TM
4.5e-11	Q83PD8	-1	97	121	TM
4.5e-11	Q83PD8	-1	133	154	TM
4.5e-11	Q83PD8	-1	175	194	TM
4.5e-11	Q83PD8	-1	214	234	TM
4.5e-11	Q83PD8	-1	255	277	TM
4.5e-11	Q83PD8	-1	289	310	TM
4.5e-11	Q83PD8	-1	322	343	TM
4.5e-11	B3X1L1	-1	6	26	TM
4.5e-11	B3X1L1	-1	38	58	TM
4.5e-11	B3X1L1	-1	64	84	TM
4.5e-11	B3X1L1	-1	96	116	TM
4.5e-11	B3X1L1	-1	136	154	TM
4.5e-11	B3X1L1	-1	175	194	TM
4.5e-11	B3X1L1	-1	214	234	TM
4.5e-11	B3X1L1	-1	255	277	TM
4.5e-11	B3X1L1	-1	289	310	TM
4.5e-11	B3X1L1	-1	322	343	TM
4.5e-11	C2BC55	-1	6	26	TM
4.5e-11	C2BC55	-1	38	58	TM
4.5e-11	C2BC55	-1	64	85	TM
4.5e-11	C2BC55	-1	97	121	TM
4.5e-11	C2BC55	-1	133	154	TM
4.5e-11	C2BC55	-1	175	194	TM
4.5e-11	C2BC55	-1	214	234	TM
4.5e-11	C2BC55	-1	255	277	TM
4.5e-11	C2BC55	-1	289	310	TM
4.5e-11	C2BC55	-1	322	343	TM
4.5e-11	B4SZZ5	-1	6	26	TM
4.5e-11	B4SZZ5	-1	38	58	TM
4.5e-11	B4SZZ5	-1	64	85	TM
4.5e-11	B4SZZ5	-1	97	121	TM
4.5e-11	B4SZZ5	-1	133	154	TM
4.5e-11	B4SZZ5	-1	175	194	TM
4.5e-11	B4SZZ5	-1	214	234	TM
4.5e-11	B4SZZ5	-1	255	277	TM
4.5e-11	B4SZZ5	-1	289	310	TM
4.5e-11	B4SZZ5	-1	322	343	TM
4.5e-11	B3IHB5	-1	6	26	TM
4.5e-11	B3IHB5	-1	38	58	TM
4.5e-11	B3IHB5	-1	64	85	TM
4.5e-11	B3IHB5	-1	97	121	TM
4.5e-11	B3IHB5	-1	133	154	TM
4.5e-11	B3IHB5	-1	175	194	TM
4.5e-11	B3IHB5	-1	214	237	TM
4.5e-11	B3IHB5	-1	258	278	TM
4.5e-11	B3IHB5	-1	290	310	TM
4.5e-11	B3IHB5	-1	322	343	TM
4.5e-11	A6BVG2	-1	6	26	TM
4.5e-11	A6BVG2	-1	38	58	TM
4.5e-11	A6BVG2	-1	64	84	TM
4.5e-11	A6BVG2	-1	96	116	TM
4.5e-11	A6BVG2	-1	136	154	TM
4.5e-11	A6BVG2	-1	175	192	TM
4.5e-11	A6BVG2	-1	212	234	TM
4.5e-11	A6BVG2	-1	255	277	TM
4.5e-11	A6BVG2	-1	289	310	TM
4.5e-11	A6BVG2	-1	322	343	TM
4.5e-11	B5XZ47	-1	6	26	TM
4.5e-11	B5XZ47	-1	38	58	TM
4.5e-11	B5XZ47	-1	64	85	TM
4.5e-11	B5XZ47	-1	97	121	TM
4.5e-11	B5XZ47	-1	133	154	TM
4.5e-11	B5XZ47	-1	175	194	TM
4.5e-11	B5XZ47	-1	214	234	TM
4.5e-11	B5XZ47	-1	255	277	TM
4.5e-11	B5XZ47	-1	289	310	TM
4.5e-11	B5XZ47	-1	322	343	TM
4.5e-11	B7N2P9	-1	6	26	TM
4.5e-11	B7N2P9	-1	38	58	TM
4.5e-11	B7N2P9	-1	64	85	TM
4.5e-11	B7N2P9	-1	97	121	TM
4.5e-11	B7N2P9	-1	133	154	TM
4.5e-11	B7N2P9	-1	175	194	TM
4.5e-11	B7N2P9	-1	214	234	TM
4.5e-11	B7N2P9	-1	255	277	TM
4.5e-11	B7N2P9	-1	289	310	TM
4.5e-11	B7N2P9	-1	322	343	TM
4.5e-11	Q0TAF6	-1	6	26	TM
4.5e-11	Q0TAF6	-1	38	58	TM
4.5e-11	Q0TAF6	-1	64	85	TM
4.5e-11	Q0TAF6	-1	97	121	TM
4.5e-11	Q0TAF6	-1	133	154	TM
4.5e-11	Q0TAF6	-1	175	194	TM
4.5e-11	Q0TAF6	-1	214	234	TM
4.5e-11	Q0TAF6	-1	255	277	TM
4.5e-11	Q0TAF6	-1	289	310	TM
4.5e-11	Q0TAF6	-1	322	343	TM
4.5e-11	B0A0R0	-1	6	26	TM
4.5e-11	B0A0R0	-1	38	58	TM
4.5e-11	B0A0R0	-1	64	84	TM
4.5e-11	B0A0R0	-1	96	116	TM
4.5e-11	B0A0R0	-1	136	154	TM
4.5e-11	B0A0R0	-1	175	192	TM
4.5e-11	B0A0R0	-1	212	234	TM
4.5e-11	B0A0R0	-1	255	277	TM
4.5e-11	B0A0R0	-1	289	310	TM
4.5e-11	B0A0R0	-1	322	343	TM
4.5e-11	B5PXC1	-1	6	26	TM
4.5e-11	B5PXC1	-1	38	58	TM
4.5e-11	B5PXC1	-1	64	85	TM
4.5e-11	B5PXC1	-1	97	121	TM
4.5e-11	B5PXC1	-1	133	154	TM
4.5e-11	B5PXC1	-1	175	194	TM
4.5e-11	B5PXC1	-1	214	234	TM
4.5e-11	B5PXC1	-1	255	277	TM
4.5e-11	B5PXC1	-1	289	310	TM
4.5e-11	B5PXC1	-1	322	343	TM
4.5e-11	B7NFK5	-1	6	26	TM
4.5e-11	B7NFK5	-1	38	58	TM
4.5e-11	B7NFK5	-1	64	85	TM
4.5e-11	B7NFK5	-1	97	121	TM
4.5e-11	B7NFK5	-1	133	154	TM
4.5e-11	B7NFK5	-1	175	194	TM
4.5e-11	B7NFK5	-1	214	234	TM
4.5e-11	B7NFK5	-1	255	277	TM
4.5e-11	B7NFK5	-1	289	310	TM
4.5e-11	B7NFK5	-1	322	343	TM
4.5e-11	Q6DA13	-1	6	26	TM
4.5e-11	Q6DA13	-1	38	58	TM
4.5e-11	Q6DA13	-1	64	84	TM
4.5e-11	Q6DA13	-1	96	116	TM
4.5e-11	Q6DA13	-1	136	154	TM
4.5e-11	Q6DA13	-1	175	192	TM
4.5e-11	Q6DA13	-1	212	234	TM
4.5e-11	Q6DA13	-1	255	277	TM
4.5e-11	Q6DA13	-1	289	310	TM
4.5e-11	Q6DA13	-1	322	343	TM
4.5e-11	Q8Z2V6	-1	6	26	TM
4.5e-11	Q8Z2V6	-1	38	58	TM
4.5e-11	Q8Z2V6	-1	64	85	TM
4.5e-11	Q8Z2V6	-1	97	121	TM
4.5e-11	Q8Z2V6	-1	133	154	TM
4.5e-11	Q8Z2V6	-1	175	194	TM
4.5e-11	Q8Z2V6	-1	214	234	TM
4.5e-11	Q8Z2V6	-1	255	277	TM
4.5e-11	Q8Z2V6	-1	289	310	TM
4.5e-11	Q8Z2V6	-1	322	343	TM
4.5e-11	B2K1W7	-1	6	26	TM
4.5e-11	B2K1W7	-1	38	58	TM
4.5e-11	B2K1W7	-1	64	84	TM
4.5e-11	B2K1W7	-1	96	116	TM
4.5e-11	B2K1W7	-1	136	154	TM
4.5e-11	B2K1W7	-1	175	192	TM
4.5e-11	B2K1W7	-1	212	234	TM
4.5e-11	B2K1W7	-1	255	277	TM
4.5e-11	B2K1W7	-1	289	310	TM
4.5e-11	B2K1W7	-1	322	343	TM
4.5e-11	Q57HG6	-1	6	26	TM
4.5e-11	Q57HG6	-1	38	58	TM
4.5e-11	Q57HG6	-1	64	85	TM
4.5e-11	Q57HG6	-1	97	121	TM
4.5e-11	Q57HG6	-1	133	154	TM
4.5e-11	Q57HG6	-1	175	194	TM
4.5e-11	Q57HG6	-1	214	234	TM
4.5e-11	Q57HG6	-1	255	277	TM
4.5e-11	Q57HG6	-1	289	310	TM
4.5e-11	Q57HG6	-1	322	343	TM
4.5e-11	A9Z4J1	-1	6	26	TM
4.5e-11	A9Z4J1	-1	38	58	TM
4.5e-11	A9Z4J1	-1	64	84	TM
4.5e-11	A9Z4J1	-1	96	116	TM
4.5e-11	A9Z4J1	-1	136	154	TM
4.5e-11	A9Z4J1	-1	175	192	TM
4.5e-11	A9Z4J1	-1	212	234	TM
4.5e-11	A9Z4J1	-1	255	277	TM
4.5e-11	A9Z4J1	-1	289	310	TM
4.5e-11	A9Z4J1	-1	322	343	TM
4.5e-11	Q5PKI0	-1	6	26	TM
4.5e-11	Q5PKI0	-1	38	58	TM
4.5e-11	Q5PKI0	-1	64	85	TM
4.5e-11	Q5PKI0	-1	97	121	TM
4.5e-11	Q5PKI0	-1	133	154	TM
4.5e-11	Q5PKI0	-1	175	194	TM
4.5e-11	Q5PKI0	-1	214	234	TM
4.5e-11	Q5PKI0	-1	255	277	TM
4.5e-11	Q5PKI0	-1	289	310	TM
4.5e-11	Q5PKI0	-1	322	343	TM
4.5e-11	B5C7L1	-1	6	26	TM
4.5e-11	B5C7L1	-1	38	58	TM
4.5e-11	B5C7L1	-1	64	85	TM
4.5e-11	B5C7L1	-1	97	121	TM
4.5e-11	B5C7L1	-1	133	154	TM
4.5e-11	B5C7L1	-1	175	194	TM
4.5e-11	B5C7L1	-1	214	234	TM
4.5e-11	B5C7L1	-1	255	277	TM
4.5e-11	B5C7L1	-1	289	310	TM
4.5e-11	B5C7L1	-1	322	343	TM
4.5e-11	B5P7H7	-1	6	26	TM
4.5e-11	B5P7H7	-1	38	58	TM
4.5e-11	B5P7H7	-1	64	85	TM
4.5e-11	B5P7H7	-1	97	121	TM
4.5e-11	B5P7H7	-1	133	154	TM
4.5e-11	B5P7H7	-1	175	194	TM
4.5e-11	B5P7H7	-1	214	234	TM
4.5e-11	B5P7H7	-1	255	277	TM
4.5e-11	B5P7H7	-1	289	310	TM
4.5e-11	B5P7H7	-1	322	343	TM
4.5e-11	B5MYV7	-1	6	26	TM
4.5e-11	B5MYV7	-1	38	58	TM
4.5e-11	B5MYV7	-1	64	85	TM
4.5e-11	B5MYV7	-1	97	121	TM
4.5e-11	B5MYV7	-1	133	154	TM
4.5e-11	B5MYV7	-1	175	194	TM
4.5e-11	B5MYV7	-1	214	234	TM
4.5e-11	B5MYV7	-1	255	277	TM
4.5e-11	B5MYV7	-1	289	310	TM
4.5e-11	B5MYV7	-1	322	343	TM
4.5e-11	B3YGD7	-1	6	26	TM
4.5e-11	B3YGD7	-1	38	58	TM
4.5e-11	B3YGD7	-1	64	85	TM
4.5e-11	B3YGD7	-1	97	121	TM
4.5e-11	B3YGD7	-1	133	154	TM
4.5e-11	B3YGD7	-1	175	194	TM
4.5e-11	B3YGD7	-1	214	234	TM
4.5e-11	B3YGD7	-1	255	277	TM
4.5e-11	B3YGD7	-1	289	310	TM
4.5e-11	B3YGD7	-1	322	343	TM
4.5e-11	B5MMZ5	-1	6	26	TM
4.5e-11	B5MMZ5	-1	38	58	TM
4.5e-11	B5MMZ5	-1	64	85	TM
4.5e-11	B5MMZ5	-1	97	121	TM
4.5e-11	B5MMZ5	-1	133	154	TM
4.5e-11	B5MMZ5	-1	175	194	TM
4.5e-11	B5MMZ5	-1	214	234	TM
4.5e-11	B5MMZ5	-1	255	277	TM
4.5e-11	B5MMZ5	-1	289	310	TM
4.5e-11	B5MMZ5	-1	322	343	TM
4.5e-11	Q8ZIZ8	-1	6	26	TM
4.5e-11	Q8ZIZ8	-1	38	58	TM
4.5e-11	Q8ZIZ8	-1	64	84	TM
4.5e-11	Q8ZIZ8	-1	96	116	TM
4.5e-11	Q8ZIZ8	-1	136	154	TM
4.5e-11	Q8ZIZ8	-1	175	192	TM
4.5e-11	Q8ZIZ8	-1	212	234	TM
4.5e-11	Q8ZIZ8	-1	255	277	TM
4.5e-11	Q8ZIZ8	-1	289	310	TM
4.5e-11	Q8ZIZ8	-1	322	343	TM
4.5e-11	B3HBT7	-1	6	26	TM
4.5e-11	B3HBT7	-1	38	58	TM
4.5e-11	B3HBT7	-1	64	85	TM
4.5e-11	B3HBT7	-1	97	121	TM
4.5e-11	B3HBT7	-1	133	154	TM
4.5e-11	B3HBT7	-1	175	194	TM
4.5e-11	B3HBT7	-1	214	237	TM
4.5e-11	B3HBT7	-1	258	278	TM
4.5e-11	B3HBT7	-1	290	310	TM
4.5e-11	B3HBT7	-1	322	343	TM
4.5e-11	B1LMU8	-1	6	26	TM
4.5e-11	B1LMU8	-1	38	58	TM
4.5e-11	B1LMU8	-1	64	85	TM
4.5e-11	B1LMU8	-1	97	121	TM
4.5e-11	B1LMU8	-1	133	154	TM
4.5e-11	B1LMU8	-1	175	194	TM
4.5e-11	B1LMU8	-1	214	234	TM
4.5e-11	B1LMU8	-1	255	277	TM
4.5e-11	B1LMU8	-1	289	310	TM
4.5e-11	B1LMU8	-1	322	343	TM
4.5e-11	Q01TZ5	-1	6	24	TM
4.5e-11	Q01TZ5	-1	36	57	TM
4.5e-11	Q01TZ5	-1	77	97	TM
4.5e-11	Q01TZ5	-1	104	125	TM
4.5e-11	Q01TZ5	-1	137	156	TM
4.5e-11	Q01TZ5	-1	177	198	TM
4.5e-11	Q01TZ5	-1	218	243	TM
4.5e-11	Q01TZ5	-1	264	284	TM
4.5e-11	Q01TZ5	-1	296	318	TM
4.5e-11	Q01TZ5	-1	330	350	TM
4.5e-11	C1S6A2	-1	6	24	TM
4.5e-11	C1S6A2	-1	36	56	TM
4.5e-11	C1S6A2	-1	72	92	TM
4.5e-11	C1S6A2	-1	99	119	TM
4.5e-11	C1S6A2	-1	139	163	TM
4.5e-11	C1S6A2	-1	184	203	TM
4.5e-11	C1S6A2	-1	226	246	TM
4.5e-11	C1S6A2	-1	267	286	TM
4.5e-11	C1S6A2	-1	298	315	TM
4.5e-11	C1S6A2	-1	327	347	TM
4.5e-11	Q1NEI4	-1	6	24	TM
4.5e-11	Q1NEI4	-1	36	54	TM
4.5e-11	Q1NEI4	-1	66	85	TM
4.5e-11	Q1NEI4	-1	97	117	TM
4.5e-11	Q1NEI4	-1	137	157	TM
4.5e-11	Q1NEI4	-1	177	200	TM
4.5e-11	Q1NEI4	-1	220	242	TM
4.5e-11	Q1NEI4	-1	263	280	TM
4.5e-11	Q1NEI4	-1	300	319	TM
4.5e-11	Q1NEI4	-1	331	349	TM
4.5e-11	Q2G9H9	-1	6	24	TM
4.5e-11	Q2G9H9	-1	31	52	TM
4.5e-11	Q2G9H9	-1	72	90	TM
4.5e-11	Q2G9H9	-1	97	116	TM
4.5e-11	Q2G9H9	-1	136	157	TM
4.5e-11	Q2G9H9	-1	178	197	TM
4.5e-11	Q2G9H9	-1	217	241	TM
4.5e-11	Q2G9H9	-1	266	286	TM
4.5e-11	Q2G9H9	-1	298	319	TM
4.5e-11	Q2G9H9	-1	331	353	TM
4.5e-11	C1U5P7	-1	6	24	TM
4.5e-11	C1U5P7	-1	36	56	TM
4.5e-11	C1U5P7	-1	62	83	TM
4.5e-11	C1U5P7	-1	95	119	TM
4.5e-11	C1U5P7	-1	139	162	TM
4.5e-11	C1U5P7	-1	183	204	TM
4.5e-11	C1U5P7	-1	234	254	TM
4.5e-11	C1U5P7	-1	275	294	TM
4.5e-11	C1U5P7	-1	306	324	TM
4.5e-11	C1U5P7	-1	336	357	TM
4.5e-11	C1Z075	-1	6	24	TM
4.5e-11	C1Z075	-1	36	56	TM
4.5e-11	C1Z075	-1	68	90	TM
4.5e-11	C1Z075	-1	97	119	TM
4.5e-11	C1Z075	-1	139	162	TM
4.5e-11	C1Z075	-1	183	204	TM
4.5e-11	C1Z075	-1	234	254	TM
4.5e-11	C1Z075	-1	275	294	TM
4.5e-11	C1Z075	-1	306	323	TM
4.5e-11	C1Z075	-1	335	355	TM
4.5e-11	A6EG33	-1	6	24	TM
4.5e-11	A6EG33	-1	36	59	TM
4.5e-11	A6EG33	-1	71	91	TM
4.5e-11	A6EG33	-1	103	122	TM
4.5e-11	A6EG33	-1	142	162	TM
4.5e-11	A6EG33	-1	183	204	TM
4.5e-11	A6EG33	-1	234	254	TM
4.5e-11	A6EG33	-1	275	294	TM
4.5e-11	A6EG33	-1	306	323	TM
4.5e-11	A6EG33	-1	335	355	TM
4.5e-11	C4C0C2	-1	6	23	TM
4.5e-11	C4C0C2	-1	35	53	TM
4.5e-11	C4C0C2	-1	65	87	TM
4.5e-11	C4C0C2	-1	94	118	TM
4.5e-11	C4C0C2	-1	124	145	TM
4.5e-11	C4C0C2	-1	166	189	TM
4.5e-11	C4C0C2	-1	209	228	TM
4.5e-11	C4C0C2	-1	248	267	TM
4.5e-11	C4C0C2	-1	279	299	TM
4.5e-11	C4C0C2	-1	311	330	TM
4.5e-11	A6LBL7	-1	6	25	TM
4.5e-11	A6LBL7	-1	37	57	TM
4.5e-11	A6LBL7	-1	69	91	TM
4.5e-11	A6LBL7	-1	98	119	TM
4.5e-11	A6LBL7	-1	131	150	TM
4.5e-11	A6LBL7	-1	171	193	TM
4.5e-11	A6LBL7	-1	213	235	TM
4.5e-11	A6LBL7	-1	247	270	TM
4.5e-11	A6LBL7	-1	290	310	TM
4.5e-11	A6LBL7	-1	322	341	TM
4.5e-11	A5FC45	-1	6	24	TM
4.5e-11	A5FC45	-1	36	56	TM
4.5e-11	A5FC45	-1	62	90	TM
4.5e-11	A5FC45	-1	102	122	TM
4.5e-11	A5FC45	-1	142	160	TM
4.5e-11	A5FC45	-1	181	202	TM
4.5e-11	A5FC45	-1	225	245	TM
4.5e-11	A5FC45	-1	266	285	TM
4.5e-11	A5FC45	-1	297	316	TM
4.5e-11	A5FC45	-1	328	346	TM
4.5e-11	C0D7T8	-1	4	14	TM
4.5e-11	C0D7T8	-1	35	54	TM
4.5e-11	C0D7T8	-1	66	86	TM
4.5e-11	C0D7T8	-1	126	149	TM
4.5e-11	C0D7T8	-1	169	193	TM
4.5e-11	C0D7T8	-1	213	231	TM
4.5e-11	C0D7T8	-1	252	271	TM
4.5e-11	C0D7T8	-1	283	304	TM
4.5e-11	C0D7T8	-1	316	334	TM
4.5e-11	C1DMX4	-1	6	26	TM
4.5e-11	C1DMX4	-1	38	56	TM
4.5e-11	C1DMX4	-1	76	94	TM
4.5e-11	C1DMX4	-1	101	123	TM
4.5e-11	C1DMX4	-1	143	166	TM
4.5e-11	C1DMX4	-1	186	210	TM
4.5e-11	C1DMX4	-1	230	250	TM
4.5e-11	C1DMX4	-1	271	290	TM
4.5e-11	C1DMX4	-1	302	321	TM
4.5e-11	C1DMX4	-1	333	353	TM
4.5e-11	C4VGJ9	-1	3	13	TM
4.5e-11	C4VGJ9	-1	37	70	TM
4.5e-11	C4VGJ9	-1	82	104	TM
4.5e-11	C4VGJ9	-1	116	134	TM
4.5e-11	C4VGJ9	-1	155	174	TM
4.5e-11	C4VGJ9	-1	180	199	TM
4.5e-11	C4VGJ9	-1	208	228	TM
4.5e-11	C4VGJ9	-1	234	256	TM
4.5e-11	C4VGJ9	-1	265	285	TM
4.5e-11	C0X2U6	-1	3	13	TM
4.5e-11	C0X2U6	-1	37	70	TM
4.5e-11	C0X2U6	-1	82	104	TM
4.5e-11	C0X2U6	-1	116	134	TM
4.5e-11	C0X2U6	-1	155	174	TM
4.5e-11	C0X2U6	-1	180	199	TM
4.5e-11	C0X2U6	-1	208	228	TM
4.5e-11	C0X2U6	-1	234	256	TM
4.5e-11	C0X2U6	-1	265	285	TM
4.5e-11	C2H1N8	-1	3	13	TM
4.5e-11	C2H1N8	-1	37	70	TM
4.5e-11	C2H1N8	-1	82	104	TM
4.5e-11	C2H1N8	-1	116	134	TM
4.5e-11	C2H1N8	-1	155	174	TM
4.5e-11	C2H1N8	-1	180	199	TM
4.5e-11	C2H1N8	-1	208	228	TM
4.5e-11	C2H1N8	-1	234	256	TM
4.5e-11	C2H1N8	-1	265	285	TM
4.5e-11	Q837B5	-1	3	13	TM
4.5e-11	Q837B5	-1	37	70	TM
4.5e-11	Q837B5	-1	82	104	TM
4.5e-11	Q837B5	-1	116	134	TM
4.5e-11	Q837B5	-1	155	174	TM
4.5e-11	Q837B5	-1	180	199	TM
4.5e-11	Q837B5	-1	208	228	TM
4.5e-11	Q837B5	-1	234	256	TM
4.5e-11	Q837B5	-1	265	285	TM
4.5e-11	C2JPZ1	-1	3	13	TM
4.5e-11	C2JPZ1	-1	37	70	TM
4.5e-11	C2JPZ1	-1	82	104	TM
4.5e-11	C2JPZ1	-1	116	134	TM
4.5e-11	C2JPZ1	-1	155	174	TM
4.5e-11	C2JPZ1	-1	180	199	TM
4.5e-11	C2JPZ1	-1	208	228	TM
4.5e-11	C2JPZ1	-1	234	256	TM
4.5e-11	C2JPZ1	-1	265	285	TM
4.5e-11	C2DNZ1	-1	20	37	TM
4.5e-11	C2DNZ1	-1	49	69	TM
4.5e-11	C2DNZ1	-1	75	96	TM
4.5e-11	C2DNZ1	-1	108	132	TM
4.5e-11	C2DNZ1	-1	144	165	TM
4.5e-11	C2DNZ1	-1	186	205	TM
4.5e-11	C2DNZ1	-1	225	245	TM
4.5e-11	C2DNZ1	-1	266	288	TM
4.5e-11	C2DNZ1	-1	300	321	TM
4.5e-11	C2DNZ1	-1	333	354	TM
4.5e-11	A9MI62	-1	20	42	TM
4.5e-11	A9MI62	-1	54	74	TM
4.5e-11	A9MI62	-1	80	101	TM
4.5e-11	A9MI62	-1	113	137	TM
4.5e-11	A9MI62	-1	149	170	TM
4.5e-11	A9MI62	-1	191	210	TM
4.5e-11	A9MI62	-1	230	250	TM
4.5e-11	A9MI62	-1	271	293	TM
4.5e-11	A9MI62	-1	305	326	TM
4.5e-11	A9MI62	-1	338	359	TM
4.5e-11	C4T6J7	-1	22	44	TM
4.5e-11	C4T6J7	-1	56	76	TM
4.5e-11	C4T6J7	-1	82	102	TM
4.5e-11	C4T6J7	-1	114	134	TM
4.5e-11	C4T6J7	-1	154	172	TM
4.5e-11	C4T6J7	-1	193	210	TM
4.5e-11	C4T6J7	-1	230	252	TM
4.5e-11	C4T6J7	-1	273	295	TM
4.5e-11	C4T6J7	-1	307	328	TM
4.5e-11	C4T6J7	-1	340	361	TM
4.5e-11	A8U530	-1	3	13	TM
4.5e-11	A8U530	-1	31	49	TM
4.5e-11	A8U530	-1	56	76	TM
4.5e-11	A8U530	-1	88	107	TM
4.5e-11	A8U530	-1	116	135	TM
4.5e-11	A8U530	-1	177	197	TM
4.5e-11	A8U530	-1	209	227	TM
4.5e-11	A8U530	-1	233	253	TM
4.5e-11	A8U530	-1	265	283	TM
4.5e-11	C1MZF1	-1	3	13	TM
4.5e-11	C1MZF1	-1	42	68	TM
4.5e-11	C1MZF1	-1	80	100	TM
4.5e-11	C1MZF1	-1	106	128	TM
4.5e-11	C1MZF1	-1	240	261	TM
4.5e-11	C1MZF1	-1	281	302	TM
4.5e-11	C1MZF1	-1	323	346	TM
4.5e-11	C1MZF1	-1	352	372	TM
4.5e-11	C1MZF1	-1	384	403	TM
4.5e-11	C1E840	-1	4	15	TM
4.5e-11	C1E840	-1	44	67	TM
4.5e-11	C1E840	-1	79	99	TM
4.5e-11	C1E840	-1	105	127	TM
4.5e-11	C1E840	-1	201	221	TM
4.5e-11	C1E840	-1	241	259	TM
4.5e-11	C1E840	-1	280	300	TM
4.5e-11	C1E840	-1	312	332	TM
4.5e-11	C1E840	-1	344	364	TM
4.5e-11	A8S5I0	-1	32	51	TM
4.5e-11	A8S5I0	-1	63	80	TM
4.5e-11	A8S5I0	-1	100	117	TM
4.5e-11	A8S5I0	-1	124	149	TM
4.5e-11	A8S5I0	-1	155	180	TM
4.5e-11	A8S5I0	-1	200	224	TM
4.5e-11	A8S5I0	-1	244	263	TM
4.5e-11	A8S5I0	-1	283	302	TM
4.5e-11	A8S5I0	-1	314	335	TM
4.5e-11	A8S5I0	-1	347	365	TM
4.5e-11	C0VY52	-1	6	25	TM
4.5e-11	C0VY52	-1	32	49	TM
4.5e-11	C0VY52	-1	55	76	TM
4.5e-11	C0VY52	-1	88	108	TM
4.5e-11	C0VY52	-1	114	132	TM
4.5e-11	C0VY52	-1	153	173	TM
4.5e-11	C0VY52	-1	179	199	TM
4.5e-11	C0VY52	-1	211	231	TM
4.5e-11	C0VY52	-1	237	259	TM
4.5e-11	C0VY52	-1	268	288	TM
4.5e-11	Q9ZQ88	-1	6	30	TM
4.5e-11	Q9ZQ88	-1	42	61	TM
4.5e-11	Q9ZQ88	-1	81	101	TM
4.5e-11	Q9ZQ88	-1	108	130	TM
4.5e-11	Q9ZQ88	-1	142	163	TM
4.5e-11	Q9ZQ88	-1	232	253	TM
4.5e-11	Q9ZQ88	-1	273	297	TM
4.5e-11	Q9ZQ88	-1	318	338	TM
4.5e-11	Q9ZQ88	-1	344	364	TM
4.5e-11	Q9ZQ88	-1	376	395	TM
endgroup	TM
