# Supplementary material for: Functional specialization in nucleotide sugar transporters occurred through differentiation of the gene cluster EamA (DUF6) before the radiation of Viridiplantae
Source: BMC Evol Biol. 2011 May 12;11:123. doi: 10.1186/1471-2148-11-123 (PMC3111387; doi:10.1186/1471-2148-11-123)
Supplement: Additional file 4 — Alignments for 19 DMT families in Jalview format. Alignments for 19 DMT families in Jalview format. The archive file contains alignment files that can be loaded in Jalview, and '.mup' files that contain Phobius TM predictions and pfam_scan domain location predictions as Jalview loadable markup language. [file 1471-2148-11-123-S4.TGZ › sugt.aln]

>Q88UI3
---MGILIALIPAIAWGSIGLISGRM-GGTARQQTLGMTMGALVFGLALWAVEQPTL-TS
K--IWLIGIVSGLFWSIGQGQQFTSMKAVGISRTTPISTGMQLVANALAGVLLFNEWHGN
M-YWIGSASVIVLIAGAVLTSLTDKTDPNRSA-SENWGVGIRALILSTIGYAGYTIV-VH
Y------GNVNAQAVVMPQAVGMLLGALIWSFK---DK----PWVVKATYRNIVTGLVWG
IGNLFMFMAMA--QIGQAVAYSLSQMGIVISTFGSIYLLGEHKTKREMVYVVIGSILVIV
GGVALSLMKA---
>Q9CDF7
M--QGVLLALVPMFAWGSIGFVANKF-GGDAKQQTLGMTLGAFVFALIVFLFRMPTL-TW
Q--IFLIGFIGGLLWAIGQFGQFNSMKYMGVSVASPLSSGSQLVIGGLIGVFAFHEWTKQ
IQFILGFIAMAVLVVGFYFSAKRDPENAVVEE-GRNYTKGLTALTYSTLGYVIYVILFNN
LAVLWFNVHFDTLTIILPMSVGMIFGALVMGRF----K----IKMEKYVYQNMIVGAMWG
VGNIFMLMAAS--AAGNAIAFSFSQLGVIVSTIGGILFLGEKKTKKELVYVGIGIVLFVT
GAILLAIVKSKG-
>Q8DWQ7
M--EGLLIALIPMFAWGSIGFVSNKI-GGRPNQQTFGMTLGALLFAIIVWLFKQPEM-TA
S--LWIFGILGGILWSVGQNGQFQAMKYMGVSVANPLSSGAQLVGGSLVGALVFHEWTKP
IQFILGLTALTLLVIGFYFSSKRDVSEQALAT-HQEFSKGFATIAYSTVGYISYAVLFNN
I------MKFDAMAVILPMAVGMCLGAICFMKF----R----VNFEAVVVKNMITGLMWG
VGNVFMLLAAA--KAGLAIAFSFSQLGVIISIIGGILFLGETKTKKEQKWVVMGILCFVM
GAILLGIVKSY--
>P0C0G9
M--EGIFYALIPMFTWGSIGFVSNKI-GGKPSQQTLGMTFGALLFSLAVWLIVRPEM-TL
Q--LWLFGILGGFIWSIGQTGQFHAMQYMGVSVANPLSSGSQLVLGSLIGVLVFHEWTRP
MQFVVGSLALLLLIVGFYFSSKQDDANAQVNH-LHNFSKGFRALTYSTIGYVMYAVLFNN
I------MKFEVLSVILPMAVGMVLGAITFMSF----K----ISIDQYVIKNSVVGLLWG
IGNIFMLLAAS--KAGLAIAFSFSQLGAIISIVGGILFLGETKTKKEMRWVVTGIICFIV
GAILLGVVKS---
>Q8Y9U6
M--SIYLIALLPVLGWGFMPIIANLR-KSTPEEQLLGTSISALLFALILFWILSPEI-TV
L--SFIVSFISGIFWSFGQLLQFKGIAASSVAKAMPISNGTQLVGATLFAVLVFREWQTV
TAVIIGVVAVILILIGVVMTGFQKRGNHITES---VSFHVYGIVILSSFFLTLYVVT-NQ
L------FDVTGFSIILPQAIGMLTCAIGINLA--KKT----AISRKNVTFNLMTGLSWS
IANLGMFLATA--VLGVATSFSISQACVIVATIGGILIFKQKKSPLEWTFILSGILLIMV
GVVFLSLLK----
>Q9X4M3
MNAVNILIGLMPMIGWGIFPVIVGKI-GGKPASQILGTTFGTLILAIVVAIFRGTPIPET
K--TFIFCLISGACWALAQIITFHVFETMGVSRTMPITTGFQLVGASLWGVFVLGNWSSS
QSKLIGFTAIALIIIGVYLTAWSEDKSSASKS---GAVKGILLLLVGELGYLGYSAF-PQ
A------VSADGFQGFLPQAIGMTIVGIIFGLT-QTKKDYK-PFKEATSYKNIFSGFFFA
FAALTYLISAQPSVNGLATGFVLSQTSVIFATIGGIYILKEKKSKKEMIAVMVGLLLVLV
AGSVTAFIK----
>Q88RZ3
MNTTALLIGLGPLLGWGLYPTIASKI-GGRPVNQILGSTIGTLIFALIYAWVQGIAFPSG
M--NLWFSILSGIGWASAQIVTFKVFTMVGSSRAMPITTAFQLLGASLWGVFALGDWPGA
MDKVLGGLALVGIIIGAWLTVWSEHKDAGNAR---TLRQAVIWLAVGEIGYWAYSAA-PQ
A------TNIGGEEAFVPQAIGMVIVSIVYALF-LASRGEKLALVEGVSYTHIISGFFFA
FAALTYLISAQPNMNGLATGFILSQTSVVLATLTGIWFLGQKKTTKEMWVTIGGLILIIA
AAAVTVTI-----
>Q8NYG6
MSIVALLIGLGPLIGWGFFPTVASKF-GGKPVHQIIGATVGTLIFAIILAVVTSSGFPTG
T--NLLFALLSGAGWGFGQIITFKAFELVGSSRAMPVTTAFQLLGASLWGVFALGNWPGI
GHKIIGFTALVVILIGARMTVWSERKEASNAK---NLRRAVVLLLIGEFGYWLYSAA-PQ
A------TSIDGLTAFLPQAMGMVIVAVIYGFM-NMKAEN--PFRNKITWLQIISGFFFA
FGALTYLISAQPNMNGLATGFILSQTSVVLATLTGIYFLKQHKTSKEMVITIIGLVLILV
AASVTVFIK----
>Q8CN16
MDFIAILIGLGPLLGWGLFPTIASKF-GGRPVNQIFGATVGTLIFAIVLALFKGIGLPGG
M--ALVFSLISGAGWAFGQIITFKAFELVGSSRAMPITTAFQLLGASLWGVFALGNWPGI
TNKIIGFLALLVILIGARMTVWTETKQQEYSK---NLRSAVLLLLVGEIGYWIYSAA-PQ
A------TDIGGFKAFLPQAIGMVIVAVIYALM-NMSKGN--AFKEKVSWQQIISGFFFA
FAALTYLISAQPNMNGLATGFVLSQTSVVLATLTGIFFLNQKKTSKELMITIVGLVLILV
AASITVFIK----
>Q88UB3
---MIFLIAIIPALCWGINPLLVGKI-NGHSENEMFGMGIGDGLIALIFWLFSQPTV-TI
SGVTFGLAMISGAAWAIGQLGQYISYRLLGVSKTMPISTALQLVGTSLIGVLMFGEWGSS
NQKILGLLAIMLIVAGSALSAGTSDGRK-------KGFSCYLPLLMTTIGYWIYSCI-PK
L------VKVDALQLFLPQMLGILIVAVGWAIY-HQPT----VYRDKQSWQNTLPGILYG
IAAFMYILSAR--SIGVTNAYIIGQLSVVISTLSGLFFLHERTGQQSIVSVATGLLFIFM
GCVTTALI-----
>Q9ZF37
---MNILIALIPALGWGIFSLIAGKIKNSHPANELMGLGTGALIIGIITAIIHPASS-NI
T--IFSLSLISGMFCALGQSGQFISMRNIGISKTMPLSTGFQLIGNTLIGAIIFGEWTSS
SQYLIGTLALILIIVGVSLTAISKDKSAKLKM------RDIILLLFTSIGYWIYSSF-PK
A------ITANAQTLFLPQMIGIFIGSIIFLLVSRQTK----VLKEKATWLNIFSGFSYG
IAAFSYIFSAQ--LNGVITAFIYSQLCVIISTLGGIFFIGENKTKSELIATFVGLILIII
GAAIQ--------
>Q8YAF7
---MNIVIALIPAVMWGIMPLVVSKI-GGKPRQQIIGTTFGALAFAIGVFIFTNPEY-TA
T--IIIASFVSGAFWSLGQMNQFRAFTQVGVSKTMPLSTGMQLVGTSLFGVFAFHEWGTT
SKLVLGFSALALIIIGIFLTSYQQHKDENSGQ---NMKKGIITLLISSVGYVGYVVI-TR
W------FDISGWDAILPQAIGMVVAGLLFSIK--SEE----KRFTKQTWLNMIPGVMWA
TGNLALLFSNK--LVGIATGFSLSQMGVVISTIGGILFLGEKKTKKELILVIIGVVLVII
GGTMIGIAKS---
>Q8YAF3
---MNIMIALIPALLWGTVPLIITKF-GGSTRQQTMGMTLGALTFAVIVFFFTDPVY-TL
K--TVGISFITGCLWTVGQMFQLQAFKIIGVSKAMPISTGMQLVGTTLCGVILFHEWDTT
LRIILGFIALALIVGGIFLTSYAEKEEDGTN----ALKQGLITLFISACGYVGLVVL-IQ
G------FKIDGINAILPQAIGMVISALIMTHS-GGTE----KRFNKRTLLLTIPGVIWA
AGNVAMVHANQ--LVGVATGFSLSQLGVVISTIGGIILLKEKKTQKEMLFVIVGVVLVVL
GGILIGVAKGA--
>O07881
---MDLLIALLPALFWGSVVLINVLV-GGGPYNQIRGTTFGALIIGIILLLTGNAKFDDL
T--IIIVGLISGAFWALGQGYQLKSVSLIGVSKTMPISTGLQLVGTTLFSAIFLGEWSTG
VQVTLGLVAMVLLVIGIALTSIKGKNEASESS--KNFGKAMPILLISTVGYVVYVVV-AQ
I------FGVDGMNALFFQSIGMAIGGLILSAK----H----ETSVKSTLWNLIPGIVWG
IGNLFMFYSQP--KVGVATSFSFSQLLVIVSTLGGIFLLGEKKDKRQMIGIWAGIVLIVI
APLYSEILKHNYN
>Q8CNF2
MQIVDFLIALLPALFWGSVVIINVFV-GGGPYNQIRGTTLGTLFIGFSLLATGHAAFDNL
T--VIIVGLVSGALWAFGQGNQLKSVHLIGVSKTMPISTGMQLVGTTLFSAIFLGEWSTI
VQVVMGLIAMILLVVGISLTSLKAKSEGKSDN--PEFKKAMGILLLSTIGYVGYVVL-GD
I------FGVSGTDALFFQSIGMAIGGLILSMN----H----NTSIKSTALNLIPGVIWG
IGNLFMFYSQP--KVGVATSFSLSQLLVIVSTLGGIFILGEKKDRRQMIGIWSGIIVIVI
ASIILGNLK----
>P40420
---MDLLLALLPALFWGSIVLFNVKL-GGGPYSQTLGTTIGALIVSIVIYFFVQPVL-SL
R--IFIVGIVSGLFWSLGQANQLKSIQLMGVSKTMPISTGMQLVSTSLFGVIVFREWSTP
IAITLGVLALIFIIVGIILTSLEDKNDKKEGE-PSNLKKGILILLVSTLGYLVYVVV-AR
L------FNVSGWSALLPQAIGMVVGGLVLTYR----H----KPFNKYAIRNILPGLIWA
GGNMFLFISQP--RVGVATSFSLSQMGIVISTLGGIFILREKKTKRQLIAIAIGIILIIA
AAVFLGIAKTNS-
>P40419
---MDIFLAVLPAIFWGSIVLFNVKL-GGGPYSQTLGTTLGALIFSIGIYIFVHPTF-TP
L--IFGVGVVSGLFWAVGQSNQLKSIDLIGVSKTMPISTGLQLVSTSLFGVIVFHEWSTK
TSIILGVLALIFIIVGIVLASLQSKEEKEAEEGKGNFKKGIVILLISTVGYLVYVVV-AR
L------FNVDGWSALLPQAIGMVIGGVLLTFK----H----KPFNKYAIRNIIPGLIWA
AGNMFLFISQP--KVGVATSFSLSQMGIVISTLGGIIILGEKKTKRQLVGIIIGIILIII
AGVMLGLAKS---
