# Supplementary material for: Functional specialization in nucleotide sugar transporters occurred through differentiation of the gene cluster EamA (DUF6) before the radiation of Viridiplantae
Source: BMC Evol Biol. 2011 May 12;11:123. doi: 10.1186/1471-2148-11-123 (PMC3111387; doi:10.1186/1471-2148-11-123)
Supplement: Additional file 4 — Alignments for 19 DMT families in Jalview format. Alignments for 19 DMT families in Jalview format. The archive file contains alignment files that can be loaded in Jalview, and '.mup' files that contain Phobius TM predictions and pfam_scan domain location predictions as Jalview loadable markup language. [file 1471-2148-11-123-S4.TGZ › sugt.ph.mup]

TM	Forest Green
startgroup	TM
4.5e-11	Q88UI3	-1	3	13	TM
4.5e-11	Q88UI3	-1	31	48	TM
4.5e-11	Q88UI3	-1	55	71	TM
4.5e-11	Q88UI3	-1	114	135	TM
4.5e-11	Q88UI3	-1	147	168	TM
4.5e-11	Q88UI3	-1	174	194	TM
4.5e-11	Q88UI3	-1	206	227	TM
4.5e-11	Q88UI3	-1	233	254	TM
4.5e-11	Q88UI3	-1	263	283	TM
4.5e-11	Q9CDF7	-1	6	25	TM
4.5e-11	Q9CDF7	-1	32	50	TM
4.5e-11	Q9CDF7	-1	56	75	TM
4.5e-11	Q9CDF7	-1	87	109	TM
4.5e-11	Q9CDF7	-1	115	135	TM
4.5e-11	Q9CDF7	-1	156	179	TM
4.5e-11	Q9CDF7	-1	185	202	TM
4.5e-11	Q9CDF7	-1	214	235	TM
4.5e-11	Q9CDF7	-1	241	262	TM
4.5e-11	Q9CDF7	-1	271	291	TM
4.5e-11	Q8DWQ7	-1	3	14	TM
4.5e-11	Q8DWQ7	-1	32	49	TM
4.5e-11	Q8DWQ7	-1	56	72	TM
4.5e-11	Q8DWQ7	-1	115	133	TM
4.5e-11	Q8DWQ7	-1	154	174	TM
4.5e-11	Q8DWQ7	-1	180	200	TM
4.5e-11	Q8DWQ7	-1	212	230	TM
4.5e-11	Q8DWQ7	-1	236	255	TM
4.5e-11	Q8DWQ7	-1	267	285	TM
4.5e-11	P0C0G9	-1	6	25	TM
4.5e-11	P0C0G9	-1	32	50	TM
4.5e-11	P0C0G9	-1	56	75	TM
4.5e-11	P0C0G9	-1	87	109	TM
4.5e-11	P0C0G9	-1	115	135	TM
4.5e-11	P0C0G9	-1	156	174	TM
4.5e-11	P0C0G9	-1	180	200	TM
4.5e-11	P0C0G9	-1	207	228	TM
4.5e-11	P0C0G9	-1	234	255	TM
4.5e-11	P0C0G9	-1	267	285	TM
4.5e-11	Q8Y9U6	-1	6	23	TM
4.5e-11	Q8Y9U6	-1	32	50	TM
4.5e-11	Q8Y9U6	-1	56	76	TM
4.5e-11	Q8Y9U6	-1	88	108	TM
4.5e-11	Q8Y9U6	-1	114	135	TM
4.5e-11	Q8Y9U6	-1	147	167	TM
4.5e-11	Q8Y9U6	-1	179	197	TM
4.5e-11	Q8Y9U6	-1	209	231	TM
4.5e-11	Q8Y9U6	-1	237	255	TM
4.5e-11	Q8Y9U6	-1	262	284	TM
4.5e-11	Q9X4M3	-1	6	23	TM
4.5e-11	Q9X4M3	-1	35	55	TM
4.5e-11	Q9X4M3	-1	61	83	TM
4.5e-11	Q9X4M3	-1	95	115	TM
4.5e-11	Q9X4M3	-1	121	139	TM
4.5e-11	Q9X4M3	-1	151	171	TM
4.5e-11	Q9X4M3	-1	183	202	TM
4.5e-11	Q9X4M3	-1	214	233	TM
4.5e-11	Q9X4M3	-1	245	264	TM
4.5e-11	Q9X4M3	-1	273	293	TM
4.5e-11	Q88RZ3	-1	6	22	TM
4.5e-11	Q88RZ3	-1	34	56	TM
4.5e-11	Q88RZ3	-1	62	84	TM
4.5e-11	Q88RZ3	-1	91	109	TM
4.5e-11	Q88RZ3	-1	121	139	TM
4.5e-11	Q88RZ3	-1	151	171	TM
4.5e-11	Q88RZ3	-1	183	202	TM
4.5e-11	Q88RZ3	-1	214	234	TM
4.5e-11	Q88RZ3	-1	246	265	TM
4.5e-11	Q88RZ3	-1	274	292	TM
4.5e-11	Q8NYG6	-1	6	23	TM
4.5e-11	Q8NYG6	-1	35	56	TM
4.5e-11	Q8NYG6	-1	62	80	TM
4.5e-11	Q8NYG6	-1	92	111	TM
4.5e-11	Q8NYG6	-1	117	138	TM
4.5e-11	Q8NYG6	-1	150	168	TM
4.5e-11	Q8NYG6	-1	180	200	TM
4.5e-11	Q8NYG6	-1	212	232	TM
4.5e-11	Q8NYG6	-1	244	263	TM
4.5e-11	Q8NYG6	-1	272	292	TM
4.5e-11	Q8CN16	-1	6	23	TM
4.5e-11	Q8CN16	-1	35	54	TM
4.5e-11	Q8CN16	-1	60	79	TM
4.5e-11	Q8CN16	-1	91	109	TM
4.5e-11	Q8CN16	-1	121	138	TM
4.5e-11	Q8CN16	-1	150	168	TM
4.5e-11	Q8CN16	-1	180	200	TM
4.5e-11	Q8CN16	-1	212	232	TM
4.5e-11	Q8CN16	-1	244	263	TM
4.5e-11	Q8CN16	-1	272	292	TM
4.5e-11	Q88UB3	-1	2	13	TM
4.5e-11	Q88UB3	-1	31	48	TM
4.5e-11	Q88UB3	-1	55	72	TM
4.5e-11	Q88UB3	-1	92	112	TM
4.5e-11	Q88UB3	-1	119	138	TM
4.5e-11	Q88UB3	-1	144	162	TM
4.5e-11	Q88UB3	-1	174	194	TM
4.5e-11	Q88UB3	-1	206	224	TM
4.5e-11	Q88UB3	-1	236	254	TM
4.5e-11	Q88UB3	-1	260	281	TM
4.5e-11	Q9ZF37	-1	6	23	TM
4.5e-11	Q9ZF37	-1	32	50	TM
4.5e-11	Q9ZF37	-1	56	79	TM
4.5e-11	Q9ZF37	-1	91	111	TM
4.5e-11	Q9ZF37	-1	117	137	TM
4.5e-11	Q9ZF37	-1	149	165	TM
4.5e-11	Q9ZF37	-1	177	194	TM
4.5e-11	Q9ZF37	-1	206	225	TM
4.5e-11	Q9ZF37	-1	231	254	TM
4.5e-11	Q9ZF37	-1	261	279	TM
4.5e-11	Q8YAF7	-1	6	24	TM
4.5e-11	Q8YAF7	-1	31	48	TM
4.5e-11	Q8YAF7	-1	54	71	TM
4.5e-11	Q8YAF7	-1	92	110	TM
4.5e-11	Q8YAF7	-1	116	135	TM
4.5e-11	Q8YAF7	-1	147	167	TM
4.5e-11	Q8YAF7	-1	179	195	TM
4.5e-11	Q8YAF7	-1	207	226	TM
4.5e-11	Q8YAF7	-1	232	254	TM
4.5e-11	Q8YAF7	-1	263	283	TM
4.5e-11	Q8YAF3	-1	6	24	TM
4.5e-11	Q8YAF3	-1	31	49	TM
4.5e-11	Q8YAF3	-1	55	76	TM
4.5e-11	Q8YAF3	-1	88	108	TM
4.5e-11	Q8YAF3	-1	114	136	TM
4.5e-11	Q8YAF3	-1	148	168	TM
4.5e-11	Q8YAF3	-1	174	194	TM
4.5e-11	Q8YAF3	-1	206	226	TM
4.5e-11	Q8YAF3	-1	232	254	TM
4.5e-11	Q8YAF3	-1	263	283	TM
4.5e-11	O07881	-1	6	23	TM
4.5e-11	O07881	-1	35	51	TM
4.5e-11	O07881	-1	57	77	TM
4.5e-11	O07881	-1	89	108	TM
4.5e-11	O07881	-1	114	134	TM
4.5e-11	O07881	-1	155	173	TM
4.5e-11	O07881	-1	179	195	TM
4.5e-11	O07881	-1	207	225	TM
4.5e-11	O07881	-1	237	255	TM
4.5e-11	O07881	-1	262	280	TM
4.5e-11	Q8CNF2	-1	6	26	TM
4.5e-11	Q8CNF2	-1	38	56	TM
4.5e-11	Q8CNF2	-1	62	80	TM
4.5e-11	Q8CNF2	-1	92	111	TM
4.5e-11	Q8CNF2	-1	117	137	TM
4.5e-11	Q8CNF2	-1	158	178	TM
4.5e-11	Q8CNF2	-1	184	202	TM
4.5e-11	Q8CNF2	-1	209	229	TM
4.5e-11	Q8CNF2	-1	235	257	TM
4.5e-11	Q8CNF2	-1	269	286	TM
4.5e-11	P40420	-1	3	14	TM
4.5e-11	P40420	-1	35	68	TM
4.5e-11	P40420	-1	88	107	TM
4.5e-11	P40420	-1	113	132	TM
4.5e-11	P40420	-1	153	172	TM
4.5e-11	P40420	-1	178	197	TM
4.5e-11	P40420	-1	209	226	TM
4.5e-11	P40420	-1	232	254	TM
4.5e-11	P40420	-1	263	283	TM
4.5e-11	P40419	-1	6	24	TM
4.5e-11	P40419	-1	31	49	TM
4.5e-11	P40419	-1	55	71	TM
4.5e-11	P40419	-1	92	110	TM
4.5e-11	P40419	-1	116	135	TM
4.5e-11	P40419	-1	155	174	TM
4.5e-11	P40419	-1	180	198	TM
4.5e-11	P40419	-1	210	227	TM
4.5e-11	P40419	-1	233	255	TM
4.5e-11	P40419	-1	264	284	TM
endgroup	TM
