# Supplementary material for: Functional specialization in nucleotide sugar transporters occurred through differentiation of the gene cluster EamA (DUF6) before the radiation of Viridiplantae
Source: BMC Evol Biol. 2011 May 12;11:123. doi: 10.1186/1471-2148-11-123 (PMC3111387; doi:10.1186/1471-2148-11-123)
Supplement: Additional file 4 — Alignments for 19 DMT families in Jalview format. Alignments for 19 DMT families in Jalview format. The archive file contains alignment files that can be loaded in Jalview, and '.mup' files that contain Phobius TM predictions and pfam_scan domain location predictions as Jalview loadable markup language. [file 1471-2148-11-123-S4.TGZ › tpt.ph.mup]

Inbound	Sky Blue
Outbound	Violet
startgroup	Inbound
4.5e-11	AT1	-1	44	69	Inbound
4.5e-11	AT1	-1	105	124	Inbound
4.5e-11	AT1	-1	159	179	Inbound
4.5e-11	AT1	-1	222	244	Inbound
4.5e-11	AT1	-1	283	302	Inbound
4.5e-11	AT7	-1	44	66	Inbound
4.5e-11	AT7	-1	106	133	Inbound
4.5e-11	AT7	-1	163	187	Inbound
4.5e-11	AT7	-1	229	253	Inbound
4.5e-11	AT7	-1	288	305	Inbound
4.5e-11	AT8	-1	46	68	Inbound
4.5e-11	AT8	-1	107	135	Inbound
4.5e-11	AT8	-1	165	189	Inbound
4.5e-11	AT8	-1	232	252	Inbound
4.5e-11	AT8	-1	287	304	Inbound
4.5e-11	AT16	-1	76	95	Inbound
4.5e-11	AT16	-1	144	162	Inbound
4.5e-11	AT16	-1	202	223	Inbound
4.5e-11	AT16	-1	281	306	Inbound
4.5e-11	AT16	-1	336	354	Inbound
4.5e-11	AT17	-1	41	66	Inbound
4.5e-11	AT17	-1	102	127	Inbound
4.5e-11	AT17	-1	163	183	Inbound
4.5e-11	AT17	-1	226	248	Inbound
4.5e-11	AT17	-1	282	302	Inbound
4.5e-11	AT18	-1	41	66	Inbound
4.5e-11	AT18	-1	102	124	Inbound
4.5e-11	AT18	-1	159	183	Inbound
4.5e-11	AT18	-1	226	248	Inbound
4.5e-11	AT18	-1	282	302	Inbound
4.5e-11	AT24	-1	43	66	Inbound
4.5e-11	AT24	-1	102	121	Inbound
4.5e-11	AT24	-1	156	174	Inbound
4.5e-11	AT24	-1	219	238	Inbound
4.5e-11	AT24	-1	279	300	Inbound
4.5e-11	AT25	-1	43	66	Inbound
4.5e-11	AT25	-1	102	121	Inbound
4.5e-11	AT25	-1	156	174	Inbound
4.5e-11	AT25	-1	219	241	Inbound
4.5e-11	AT25	-1	281	300	Inbound
4.5e-11	AT26	-1	91	111	Inbound
4.5e-11	AT26	-1	158	182	Inbound
4.5e-11	AT26	-1	223	241	Inbound
4.5e-11	AT26	-1	307	332	Inbound
4.5e-11	AT26	-1	365	383	Inbound
4.5e-11	AT40	-1	68	90	Inbound
4.5e-11	AT40	-1	133	151	Inbound
4.5e-11	AT40	-1	188	212	Inbound
4.5e-11	AT40	-1	268	295	Inbound
4.5e-11	AT40	-1	326	343	Inbound
4.5e-11	AT41	-1	71	93	Inbound
4.5e-11	AT41	-1	136	154	Inbound
4.5e-11	AT41	-1	198	223	Inbound
4.5e-11	AT41	-1	275	297	Inbound
4.5e-11	AT41	-1	328	346	Inbound
4.5e-11	AT44	-1	73	94	Inbound
4.5e-11	AT44	-1	139	164	Inbound
4.5e-11	AT44	-1	202	224	Inbound
4.5e-11	AT44	-1	283	304	Inbound
4.5e-11	AT44	-1	338	356	Inbound
4.5e-11	AT47	-1	75	92	Inbound
4.5e-11	AT47	-1	137	159	Inbound
4.5e-11	AT47	-1	199	221	Inbound
4.5e-11	AT47	-1	283	309	Inbound
4.5e-11	AT47	-1	342	360	Inbound
4.5e-11	AT48	-1	12	32	Inbound
4.5e-11	AT48	-1	84	105	Inbound
4.5e-11	AT48	-1	160	183	Inbound
4.5e-11	AT48	-1	232	252	Inbound
4.5e-11	AT48	-1	286	305	Inbound
4.5e-11	AT49	-1	6	26	Inbound
4.5e-11	AT49	-1	78	99	Inbound
4.5e-11	AT49	-1	154	178	Inbound
4.5e-11	AT49	-1	222	246	Inbound
4.5e-11	AT49	-1	280	299	Inbound
4.5e-11	AT54	-1	76	97	Inbound
4.5e-11	AT54	-1	142	163	Inbound
4.5e-11	AT54	-1	207	232	Inbound
4.5e-11	AT54	-1	286	309	Inbound
4.5e-11	AT54	-1	341	359	Inbound
4.5e-11	AT55	-1	44	64	Inbound
4.5e-11	AT55	-1	105	125	Inbound
4.5e-11	AT55	-1	226	248	Inbound
4.5e-11	AT55	-1	283	302	Inbound
4.5e-11	AT56	-1	43	63	Inbound
4.5e-11	AT56	-1	104	124	Inbound
4.5e-11	AT56	-1	225	247	Inbound
4.5e-11	AT56	-1	282	301	Inbound
4.5e-11	AT58	-1	88	108	Inbound
4.5e-11	AT58	-1	154	175	Inbound
4.5e-11	AT58	-1	218	237	Inbound
4.5e-11	AT58	-1	299	325	Inbound
4.5e-11	AT58	-1	358	376	Inbound
4.5e-11	AT59	-1	88	107	Inbound
4.5e-11	AT59	-1	151	173	Inbound
4.5e-11	AT59	-1	212	233	Inbound
4.5e-11	AT59	-1	295	321	Inbound
4.5e-11	AT59	-1	354	372	Inbound
4.5e-11	AT60	-1	81	101	Inbound
4.5e-11	AT60	-1	147	168	Inbound
4.5e-11	AT60	-1	211	231	Inbound
4.5e-11	AT60	-1	291	317	Inbound
4.5e-11	AT60	-1	350	368	Inbound
4.5e-11	AT61	-1	166	192	Inbound
4.5e-11	AT61	-1	224	247	Inbound
4.5e-11	AT61	-1	298	322	Inbound
4.5e-11	AT61	-1	356	375	Inbound
4.5e-11	AT64	-1	137	159	Inbound
4.5e-11	AT64	-1	249	268	Inbound
4.5e-11	AT64	-1	319	336	Inbound
4.5e-11	AT64	-1	381	400	Inbound
4.5e-11	AT73	-1	77	96	Inbound
4.5e-11	AT73	-1	140	158	Inbound
4.5e-11	AT73	-1	210	232	Inbound
4.5e-11	AT73	-1	294	311	Inbound
4.5e-11	AT75	-1	46	71	Inbound
4.5e-11	AT75	-1	107	126	Inbound
4.5e-11	AT75	-1	161	179	Inbound
4.5e-11	AT75	-1	224	246	Inbound
4.5e-11	AT75	-1	286	305	Inbound
4.5e-11	AT78	-1	28	29	Inbound
4.5e-11	AT78	-1	72	93	Inbound
4.5e-11	AT78	-1	132	149	Inbound
4.5e-11	AT78	-1	185	204	Inbound
4.5e-11	AT78	-1	250	268	Inbound
4.5e-11	AT81	-1	92	109	Inbound
4.5e-11	AT81	-1	156	176	Inbound
4.5e-11	AT81	-1	218	240	Inbound
4.5e-11	AT81	-1	296	322	Inbound
4.5e-11	AT81	-1	360	376	Inbound
4.5e-11	AT84	-1	70	91	Inbound
4.5e-11	AT84	-1	136	157	Inbound
4.5e-11	AT84	-1	199	226	Inbound
4.5e-11	AT84	-1	279	303	Inbound
4.5e-11	AT84	-1	335	353	Inbound
4.5e-11	AT85	-1	47	72	Inbound
4.5e-11	AT85	-1	108	130	Inbound
4.5e-11	AT85	-1	165	189	Inbound
4.5e-11	AT85	-1	231	255	Inbound
4.5e-11	AT85	-1	289	306	Inbound
4.5e-11	AT86	-1	47	72	Inbound
4.5e-11	AT86	-1	108	130	Inbound
4.5e-11	AT86	-1	165	189	Inbound
4.5e-11	AT86	-1	235	255	Inbound
4.5e-11	AT86	-1	289	306	Inbound
4.5e-11	AT87	-1	47	72	Inbound
4.5e-11	AT87	-1	108	130	Inbound
4.5e-11	AT87	-1	165	189	Inbound
4.5e-11	AT87	-1	235	255	Inbound
4.5e-11	AT87	-1	289	306	Inbound
4.5e-11	AT88	-1	47	72	Inbound
4.5e-11	AT88	-1	108	130	Inbound
4.5e-11	AT88	-1	165	189	Inbound
4.5e-11	AT88	-1	231	255	Inbound
4.5e-11	AT88	-1	289	306	Inbound
4.5e-11	AT93	-1	86	105	Inbound
4.5e-11	AT93	-1	149	170	Inbound
4.5e-11	AT93	-1	201	220	Inbound
4.5e-11	AT93	-1	271	292	Inbound
4.5e-11	AT93	-1	323	342	Inbound
4.5e-11	AT98	-1	141	161	Inbound
4.5e-11	AT98	-1	202	221	Inbound
4.5e-11	AT98	-1	252	271	Inbound
4.5e-11	AT98	-1	318	341	Inbound
4.5e-11	AT98	-1	383	400	Inbound
4.5e-11	AT99	-1	12	32	Inbound
4.5e-11	AT99	-1	124	143	Inbound
4.5e-11	AT99	-1	233	252	Inbound
4.5e-11	AT104	-1	31	50	Inbound
4.5e-11	AT104	-1	100	119	Inbound
4.5e-11	AT104	-1	158	178	Inbound
4.5e-11	AT104	-1	237	260	Inbound
4.5e-11	AT104	-1	292	310	Inbound
4.5e-11	AT107	-1	40	63	Inbound
4.5e-11	AT107	-1	104	124	Inbound
4.5e-11	AT107	-1	154	171	Inbound
4.5e-11	AT107	-1	229	250	Inbound
4.5e-11	AT107	-1	284	301	Inbound
4.5e-11	AT108	-1	62	87	Inbound
4.5e-11	AT108	-1	124	145	Inbound
4.5e-11	AT108	-1	176	194	Inbound
4.5e-11	AT108	-1	256	275	Inbound
4.5e-11	AT108	-1	308	327	Inbound
4.5e-11	AT109	-1	40	63	Inbound
4.5e-11	AT109	-1	104	124	Inbound
4.5e-11	AT109	-1	154	171	Inbound
4.5e-11	AT109	-1	229	250	Inbound
4.5e-11	AT109	-1	284	301	Inbound
4.5e-11	AT110	-1	21	22	Inbound
4.5e-11	AT110	-1	81	99	Inbound
4.5e-11	AT110	-1	137	154	Inbound
4.5e-11	AT110	-1	202	228	Inbound
4.5e-11	AT110	-1	290	308	Inbound
4.5e-11	AT112	-1	35	58	Inbound
4.5e-11	AT112	-1	108	134	Inbound
4.5e-11	AT112	-1	173	194	Inbound
4.5e-11	AT112	-1	251	274	Inbound
4.5e-11	AT112	-1	312	329	Inbound
4.5e-11	AT117	-1	62	79	Inbound
4.5e-11	AT117	-1	130	148	Inbound
4.5e-11	AT117	-1	185	209	Inbound
4.5e-11	AT117	-1	265	292	Inbound
4.5e-11	AT117	-1	323	340	Inbound
4.5e-11	AT118	-1	93	112	Inbound
4.5e-11	AT118	-1	156	176	Inbound
4.5e-11	AT118	-1	208	227	Inbound
4.5e-11	AT118	-1	278	299	Inbound
4.5e-11	AT118	-1	330	349	Inbound
4.5e-11	AT119	-1	126	145	Inbound
4.5e-11	AT119	-1	238	257	Inbound
4.5e-11	AT119	-1	309	326	Inbound
4.5e-11	AT119	-1	370	386	Inbound
4.5e-11	AT120	-1	72	88	Inbound
4.5e-11	AT120	-1	139	158	Inbound
4.5e-11	AT120	-1	202	226	Inbound
4.5e-11	AT120	-1	279	301	Inbound
4.5e-11	AT120	-1	335	353	Inbound
4.5e-11	AT128	-1	137	160	Inbound
4.5e-11	AT128	-1	198	218	Inbound
4.5e-11	AT128	-1	283	303	Inbound
4.5e-11	AT128	-1	377	396	Inbound
4.5e-11	AT130	-1	78	97	Inbound
4.5e-11	AT130	-1	140	159	Inbound
4.5e-11	AT130	-1	202	224	Inbound
4.5e-11	AT130	-1	290	316	Inbound
4.5e-11	AT130	-1	348	368	Inbound
4.5e-11	AT134	-1	69	87	Inbound
4.5e-11	AT134	-1	146	163	Inbound
4.5e-11	AT134	-1	194	214	Inbound
4.5e-11	AT134	-1	266	288	Inbound
4.5e-11	AT134	-1	324	342	Inbound
4.5e-11	AT135	-1	45	62	Inbound
4.5e-11	AT135	-1	99	120	Inbound
4.5e-11	AT135	-1	151	170	Inbound
4.5e-11	AT135	-1	250	271	Inbound
4.5e-11	AT136	-1	62	82	Inbound
4.5e-11	AT136	-1	121	141	Inbound
4.5e-11	AT136	-1	185	203	Inbound
4.5e-11	AT136	-1	260	279	Inbound
4.5e-11	AT136	-1	318	339	Inbound
4.5e-11	AT138	-1	45	62	Inbound
4.5e-11	AT138	-1	99	120	Inbound
4.5e-11	AT138	-1	151	170	Inbound
4.5e-11	AT138	-1	250	271	Inbound
4.5e-11	AT144	-1	87	112	Inbound
4.5e-11	AT144	-1	151	171	Inbound
4.5e-11	AT144	-1	201	218	Inbound
4.5e-11	AT144	-1	277	297	Inbound
4.5e-11	AT144	-1	331	348	Inbound
4.5e-11	AT145	-1	41	66	Inbound
4.5e-11	AT145	-1	105	125	Inbound
4.5e-11	AT145	-1	155	172	Inbound
4.5e-11	AT145	-1	231	251	Inbound
4.5e-11	AT145	-1	285	302	Inbound
4.5e-11	AT146	-1	38	59	Inbound
4.5e-11	AT146	-1	104	123	Inbound
4.5e-11	AT146	-1	156	175	Inbound
4.5e-11	AT146	-1	229	251	Inbound
4.5e-11	AT146	-1	285	302	Inbound
4.5e-11	AT148	-1	62	82	Inbound
4.5e-11	AT148	-1	125	145	Inbound
4.5e-11	AT148	-1	177	197	Inbound
4.5e-11	AT148	-1	251	271	Inbound
4.5e-11	AT148	-1	305	322	Inbound
4.5e-11	AT149	-1	75	96	Inbound
4.5e-11	AT149	-1	146	165	Inbound
4.5e-11	AT149	-1	204	224	Inbound
4.5e-11	AT149	-1	283	306	Inbound
4.5e-11	AT149	-1	338	356	Inbound
4.5e-11	AT155	-1	88	113	Inbound
4.5e-11	AT155	-1	152	172	Inbound
4.5e-11	AT155	-1	202	219	Inbound
4.5e-11	AT155	-1	277	298	Inbound
4.5e-11	AT155	-1	332	351	Inbound
4.5e-11	AT158	-1	19	20	Inbound
4.5e-11	AT158	-1	79	97	Inbound
4.5e-11	AT158	-1	135	154	Inbound
4.5e-11	AT158	-1	200	225	Inbound
4.5e-11	AT158	-1	274	295	Inbound
4.5e-11	AT160	-1	126	149	Inbound
4.5e-11	AT160	-1	238	257	Inbound
4.5e-11	AT160	-1	303	325	Inbound
4.5e-11	AT160	-1	367	384	Inbound
4.5e-11	CE19	-1	59	78	Inbound
4.5e-11	CE19	-1	128	148	Inbound
4.5e-11	CE19	-1	179	201	Inbound
4.5e-11	CE19	-1	250	271	Inbound
4.5e-11	CE19	-1	307	326	Inbound
4.5e-11	CE23	-1	35	54	Inbound
4.5e-11	CE23	-1	105	125	Inbound
4.5e-11	CE23	-1	160	182	Inbound
4.5e-11	CE23	-1	224	243	Inbound
4.5e-11	CE23	-1	281	300	Inbound
4.5e-11	CE34	-1	109	128	Inbound
4.5e-11	CE34	-1	173	195	Inbound
4.5e-11	CE34	-1	225	244	Inbound
4.5e-11	CE34	-1	301	319	Inbound
4.5e-11	CE34	-1	357	376	Inbound
4.5e-11	CE36	-1	106	125	Inbound
4.5e-11	CE36	-1	180	204	Inbound
4.5e-11	CE36	-1	235	257	Inbound
4.5e-11	CE36	-1	303	321	Inbound
4.5e-11	CE36	-1	359	380	Inbound
4.5e-11	CE51	-1	39	60	Inbound
4.5e-11	CE51	-1	107	124	Inbound
4.5e-11	CE51	-1	155	175	Inbound
4.5e-11	CE51	-1	227	247	Inbound
4.5e-11	CE51	-1	280	304	Inbound
4.5e-11	CE53	-1	23	24	Inbound
4.5e-11	CE53	-1	97	115	Inbound
4.5e-11	CE53	-1	153	173	Inbound
4.5e-11	CE53	-1	216	241	Inbound
4.5e-11	CE53	-1	302	319	Inbound
4.5e-11	CI11	-1	41	59	Inbound
4.5e-11	CI11	-1	102	124	Inbound
4.5e-11	CI11	-1	155	175	Inbound
4.5e-11	CI11	-1	223	241	Inbound
4.5e-11	CI11	-1	279	300	Inbound
4.5e-11	CI21	-1	66	87	Inbound
4.5e-11	CI21	-1	131	153	Inbound
4.5e-11	CI21	-1	192	212	Inbound
4.5e-11	CI21	-1	255	276	Inbound
4.5e-11	CI21	-1	312	331	Inbound
4.5e-11	CI22	-1	36	56	Inbound
4.5e-11	CI22	-1	100	118	Inbound
4.5e-11	CI22	-1	148	170	Inbound
4.5e-11	CI22	-1	221	242	Inbound
4.5e-11	CI22	-1	274	291	Inbound
4.5e-11	CI36	-1	39	60	Inbound
4.5e-11	CI36	-1	96	118	Inbound
4.5e-11	CI36	-1	148	170	Inbound
4.5e-11	CI36	-1	221	242	Inbound
4.5e-11	CI36	-1	274	292	Inbound
4.5e-11	CI37	-1	18	40	Inbound
4.5e-11	CI37	-1	91	109	Inbound
4.5e-11	CI37	-1	142	161	Inbound
4.5e-11	CI40	-1	45	62	Inbound
4.5e-11	CI40	-1	104	124	Inbound
4.5e-11	CI40	-1	155	174	Inbound
4.5e-11	CI40	-1	221	238	Inbound
4.5e-11	CI40	-1	282	300	Inbound
4.5e-11	DD2	-1	50	68	Inbound
4.5e-11	DD2	-1	105	125	Inbound
4.5e-11	DD2	-1	160	178	Inbound
4.5e-11	DD2	-1	223	247	Inbound
4.5e-11	DD7	-1	104	123	Inbound
4.5e-11	DD7	-1	214	231	Inbound
4.5e-11	DD7	-1	267	287	Inbound
4.5e-11	DD7	-1	343	367	Inbound
4.5e-11	DD14	-1	117	138	Inbound
4.5e-11	DD14	-1	182	203	Inbound
4.5e-11	DD14	-1	234	254	Inbound
4.5e-11	DD14	-1	304	326	Inbound
4.5e-11	DD14	-1	361	377	Inbound
4.5e-11	DD16	-1	44	66	Inbound
4.5e-11	DD16	-1	119	135	Inbound
4.5e-11	DD16	-1	171	193	Inbound
4.5e-11	DD16	-1	239	259	Inbound
4.5e-11	DD16	-1	293	312	Inbound
4.5e-11	DD17	-1	96	116	Inbound
4.5e-11	DD17	-1	166	186	Inbound
4.5e-11	DD17	-1	217	237	Inbound
4.5e-11	DD17	-1	287	307	Inbound
4.5e-11	DD17	-1	343	360	Inbound
4.5e-11	DD19	-1	147	171	Inbound
4.5e-11	DD19	-1	213	232	Inbound
4.5e-11	DD19	-1	264	284	Inbound
4.5e-11	DD19	-1	329	348	Inbound
4.5e-11	DD19	-1	388	406	Inbound
4.5e-11	DD29	-1	81	102	Inbound
4.5e-11	DD29	-1	150	167	Inbound
4.5e-11	DD29	-1	205	223	Inbound
4.5e-11	DD29	-1	321	343	Inbound
4.5e-11	DD29	-1	378	397	Inbound
4.5e-11	DM12	-1	44	64	Inbound
4.5e-11	DM12	-1	106	126	Inbound
4.5e-11	DM12	-1	157	176	Inbound
4.5e-11	DM12	-1	228	249	Inbound
4.5e-11	DM12	-1	282	299	Inbound
4.5e-11	DM23	-1	92	114	Inbound
4.5e-11	DM23	-1	151	170	Inbound
4.5e-11	DM23	-1	208	226	Inbound
4.5e-11	DM23	-1	277	296	Inbound
4.5e-11	DM23	-1	330	351	Inbound
4.5e-11	DM27	-1	115	136	Inbound
4.5e-11	DM27	-1	181	200	Inbound
4.5e-11	DM27	-1	231	255	Inbound
4.5e-11	DM27	-1	308	327	Inbound
4.5e-11	DM27	-1	366	385	Inbound
4.5e-11	DM34	-1	47	68	Inbound
4.5e-11	DM34	-1	119	139	Inbound
4.5e-11	DM34	-1	174	193	Inbound
4.5e-11	DM34	-1	240	264	Inbound
4.5e-11	DM34	-1	299	318	Inbound
4.5e-11	GG2	-1	60	82	Inbound
4.5e-11	GG2	-1	127	148	Inbound
4.5e-11	GG2	-1	180	200	Inbound
4.5e-11	GG2	-1	245	266	Inbound
4.5e-11	GG2	-1	304	325	Inbound
4.5e-11	GG7	-1	40	58	Inbound
4.5e-11	GG7	-1	101	120	Inbound
4.5e-11	GG7	-1	152	172	Inbound
4.5e-11	GG7	-1	218	236	Inbound
4.5e-11	GG7	-1	272	292	Inbound
4.5e-11	GG8	-1	12	33	Inbound
4.5e-11	GG8	-1	103	129	Inbound
4.5e-11	GG8	-1	160	180	Inbound
4.5e-11	GG8	-1	234	256	Inbound
4.5e-11	GG8	-1	296	314	Inbound
4.5e-11	GG26	-1	12	32	Inbound
4.5e-11	GG26	-1	101	127	Inbound
4.5e-11	GG26	-1	158	178	Inbound
4.5e-11	GG26	-1	232	254	Inbound
4.5e-11	GG26	-1	294	312	Inbound
4.5e-11	GG36	-1	79	105	Inbound
4.5e-11	GG36	-1	142	162	Inbound
4.5e-11	GG36	-1	197	216	Inbound
4.5e-11	GG36	-1	267	287	Inbound
4.5e-11	GG36	-1	322	341	Inbound
4.5e-11	GG37	-1	110	131	Inbound
4.5e-11	GG37	-1	195	214	Inbound
4.5e-11	GG37	-1	262	285	Inbound
4.5e-11	GG37	-1	339	368	Inbound
4.5e-11	GG46	-1	33	51	Inbound
4.5e-11	GG46	-1	97	118	Inbound
4.5e-11	GG46	-1	150	170	Inbound
4.5e-11	GG46	-1	218	236	Inbound
4.5e-11	GG46	-1	275	295	Inbound
4.5e-11	GG47	-1	48	67	Inbound
4.5e-11	GG47	-1	105	123	Inbound
4.5e-11	GG47	-1	153	175	Inbound
4.5e-11	GG47	-1	218	245	Inbound
4.5e-11	GG47	-1	279	297	Inbound
4.5e-11	GG48	-1	44	62	Inbound
4.5e-11	GG48	-1	108	125	Inbound
4.5e-11	GG48	-1	160	180	Inbound
4.5e-11	GG48	-1	232	258	Inbound
4.5e-11	SLC35E1	-1	20	21	Inbound
4.5e-11	SLC35E1	-1	54	77	Inbound
4.5e-11	SLC35E1	-1	165	182	Inbound
4.5e-11	SLC35E1	-1	220	240	Inbound
4.5e-11	SLC35E1	-1	307	332	Inbound
4.5e-11	SLC35D1	-1	39	59	Inbound
4.5e-11	SLC35D1	-1	132	153	Inbound
4.5e-11	SLC35D1	-1	185	205	Inbound
4.5e-11	SLC35D1	-1	256	275	Inbound
4.5e-11	SLC35D1	-1	307	330	Inbound
4.5e-11	SLC35E4	-1	76	98	Inbound
4.5e-11	SLC35E4	-1	135	155	Inbound
4.5e-11	SLC35E4	-1	253	270	Inbound
4.5e-11	SLC35E4	-1	309	328	Inbound
4.5e-11	SLC35C2	-1	46	67	Inbound
4.5e-11	SLC35C2	-1	112	131	Inbound
4.5e-11	SLC35C2	-1	168	187	Inbound
4.5e-11	SLC35C2	-1	238	258	Inbound
4.5e-11	SLC35C2	-1	297	316	Inbound
4.5e-11	SLC35C1	-1	28	29	Inbound
4.5e-11	SLC35C1	-1	74	96	Inbound
4.5e-11	SLC35C1	-1	141	162	Inbound
4.5e-11	SLC35C1	-1	194	215	Inbound
4.5e-11	SLC35C1	-1	264	284	Inbound
4.5e-11	SLC35E3	-1	81	98	Inbound
4.5e-11	SLC35E3	-1	138	159	Inbound
4.5e-11	SLC35E3	-1	190	212	Inbound
4.5e-11	SLC35E3	-1	255	281	Inbound
4.5e-11	SLC35E3	-1	315	334	Inbound
4.5e-11	SLC35D3	-1	38	56	Inbound
4.5e-11	SLC35D3	-1	104	123	Inbound
4.5e-11	SLC35D3	-1	155	175	Inbound
4.5e-11	SLC35D3	-1	223	241	Inbound
4.5e-11	SLC35D3	-1	280	300	Inbound
4.5e-11	RP11-345P4.4	-1	109	130	Inbound
4.5e-11	RP11-345P4.4	-1	168	187	Inbound
4.5e-11	RP11-345P4.4	-1	218	237	Inbound
4.5e-11	RP11-345P4.4	-1	297	317	Inbound
4.5e-11	RP11-345P4.4	-1	349	367	Inbound
4.5e-11	SLC35D2	-1	54	74	Inbound
4.5e-11	SLC35D2	-1	173	190	Inbound
4.5e-11	SLC35D2	-1	235	256	Inbound
4.5e-11	SLC35D2	-1	292	314	Inbound
4.5e-11	MM7	-1	6	29	Inbound
4.5e-11	MM7	-1	102	123	Inbound
4.5e-11	MM7	-1	155	175	Inbound
4.5e-11	MM7	-1	226	245	Inbound
4.5e-11	MM7	-1	277	300	Inbound
4.5e-11	MM9	-1	41	61	Inbound
4.5e-11	MM9	-1	101	121	Inbound
4.5e-11	MM9	-1	153	175	Inbound
4.5e-11	MM9	-1	218	244	Inbound
4.5e-11	MM9	-1	278	297	Inbound
4.5e-11	MM13	-1	76	98	Inbound
4.5e-11	MM13	-1	135	155	Inbound
4.5e-11	MM13	-1	221	243	Inbound
4.5e-11	MM13	-1	278	298	Inbound
4.5e-11	MM22	-1	44	63	Inbound
4.5e-11	MM22	-1	160	178	Inbound
4.5e-11	MM22	-1	223	244	Inbound
4.5e-11	MM22	-1	280	302	Inbound
4.5e-11	MM32	-1	46	67	Inbound
4.5e-11	MM32	-1	112	131	Inbound
4.5e-11	MM32	-1	168	187	Inbound
4.5e-11	MM32	-1	238	258	Inbound
4.5e-11	MM32	-1	297	316	Inbound
4.5e-11	MM45	-1	76	100	Inbound
4.5e-11	MM45	-1	141	160	Inbound
4.5e-11	MM45	-1	196	214	Inbound
4.5e-11	MM45	-1	263	284	Inbound
4.5e-11	MM45	-1	320	339	Inbound
4.5e-11	MM47	-1	44	64	Inbound
4.5e-11	MM47	-1	116	142	Inbound
4.5e-11	MM50	-1	38	56	Inbound
4.5e-11	MM50	-1	104	123	Inbound
4.5e-11	MM50	-1	155	175	Inbound
4.5e-11	MM50	-1	223	241	Inbound
4.5e-11	MM50	-1	280	300	Inbound
4.5e-11	MM51	-1	109	130	Inbound
4.5e-11	MM51	-1	194	213	Inbound
4.5e-11	MM51	-1	261	284	Inbound
4.5e-11	MM51	-1	338	367	Inbound
4.5e-11	NV4	-1	64	83	Inbound
4.5e-11	NV17	-1	41	62	Inbound
4.5e-11	NV17	-1	103	124	Inbound
4.5e-11	NV17	-1	155	175	Inbound
4.5e-11	NV17	-1	224	248	Inbound
4.5e-11	NV17	-1	282	299	Inbound
4.5e-11	NV27	-1	17	18	Inbound
4.5e-11	NV27	-1	66	87	Inbound
4.5e-11	NV27	-1	121	139	Inbound
4.5e-11	NV27	-1	179	198	Inbound
4.5e-11	NV27	-1	244	264	Inbound
4.5e-11	NV30	-1	12	33	Inbound
4.5e-11	NV30	-1	84	106	Inbound
4.5e-11	NV30	-1	139	156	Inbound
4.5e-11	NV30	-1	206	223	Inbound
4.5e-11	NV30	-1	292	311	Inbound
4.5e-11	NV34	-1	74	92	Inbound
4.5e-11	NV34	-1	137	154	Inbound
4.5e-11	NV34	-1	221	240	Inbound
4.5e-11	NV34	-1	295	325	Inbound
4.5e-11	NV40	-1	45	66	Inbound
4.5e-11	NV40	-1	113	132	Inbound
4.5e-11	NV40	-1	164	181	Inbound
4.5e-11	NV40	-1	238	257	Inbound
4.5e-11	NV40	-1	296	315	Inbound
4.5e-11	NV41	-1	51	73	Inbound
4.5e-11	NV41	-1	117	134	Inbound
4.5e-11	NV41	-1	168	185	Inbound
4.5e-11	NV41	-1	233	255	Inbound
4.5e-11	NV41	-1	287	310	Inbound
4.5e-11	NV47	-1	69	88	Inbound
4.5e-11	NV47	-1	136	152	Inbound
4.5e-11	NV47	-1	183	202	Inbound
4.5e-11	NV47	-1	255	274	Inbound
4.5e-11	NV47	-1	308	327	Inbound
4.5e-11	SC3	-1	49	66	Inbound
4.5e-11	SC3	-1	135	154	Inbound
4.5e-11	SC3	-1	204	222	Inbound
4.5e-11	SC3	-1	310	331	Inbound
4.5e-11	SC3	-1	370	386	Inbound
4.5e-11	SC4	-1	116	135	Inbound
4.5e-11	SC4	-1	205	225	Inbound
4.5e-11	SC4	-1	268	289	Inbound
4.5e-11	SC4	-1	372	395	Inbound
4.5e-11	SC4	-1	424	441	Inbound
4.5e-11	SC14	-1	21	22	Inbound
4.5e-11	SC14	-1	79	97	Inbound
4.5e-11	SC14	-1	135	153	Inbound
4.5e-11	SC14	-1	252	275	Inbound
4.5e-11	SC14	-1	328	351	Inbound
4.5e-11	SC20	-1	50	72	Inbound
4.5e-11	SC20	-1	157	176	Inbound
4.5e-11	SC20	-1	220	239	Inbound
4.5e-11	SC20	-1	294	312	Inbound
4.5e-11	SC20	-1	348	365	Inbound
4.5e-11	TR11	-1	45	66	Inbound
4.5e-11	TR11	-1	106	123	Inbound
4.5e-11	TR11	-1	158	178	Inbound
4.5e-11	TR11	-1	232	253	Inbound
4.5e-11	TR11	-1	287	304	Inbound
4.5e-11	TR18	-1	42	63	Inbound
4.5e-11	TR18	-1	108	127	Inbound
4.5e-11	TR18	-1	158	176	Inbound
4.5e-11	TR18	-1	235	254	Inbound
4.5e-11	TR18	-1	294	312	Inbound
4.5e-11	TR22	-1	21	22	Inbound
4.5e-11	TR22	-1	77	95	Inbound
4.5e-11	TR22	-1	129	148	Inbound
4.5e-11	TR22	-1	186	208	Inbound
4.5e-11	TR22	-1	252	273	Inbound
4.5e-11	TR31	-1	112	130	Inbound
4.5e-11	TR31	-1	163	180	Inbound
4.5e-11	TR31	-1	230	247	Inbound
4.5e-11	TR31	-1	316	335	Inbound
4.5e-11	TR32	-1	59	79	Inbound
4.5e-11	TR32	-1	126	146	Inbound
4.5e-11	TR32	-1	211	235	Inbound
4.5e-11	TR32	-1	300	318	Inbound
4.5e-11	TR41	-1	16	37	Inbound
4.5e-11	TR41	-1	115	132	Inbound
4.5e-11	TR41	-1	161	181	Inbound
4.5e-11	TR41	-1	233	252	Inbound
4.5e-11	TR41	-1	285	308	Inbound
4.5e-11	TR48	-1	43	63	Inbound
4.5e-11	TR48	-1	102	120	Inbound
4.5e-11	TR48	-1	155	177	Inbound
4.5e-11	TR48	-1	220	246	Inbound
4.5e-11	TR48	-1	280	299	Inbound
4.5e-11	TR49	-1	53	73	Inbound
4.5e-11	TR49	-1	116	138	Inbound
4.5e-11	TR49	-1	169	189	Inbound
4.5e-11	TR49	-1	239	259	Inbound
4.5e-11	TR49	-1	291	314	Inbound
4.5e-11	TR52	-1	48	72	Inbound
4.5e-11	TR52	-1	116	134	Inbound
4.5e-11	TR52	-1	164	184	Inbound
4.5e-11	TR52	-1	236	258	Inbound
4.5e-11	TR52	-1	290	309	Inbound
4.5e-11	TR53	-1	79	100	Inbound
4.5e-11	TR53	-1	144	161	Inbound
4.5e-11	TR53	-1	228	247	Inbound
4.5e-11	TR53	-1	308	337	Inbound
4.5e-11	TA7	-1	100	117	Inbound
4.5e-11	TA7	-1	182	200	Inbound
4.5e-11	TA7	-1	263	292	Inbound
4.5e-11	TA17	-1	18	19	Inbound
4.5e-11	TA17	-1	73	92	Inbound
4.5e-11	TA17	-1	127	143	Inbound
4.5e-11	TA17	-1	190	208	Inbound
4.5e-11	TA17	-1	253	272	Inbound
4.5e-11	TA23	-1	44	65	Inbound
4.5e-11	TA23	-1	110	129	Inbound
4.5e-11	TA23	-1	161	180	Inbound
4.5e-11	TA23	-1	237	256	Inbound
4.5e-11	TA23	-1	295	314	Inbound
4.5e-11	TA27	-1	47	68	Inbound
4.5e-11	TA27	-1	117	134	Inbound
4.5e-11	TA27	-1	169	189	Inbound
4.5e-11	TA27	-1	239	260	Inbound
4.5e-11	TA27	-1	296	314	Inbound
4.5e-11	TA36	-1	46	67	Inbound
4.5e-11	TA36	-1	116	133	Inbound
4.5e-11	TA36	-1	168	188	Inbound
4.5e-11	TA36	-1	237	259	Inbound
4.5e-11	TA36	-1	295	313	Inbound
4.5e-11	TA39	-1	6	33	Inbound
4.5e-11	TA39	-1	93	111	Inbound
4.5e-11	TA47	-1	19	20	Inbound
4.5e-11	TA47	-1	57	75	Inbound
4.5e-11	TA47	-1	113	133	Inbound
4.5e-11	TA47	-1	182	203	Inbound
endgroup	Inbound
startgroup	Outbound
4.5e-11	AT1	-1	12	32	Outbound
4.5e-11	AT1	-1	81	99	Outbound
4.5e-11	AT1	-1	136	153	Outbound
4.5e-11	AT1	-1	191	210	Outbound
4.5e-11	AT1	-1	256	277	Outbound
4.5e-11	AT7	-1	12	32	Outbound
4.5e-11	AT7	-1	78	100	Outbound
4.5e-11	AT7	-1	140	157	Outbound
4.5e-11	AT7	-1	199	217	Outbound
4.5e-11	AT7	-1	260	282	Outbound
4.5e-11	AT8	-1	16	34	Outbound
4.5e-11	AT8	-1	80	101	Outbound
4.5e-11	AT8	-1	142	159	Outbound
4.5e-11	AT8	-1	201	220	Outbound
4.5e-11	AT8	-1	259	281	Outbound
4.5e-11	AT16	-1	42	64	Outbound
4.5e-11	AT16	-1	115	138	Outbound
4.5e-11	AT16	-1	169	187	Outbound
4.5e-11	AT16	-1	244	261	Outbound
4.5e-11	AT16	-1	313	330	Outbound
4.5e-11	AT17	-1	12	29	Outbound
4.5e-11	AT17	-1	78	96	Outbound
4.5e-11	AT17	-1	139	157	Outbound
4.5e-11	AT17	-1	195	214	Outbound
4.5e-11	AT17	-1	255	276	Outbound
4.5e-11	AT18	-1	12	29	Outbound
4.5e-11	AT18	-1	78	96	Outbound
4.5e-11	AT18	-1	136	153	Outbound
4.5e-11	AT18	-1	195	214	Outbound
4.5e-11	AT18	-1	255	276	Outbound
4.5e-11	AT24	-1	12	31	Outbound
4.5e-11	AT24	-1	78	96	Outbound
4.5e-11	AT24	-1	133	150	Outbound
4.5e-11	AT24	-1	186	207	Outbound
4.5e-11	AT24	-1	250	273	Outbound
4.5e-11	AT25	-1	12	31	Outbound
4.5e-11	AT25	-1	78	96	Outbound
4.5e-11	AT25	-1	133	150	Outbound
4.5e-11	AT25	-1	186	207	Outbound
4.5e-11	AT25	-1	253	275	Outbound
4.5e-11	AT26	-1	49	71	Outbound
4.5e-11	AT26	-1	132	152	Outbound
4.5e-11	AT26	-1	189	211	Outbound
4.5e-11	AT26	-1	262	287	Outbound
4.5e-11	AT26	-1	339	359	Outbound
4.5e-11	AT40	-1	34	56	Outbound
4.5e-11	AT40	-1	102	121	Outbound
4.5e-11	AT40	-1	158	176	Outbound
4.5e-11	AT40	-1	233	256	Outbound
4.5e-11	AT40	-1	302	320	Outbound
4.5e-11	AT41	-1	34	51	Outbound
4.5e-11	AT41	-1	105	130	Outbound
4.5e-11	AT41	-1	161	178	Outbound
4.5e-11	AT41	-1	235	255	Outbound
4.5e-11	AT41	-1	304	322	Outbound
4.5e-11	AT44	-1	45	67	Outbound
4.5e-11	AT44	-1	115	133	Outbound
4.5e-11	AT44	-1	171	190	Outbound
4.5e-11	AT44	-1	244	263	Outbound
4.5e-11	AT44	-1	311	332	Outbound
4.5e-11	AT47	-1	28	55	Outbound
4.5e-11	AT47	-1	113	131	Outbound
4.5e-11	AT47	-1	166	187	Outbound
4.5e-11	AT47	-1	242	263	Outbound
4.5e-11	AT47	-1	316	336	Outbound
4.5e-11	AT48	-1	44	64	Outbound
4.5e-11	AT48	-1	135	154	Outbound
4.5e-11	AT48	-1	195	212	Outbound
4.5e-11	AT48	-1	259	280	Outbound
4.5e-11	AT49	-1	38	58	Outbound
4.5e-11	AT49	-1	129	148	Outbound
4.5e-11	AT49	-1	190	216	Outbound
4.5e-11	AT49	-1	253	274	Outbound
4.5e-11	AT54	-1	48	70	Outbound
4.5e-11	AT54	-1	118	136	Outbound
4.5e-11	AT54	-1	175	192	Outbound
4.5e-11	AT54	-1	244	266	Outbound
4.5e-11	AT54	-1	314	335	Outbound
4.5e-11	AT55	-1	12	32	Outbound
4.5e-11	AT55	-1	76	99	Outbound
4.5e-11	AT55	-1	191	214	Outbound
4.5e-11	AT55	-1	260	277	Outbound
4.5e-11	AT56	-1	12	31	Outbound
4.5e-11	AT56	-1	75	98	Outbound
4.5e-11	AT56	-1	190	213	Outbound
4.5e-11	AT56	-1	259	276	Outbound
4.5e-11	AT58	-1	41	68	Outbound
4.5e-11	AT58	-1	128	148	Outbound
4.5e-11	AT58	-1	180	198	Outbound
4.5e-11	AT58	-1	258	279	Outbound
4.5e-11	AT58	-1	332	352	Outbound
4.5e-11	AT59	-1	41	68	Outbound
4.5e-11	AT59	-1	119	139	Outbound
4.5e-11	AT59	-1	180	200	Outbound
4.5e-11	AT59	-1	254	275	Outbound
4.5e-11	AT59	-1	328	348	Outbound
4.5e-11	AT60	-1	37	61	Outbound
4.5e-11	AT60	-1	121	141	Outbound
4.5e-11	AT60	-1	173	191	Outbound
4.5e-11	AT60	-1	251	271	Outbound
4.5e-11	AT60	-1	324	344	Outbound
4.5e-11	AT61	-1	72	92	Outbound
4.5e-11	AT61	-1	199	218	Outbound
4.5e-11	AT61	-1	259	278	Outbound
4.5e-11	AT61	-1	329	350	Outbound
4.5e-11	AT64	-1	105	125	Outbound
4.5e-11	AT64	-1	224	243	Outbound
4.5e-11	AT64	-1	280	299	Outbound
4.5e-11	AT64	-1	357	375	Outbound
4.5e-11	AT73	-1	108	128	Outbound
4.5e-11	AT73	-1	179	204	Outbound
4.5e-11	AT73	-1	253	274	Outbound
4.5e-11	AT75	-1	20	40	Outbound
4.5e-11	AT75	-1	83	101	Outbound
4.5e-11	AT75	-1	138	155	Outbound
4.5e-11	AT75	-1	191	212	Outbound
4.5e-11	AT75	-1	258	280	Outbound
4.5e-11	AT78	-1	10	20	Outbound
4.5e-11	AT78	-1	38	60	Outbound
4.5e-11	AT78	-1	99	120	Outbound
4.5e-11	AT78	-1	155	173	Outbound
4.5e-11	AT78	-1	216	238	Outbound
4.5e-11	AT78	-1	280	300	Outbound
4.5e-11	AT81	-1	45	72	Outbound
4.5e-11	AT81	-1	130	150	Outbound
4.5e-11	AT81	-1	183	206	Outbound
4.5e-11	AT81	-1	252	276	Outbound
4.5e-11	AT81	-1	329	348	Outbound
4.5e-11	AT84	-1	42	64	Outbound
4.5e-11	AT84	-1	112	130	Outbound
4.5e-11	AT84	-1	169	187	Outbound
4.5e-11	AT84	-1	238	259	Outbound
4.5e-11	AT84	-1	308	329	Outbound
4.5e-11	AT85	-1	16	35	Outbound
4.5e-11	AT85	-1	84	102	Outbound
4.5e-11	AT85	-1	142	159	Outbound
4.5e-11	AT85	-1	201	219	Outbound
4.5e-11	AT85	-1	262	283	Outbound
4.5e-11	AT86	-1	12	35	Outbound
4.5e-11	AT86	-1	84	102	Outbound
4.5e-11	AT86	-1	142	159	Outbound
4.5e-11	AT86	-1	201	220	Outbound
4.5e-11	AT86	-1	262	283	Outbound
4.5e-11	AT87	-1	12	35	Outbound
4.5e-11	AT87	-1	84	102	Outbound
4.5e-11	AT87	-1	142	159	Outbound
4.5e-11	AT87	-1	201	220	Outbound
4.5e-11	AT87	-1	262	283	Outbound
4.5e-11	AT88	-1	15	35	Outbound
4.5e-11	AT88	-1	84	102	Outbound
4.5e-11	AT88	-1	142	159	Outbound
4.5e-11	AT88	-1	201	219	Outbound
4.5e-11	AT88	-1	262	283	Outbound
4.5e-11	AT93	-1	54	74	Outbound
4.5e-11	AT93	-1	125	143	Outbound
4.5e-11	AT93	-1	177	195	Outbound
4.5e-11	AT93	-1	232	251	Outbound
4.5e-11	AT93	-1	299	317	Outbound
4.5e-11	AT98	-1	110	129	Outbound
4.5e-11	AT98	-1	173	196	Outbound
4.5e-11	AT98	-1	228	246	Outbound
4.5e-11	AT98	-1	283	306	Outbound
4.5e-11	AT98	-1	353	377	Outbound
4.5e-11	AT99	-1	44	68	Outbound
4.5e-11	AT99	-1	155	174	Outbound
4.5e-11	AT99	-1	259	275	Outbound
4.5e-11	AT104	-1	71	94	Outbound
4.5e-11	AT104	-1	126	143	Outbound
4.5e-11	AT104	-1	199	217	Outbound
4.5e-11	AT104	-1	265	286	Outbound
4.5e-11	AT107	-1	9	28	Outbound
4.5e-11	AT107	-1	75	98	Outbound
4.5e-11	AT107	-1	131	148	Outbound
4.5e-11	AT107	-1	192	209	Outbound
4.5e-11	AT107	-1	257	278	Outbound
4.5e-11	AT108	-1	33	50	Outbound
4.5e-11	AT108	-1	99	118	Outbound
4.5e-11	AT108	-1	152	170	Outbound
4.5e-11	AT108	-1	215	236	Outbound
4.5e-11	AT108	-1	282	302	Outbound
4.5e-11	AT109	-1	9	28	Outbound
4.5e-11	AT109	-1	75	98	Outbound
4.5e-11	AT109	-1	131	148	Outbound
4.5e-11	AT109	-1	192	209	Outbound
4.5e-11	AT109	-1	257	278	Outbound
4.5e-11	AT110	-1	6	17	Outbound
4.5e-11	AT110	-1	37	60	Outbound
4.5e-11	AT110	-1	105	130	Outbound
4.5e-11	AT110	-1	169	190	Outbound
4.5e-11	AT110	-1	258	283	Outbound
4.5e-11	AT110	-1	314	332	Outbound
4.5e-11	AT112	-1	5	23	Outbound
4.5e-11	AT112	-1	78	96	Outbound
4.5e-11	AT112	-1	141	158	Outbound
4.5e-11	AT112	-1	206	231	Outbound
4.5e-11	AT112	-1	281	300	Outbound
4.5e-11	AT117	-1	28	50	Outbound
4.5e-11	AT117	-1	100	124	Outbound
4.5e-11	AT117	-1	155	173	Outbound
4.5e-11	AT117	-1	230	253	Outbound
4.5e-11	AT117	-1	299	317	Outbound
4.5e-11	AT118	-1	61	81	Outbound
4.5e-11	AT118	-1	132	150	Outbound
4.5e-11	AT118	-1	183	202	Outbound
4.5e-11	AT118	-1	239	258	Outbound
4.5e-11	AT118	-1	306	324	Outbound
4.5e-11	AT119	-1	97	114	Outbound
4.5e-11	AT119	-1	213	232	Outbound
4.5e-11	AT119	-1	269	289	Outbound
4.5e-11	AT119	-1	347	364	Outbound
4.5e-11	AT120	-1	38	60	Outbound
4.5e-11	AT120	-1	109	133	Outbound
4.5e-11	AT120	-1	165	182	Outbound
4.5e-11	AT120	-1	238	259	Outbound
4.5e-11	AT120	-1	308	329	Outbound
4.5e-11	AT128	-1	105	125	Outbound
4.5e-11	AT128	-1	167	186	Outbound
4.5e-11	AT128	-1	225	243	Outbound
4.5e-11	AT128	-1	324	346	Outbound
4.5e-11	AT130	-1	38	58	Outbound
4.5e-11	AT130	-1	117	134	Outbound
4.5e-11	AT130	-1	171	190	Outbound
4.5e-11	AT130	-1	245	270	Outbound
4.5e-11	AT130	-1	323	342	Outbound
4.5e-11	AT134	-1	39	57	Outbound
4.5e-11	AT134	-1	115	134	Outbound
4.5e-11	AT134	-1	170	188	Outbound
4.5e-11	AT134	-1	226	246	Outbound
4.5e-11	AT134	-1	300	318	Outbound
4.5e-11	AT135	-1	12	33	Outbound
4.5e-11	AT135	-1	74	93	Outbound
4.5e-11	AT135	-1	127	145	Outbound
4.5e-11	AT135	-1	222	244	Outbound
4.5e-11	AT135	-1	278	296	Outbound
4.5e-11	AT136	-1	25	50	Outbound
4.5e-11	AT136	-1	94	115	Outbound
4.5e-11	AT136	-1	153	170	Outbound
4.5e-11	AT136	-1	215	240	Outbound
4.5e-11	AT136	-1	291	312	Outbound
4.5e-11	AT138	-1	12	33	Outbound
4.5e-11	AT138	-1	74	93	Outbound
4.5e-11	AT138	-1	127	145	Outbound
4.5e-11	AT138	-1	222	244	Outbound
4.5e-11	AT138	-1	278	296	Outbound
4.5e-11	AT144	-1	56	75	Outbound
4.5e-11	AT144	-1	124	145	Outbound
4.5e-11	AT144	-1	178	195	Outbound
4.5e-11	AT144	-1	239	257	Outbound
4.5e-11	AT144	-1	304	325	Outbound
4.5e-11	AT145	-1	9	29	Outbound
4.5e-11	AT145	-1	78	99	Outbound
4.5e-11	AT145	-1	132	149	Outbound
4.5e-11	AT145	-1	193	211	Outbound
4.5e-11	AT145	-1	258	279	Outbound
4.5e-11	AT146	-1	12	32	Outbound
4.5e-11	AT146	-1	79	98	Outbound
4.5e-11	AT146	-1	132	150	Outbound
4.5e-11	AT146	-1	187	209	Outbound
4.5e-11	AT146	-1	258	279	Outbound
4.5e-11	AT148	-1	35	56	Outbound
4.5e-11	AT148	-1	94	113	Outbound
4.5e-11	AT148	-1	152	171	Outbound
4.5e-11	AT148	-1	209	231	Outbound
4.5e-11	AT148	-1	278	299	Outbound
4.5e-11	AT149	-1	47	69	Outbound
4.5e-11	AT149	-1	117	140	Outbound
4.5e-11	AT149	-1	172	189	Outbound
4.5e-11	AT149	-1	244	263	Outbound
4.5e-11	AT149	-1	311	332	Outbound
4.5e-11	AT155	-1	46	68	Outbound
4.5e-11	AT155	-1	125	146	Outbound
4.5e-11	AT155	-1	179	196	Outbound
4.5e-11	AT155	-1	240	257	Outbound
4.5e-11	AT155	-1	305	326	Outbound
4.5e-11	AT158	-1	4	15	Outbound
4.5e-11	AT158	-1	35	58	Outbound
4.5e-11	AT158	-1	103	128	Outbound
4.5e-11	AT158	-1	166	188	Outbound
4.5e-11	AT158	-1	245	267	Outbound
4.5e-11	AT158	-1	301	320	Outbound
4.5e-11	AT160	-1	97	114	Outbound
4.5e-11	AT160	-1	214	232	Outbound
4.5e-11	AT160	-1	269	291	Outbound
4.5e-11	AT160	-1	337	361	Outbound
4.5e-11	CE19	-1	30	47	Outbound
4.5e-11	CE19	-1	99	116	Outbound
4.5e-11	CE19	-1	155	173	Outbound
4.5e-11	CE19	-1	222	244	Outbound
4.5e-11	CE19	-1	283	301	Outbound
4.5e-11	CE23	-1	74	93	Outbound
4.5e-11	CE23	-1	132	148	Outbound
4.5e-11	CE23	-1	194	212	Outbound
4.5e-11	CE23	-1	255	275	Outbound
4.5e-11	CE34	-1	76	97	Outbound
4.5e-11	CE34	-1	148	167	Outbound
4.5e-11	CE34	-1	202	219	Outbound
4.5e-11	CE34	-1	264	281	Outbound
4.5e-11	CE34	-1	331	351	Outbound
4.5e-11	CE36	-1	67	86	Outbound
4.5e-11	CE36	-1	156	174	Outbound
4.5e-11	CE36	-1	211	229	Outbound
4.5e-11	CE36	-1	269	291	Outbound
4.5e-11	CE36	-1	333	353	Outbound
4.5e-11	CE51	-1	12	33	Outbound
4.5e-11	CE51	-1	81	101	Outbound
4.5e-11	CE51	-1	131	149	Outbound
4.5e-11	CE51	-1	187	207	Outbound
4.5e-11	CE51	-1	254	274	Outbound
4.5e-11	CE53	-1	3	14	Outbound
4.5e-11	CE53	-1	39	61	Outbound
4.5e-11	CE53	-1	127	146	Outbound
4.5e-11	CE53	-1	185	204	Outbound
4.5e-11	CE53	-1	271	290	Outbound
4.5e-11	CE53	-1	325	343	Outbound
4.5e-11	CI11	-1	12	29	Outbound
4.5e-11	CI11	-1	79	96	Outbound
4.5e-11	CI11	-1	131	149	Outbound
4.5e-11	CI11	-1	187	208	Outbound
4.5e-11	CI11	-1	253	273	Outbound
4.5e-11	CI21	-1	32	54	Outbound
4.5e-11	CI21	-1	108	125	Outbound
4.5e-11	CI21	-1	160	180	Outbound
4.5e-11	CI21	-1	224	243	Outbound
4.5e-11	CI21	-1	288	306	Outbound
4.5e-11	CI22	-1	12	30	Outbound
4.5e-11	CI22	-1	68	88	Outbound
4.5e-11	CI22	-1	125	142	Outbound
4.5e-11	CI22	-1	182	201	Outbound
4.5e-11	CI22	-1	249	268	Outbound
4.5e-11	CI36	-1	9	27	Outbound
4.5e-11	CI36	-1	72	90	Outbound
4.5e-11	CI36	-1	125	142	Outbound
4.5e-11	CI36	-1	182	201	Outbound
4.5e-11	CI36	-1	249	268	Outbound
4.5e-11	CI37	-1	52	71	Outbound
4.5e-11	CI37	-1	114	136	Outbound
4.5e-11	CI40	-1	12	33	Outbound
4.5e-11	CI40	-1	74	98	Outbound
4.5e-11	CI40	-1	131	149	Outbound
4.5e-11	CI40	-1	195	215	Outbound
4.5e-11	CI40	-1	245	262	Outbound
4.5e-11	DD2	-1	12	30	Outbound
4.5e-11	DD2	-1	80	99	Outbound
4.5e-11	DD2	-1	137	154	Outbound
4.5e-11	DD2	-1	190	211	Outbound
4.5e-11	DD2	-1	268	297	Outbound
4.5e-11	DD7	-1	72	92	Outbound
4.5e-11	DD7	-1	191	208	Outbound
4.5e-11	DD7	-1	238	255	Outbound
4.5e-11	DD7	-1	299	321	Outbound
4.5e-11	DD14	-1	88	111	Outbound
4.5e-11	DD14	-1	158	176	Outbound
4.5e-11	DD14	-1	210	228	Outbound
4.5e-11	DD14	-1	266	284	Outbound
4.5e-11	DD14	-1	338	355	Outbound
4.5e-11	DD16	-1	21	38	Outbound
4.5e-11	DD16	-1	87	107	Outbound
4.5e-11	DD16	-1	147	165	Outbound
4.5e-11	DD16	-1	202	219	Outbound
4.5e-11	DD16	-1	266	287	Outbound
4.5e-11	DD17	-1	64	84	Outbound
4.5e-11	DD17	-1	137	154	Outbound
4.5e-11	DD17	-1	193	211	Outbound
4.5e-11	DD17	-1	249	267	Outbound
4.5e-11	DD17	-1	319	337	Outbound
4.5e-11	DD19	-1	116	135	Outbound
4.5e-11	DD19	-1	183	201	Outbound
4.5e-11	DD19	-1	239	258	Outbound
4.5e-11	DD19	-1	296	317	Outbound
4.5e-11	DD19	-1	360	382	Outbound
4.5e-11	DD29	-1	50	69	Outbound
4.5e-11	DD29	-1	122	144	Outbound
4.5e-11	DD29	-1	179	199	Outbound
4.5e-11	DD29	-1	244	261	Outbound
4.5e-11	DD29	-1	350	372	Outbound
4.5e-11	DM12	-1	7	24	Outbound
4.5e-11	DM12	-1	76	100	Outbound
4.5e-11	DM12	-1	133	151	Outbound
4.5e-11	DM12	-1	188	208	Outbound
4.5e-11	DM12	-1	256	276	Outbound
4.5e-11	DM23	-1	60	80	Outbound
4.5e-11	DM23	-1	126	145	Outbound
4.5e-11	DM23	-1	182	202	Outbound
4.5e-11	DM23	-1	238	257	Outbound
4.5e-11	DM23	-1	303	324	Outbound
4.5e-11	DM27	-1	82	103	Outbound
4.5e-11	DM27	-1	156	175	Outbound
4.5e-11	DM27	-1	207	225	Outbound
4.5e-11	DM27	-1	276	296	Outbound
4.5e-11	DM27	-1	339	360	Outbound
4.5e-11	DM34	-1	15	35	Outbound
4.5e-11	DM34	-1	95	113	Outbound
4.5e-11	DM34	-1	146	162	Outbound
4.5e-11	DM34	-1	205	228	Outbound
4.5e-11	DM34	-1	276	293	Outbound
4.5e-11	GG2	-1	34	54	Outbound
4.5e-11	GG2	-1	103	121	Outbound
4.5e-11	GG2	-1	155	174	Outbound
4.5e-11	GG2	-1	212	233	Outbound
4.5e-11	GG2	-1	278	298	Outbound
4.5e-11	GG7	-1	7	28	Outbound
4.5e-11	GG7	-1	78	95	Outbound
4.5e-11	GG7	-1	127	146	Outbound
4.5e-11	GG7	-1	184	206	Outbound
4.5e-11	GG7	-1	248	266	Outbound
4.5e-11	GG8	-1	45	62	Outbound
4.5e-11	GG8	-1	136	154	Outbound
4.5e-11	GG8	-1	200	222	Outbound
4.5e-11	GG8	-1	268	290	Outbound
4.5e-11	GG26	-1	39	59	Outbound
4.5e-11	GG26	-1	134	152	Outbound
4.5e-11	GG26	-1	198	220	Outbound
4.5e-11	GG26	-1	266	288	Outbound
4.5e-11	GG36	-1	40	59	Outbound
4.5e-11	GG36	-1	117	136	Outbound
4.5e-11	GG36	-1	169	185	Outbound
4.5e-11	GG36	-1	228	247	Outbound
4.5e-11	GG36	-1	299	316	Outbound
4.5e-11	GG37	-1	76	98	Outbound
4.5e-11	GG37	-1	143	165	Outbound
4.5e-11	GG37	-1	221	242	Outbound
4.5e-11	GG37	-1	297	319	Outbound
4.5e-11	GG46	-1	7	27	Outbound
4.5e-11	GG46	-1	72	91	Outbound
4.5e-11	GG46	-1	125	144	Outbound
4.5e-11	GG46	-1	182	203	Outbound
4.5e-11	GG46	-1	248	269	Outbound
4.5e-11	GG47	-1	12	36	Outbound
4.5e-11	GG47	-1	74	93	Outbound
4.5e-11	GG47	-1	130	147	Outbound
4.5e-11	GG47	-1	187	206	Outbound
4.5e-11	GG47	-1	257	273	Outbound
4.5e-11	GG48	-1	12	32	Outbound
4.5e-11	GG48	-1	83	102	Outbound
4.5e-11	GG48	-1	137	154	Outbound
4.5e-11	GG48	-1	192	212	Outbound
4.5e-11	GG48	-1	279	304	Outbound
4.5e-11	SLC35E1	-1	2	12	Outbound
4.5e-11	SLC35E1	-1	30	47	Outbound
4.5e-11	SLC35E1	-1	135	153	Outbound
4.5e-11	SLC35E1	-1	188	208	Outbound
4.5e-11	SLC35E1	-1	260	286	Outbound
4.5e-11	SLC35D1	-1	71	90	Outbound
4.5e-11	SLC35D1	-1	160	179	Outbound
4.5e-11	SLC35D1	-1	217	236	Outbound
4.5e-11	SLC35D1	-1	282	301	Outbound
4.5e-11	SLC35E4	-1	49	70	Outbound
4.5e-11	SLC35E4	-1	110	129	Outbound
4.5e-11	SLC35E4	-1	220	241	Outbound
4.5e-11	SLC35E4	-1	282	303	Outbound
4.5e-11	SLC35C2	-1	12	34	Outbound
4.5e-11	SLC35C2	-1	87	106	Outbound
4.5e-11	SLC35C2	-1	138	156	Outbound
4.5e-11	SLC35C2	-1	207	226	Outbound
4.5e-11	SLC35C2	-1	270	291	Outbound
4.5e-11	SLC35C1	-1	11	19	Outbound
4.5e-11	SLC35C1	-1	38	62	Outbound
4.5e-11	SLC35C1	-1	116	134	Outbound
4.5e-11	SLC35C1	-1	168	185	Outbound
4.5e-11	SLC35C1	-1	235	252	Outbound
4.5e-11	SLC35C1	-1	321	340	Outbound
4.5e-11	SLC35E3	-1	114	132	Outbound
4.5e-11	SLC35E3	-1	166	184	Outbound
4.5e-11	SLC35E3	-1	224	243	Outbound
4.5e-11	SLC35E3	-1	288	309	Outbound
4.5e-11	SLC35D3	-1	12	32	Outbound
4.5e-11	SLC35D3	-1	63	84	Outbound
4.5e-11	SLC35D3	-1	130	149	Outbound
4.5e-11	SLC35D3	-1	187	208	Outbound
4.5e-11	SLC35D3	-1	253	274	Outbound
4.5e-11	RP11-345P4.4	-1	75	97	Outbound
4.5e-11	RP11-345P4.4	-1	142	162	Outbound
4.5e-11	RP11-345P4.4	-1	194	212	Outbound
4.5e-11	RP11-345P4.4	-1	258	277	Outbound
4.5e-11	RP11-345P4.4	-1	324	343	Outbound
4.5e-11	SLC35D2	-1	28	48	Outbound
4.5e-11	SLC35D2	-1	143	161	Outbound
4.5e-11	SLC35D2	-1	202	223	Outbound
4.5e-11	SLC35D2	-1	263	286	Outbound
4.5e-11	MM7	-1	41	60	Outbound
4.5e-11	MM7	-1	130	149	Outbound
4.5e-11	MM7	-1	187	206	Outbound
4.5e-11	MM7	-1	252	271	Outbound
4.5e-11	MM9	-1	12	35	Outbound
4.5e-11	MM9	-1	73	95	Outbound
4.5e-11	MM9	-1	128	147	Outbound
4.5e-11	MM9	-1	187	206	Outbound
4.5e-11	MM9	-1	251	272	Outbound
4.5e-11	MM13	-1	49	70	Outbound
4.5e-11	MM13	-1	110	129	Outbound
4.5e-11	MM13	-1	162	180	Outbound
4.5e-11	MM13	-1	255	272	Outbound
4.5e-11	MM13	-1	310	327	Outbound
4.5e-11	MM22	-1	12	32	Outbound
4.5e-11	MM22	-1	120	148	Outbound
4.5e-11	MM22	-1	190	211	Outbound
4.5e-11	MM22	-1	251	274	Outbound
4.5e-11	MM32	-1	12	34	Outbound
4.5e-11	MM32	-1	87	106	Outbound
4.5e-11	MM32	-1	138	156	Outbound
4.5e-11	MM32	-1	207	226	Outbound
4.5e-11	MM32	-1	270	291	Outbound
4.5e-11	MM45	-1	33	56	Outbound
4.5e-11	MM45	-1	112	129	Outbound
4.5e-11	MM45	-1	167	184	Outbound
4.5e-11	MM45	-1	235	257	Outbound
4.5e-11	MM45	-1	296	314	Outbound
4.5e-11	MM47	-1	21	38	Outbound
4.5e-11	MM47	-1	76	96	Outbound
4.5e-11	MM47	-1	163	188	Outbound
4.5e-11	MM50	-1	12	32	Outbound
4.5e-11	MM50	-1	63	84	Outbound
4.5e-11	MM50	-1	130	149	Outbound
4.5e-11	MM50	-1	187	208	Outbound
4.5e-11	MM50	-1	253	274	Outbound
4.5e-11	MM51	-1	75	97	Outbound
4.5e-11	MM51	-1	142	164	Outbound
4.5e-11	MM51	-1	220	241	Outbound
4.5e-11	MM51	-1	296	318	Outbound
4.5e-11	NV4	-1	7	27	Outbound
4.5e-11	NV17	-1	12	29	Outbound
4.5e-11	NV17	-1	74	97	Outbound
4.5e-11	NV17	-1	131	149	Outbound
4.5e-11	NV17	-1	187	208	Outbound
4.5e-11	NV17	-1	255	276	Outbound
4.5e-11	NV27	-1	4	12	Outbound
4.5e-11	NV27	-1	41	59	Outbound
4.5e-11	NV27	-1	93	114	Outbound
4.5e-11	NV27	-1	145	167	Outbound
4.5e-11	NV27	-1	218	237	Outbound
4.5e-11	NV27	-1	270	289	Outbound
4.5e-11	NV30	-1	45	64	Outbound
4.5e-11	NV30	-1	113	133	Outbound
4.5e-11	NV30	-1	168	186	Outbound
4.5e-11	NV30	-1	235	255	Outbound
4.5e-11	NV34	-1	34	54	Outbound
4.5e-11	NV34	-1	113	131	Outbound
4.5e-11	NV34	-1	166	188	Outbound
4.5e-11	NV34	-1	252	275	Outbound
4.5e-11	NV40	-1	12	33	Outbound
4.5e-11	NV40	-1	86	107	Outbound
4.5e-11	NV40	-1	139	158	Outbound
4.5e-11	NV40	-1	201	218	Outbound
4.5e-11	NV40	-1	269	290	Outbound
4.5e-11	NV41	-1	20	39	Outbound
4.5e-11	NV41	-1	85	105	Outbound
4.5e-11	NV41	-1	146	162	Outbound
4.5e-11	NV41	-1	197	218	Outbound
4.5e-11	NV41	-1	262	281	Outbound
4.5e-11	NV47	-1	36	57	Outbound
4.5e-11	NV47	-1	108	130	Outbound
4.5e-11	NV47	-1	159	177	Outbound
4.5e-11	NV47	-1	214	235	Outbound
4.5e-11	NV47	-1	281	302	Outbound
4.5e-11	SC3	-1	12	29	Outbound
4.5e-11	SC3	-1	111	129	Outbound
4.5e-11	SC3	-1	166	184	Outbound
4.5e-11	SC3	-1	271	290	Outbound
4.5e-11	SC3	-1	343	364	Outbound
4.5e-11	SC4	-1	78	96	Outbound
4.5e-11	SC4	-1	173	193	Outbound
4.5e-11	SC4	-1	237	256	Outbound
4.5e-11	SC4	-1	333	352	Outbound
4.5e-11	SC4	-1	402	418	Outbound
4.5e-11	SC14	-1	5	16	Outbound
4.5e-11	SC14	-1	37	58	Outbound
4.5e-11	SC14	-1	109	128	Outbound
4.5e-11	SC14	-1	165	188	Outbound
4.5e-11	SC14	-1	295	316	Outbound
4.5e-11	SC14	-1	357	376	Outbound
4.5e-11	SC20	-1	12	38	Outbound
4.5e-11	SC20	-1	129	151	Outbound
4.5e-11	SC20	-1	183	200	Outbound
4.5e-11	SC20	-1	259	282	Outbound
4.5e-11	SC20	-1	324	342	Outbound
4.5e-11	TR11	-1	12	33	Outbound
4.5e-11	TR11	-1	78	100	Outbound
4.5e-11	TR11	-1	135	152	Outbound
4.5e-11	TR11	-1	190	212	Outbound
4.5e-11	TR11	-1	260	281	Outbound
4.5e-11	TR18	-1	12	30	Outbound
4.5e-11	TR18	-1	83	102	Outbound
4.5e-11	TR18	-1	134	152	Outbound
4.5e-11	TR18	-1	196	215	Outbound
4.5e-11	TR18	-1	266	288	Outbound
4.5e-11	TR18	-1	340	358	Outbound
4.5e-11	TR22	-1	8	16	Outbound
4.5e-11	TR22	-1	37	57	Outbound
4.5e-11	TR22	-1	101	122	Outbound
4.5e-11	TR22	-1	154	174	Outbound
4.5e-11	TR22	-1	223	240	Outbound
4.5e-11	TR22	-1	279	299	Outbound
4.5e-11	TR31	-1	38	60	Outbound
4.5e-11	TR31	-1	137	157	Outbound
4.5e-11	TR31	-1	192	210	Outbound
4.5e-11	TR31	-1	259	279	Outbound
4.5e-11	TR32	-1	27	47	Outbound
4.5e-11	TR32	-1	100	120	Outbound
4.5e-11	TR32	-1	153	172	Outbound
4.5e-11	TR32	-1	247	280	Outbound
4.5e-11	TR41	-1	58	77	Outbound
4.5e-11	TR41	-1	139	155	Outbound
4.5e-11	TR41	-1	193	213	Outbound
4.5e-11	TR41	-1	259	279	Outbound
4.5e-11	TR48	-1	16	37	Outbound
4.5e-11	TR48	-1	75	96	Outbound
4.5e-11	TR48	-1	132	149	Outbound
4.5e-11	TR48	-1	189	208	Outbound
4.5e-11	TR48	-1	253	274	Outbound
4.5e-11	TR49	-1	21	41	Outbound
4.5e-11	TR49	-1	94	110	Outbound
4.5e-11	TR49	-1	145	163	Outbound
4.5e-11	TR49	-1	201	219	Outbound
4.5e-11	TR49	-1	266	285	Outbound
4.5e-11	TR52	-1	20	42	Outbound
4.5e-11	TR52	-1	84	104	Outbound
4.5e-11	TR52	-1	141	158	Outbound
4.5e-11	TR52	-1	196	216	Outbound
4.5e-11	TR52	-1	265	284	Outbound
4.5e-11	TR53	-1	47	67	Outbound
4.5e-11	TR53	-1	112	132	Outbound
4.5e-11	TR53	-1	168	190	Outbound
4.5e-11	TR53	-1	267	288	Outbound
4.5e-11	TA7	-1	73	94	Outbound
4.5e-11	TA7	-1	124	146	Outbound
4.5e-11	TA7	-1	221	243	Outbound
4.5e-11	TA17	-1	6	13	Outbound
4.5e-11	TA17	-1	34	53	Outbound
4.5e-11	TA17	-1	98	118	Outbound
4.5e-11	TA17	-1	149	169	Outbound
4.5e-11	TA17	-1	220	246	Outbound
4.5e-11	TA17	-1	278	297	Outbound
4.5e-11	TA23	-1	12	32	Outbound
4.5e-11	TA23	-1	85	104	Outbound
4.5e-11	TA23	-1	136	155	Outbound
4.5e-11	TA23	-1	200	217	Outbound
4.5e-11	TA23	-1	268	289	Outbound
4.5e-11	TA27	-1	12	35	Outbound
4.5e-11	TA27	-1	89	111	Outbound
4.5e-11	TA27	-1	141	157	Outbound
4.5e-11	TA27	-1	201	219	Outbound
4.5e-11	TA27	-1	272	290	Outbound
4.5e-11	TA36	-1	12	34	Outbound
4.5e-11	TA36	-1	88	110	Outbound
4.5e-11	TA36	-1	140	156	Outbound
4.5e-11	TA36	-1	200	221	Outbound
4.5e-11	TA36	-1	271	289	Outbound
4.5e-11	TA39	-1	54	73	Outbound
4.5e-11	TA47	-1	7	14	Outbound
4.5e-11	TA47	-1	29	50	Outbound
4.5e-11	TA47	-1	81	101	Outbound
4.5e-11	TA47	-1	145	170	Outbound
4.5e-11	TA47	-1	209	229	Outbound
endgroup	Outbound
