# Supplementary material for: Functional specialization in nucleotide sugar transporters occurred through differentiation of the gene cluster EamA (DUF6) before the radiation of Viridiplantae
Source: BMC Evol Biol. 2011 May 12;11:123. doi: 10.1186/1471-2148-11-123 (PMC3111387; doi:10.1186/1471-2148-11-123)
Supplement: Additional file 4 — Alignments for 19 DMT families in Jalview format. Alignments for 19 DMT families in Jalview format. The archive file contains alignment files that can be loaded in Jalview, and '.mup' files that contain Phobius TM predictions and pfam_scan domain location predictions as Jalview loadable markup language. [file 1471-2148-11-123-S4.TGZ › uaa.aln]

>AT9
---------------------------------M--------------------------
------------------------------------------------------------
---------------------------------------AEPDSVNEAKEKKKKLWKAVF
AISGI-------------------------------------------------------
------------------------------------MLTLVIYGLLQEKIMRVPYGL---
----KKEYFKHSLFLVFCNRLTTSAVSA-----------AALLA-----------SKKV-
-LDPVAPVYKYCLISVTNILTTTCQYEALKY-VSFPVQTLAKCAKMIPVMVWGTLIMQ--
KKYRGFDYLVAFLVTLGCSVFILFP--------------AGDDIS-PYNKGREN-TVWGV
SLMVGYLGFDGFTSTFQDKLFK-GY-NM-E-----------------IHNQIFYTTICSS
I--LSFTGLILQ-------------GHLL-PAVDFVSRHR-----------------DCL
FDIALLSTVATAS--QFFISYTIRTFGALTFAAIMTTRQLASIMLSCIWFSH-PLSWEQC
I---------GSVIVFGSLYAKTFV--KKKSEKPPAAQELPRDEEAQPLKGNP-------
---------------------
>AT10
---------------------------------M--------------------------
------------------------------------------------------------
---------------------------------------AEPELVNGGV-KENKLWKGVF
AVSGI-------------------------------------------------------
------------------------------------MSTLVIYGVLQEKIMRVPYGV---
----NKEFFKHSLFLVFCNRLTTSAVSA-----------GALLA-----------SKKV-
-LDPVAPVYKYCLISVTNILTTTCQYEALKY-VSFPVQTLAKCAKMIPVMVWGTLIMQ--
KKYKGFDYLVAFLVTLGCSVFILFP--------------AGDDVS-PYNKGREN-TVWGV
SLMAGYLGFDGFTSTFQDKLFK-GY-NM-E-----------------IHNQIFYTTLCSC
V--LSFTGLILQ-------------GHLL-PAVDFVSLHR-----------------DCL
LDIALLSTVATAS--QFFISYTIRTFGALTFAAIMTTRQLASIMLSCIWFSH-PLSWEQC
I---------GSVIVFGSLYAKNLLNNKKNSQTQPPPPELPQYEKVESS-----------
---------------------
>AT37
---------------------------------M--------------------------
----------------------------------------------------------AT
TS-------------------------------------------------RRFTTGLFA
SITSVKSHSANRPQSISLIRRNHIDHRLPLIVPSSRRWIIQAARSWDGFDDGAEAEIKKP
GAYGYAIGDNEIEGSSSSTVHVIDGEHVKTAEIVIWAAVTAAFGVGNRVMYKLALVPLKE
YPFFLAQLSTFGYVAVYYTILYFRYRAG---------------------------TVTD-
-AMLSVPKSPFLIVGILEALAAAAGMAAAAN-LSGPSTTVLSQTFLVWQIFFSIIFLG--
RRYSVNQILGCTLVALGVIVSVASG---------------SGAAHSLNEA-----GVLWI
LLMVLSFLLQGAGTVLKEVIFIDSQRRLKG-----------------ASLDLFIVNSYGS
AFQAICIALLLPFLSKLWGIPFNQLGTYL-KDGAVCFLNNGTITKGCDGA-------PFL
PLLFVIMNIGYNI--ALL------RLLKISSAVVSCLASTVSVPIAVFLFTM-PLPYLGV
ASSLPKGFMGGTIILVLGMILYSWTPHGANSSHTDSVIPSPPPT----------------
---------------------
>AT63
---------------------------------M--------------------------
------------------------------------------------------------
---------------------------------------------ESHGSGLRRVLLLSF
CVAGI-------------------------------------------------------
------------------------------------WAAYIYQGILQETLSTKKFGE---
----DGKRFEHLAFLNLAQNVICLVWSY-----------IMIKL-----------WSNG-
-GSGGAPWWTYWSAGITNTIGPAMGIEALKY-ISYPAQVLAKSSKMIPVMLMGSLVYG--
IRYTLPEYLCTFLVAGGVSMFALLK----------------TSSKTISKLAHPN-APLGY
GLCFLNLAFDGFTNATQDSITA-RYPKT-N-----------------AWDIMLGMNLWGT
IYNMVYMFGLPH-------------GSGF-EAVQFCKQHP-----------------EAA
WDILMYCLCGAVG--QNFIFLTISRFGSLANTTITTTRKFVSIVVSSVLSGN-PLSSKQW
G---------CVSMVFGGLSYQIYLKWRKLQRMQKKKKA---------------------
---------------------
>AT68
---------------------------------M--------------------------
------------------------------------------------------------
---------------------------------------------EVHGSGFRRILLLAL
CISGI-------------------------------------------------------
------------------------------------WSAYIYQGVLQETLSTKRFGP---
----DEKRFEHLAFLNLAQSVVCLIWSY-----------IMIKL-----------WSNA-
-GNGGAPWWTYWSAGITNTIGPAMGIEALKY-ISYPAQVLAKSSKMIPVMLMGTLVYG--
IRYTFPEYMCTFLVAGGVSIFALLK----------------TSSKTISKLAHPN-APLGY
ALCSLNLAFDGFTNATQDSIAS-RYPKT-E-----------------AWDIMLGMNLWGT
IYNMIYMFGLPQ-------------GIGF-KAIQFCKLHP-----------------EAA
WDILKYCICGAVG--QNFIFMTISNFGSLANTTITTTRKFVSIVVSSVMSGN-PLSLKQW
G---------CVSMVFGGLAYQIYLKWKKLQRVEKKKQKS--------------------
---------------------
>AT71
---------------------------------M--------------------------
------------------------------------------------------------
---------------------------------------------EVQAEMEPTSSISLV
AAVSY-------------------------------------------------------
------------------------------------GIASMAMVFINKAVIMQYPHS---
-----------MTVLTLQQLATSLLIHF-----------------------GRRMGYTRA
KGIDMATAKKLLPVSIFYNANVAFALASLKG-VNIPMYIAIKRLTPLAVLISGVLFGK--
GKPTTQVALSVLLTAAGCVIAALGD----------------------FSF-----DLFGY
GLALTSVFFQTMYLVLVEKSGA-ED-GL-S-----------------SIEIMFYNSFLSL
P--FLSILIIVT-------------GEFP-NSLSLLLAKC--------------SYLPFL
VILILSLVMGIVL--NFTMFLCTIVNSALTTTIVGVLKGVGSTTLGFVLLGGVEVHALNV
S---------GLVVNTAGGVWYSYAKYRQKKAKPAKLMSDLEAHKK--------------
---------------------
>AT93
---------------------------------M--------------------------
------------------------------------------------------------
--GLVDSLLGKDARKFLKRKDSDAAEAGRALEELRSSLYNELKTSEGAKRQQQRFCGPVV
AMSFN-------------------------------------------------------
------------------------------------FVVAVGIILANKLVMGRV------
-------GFNFPIFLTLIHYTVAWILLA-----------FFKSLSLLPMSP---------
-PSKTTPFSSLFSLGAVMAFASGLANTSLKH-NSVGFYQMAKIAVTPTIVLAEFVLFK--
KTISSTKVMALAVVSLGVAIATVTD----------------------LEF-----NLFGA
LVAVAWIIPSAINKILWSNLQQ-QA-NW-T-----------------ALALMWKTTPFTV
FFLLALMPWLDP-------------PGVLLFKWDLTNSSA--------------------
--ILISALLGFLL--QWSGALALGATSATSHVVLGQFKTCVILLGGYVIFGS-DPGFISI
C---------GAIAALGGMSVYTWLNLPGKSIDHMSNKQLPKQNVTVSKPKAEADDGGGE
TGVTVVSVDPLLSKTITANIV
>AT102
---------------------------------M--------------------------
------------------------------------------------------------
------------------------------------KEEQTRSLFGISLSDKPTWQQFLI
CTSGF-------------------------------------------------------
------------------------------------FFGYLVNGVCEEYVYNRL------
-------QFSFGWYFTFIQGFVYLFLIY-------------------------LQGFTT-
-KHIVNPMRTYVKLSAVLMGSHGLTKGSLAY-LNYPAQIMFKSTKVLPVMIMGAFIPGLR
RKYPVHEYISAFLLVLGLILFTLAD----------------------AQMSPNF-SMIGI
MMITGALIMDAFLGNLQEAIFT-MNPET-TQARKLKKTRLTLVMCVVQMEMLFCSTVVGL
P--FLFVPMVLT-------------GEVF-RAWTACAQHP-----------------YVY
GVLVFEAMATFIG--QVSVLSLIALFGAATTALITTARKGVTLLLSYLIFTK-PLTEQHG
S---------GLLLIAMGIVLKMVPMDSKAP-AKIPARPAVRIAGGDGDREEDEERKSLV
---------------------
>AT116
---------------------------------M--------------------------
------------------------------------------------------------
---------------------------------KTNSEEQMIKLFGIPLSDKPRWQQFLI
CSSGF-------------------------------------------------------
------------------------------------FFGYLVNGICEEYVYNRL------
-------KFSYGWYFTFAQGLVYIALIY-------------------------MYGFRT-
-KQMVNPWKTYVKLSGVLMGSHGLTKGSLAY-LNYPAQIMFKSTKVLPVMVMGAFIPGLR
RKYPVHEYISAMLLVIGLILFTLAD----------------------AHTSPNF-SIIGV
MMISGALIMDAFLGNLQEAIFT-MNPET-T-----------------QMEMLFCSTVVGL
P--FLLAPMILT-------------GELF-TAWNSCAQHP-----------------YVY
GVLVFEAMATFIG--QVSVLSLIALFGAATTAMITTARKAVTLLLSYLIFTK-PLTEQHG
T---------GLLLIFMGIILKMVPDPNPNPKSSGSGQTPGKLERVKFEKEDDEESRPLV
---------------------
>CE1
---------------------------------M--------------------------
------------------------------------------------------------
---------------------------------------------------------AAA
VISTT-------------------------------------------------------
------------------------------------LFGCVGCQAGIEYLQTYVKNS---
-----------LNLITFASFIFTATYGL-----------IFH------------SKFFT-
-VPNRIPIKSYAKIVAIFFTVNMTNNLALKFAIYFPLFIIFKSGTLLTNMTMGWIIRN--
YQYSLKQISAVVVVTAGIVIFTLASYEPGAQN----IRSGIDSNS--WLIPIPP-FVVGL
ALLSFALILSAYLGLYQETFYQ-KH-GK-H-----------------NEEMMFYVHFLSI
P-----LFAFVG-------------DDMV-PAFHAAYSTPSFVIAGLDT-----VVPSAW
VYIFAICLFQFAC--TKGVYMLSAVTTSLNVTMVLTLRKFFSLLISFIVFEN-VFNMFHI
I---------GAAFVFIGTILFSVSFARF-------------------------------
---------------------
>CE2
---------------------------------M--------------------------
------------------------------------------------------------
-------------------------------------------------------ASAVA
PIFGV-------------------------------------------------------
------------------------------------LGSCMGCMVFVENIAKQEPSA---
-----------MNLMTFSTFLFISTVGL-----------VST------------SKFFT-
-VKNQIPLKGYFKTVTMFFIVNVVNNQALNFHVPVPLHIIFRSGSLLATLILSVVMVG--
KSYSARKYISVFAITIGIVICTLATSTQ--------GDSGLSMEE--ASKHYKE-WTIGI
IMLTFALLASAVLAIYQQQMYE-KY-GK-H-----------------PDEAMFITHLISL
P-----FFLIMG-------------SDIV-SAATKLSASAPHSVFP--------WLPSLW
VDLIASCLLQYGC--IKYVYQLNSRVDSLTVTLVVTLRKFLSLIVSIVYFKN-PFTPQHW
L---------GAILVFAGTLAFADIWGSQTANKQDEKKKQ--------------------
---------------------
>CE3
---------------------------------MDPLSWGRGWYAIQTISGSVI------
-----------------QYLKEARDKPPDELVWPLRLFLILLGYSTVATPAAILIYYVRR
NRHAFETPYLSIRLLLRSFAVGNPEYQLIPTGEKQARKENDS-IPQTRAQCINVIILLLF
FFSGI-------------------------------------------------------
------------------------------------QVTLVAMGVLQERIITRGYRR--S
DQLEVEDKFGETQFLIFCNRIVALVLSL-----------MILAK----------DWTKQ-
-PPHVPPLYVHSYTSFSNTISSWCQYEALKY-VSFPTQTICKASKVVVTMLMGRLVRG--
QRYSWFEYGCGCTIAFGASLFLLSS----------------SSKG-AGSTITYT-SFSGM
ILMAGYLLFDAFTLNWQKALFD-TKPKV-S-----------------KYQMMFGVNFFSA
I--LCAVSLIEQ-------------GTLW-SSIKFGAEHV-----------------DFS
RDVFLLSLSGAIG--QIFIYSTIERFGPIVFAVIMTIRQMLSIVLSTIMYGH-ELTFLAA
I---------GFMIVFAAIFVDIHKKYSDKSRGPQRSW----------------------
---------------------
>CE32
---------------------------------M--------------------------
------------------------------------------------------------
-----------------------------------PKNHETPHHHGEVRSWLAESGHFLI
CAGGI-------------------------------------------------------
------------------------------------LICYFVFGIQQERIVQGKYEL---
-PDESIEKFTFTQALVFFLCTANTIYAF-----------LI--------------RKKT-
-EIDNVPTKMYAASAASYLLAMVASNQALQY-LPYPTQVLAKSCKPIPVMIFGVLFAH--
KSYHWRKYCYVLMIVVGVAMFLYKN------------------KK--GGAEDKD-FGFGE
LLLIFSLAMDGTTTSIQDRIKK-SY-QR-T-----------------GTSMMFYTNLYSS
L--YLSAGLLVT-------------GELW-SFFYFVQRHP-----------------YVF
WDLTGLAIASCLG--QWCIFKTIEEFSPLTCSIVTTTRKLFTIIISVLFMNH-PLSGRQI
L---------ATTVVFSALTADVVDGKMTAAKKPLAATEPKVHNK---------------
---------------------
>CE46
---------------------------------M--------------------------
------------------------------------------------------------
-----------------TAAQIHSDCSVHMLPRHVKEDVEPIHLLGFNIARKPKWLQFVL
LSLAI-------------------------------------------------------
------------------------------------FILYIGYGYMQELIFKLPGMK---
---------PFGWTLTLIQFLIYSGCGY-----------TECII------------WHN-
-TKRMIPWRIYGVIAFFTVATMGLSNASVGY-LNYPTQVIFKCCKLIPVLIGGILIQG--
KRYGWIDIGAAMLMSLGIIMFTLAD----------------------NKVSPNF-DSRGY
IMICGALLADAVIGNIQEKNMK-KY-GG-S-----------------SNEMVLYSYGIGS
V--FIFAFVVLS-------------GEVF-SAIPFFLENSW----------------KTF
GYALILSCLGYLG--VNVVLTHIKVFGALVAVTVTTLRKALTIILSFMLFSK-PFTIEYV
Y---------AGSVVMLAIYLNLYSKNKTSWDNMIRRFVARAMGYHDVSVARKDPMTV--
---------------------
>CI8
---------------------------------L--------------------------
------------------------------------------------------------
--------------------------------------------------------WTMV
AMVLV-------------------------------------------------------
------------------------------------MVGCCSNVIFLEHLIRASSSS---
-----------GNMIVFFQFLFIFLEGL-----------VFH------------NKFGK-
-TKRIIPMKNYLMMVAMHFTVNITNIMALDCDIPMPLHMIFKSGSLVANLLLGCIVMK--
QRYPPSKFVSVLFVSVGIFICTLATVSCSQTSS--------------MGTSPFT-IILGV
TLLTYALLMSARLGIYQERLFR-QY-GK-Q-----------------SREAMFYNHLIPL
P-----LFIFVA-------------PTIV-TNIEILNASPPSPTT---------HLPILW
QHMVMNIVTQYIC--IRCIFYLTTVTTSLTVTLLITLRKFVSIFISVVYFGN-HFTSSHV
I---------GAIFVFIGTILYSDISSWKRTGKSPNPVSTNGVHK---------------
---------------------
>CI20
---------------------------------M--------------------------
------------------------------------------------------------
------------------------------------------------HDHSPNTSKLMF
CFFGI-------------------------------------------------------
------------------------------------FFCYLLFGFAQEKITRGDYDG---
------ERFTFSQALVFVQCVINAIFAK-----------AMIVF-----------LTKP-
-EQDKTPKPLYAACAFCYMGAMVASNHALLY-IAYPKQVLGKACKPIPVMILGVLLAH--
KRYPIAKYFCVLMIVLGVAGFMYKD------------------GKDTGDSAGLVSLGFGE
ILLLVSLTLDGLTGVTQERMRA-HH-FT-N-----------------HHYMMHNVNLWSC
F--LLGAALLIT-------------GEGS-QFVQFVMKHP-----------------KVV
THLAMFSVMSALG--QHFIFLTVVTFGPLTCSVITTTRKFFTILFSVLIFQN-PMNTRQW
L---------STALVFTGLGLDSIYGKSLKPKLKISQKE---------------------
---------------------
>CI26
---------------------------------M--------------------------
------------------------------------------------------------
------------------KHTKLNLAQVSPRRENETIVKEDNKVCGINLSSLPRSIQLIV
CIIVV-------------------------------------------------------
------------------------------------FVLFIMYGYCQEWLFRMDGVK---
---------KHGMFVTLMQFGFYTIFGI-----------FEQNI------------HGK-
-VERRVPLVTYIGLAVLTIGTMGLSNTSLGY-LNYPTQVIFKSSKLIPVMIGGILIQG--
KKFSMYDLVSCLLMTIGLIMFTLTD----------------------QKVSPNF-EATGI
ILISLALCSDAAIGNIQELTMK-KH-KT-S-----------------NAELVLYSYGIGF
L--ILFVGHLVF-------------GGFL-EVFIFMVTNA-----------------KIM
LALFLFSFSGYVG--IHFVLHLVRTFGALLAVTVTTCRKAVTMVLSFMFFTK-PFSILYL
W---------AGMLVLGGICLNIYSKNKSKVDSMISGAVRGLRKNSSLQSNIV-------
---------------------
>CI33
---------------------------------M--------------------------
------------------------------------------------------------
-----------------SEKVQQFQSYTVGDNMPIKNKTETVVEKKRGIYALPPSVQLVV
LIVIV-------------------------------------------------------
------------------------------------FALYVVHSGCQEWLFRTE-IK---
---------DYGMVVTLMQFGFCTMFGM-----------VEQKI-----------RSGK-
-LERKVPLKTYAGIALLTVGTSGLSNTSLGS-LNYPTQLIFKSSKLIPVMVGGILIQG--
KKFSMYDLVSCLLMTVGLIMFVLTD----------------------QKVSPNF-EATGI
ILISLALCCDAAIGNIQEMTFK-QY-KP-P-----------------NAEMVLYSYGIGF
I--VLLVGNSAF--------------SLL-HVVGIIVSNA-----------------QIM
VALFFFSFSGYVG--LHFVLDLVKIFGALLAVTVTTCRKAVSIVLSFMFFAK-PFSIMYL
W---------AGLLVLLGICINIYSKNKAKINEKVAAFIKRKKTEES-------------
---------------------
>DD9
---------------------------------M--------------------------
------------------------------------------------------------
------------------------------GSGIEVNDSSTTNSNNNEKVQLSYNMKLAL
ATGGI-------------------------------------------------------
------------------------------------MGSFLLYGILQERLMVVPYKN---
-ADGSEEYFTDSTFLVLSNRVFAALMAI-----------VIVLK-----------RGES-
-LKNVAPLHKYVGVALSNFCATWCQYEALKY-VNFPTQTLGKCGKMLPVMLVGTFISG--
KKYGLKDYSIALTITTGCMIFFLTG-------------------K-ISNNESSN-TSYGI
ILMALYMFFDSFTSTFQEKMFK-GY-TM-S-----------------TYDQMIYVNGCSS
I--ISVFILILN-------------GRLF-PAIEFISTHN-----------------GVF
FDSTMLSASAGLG--QMVIYYTIKEFGALVFSTIMVTRQMVSIILSTLIYLH-PLSNTQW
I---------GALLVFGTLYYKSIEDSKKKHGGHSHGGSNAATTTTPSNNSNNTEK----
---------------------
>DD10
---------------------------------M--------------------------
------------------------------------------------------------
---------------------------------------------------IFDSLISLI
PISMI-------------------------------------------------------
------------------------------------MVGCCSNVISLELIMKQSQSH---
-----------AILVTFFQFATVAFISFFVNIRWKQVFSIFW------------IPIGL-
-RERKIPLKTYFLMVSIFFILSVLNNKALDCDIPIPFHMIFRSSSLLSTIVIGSIFYR--
KSYSKQQILSLIMVTLGIIFATFSSMPDSKKEISLG-----------HEPNLLR-FSIGM
LMLIAAMFLSSILGLIQEHTYK-LY-GKDR-----------------HYETIFYSV----
-------------------------NDIL-HHIQLNNDSALMALPFGFG-----SFPTLW
VYLIVNVLTQYVC--IQGVFILTGKTSTLTCTLVISIRKFLSIIISVIYFNN-HFTSLLF
T---------GTILVFLGTFMYSTSGKVIEKPLPPTKQVKEIEKEKKLN-----------
---------------------
>DD12
---------------------------------M--------------------------
------------------------------------------------------------
------------------------------------------------------------
------------------------------------------------------------
------------------------------------------------------------
------------------------------------------------------------
-----------IPVSICFAAVMILTNVGIQK-IPVDYHVVFKSTNIIWVVLFSILINK--
EKPSIYEYVSIGLLMAGTILVSLAFADQSVD------------------------SWVPI
VINLLGSFAESL-----------------------------------SIVVLKWTLVQGS
IGIFIPMLIVEG-------------VKGF-KVLSSVSQHQ-------------------I
WLLVAGIFVTMVF--QTCTVWLSKSMYSTTVGVISQLQIIPQTIINIIAGIL-IVTSLRI
V---------GVILTVLGCTLFSMFHFSKIYPISNCLPKGRTCLWFKNNNV---------
---------------------
>DD35
---------------------------------M--------------------------
------------------------------------------------------------
------------------------------------------------------------
------------------------------------------------------------
------------------------------------------------------------
-------------------------VSA-----------WLVSL-----------VNKE-
-QKDNTPFMKYGFVSMLLVISTFLSNQSIRY-ISYPTQVLAKSCKPIPVIFMGLLLFK--
KKYPFLKYIVVIVISLGISLFMLPK----------------ATSKKNIQFEGHD-HLFGN
FILFVSLMMDGVMGPFQDNLVR-QY-KP-S-----------------ATSMMLNTNIWNL
G--LFSIMAFAR-------------GEVS-QAIDFILEYP-----------------EVI
KLILAFCITSAIG--QQFIFLTTNKFGSLNCSTITTTRKFFSILVSIFYFGH-SLDNLQW
A---------AICMVFGGLILDLYISYSNKKKGVVLSPIAAPVKHPTATTPLENKKSL--
---------------------
>DM4
---------------------------------M--------------------------
------------------------------------------------------------
----------------------------------------------------ALNLKALL
GMLFV-------------------------------------------------------
------------------------------------FIGCCSNVVFLELIIQIDPGA---
-----------GNLITFAQFLFIALEGL-----------VFT------------SKFFT-
-VRPKIALKDYVILVALFFGANVCNNYAFNFNIPMPLHMIFRSGSLMANMIMGIVLLK--
KRYNLRQYSSVAMITAGIILCTLVSSGDVKDN----THHSLKVDT--SYSDFFW-WTVGI
GLLTIALLVTAYMGIYQEVIYK-KY-GK-H-----------------PSEALFFTHMLPL
P-----GFLIMA-------------GNIV-QHFGIAWSSEPVAVPLLGAIGLEWKFPLML
FYLLCNVVTQYVC--ISAVYVLTTECASLTVTLVVTLRKFVSLLFSIIYFRN-PFTLNHW
V---------GTILVFFGTILFANVINQVRDAYRARSSRKTHFDTAPLAKKVE-------
---------------------
>DM15
---------------------------------M--------------------------
------------------------------------------------------------
--------------------------------------------------NLPERSRFVI
YAVGI-------------------------------------------------------
------------------------------------FVCYFLYGIVQEKLTRGRYGEEVQ
TDGSVGERFTYALALVWVQCLCNYVFAK-----------VLLTI------------RPQ-
-KEDTTNAGSYVACSLTYLLAMVSTNMAMRW-VPYPTAVVGKSAKPIPVMILGVLIGR--
KSYSWTRYACVLTIVLGVILFMYKE------------------GK-VSNLPAET-TLLGE
VLLFLSLSMDGLTGAVQERIRA-AS-AP-S-----------------GQQMMRAMNFWST
L--MLGVAMVFT-------------GEAK-EFMYFTIRHP-----------------EAW
THLSLIAVCGVLG--QFFIFLMVASFGPLACSVVTTTRKFFTVLCSVLLFGN-VLIARQW
L---------GAVLVFAALFVDMLYGKKAPLATAKKPPVEGKLSEEKKLNS---------
---------------------
>DM16
---------------------------------M--------------------------
------------------------------------------------------------
----------------------------------------------------NLSIRAIS
AICGV-------------------------------------------------------
------------------------------------FLGCCSGVVFLELLVKLDPGA---
-----------GNLITGAQFAFIALEGF-----------IFT------------SKFGL-
-AQRVISLRDYALLVAMFFLTSVCNNYVFKFKVPMTLHMIIRGGSLISNMCLCTLILK--
RSYRLSQYISVLMISVGIFVCTYFSSPDLV------GKMENLDSG--AEADTFW-WLLGV
ALLVLALFVSSYMGITQELLYR-RH-GK-C-----------------AREALYYTHLLPL
P-----AFLLMH-------------DDIR-THWLLAFTGESYQLPLLGV-----AVPLIL
LYLLGNVLAQHLC--ISSVYTLTTECSSLTVTLILTLRKFISLVFSIVYFRN-PFTWWHW
L---------GTALVFVGTLMFANVIRVPK------------------------------
---------------------
>DM32
---------------------------------MYAYNKMGRVPELVICSFIVVTLLVIH
FFSDLLRASLGGYYNQDVTLSQLVESQNSDYAWFLKLLVNCFGYSCVFVPGFLIYKYVGR
INYLERGNKTFLHKAINMCITGNSGYDQLDAGTSTADKDRPAASTAPKRTSSQEAVQLLW
CFGGL-------------------------------------------------------
------------------------------------MISYLTWGVLQEKIMTQNYLN---
-FTGESAKFKDSQFLVFSNRLLAFLVAL-----------AYLQW-----------QPSP-
-VRHRAPLYKYSYASFSNIMSAWFQYEALKF-VNFPTQVLAKSCKIIPVMLMGKIMSK--
AKYESYEYVTALLISLGMIFFMSGS------------------SD-SSKASGVT-TLTGI
FLLSMYMVFDSFTANWQGSLFK-SY-GM-T-----------------PLQMMCGVNLFSS
I--FTGASLSMQ-------------GGFM-DSLAFATEHP-----------------KFV
FDMVVLSVCSAVG--QLFIYHTIDVFGPVVFTIIMTLRQAVAIMLSCFIYQH-SISLLGI
F---------GVLIVFVAIFLRVYCTQRLRAIRKRAEANKPKMAV---------------
---------------------
>DM33
---------------------------------M--------------------------
---------------------------------------------------------YID
TSASSRMTDNKGSVITINGGESAGNSPPSQRKSSTSESPPELRILCFDLTYYNRTTQFLL
SCAGV-------------------------------------------------------
------------------------------------FFLYILYGYLQELIFTVEGFK---
---------PYGWFLTLVQFGYYIGFGL-----------VERRLEGYRISGGSFWNIEP-
-EPRCIPMRTYLILAALTLGTMGLSNSSLGY-LNYPTQVIFKCCKLIPVLVGSILIQG--
KRYGLLDFAAATCMCIGLAWFTLAD----------------------SQMTPNF-NLLGV
AMISGALLCDAAIGNVQEKAMR-EF-KA-P-----------------SSEVVFYSYGLGF
V--YLFVIMLVT-------------GNFF-SGFAFCLEHPV----------------ETF
GYGFLFSLSGYLG--IQFVLALVRSSGAPIAATVTTARKAVTIAFSFVLFSK-PFTLQYL
W---------SGLIVVLGIYLNVYSKRNKLTLADVRQRIKQFGAKVARSPSRKFLIEV--
---------------------
>GG12
---------------KEGQKEDNSSTECSERGVM--------------------------
------------------------------------------------------------
-----DLK-----FTSARKYVSISVPSKSQTMSPHIKSVDDVIVLGINLSKFNKPAQFFI
CVSGV-------------------------------------------------------
------------------------------------FMFYLIYGYLQELIFSVEGFK---
---------PFGWYLTLVQFGFYSVFGL-----------IELQL------------IQD-
-KRRRIPGKTYMIIAFLTVGTMGLSNTSLGY-LNYPTQVIFKCCKLIPVMVGGVFIQG--
KRYNIADVSAALCMSLGLIWFTLAD----------------------STVAPNF-NLTGV
VLISLALCADAVIGNVQEKAMK-LH-NG-S-----------------NSEMVLYSYSIGF
L--YILLGLTCT-------------SGLS-PAVAFCSQHPI----------------QTY
GYAFLFSLTGYFG--ISFVLALIKIFGALLAVTVTTGRKAMTIVLSFLFFAK-PFTFQYV
W---------SGLLVVLGIFLNVYSKNMDKIKLPSLHGIWKKNVEERKT--RTLSQTV--
---------------------
>GG28
---------------------------------M--------------------------
------------------------------------------------------------
--------------------------------------------------------HPAV
AVCLV-------------------------------------------------------
------------------------------------FCGCCSNVVFLELLVRQFPGC---
-----------GNIVTFSQFLFIAVEGF-----------IFE------------ANFGR-
-KRPAIPMRYYLIMVAMFFTVSVVNNYALNLNIAMPLHMIFRSGSLIASMALGIIILK--
KRYSLSKYTSIALVSMGIFTCTFMSAKQVA------SDPSLNEED--GLHVFLW-WLLGI
AALTFALLMSARMGIFQETLYK-QF-GK-H-----------------SKEALFYNHALPL
P-----GFVLLA-------------PNIY-HHAVLFSQSEPFQIPVIGL-----TMPIMW
FYLLMNVITQYVC--IRGVFILTTECTSLTVTLVVTLRKFVSLIFSILYFRN-PFTAWHW
L---------GTAFVFVGTLMYTEVWNSLGPVLARWRKRPKEE-----------------
---------------------
>GG44
---------------------------------R--------------------------
------------------------------------------------------------
---------------------------------------AATMGANGGGLALPERLRLPV
CFLGV-------------------------------------------------------
------------------------------------FACYFYYGILQESITRGKYGD---
--GARQEKFTFALSLVFIQCVINAAFAK-----------LLIRF-----------FDSV-
-RADRTHSWLYAACSLSYLGAMVSSNSALQF-VNYPTQVLGKSCKPIPVMLLGVTVLR--
KKYPLAKYLCVLLIVTGVALFMYKP------------------KK-GAGGDDHI-FGYGE
LLLLLSLTLDGLTGVSQDHMRA-HY-QT-G-----------------SNHMMLNVNLWST
L--FLGAGILFT-------------GELW-EFLSFTERYP-----------------SII
YNILLFGLTSALG--QSFIFMTVVYFGPLTCSIITTTRKFFTILASVILFAN-PISTMQW
V---------GTVLVFLGLGLDAKFGKGVKKTSH--------------------------
---------------------
>GG45
---------------------------------------RFCVPLMLAALPAMAT-----
-----------------GEEMPPALQDSWGDFWLFRFFINAAGYASIVIPGFLLIQYFKR
RNYLETG------RGICFPVIKSCVFGSEVKSVHPEDGSLPPRAEPTESSTARQVLKLLF
CAAGL-------------------------------------------------------
------------------------------------QVSYLTWGVVQERVMTRTYGA---
TETDPGEKFKDSQFLVFMNRILAFTVAG-----------LYCAL------------TKQ-
-PRHGAAMYKYSFASLSNILSSWCQYEALKY-ISFPTQVLAKASKVIPVMMMGKLVSH--
KSYEYWEYLTAALISVGVSMFLLSS------------------AP-NRHVSTVT-TFSGV
VLLAGYIVFDSFTSNWQDALF--TY-KM-S-----------------PVQMMFGVNVFSC
L--FTVGSLLEQ-------------GALL-ESVHFMARHS-----------------EFT
AHAVLLSVCSACG--QLFIFYTINQFGAAVFTIIMTLRQAFAILLSCLIYGH-TVTVVGG
L---------GIAVVFMALFLRVYARSRMKKRSKKLPPGETPVQKV--------------
---------------------
>SLC35B2
---------------------------------MDA---RWWAVVVLAAFPSLGA-----
-----------------GGETPEAPPESWTQLWFFRFVVNAAGYASFMVPGYLLVQYFRR
KNYLETG------RGLCFPLVKACVFGNEPKA--SDEVPLAPRTEAAETTPMWQALKLLF
CATGL-------------------------------------------------------
------------------------------------QVSYLTWGVLQERVMTRSYGA---
TATSPGERFTDSQFLVLMNRVLALIVAG-----------LSCVL------------CKQ-
-PRHGAPMYRYSFASLSNVLSSWCQYEALKF-VSFPTQVLAKASKVIPVMLMGKLVSR--
RSYEHWEYLTATLISIGVSMFLLSS------------------GP-EPRSSPAT-TLSGL
ILLAGYIAFDSFTSNWQDALF--AY-KM-S-----------------SVQMMFGVNFFSC
L--FTVGSLLEQ-------------GALL-EGTRFMGRHS-----------------EFA
AHALLLSICSACG--QLFIFYTIGQFGAAVFTIIMTLRQAFAILLSCLLYGH-TVTVVGG
L---------GVAVVFAALLLRVYARGRLKQRGKKAVPVESPVQKV--------------
---------------------
>SLC35B3
MDLTQQAKDIQNITVQETNKNNSESIECS-KITM--------------------------
------------------------------------------------------------
-----DLK-----FNNSRKYISITVPSKTQTMSPHIKSVDDVVVLGMNLSKFNKLTQFFI
CVAGV-------------------------------------------------------
------------------------------------FVFYLIYGYLQELIFSVEGFK---
---------SCGWYLTLVQFAFYSIFGL-----------IELQL------------IQD-
-KRRRIPGKTYMIIAFLTVGTMGLSNTSLGY-LNYPTQVIFKCCKLIPVMLGGVFIQG--
KRYNVADVSAAICMSLGLIWFTLAD----------------------STTAPNF-NLTGV
VLISLALCADAVIGNVQEKAMK-LH-NA-S-----------------NSEMVLYSYSIGF
V--YILLGLTCT-------------SGLG-PAVTFCAKNPV----------------RTY
GYAFLFSLTGYFG--ISFVLALIKIFGALIAVTVTTGRKAMTIVLSFIFFAK-PFTFQYV
W---------SGLLVVLGIFLNVYSKNMDKIRLPSLYDLINKSVEARKS--RTLAQTV--
---------------------
>SLC35B4
---------------------------------M--------------------------
------------------------------------------------------------
--------------------------------------------------------RPAL
AVGLV-------------------------------------------------------
------------------------------------FAGCCSNVIFLELLARKHPGC---
-----------GNIVTFAQFLFIAVEGF-----------LFE------------ADLGR-
-KPPAIPIRYYAIMVTMFFTVSVVNNYALNLNIAMPLHMIFRSGSLIANMILGIIILK--
KRYSIFKYTSIALVSVGIFICTFMSAKQVT------SQSSLSEND--GFQAFVW-WLLGI
GALTFALLMSARMGIFQETLYK-RF-GK-H-----------------SKEALFYNHALPL
P-----GFVFLA-------------SDIY-DHAVLFNKSELYEIPVIGV-----TLPIMW
FYLLMNIITQYVC--IRGVFILTTECASLTVTLVVTLRKFVSLIFSILYFQN-PFTLWHW
L---------GTLFVFIGTLMYTEVWNNLGTTKSEPQKDSKKN-----------------
---------------------
>SLC35B1
---------------------------------M--------------------------
------------------------------------------------------------
--------RPLPPVGDVRLELSPPPPLLPVPVVSGSPVGSSGRLMASSSSLVPDRLRLPL
CFLGV-------------------------------------------------------
------------------------------------FVCYFYYGILQEKITRGKYGE---
--GAKQETFTFALTLVFIQCVINAVFAK-----------ILIQF-----------FDTA-
-RVDRTRSWLYAACSISYLGAMVSSNSALQF-VNYPTQVLGKSCKPIPVMLLGVTLLK--
KKYPLAKYLCVLLIVAGVALFMYKP------------------KK-VVGIEEHT-VGYGE
LLLLLSLTLDGLTGVSQDHMRA-HY-QT-G-----------------SNHMMLNINLWST
L--LLGMGILFT-------------GELW-EFLSFAERYP-----------------AII
YNILLFGLTSALG--QSFIFMTVVYFGPLTCSIITTTRKFFTILASVILFAN-PISPMQW
V---------GTVLVFLGLGLDAKFGKGAKKTSH--------------------------
---------------------
>MM2
------------------------------------------------------------
------------------------------------------------------------
--------------------------------------------MAASRSLVPDRLRLPL
CFLGV-------------------------------------------------------
------------------------------------FVCYFYYGILQEKITRGKYGE---
--GPKQETFTFALTLVFIQCVINAMFAK-----------ILIQF-----------FDTA-
-RVDRTRTWLYAACSVSYVGAMVSSNSALQF-VNYPTQVLGKSCKPIPVMLLGVTLLK--
KKYPLAKYLCVLLIVAGVALFMYKP------------------KK-VVGIEEHT-VGFGE
LLLLMSLTLDGLTGVSQDHMRA-HY-QT-G-----------------SNHMMLNINLWST
F--LLGAGILFT-------------GELW-EFLSFAERYP-----------------TII
YNILLFGLTSALG--QSFIFMTVVYFGPLTCSIITTTRKFFTILASVILFAN-PISSMQW
V---------GTVLVFLGLGLDAKFGKGTKKTSH--------------------------
---------------------
>MM14
---------------------------------MDA---RWWAVVVLATLPSLGA-----
-----------------GGESPEAPPQSWTQLWLFRFLLNVAGYASFMVPGYLLVQYLRR
KNYLETG------RGLCFPLVKACVFGNEPKA--PDEVLLAPRTETAESTPSWQVLKLVF
CASGL-------------------------------------------------------
------------------------------------QVSYLTWGILQERVMTGSYGA---
TATSPGEHFTDSQFLVLMNRVLALVVAG-----------LYCVL------------RKQ-
-PRHGAPMYRYSFASLSNVLSSWCQYEALKF-VSFPTQVLAKASKVIPVMMMGKLVSR--
RSYEHWEYLTAGLISIGVSMFLLSS------------------GP-EPRSSPAT-TLSGL
VLLAGYIAFDSFTSNWQDALF--AY-KM-S-----------------SVQMMFGVNLFSC
L--FTVGSLLEQ-------------GALL-EGARFMGRHS-----------------EFA
LHALLLSICSAFG--QLFIFYTIGQFGAAVFTIIMTLRQAIAILLSCLLYGH-TVTVVGG
L---------GVAVVFTALLLRVYARGR-KQRGKKAVPTEPPVQKV--------------
---------------------
>MM17
---------------------------------M--------------------------
------------------------------------------------------------
-----DLK-----FNNSRKYVSISVPSKTQAMSPHIKSVEDVVVLGVNLSKFSKLTQFLI
CVAGV-------------------------------------------------------
------------------------------------FVFYLIYGYLQELIFSVEGFK---
---------PYGWYLTLVQFAFYSVFGL-----------IELQL------------TQD-
-RRRRIPGKTYMLIAFLTVGTMGLSNTSLGY-LNYPTQVIFKCCKLIPVMLGGVFIQG--
KRYNLADVSAAVCMSLGLIWFTLAD----------------------STIAPNF-NLTGV
MLISLALCADAVIGNVQEKAMK-LH-NA-S-----------------NSEMVLYSYSIGF
V--YILLGLSCT-------------SGLG-PAVAFCSKNPV----------------GTY
GYAFLFSLTGYFG--ISFVLALIKIFGALLAVTVTTGRKAMTVVLSFLFFAK-PFTFQYI
W---------SGLLVVLGIFLNVYSKNMDKIRLPSVYNMIKKAMDMKKS--RTLAQTV--
---------------------
>MM49
---------------------------------M--------------------------
------------------------------------------------------------
--------------------------------------------------------RPAF
AVGLV-------------------------------------------------------
------------------------------------FAGCCSNVIFLELLARTHPGC---
-----------GNIVTFAQFLFIAVEGF-----------LFE------------ANLGR-
-KPPAIPIRYYAIMVTMFFTVSVVNNYALNLNIAMPLHMIFRSGSLIANMILGIIILK--
KRYSMFKYTSIALVSAGIFICTFMSAKQVT------VQTGLSDKD--GFQAFAW-WLLGI
AALTFALLMSARMGIFQETLYR-QF-GK-H-----------------SKEALFYNHALPL
P-----GFIFLA-------------SDIY-DHVVLFNKSELYQVPVIGV-----TMPVMW
FYLLMNVVTQYVC--IRGVFILTTECTSLTVTLVVTLRKFVSLIFSILYFQN-QFTMWHW
L---------GTSFVFIGTLMYTEVWKNLGTTKSELQKDDKKD-----------------
---------------------
>NV9
------------------------------------------------------------
------------------------------------------------------------
---------------------------------------------------HSKPVQFAI
CCGGV-------------------------------------------------------
------------------------------------LFFYLLYGYVQEWIFRLEGFR---
---------PYGWYLTLVQFGLYAIFGT-----------VETSF------------QTD-
-KSRKIPLKTYAGLALLTVSTMGLSNSSLGY-LNYPTQVIFKSCKLIPVMVGGIIIQG--
KRYGIIDFVACLFMSLGLILFTLAD----------------------SKVQPEF-NHTGV
VFISLALCADAVIGNVQEKTMK-AY-RS-T-----------------NTEVVLYSYGIGF
V--YILVGLTVS-------------GSLL-DAFQFCAQHPV----------------QVY
GLAFLFSISGYLG--ITFVLMLVRLFGALMAVTVTTFRKAVTMVLSFLFFTK-PFTTQYL
W---------SAFIVFFGIFLNVYSK----------------------------------
---------------------
>NV26
---------------------------------M--------------------------
------------------------------------------------------------
--------------------------------------------------------HPAL
AIILV-------------------------------------------------------
------------------------------------FVGCCSNVVSLELVIREVPSS---
-----------GNFITCAQFVFIALEGF-----------VFT------------TNFGR-
-KQPAIPIRHYITMVAYFFVTSVINNYAFNFNIPVPLHMIFRAGSLVANLILGVIVLN--
RSYPVSKYLSVLMVTCGISICTIVSAHRVE------VHHTAD-----TDHDFFW-LCVGI
AMLITALLLSARMGIYQEQLYT-TY-GK-H-----------------PKEALFYAHALPL
P-----GFLLLA-------------KDLY-RHVIIFNASEPFILFGTSL-----FIPKLW
LYTLGNMVTQYVC--IRSVYILTSECTSLTVTLVVTLRKFLSLLVSIFYFRN-PFTVYHW
I---------GTALVFSGTLIFVEIFSKIKQVFLPIKKEEKVE-----------------
---------------------
>NV45
---------------------------------M--------------------------
------------------------------------------------------------
-----------------------------------------------STKYNTNRGKFLI
CFLGI-------------------------------------------------------
------------------------------------FLSYFYYGVIQEKITRTKYGE---
----EKEPFTYALCLVFVQCIVNALFAK-----------LVIKF---------TYDKKE-
-AKDSTPFLWYGACAATYLGAMLAR----------------KSCKPIPVMILGVLFAR--
KRYPLIKYLCVFLIVIGVALFMYKD------------------KPKTSNTEEHSLFGFGE
ILLIVSLTFDGLTGAVQDRMRA-EH-HV-Q-----------------SHFMMFNMNLWSI
G--IMGLTVITT-------------GELF-RFAVFCEKFP-----------------FVM
ANVLTFSCASAVG--QNFIFMTVANFGPLACSIVTTTRKFFTILGSVLLFGH-ALSIRQW
V---------GVVCVFVGLGADSILSKSKKK-----------------------------
---------------------
>NV51
---------------------------------M--------------------------
--------------------------------------WNVVGYATIVIPAAVVIRMIKN
SNFNEK---------------------EDPQSEMEKGTTGHERSDATPVSLRRTASKLLI
CVAGL-------------------------------------------------------
------------------------------------QMSYIMWGILQERVMTQSYQEILP
DGTTKEVKFKNSQFLVFVNRILAMGVAG-----------VYIIV------------TRQ-
-PQHRAPLYKYSYSSFSNIMSSWCQYEALKF-VSFPTQVLCKASKIIPVMLMGKLVSK--
KSYPYYEYFIAVVLSVGVSLFLLST------------------GT-QKKTAVET-TVSGA
LILLGYMLFDSFTSNWQSELFH-SY-KM-S-----------------SMQMMFGTNLFSS
I--FTFWSLLQN-------------GKLF-SSVIFAIDHP-----------------EFA
YHSVILSLCSATG--QLFIFYTIQSFGPVVFTIIMTTRLMLSIVISCILYQH-PLSTQAV
F---------GVIVVFTALFLRVYARYRTKGTGKG-------------------------
---------------------
>SC1
---------------------------------M--------------------------
------------------------------------------------------------
---------------------------------------------------AGSTSSLVI
CAIGI-------------------------------------------------------
------------------------------------YATFLTWALVQEPLATRTWPN---
----SMGKFQFPNVISLIQASVAMMMGY-----------LYLNW------KKV-EYPPR-
-KMIKDHWKQLMLISFTQSSSGPLATTSLKH-VDYLTYMLAKSCKMIPVLLVHLLLYR--
TPIASQKKVVALLVSLGVTIFTIGG-----------NDGKKLKRS-FNESGNDN-KLQGF
GLLFSSLFLDGLTNATQDKLLK-AN-KA-KEKGK--------QTLITGAHLMFTLNLFVI
LWNILYFIVIDC-------------KQWD-NAVSVLTMDP-----------------QVW
GYLMLYSFCGAMG--QCFIFYTLEQFGSLVLIMITVTRKMVSMILSIIVFGK-SVRFQQW
V---------GMFIVFGGITWEALNKKKANIPKAKSA-----------------------
---------------------
>SC6
---------------------------------M--------------------------
------------------------------------------------------------
------------------------------------------------------------
------------------------------------------------------------
------------------------------------------------------------
------------------------------------------------------------
---------------------IYTSSKSLQY-LAVPIYTIFKNLTIILIAYGEVLFFG--
GKVTSMELTSFIMMVLSSVVATWGDQQAIAIKASSLEDLDQELVESTIFV-----LNPGY
LWMFTNCISSALFVLIMRKRIR-LT-NF-K-----------------DYDTMFYNNVLAL
P--LLLVFSFIM-------------EDWSTKNLSVNLSAD------------------SL
AAMVISGLMSVGI--SYCSGWCVRVTSSTTYSMVGALNKLPIALAGLVFFDA-PKNFLSF
F---------SIFLGFLSGLLYAVAKQKKIQQQKVLAATLEK------------------
---------------------
>SC16
---------------------------------M--------------------------
------------------------------------------------------------
--------------------------------------SELKTGHAGHNPWASVANSGPI
SILSY-------------------------------------------------------
------------------------------------CGSSILMTVTNKFVVNLK------
-------DFNMNFVMLFVQSLVCTITLI----------------------ILRILGYAKF
RSLNKTDAKNWFPISFLLVLMIYTSSKALQY-LAVPIYTIFKNLTIILIAYGEVLFFG--
GSVTSMELSSFLLMVLSSVVATWGDQQAVAAKAASL----AEGAAGAVAS-----FNPGY
FWMFTNCITSALFVLIMRKRIK-LT-NF-K-----------------DFDTMFYNNVLAL
P--ILLLFSFCV-------------EDWSSVNLTNNFSND------------------SL
TAMIISGVASVGI--SYCSGWCVRVTSSTTYSMVGALNKLPIALSGLIFFDA-PRNFLSI
L---------SIFIGFLSGIIYAVAKQKKQQAQPLRK-----------------------
---------------------
>SC21
---------------------------------M--------------------------
------------------------------------------------------------
-------------------------------------------------------WNSLK
AFALV-------------------------------------------------------
------------------------------------FGGCCSNVITFETLMSNETGS---
----------INNLITFCQFLFVTCQGLPEFLDVHQPFPYF-------------------
-KPLKTPLHVYVITVVLFYISSTTNNNVFKYNISIPIHIVFRCFGTVITMFTCWLLNG--
RKYTKIQILSTLFLTIGAIIASLFKDADFRYQDLKLQAWKIGSDQ----SVDLT-FIFGI
CILVLSSFTSSLLSAYNERTYQ-KY-GK-H-----------------WKENIFYSHFLSL
P-----LFLFSR-------------KQLI-HEYRVMRKSERILCSNFGGKI---LVPREE
TLLLFNVLTQYFC--VKGVNILASKTNALTLSITLLVRKFISLLLSVRLFDN-NLSYTGY
I---------GVYLVFFGAFIYSLGSIHPRQNDKGAIKKSK-------------------
---------------------
>TR16
---------------------------------M--------------------------
------------------------------------------------------------
--------------------------------------AAEKGAGRAGSLWDNSRIRFLV
CFLGV-------------------------------------------------------
------------------------------------FVCYFYYGILQETM----------
----------FARTLVCIQCIISVVFAK-----------ILIQF-----------FEGS-
-KPDQTKSWLYAVCSLSYLGAMVSSNSALQY-VNYPTQVLGKSCKPIPVMILGVTLLK--
KRYPLAKYLCVLLIVGGVALFLYKP------------------NKSSAVADDHV-FGFGE
ILLLVSLTLDGLTGVSQDHMRA-RF-QT-T-----------------ANHMMLNINLWST
L--VLGLAVLWT-------------GEVW-EFLSFTERYP-----------------SVI
YNILLFAVTSALGQVQTFIFLTVVNFGPLTCSIVTTTRKFFTILGSVLLFGN-SMSTLQW
T---------GTILVFLGESTHTFLKSSEKIKCTQILTAFAGKNEGFTHPLSSTA-----
---------------------
>TR30
---------------------------------M--------------------------
------------------------------------------------------------
--------------------------------------------------------GTSV
AVCLV-------------------------------------------------------
------------------------------------FIGCCSNVVFLELLVREFPGS---
-----------GNIITFTQFLFIALEGL-----------IFE------------SNFGR-
-KKPAIPIRNYVFMVTMFFAVSVINNYSLNFNIAMPLHMIFRSGSLIANMILGIIILK--
KRYSPSKYLSIGLISFGIFICTIMSAKQVN------MASEGSEDQ--GVHAFMH-WLVGI
AMLTFALLMSARMGIFQETLYK-EY-GK-H-----------------SKEALFYNHCLPL
P-----GFLLLL-------------SDIY-NHGVLFSQTTPVAVPVVGL-----SVPIMW
LYLLGNTITQYVC--IRGVFILTTECTSLTVTLVVTLRKFLSLIFSILYFQN-PFTTWHW
V---------GTAVVFLGTLLYTEVWNSVRAALGRPDAKEKKAA----------------
---------------------
>TR35
-----MLKKKRKLVLEPTPAITSRFTITKAADTM--------------------------
------------------------------------------------------------
-----STKYGLAGYNNSRKHISISIPSSTEVMSPHIKSVEELRVLGINLSSFGAPTQFFI
CVVGV-------------------------------------------------------
------------------------------------FIFYLVYGYLQELIFSVDGFK---
---------PFGWYLTLIQFGFYSLFGL-----------VELQL------------TQD-
-KRRRIPGKTYMIIAFLTVGTMGLSNTSLGY-LNYPTQVIFKCCKLIPVMIGGIFIQG--
KRYNLADVSAALSMSLGLVWFTLAD----------------------SKVAPNF-NVTGV
LLISLALCADAAIGNVQEKAMK-LH-NG-S-----------------NSEMVLYSYSIGF
V--YILTGLLCV-------------GGLG-PAVAFCSEHPV----------------KTY
GYAFFFSLTGYFG--ISFVLALIKLFGALVAVTVTTGRKAMTIVLSFMFFAK-PFTFQYI
W---------GGLLVLFGIFLNVYSKNREHMKLPSVKDLRSWLLTRKKV--QFLSQNV--
---------------------
>TR39
---------------------------------MTSFSWRFGLAVMLLFFPSHGA-----
-----------------AEEL--SLLEGWRDVWLLRFLVNLLGYATIIIPGYLLIRYFKR
TSYLETG------SGVCYTVIKACVFGSEAKAGLLDDVPVLPRNEGDSGSSVKQAIKLIF
CAAGL-------------------------------------------------------
------------------------------------QVSYLTWGVLQERVMTRSYAA---
TPEEAGEKFTDSQFLVFMNRILALTVSG-----------LWCLM------------FHQ-
-PRHGAPMYKYSFASLSNILSSWCQYEALKY-ISFPTQVLAKASKVIPVMLMGKIISH--
KSYEYWEYFTAVLISMGVSMFLLSS------------------HA-SKHPSTVT-TFSGL
VILVGYIVFDSFTSNWQDNLF--KY-KM-S-----------------SVQMMFGVNMFSC
L--FTVGSLLEQ-------------GAFF-DSLAFMTRHS-----------------EFA
FHAVLLSVCSACG--QLFIFYTINQFGAAVFTIIMTLRQAFAILLSCFLYGH-AITAVGG
I---------GVAVVFLALFLRVYARSRKKTGHRS---GQSHVQKV--------------
---------------------
>TA15
---------------------------------M--------------------------
------------------------------------------------------------
---------------ENTNGNSKKALAITVNKSDKVNLPVSISLFGFSIDSWSTSSQFMA
MSSGV-------------------------------------------------------
------------------------------------LACYLIYGYIQERMFLIKGFK---
---------QYGWYLTLVQFGYYTIFGA-----------IEMQL------------KNPI
ARKRRIPLRIYAIIAFLTVATIGLSNTSLGY-LNYPTQVIFKSCKLIPVMIGGILIQG--
KKYTLADLVAALLMCVGLILFTLAD----------------------SKVSPTF-DSFGV
ILISLALCADAAIGNVQEKAMK-GY-NG-T-----------------NLEMVFYSFSIGF
V--YIFMALFIT-------------NQLG-PAFRFCSHKAL----------------TIY
GFAAILSFTGYIG--VNMVLTLVRVFGALMAVTVTTFRKAITVVLSFLFFEK-PFTIQYV
W---------SGLIVLLGIALNIYKKNKSVIDDWINAKLRKTKLFKQKSVAEQVLLKV--
---------------------
>TA32
---------------------------------M--------------------------
------------------------------------------------------------
----------------------------------------------------RKSTKLFF
CASGI-------------------------------------------------------
------------------------------------FISYFFYGIAQEKITRGKFSI---
--DGTTDKFTFSTSLVALQCLANLLIAR-----------VGVQL------------AGK-
-TSSETPSHWYFMLSLTYIGAMTASNKALIF-INYPEQVLGKACKPIPVMILGALIGG--
KRYSLTKYLSVLLIVFGIVVFMLYK------------------TQRSEHTFKAN-FGIGE
LLLLISLASDGITGAIQDKMRA-RA-NV-G-----------------GYEMMYHTNFYST
I--LLLI-MVSF-------------GDGL-EFISFCSRHP-----------------SLY
WYVLGFCITSAIG--QSFIFECISAFGPLTCALITTTRKFFTILFSVIIFSN-KLVTQQW
I---------GVLLVFAGLFADAFFGKKKTPILK--------------------------
---------------------
>TA33
---------------------------------M--------------------------
------------------------------------------------------------
------------------------------------------------------------
------------------------------------------------------------
------------------------------------------------------------
------------------------------------------------------------
---RLVSVYQYRCISS-----------------------LNRCGSLLANMTLGILLLK--
KSYSKSTYAAVVAVTIGISMCTMASVSAKTAEASDKAQ---------IDSDLHE-MTIGT
IMVFIALFTSAYLGIQQEQLYK-KY-GK-H-----------------PKEALFYTHLLPL
P-----AFLLLQ-------------SDIR-HHINIFSQPPYANFSYMPEN----GFTMLW
FLLFCNVITQY------------------------------------------PFNV---
------------------------------------------------------------
---------------------
>TA45
------------------------------------------------------------
------------------------------------------------------------
--------------------------------------------------------RLLF
CALGL-------------------------------------------------------
------------------------------------QISFLLWGILQERVMTIDY-----
----DGRKFKNSQFLVFMNRAMSLLVSW-----------SVIKY------------SRA-
-KDDIAPMYKYSYASFSNIMSSWCQYEALKF-VSFPSQVICKASKVIPVMIMGKIVSN--
RSYPYYEYCTSVLLSIGVSAFLLDA------------------HHLDHHPITKT-TLSGT
ILMLVYISFDSFTSNWQEQLYK-KY-NM-S-----------------SVQMMFGVNVFST
A--LTLVSLLTQ-------------GTLP-ACIAFMMSNS-----------------SFA
VHVIMLSTCASIG--QLFIFYTISCYGALIFTIIMTVRQALSILLSCLIYHH-TVTVQGG
I---------GMTIVFLALFLRIYAKKRTARAKTVT------------------------
---------------------
