# Supplementary material for: Functional specialization in nucleotide sugar transporters occurred through differentiation of the gene cluster EamA (DUF6) before the radiation of Viridiplantae
Source: BMC Evol Biol. 2011 May 12;11:123. doi: 10.1186/1471-2148-11-123 (PMC3111387; doi:10.1186/1471-2148-11-123)
Supplement: Additional file 4 — Alignments for 19 DMT families in Jalview format. Alignments for 19 DMT families in Jalview format. The archive file contains alignment files that can be loaded in Jalview, and '.mup' files that contain Phobius TM predictions and pfam_scan domain location predictions as Jalview loadable markup language. [file 1471-2148-11-123-S4.TGZ › uaa.ph.mup]

Inbound	Sky Blue
Outbound	Violet
startgroup	Inbound
4.5e-11	AT9	-1	20	37	Inbound
4.5e-11	AT9	-1	145	164	Inbound
4.5e-11	AT9	-1	213	235	Inbound
4.5e-11	AT9	-1	275	296	Inbound
4.5e-11	AT10	-1	16	36	Inbound
4.5e-11	AT10	-1	144	163	Inbound
4.5e-11	AT10	-1	212	234	Inbound
4.5e-11	AT10	-1	274	295	Inbound
4.5e-11	AT37	-1	137	155	Inbound
4.5e-11	AT37	-1	204	223	Inbound
4.5e-11	AT37	-1	258	278	Inbound
4.5e-11	AT37	-1	356	376	Inbound
4.5e-11	AT37	-1	415	432	Inbound
4.5e-11	AT63	-1	50	69	Inbound
4.5e-11	AT63	-1	136	155	Inbound
4.5e-11	AT63	-1	299	319	Inbound
4.5e-11	AT68	-1	50	69	Inbound
4.5e-11	AT68	-1	136	155	Inbound
4.5e-11	AT68	-1	298	319	Inbound
4.5e-11	AT71	-1	43	59	Inbound
4.5e-11	AT71	-1	103	124	Inbound
4.5e-11	AT71	-1	155	175	Inbound
4.5e-11	AT71	-1	227	247	Inbound
4.5e-11	AT71	-1	282	301	Inbound
4.5e-11	AT93	-1	86	105	Inbound
4.5e-11	AT93	-1	149	170	Inbound
4.5e-11	AT93	-1	201	220	Inbound
4.5e-11	AT93	-1	271	292	Inbound
4.5e-11	AT93	-1	323	342	Inbound
4.5e-11	AT102	-1	20	40	Inbound
4.5e-11	AT102	-1	112	129	Inbound
4.5e-11	AT102	-1	165	186	Inbound
4.5e-11	AT102	-1	253	278	Inbound
4.5e-11	AT102	-1	310	327	Inbound
4.5e-11	AT116	-1	23	43	Inbound
4.5e-11	AT116	-1	115	132	Inbound
4.5e-11	AT116	-1	168	186	Inbound
4.5e-11	AT116	-1	243	268	Inbound
4.5e-11	CE1	-1	18	19	Inbound
4.5e-11	CE1	-1	65	82	Inbound
4.5e-11	CE1	-1	120	138	Inbound
4.5e-11	CE1	-1	198	220	Inbound
4.5e-11	CE1	-1	268	289	Inbound
4.5e-11	CE2	-1	17	18	Inbound
4.5e-11	CE2	-1	67	85	Inbound
4.5e-11	CE2	-1	122	139	Inbound
4.5e-11	CE2	-1	200	222	Inbound
4.5e-11	CE2	-1	262	284	Inbound
4.5e-11	CE3	-1	41	62	Inbound
4.5e-11	CE3	-1	164	182	Inbound
4.5e-11	CE3	-1	274	295	Inbound
4.5e-11	CE3	-1	357	375	Inbound
4.5e-11	CE3	-1	408	425	Inbound
4.5e-11	CE32	-1	60	82	Inbound
4.5e-11	CE32	-1	122	141	Inbound
4.5e-11	CE32	-1	176	196	Inbound
4.5e-11	CE32	-1	245	265	Inbound
4.5e-11	CE46	-1	71	94	Inbound
4.5e-11	CE46	-1	134	151	Inbound
4.5e-11	CE46	-1	189	206	Inbound
4.5e-11	CE46	-1	257	276	Inbound
4.5e-11	CE46	-1	312	330	Inbound
4.5e-11	CI8	-1	31	54	Inbound
4.5e-11	CI8	-1	90	109	Inbound
4.5e-11	CI8	-1	151	169	Inbound
4.5e-11	CI8	-1	229	250	Inbound
4.5e-11	CI8	-1	284	303	Inbound
4.5e-11	CI20	-1	48	67	Inbound
4.5e-11	CI20	-1	107	124	Inbound
4.5e-11	CI20	-1	161	183	Inbound
4.5e-11	CI20	-1	239	262	Inbound
4.5e-11	CI20	-1	292	309	Inbound
4.5e-11	CI26	-1	72	89	Inbound
4.5e-11	CI26	-1	133	150	Inbound
4.5e-11	CI26	-1	188	208	Inbound
4.5e-11	CI26	-1	255	274	Inbound
4.5e-11	CI26	-1	310	328	Inbound
4.5e-11	CI33	-1	71	89	Inbound
4.5e-11	CI33	-1	134	151	Inbound
4.5e-11	CI33	-1	188	206	Inbound
4.5e-11	CI33	-1	255	274	Inbound
4.5e-11	CI33	-1	310	328	Inbound
4.5e-11	DD9	-1	70	88	Inbound
4.5e-11	DD9	-1	183	200	Inbound
4.5e-11	DD9	-1	254	274	Inbound
4.5e-11	DD9	-1	310	327	Inbound
4.5e-11	DD10	-1	6	25	Inbound
4.5e-11	DD10	-1	77	96	Inbound
4.5e-11	DD10	-1	134	152	Inbound
4.5e-11	DD10	-1	242	263	Inbound
4.5e-11	DD10	-1	297	314	Inbound
4.5e-11	DD12	-1	18	19	Inbound
4.5e-11	DD12	-1	52	73	Inbound
4.5e-11	DD12	-1	135	156	Inbound
4.5e-11	DD35	-1	20	38	Inbound
4.5e-11	DD35	-1	74	93	Inbound
4.5e-11	DD35	-1	148	165	Inbound
4.5e-11	DD35	-1	234	254	Inbound
4.5e-11	DM4	-1	35	55	Inbound
4.5e-11	DM4	-1	99	116	Inbound
4.5e-11	DM4	-1	163	186	Inbound
4.5e-11	DM4	-1	250	271	Inbound
4.5e-11	DM4	-1	305	325	Inbound
4.5e-11	DM15	-1	49	71	Inbound
4.5e-11	DM15	-1	109	130	Inbound
4.5e-11	DM15	-1	167	185	Inbound
4.5e-11	DM15	-1	243	266	Inbound
4.5e-11	DM16	-1	35	58	Inbound
4.5e-11	DM16	-1	94	116	Inbound
4.5e-11	DM16	-1	162	183	Inbound
4.5e-11	DM16	-1	235	258	Inbound
4.5e-11	DM16	-1	298	318	Inbound
4.5e-11	DM32	-1	58	82	Inbound
4.5e-11	DM32	-1	186	203	Inbound
4.5e-11	DM32	-1	296	314	Inbound
4.5e-11	DM32	-1	372	390	Inbound
4.5e-11	DM32	-1	427	445	Inbound
4.5e-11	DM33	-1	91	110	Inbound
4.5e-11	DM33	-1	166	183	Inbound
4.5e-11	DM33	-1	215	235	Inbound
4.5e-11	DM33	-1	289	311	Inbound
4.5e-11	DM33	-1	344	362	Inbound
4.5e-11	GG12	-1	97	120	Inbound
4.5e-11	GG12	-1	159	176	Inbound
4.5e-11	GG12	-1	207	228	Inbound
4.5e-11	GG12	-1	283	303	Inbound
4.5e-11	GG12	-1	338	355	Inbound
4.5e-11	GG28	-1	21	22	Inbound
4.5e-11	GG28	-1	66	84	Inbound
4.5e-11	GG28	-1	124	144	Inbound
4.5e-11	GG28	-1	196	215	Inbound
4.5e-11	GG28	-1	257	288	Inbound
4.5e-11	GG44	-1	57	79	Inbound
4.5e-11	GG44	-1	144	162	Inbound
4.5e-11	GG44	-1	214	233	Inbound
4.5e-11	GG44	-1	284	315	Inbound
4.5e-11	GG45	-1	15	16	Inbound
4.5e-11	GG45	-1	108	128	Inbound
4.5e-11	GG45	-1	236	255	Inbound
4.5e-11	GG45	-1	301	318	Inbound
4.5e-11	GG45	-1	363	386	Inbound
4.5e-11	SLC35B2	-1	18	19	Inbound
4.5e-11	SLC35B2	-1	112	129	Inbound
4.5e-11	SLC35B2	-1	238	257	Inbound
4.5e-11	SLC35B2	-1	302	325	Inbound
4.5e-11	SLC35B2	-1	364	387	Inbound
4.5e-11	SLC35B3	-1	113	134	Inbound
4.5e-11	SLC35B3	-1	173	190	Inbound
4.5e-11	SLC35B3	-1	221	242	Inbound
4.5e-11	SLC35B3	-1	297	317	Inbound
4.5e-11	SLC35B3	-1	352	369	Inbound
4.5e-11	SLC35B4	-1	16	17	Inbound
4.5e-11	SLC35B4	-1	63	83	Inbound
4.5e-11	SLC35B4	-1	124	142	Inbound
4.5e-11	SLC35B4	-1	196	215	Inbound
4.5e-11	SLC35B4	-1	257	288	Inbound
4.5e-11	SLC35B1	-1	20	39	Inbound
4.5e-11	SLC35B1	-1	88	110	Inbound
4.5e-11	SLC35B1	-1	175	193	Inbound
4.5e-11	SLC35B1	-1	245	264	Inbound
4.5e-11	SLC35B1	-1	315	346	Inbound
4.5e-11	MM2	-1	51	73	Inbound
4.5e-11	MM2	-1	138	156	Inbound
4.5e-11	MM2	-1	208	227	Inbound
4.5e-11	MM2	-1	278	309	Inbound
4.5e-11	MM14	-1	18	19	Inbound
4.5e-11	MM14	-1	109	129	Inbound
4.5e-11	MM14	-1	238	257	Inbound
4.5e-11	MM14	-1	302	325	Inbound
4.5e-11	MM14	-1	364	387	Inbound
4.5e-11	MM17	-1	79	101	Inbound
4.5e-11	MM17	-1	141	158	Inbound
4.5e-11	MM17	-1	189	210	Inbound
4.5e-11	MM17	-1	265	285	Inbound
4.5e-11	MM17	-1	320	337	Inbound
4.5e-11	MM49	-1	16	17	Inbound
4.5e-11	MM49	-1	63	83	Inbound
4.5e-11	MM49	-1	124	144	Inbound
4.5e-11	MM49	-1	196	215	Inbound
4.5e-11	MM49	-1	257	288	Inbound
4.5e-11	NV9	-1	37	59	Inbound
4.5e-11	NV9	-1	99	116	Inbound
4.5e-11	NV9	-1	154	171	Inbound
4.5e-11	NV9	-1	221	243	Inbound
4.5e-11	NV9	-1	278	295	Inbound
4.5e-11	NV26	-1	20	21	Inbound
4.5e-11	NV26	-1	66	84	Inbound
4.5e-11	NV26	-1	124	142	Inbound
4.5e-11	NV26	-1	192	212	Inbound
4.5e-11	NV26	-1	263	285	Inbound
4.5e-11	NV45	-1	45	67	Inbound
4.5e-11	NV45	-1	151	174	Inbound
4.5e-11	NV45	-1	221	242	Inbound
4.5e-11	NV45	-1	279	298	Inbound
4.5e-11	NV51	-1	105	124	Inbound
4.5e-11	NV51	-1	214	232	Inbound
4.5e-11	NV51	-1	291	311	Inbound
4.5e-11	NV51	-1	345	363	Inbound
4.5e-11	SC1	-1	45	63	Inbound
4.5e-11	SC1	-1	107	126	Inbound
4.5e-11	SC1	-1	175	192	Inbound
4.5e-11	SC1	-1	254	275	Inbound
4.5e-11	SC1	-1	308	326	Inbound
4.5e-11	SC6	-1	12	36	Inbound
4.5e-11	SC6	-1	91	109	Inbound
4.5e-11	SC6	-1	161	180	Inbound
4.5e-11	SC6	-1	213	232	Inbound
4.5e-11	SC16	-1	52	73	Inbound
4.5e-11	SC16	-1	109	133	Inbound
4.5e-11	SC16	-1	184	202	Inbound
4.5e-11	SC16	-1	253	273	Inbound
4.5e-11	SC16	-1	306	325	Inbound
4.5e-11	SC21	-1	17	18	Inbound
4.5e-11	SC21	-1	66	83	Inbound
4.5e-11	SC21	-1	126	144	Inbound
4.5e-11	SC21	-1	279	301	Inbound
4.5e-11	TR16	-1	43	65	Inbound
4.5e-11	TR16	-1	130	148	Inbound
4.5e-11	TR16	-1	201	220	Inbound
4.5e-11	TR16	-1	274	300	Inbound
4.5e-11	TR30	-1	21	22	Inbound
4.5e-11	TR30	-1	63	82	Inbound
4.5e-11	TR30	-1	124	142	Inbound
4.5e-11	TR30	-1	196	215	Inbound
4.5e-11	TR30	-1	257	288	Inbound
4.5e-11	TR35	-1	112	134	Inbound
4.5e-11	TR35	-1	174	191	Inbound
4.5e-11	TR35	-1	222	243	Inbound
4.5e-11	TR35	-1	300	319	Inbound
4.5e-11	TR35	-1	353	370	Inbound
4.5e-11	TR39	-1	21	22	Inbound
4.5e-11	TR39	-1	112	132	Inbound
4.5e-11	TR39	-1	240	259	Inbound
4.5e-11	TR39	-1	305	328	Inbound
4.5e-11	TR39	-1	367	390	Inbound
4.5e-11	TA15	-1	74	96	Inbound
4.5e-11	TA15	-1	138	155	Inbound
4.5e-11	TA15	-1	192	210	Inbound
4.5e-11	TA15	-1	259	280	Inbound
4.5e-11	TA15	-1	316	334	Inbound
4.5e-11	TA32	-1	44	66	Inbound
4.5e-11	TA32	-1	106	123	Inbound
4.5e-11	TA32	-1	161	182	Inbound
4.5e-11	TA32	-1	230	249	Inbound
4.5e-11	TA32	-1	286	305	Inbound
4.5e-11	TA33	-1	12	32	Inbound
4.5e-11	TA33	-1	79	98	Inbound
4.5e-11	TA45	-1	20	21	Inbound
4.5e-11	TA45	-1	121	139	Inbound
4.5e-11	TA45	-1	190	217	Inbound
4.5e-11	TA45	-1	250	273	Inbound
endgroup	Inbound
startgroup	Outbound
4.5e-11	AT9	-1	57	77	Outbound
4.5e-11	AT9	-1	176	193	Outbound
4.5e-11	AT9	-1	247	269	Outbound
4.5e-11	AT10	-1	56	76	Outbound
4.5e-11	AT10	-1	175	192	Outbound
4.5e-11	AT10	-1	246	268	Outbound
4.5e-11	AT37	-1	107	125	Outbound
4.5e-11	AT37	-1	176	198	Outbound
4.5e-11	AT37	-1	230	252	Outbound
4.5e-11	AT37	-1	298	319	Outbound
4.5e-11	AT37	-1	383	403	Outbound
4.5e-11	AT63	-1	12	30	Outbound
4.5e-11	AT63	-1	112	130	Outbound
4.5e-11	AT63	-1	247	265	Outbound
4.5e-11	AT68	-1	12	30	Outbound
4.5e-11	AT68	-1	112	130	Outbound
4.5e-11	AT68	-1	203	223	Outbound
4.5e-11	AT71	-1	12	31	Outbound
4.5e-11	AT71	-1	79	97	Outbound
4.5e-11	AT71	-1	131	149	Outbound
4.5e-11	AT71	-1	187	207	Outbound
4.5e-11	AT71	-1	254	276	Outbound
4.5e-11	AT93	-1	54	74	Outbound
4.5e-11	AT93	-1	125	143	Outbound
4.5e-11	AT93	-1	177	195	Outbound
4.5e-11	AT93	-1	232	251	Outbound
4.5e-11	AT93	-1	299	317	Outbound
4.5e-11	AT102	-1	52	72	Outbound
4.5e-11	AT102	-1	141	159	Outbound
4.5e-11	AT102	-1	207	233	Outbound
4.5e-11	AT102	-1	285	304	Outbound
4.5e-11	AT116	-1	55	75	Outbound
4.5e-11	AT116	-1	144	162	Outbound
4.5e-11	AT116	-1	206	223	Outbound
4.5e-11	CE1	-1	2	13	Outbound
4.5e-11	CE1	-1	34	53	Outbound
4.5e-11	CE1	-1	88	108	Outbound
4.5e-11	CE1	-1	158	178	Outbound
4.5e-11	CE1	-1	240	261	Outbound
4.5e-11	CE1	-1	295	316	Outbound
4.5e-11	CE2	-1	2	12	Outbound
4.5e-11	CE2	-1	33	55	Outbound
4.5e-11	CE2	-1	91	113	Outbound
4.5e-11	CE2	-1	159	179	Outbound
4.5e-11	CE2	-1	228	250	Outbound
4.5e-11	CE2	-1	290	311	Outbound
4.5e-11	CE3	-1	117	138	Outbound
4.5e-11	CE3	-1	249	268	Outbound
4.5e-11	CE3	-1	316	337	Outbound
4.5e-11	CE3	-1	382	402	Outbound
4.5e-11	CE32	-1	21	40	Outbound
4.5e-11	CE32	-1	94	116	Outbound
4.5e-11	CE32	-1	148	164	Outbound
4.5e-11	CE32	-1	217	239	Outbound
4.5e-11	CE46	-1	39	59	Outbound
4.5e-11	CE46	-1	106	128	Outbound
4.5e-11	CE46	-1	158	177	Outbound
4.5e-11	CE46	-1	226	251	Outbound
4.5e-11	CE46	-1	283	306	Outbound
4.5e-11	CI8	-1	7	25	Outbound
4.5e-11	CI8	-1	66	84	Outbound
4.5e-11	CI8	-1	121	139	Outbound
4.5e-11	CI8	-1	190	209	Outbound
4.5e-11	CI8	-1	257	278	Outbound
4.5e-11	CI20	-1	12	28	Outbound
4.5e-11	CI20	-1	79	101	Outbound
4.5e-11	CI20	-1	131	149	Outbound
4.5e-11	CI20	-1	203	219	Outbound
4.5e-11	CI20	-1	269	286	Outbound
4.5e-11	CI26	-1	39	57	Outbound
4.5e-11	CI26	-1	101	121	Outbound
4.5e-11	CI26	-1	157	176	Outbound
4.5e-11	CI26	-1	220	249	Outbound
4.5e-11	CI26	-1	281	304	Outbound
4.5e-11	CI33	-1	32	55	Outbound
4.5e-11	CI33	-1	110	128	Outbound
4.5e-11	CI33	-1	158	176	Outbound
4.5e-11	CI33	-1	226	249	Outbound
4.5e-11	CI33	-1	281	304	Outbound
4.5e-11	DD9	-1	29	46	Outbound
4.5e-11	DD9	-1	157	177	Outbound
4.5e-11	DD9	-1	221	242	Outbound
4.5e-11	DD9	-1	281	304	Outbound
4.5e-11	DD10	-1	37	57	Outbound
4.5e-11	DD10	-1	108	128	Outbound
4.5e-11	DD10	-1	173	193	Outbound
4.5e-11	DD10	-1	270	291	Outbound
4.5e-11	DD12	-1	4	14	Outbound
4.5e-11	DD12	-1	28	45	Outbound
4.5e-11	DD12	-1	79	100	Outbound
4.5e-11	DD12	-1	176	205	Outbound
4.5e-11	DD35	-1	50	68	Outbound
4.5e-11	DD35	-1	109	128	Outbound
4.5e-11	DD35	-1	177	197	Outbound
4.5e-11	DM4	-1	7	29	Outbound
4.5e-11	DM4	-1	67	87	Outbound
4.5e-11	DM4	-1	125	143	Outbound
4.5e-11	DM4	-1	207	230	Outbound
4.5e-11	DM4	-1	278	299	Outbound
4.5e-11	DM15	-1	9	26	Outbound
4.5e-11	DM15	-1	83	103	Outbound
4.5e-11	DM15	-1	137	155	Outbound
4.5e-11	DM15	-1	206	223	Outbound
4.5e-11	DM15	-1	278	308	Outbound
4.5e-11	DM16	-1	7	29	Outbound
4.5e-11	DM16	-1	70	88	Outbound
4.5e-11	DM16	-1	125	142	Outbound
4.5e-11	DM16	-1	195	215	Outbound
4.5e-11	DM16	-1	270	292	Outbound
4.5e-11	DM32	-1	12	30	Outbound
4.5e-11	DM32	-1	145	162	Outbound
4.5e-11	DM32	-1	271	290	Outbound
4.5e-11	DM32	-1	334	352	Outbound
4.5e-11	DM32	-1	399	421	Outbound
4.5e-11	DM33	-1	62	79	Outbound
4.5e-11	DM33	-1	139	160	Outbound
4.5e-11	DM33	-1	190	209	Outbound
4.5e-11	DM33	-1	255	277	Outbound
4.5e-11	DM33	-1	318	338	Outbound
4.5e-11	GG12	-1	67	85	Outbound
4.5e-11	GG12	-1	132	153	Outbound
4.5e-11	GG12	-1	183	201	Outbound
4.5e-11	GG12	-1	248	271	Outbound
4.5e-11	GG12	-1	310	332	Outbound
4.5e-11	GG28	-1	4	15	Outbound
4.5e-11	GG28	-1	37	54	Outbound
4.5e-11	GG28	-1	90	112	Outbound
4.5e-11	GG28	-1	156	175	Outbound
4.5e-11	GG28	-1	227	245	Outbound
4.5e-11	GG28	-1	294	317	Outbound
4.5e-11	GG44	-1	20	37	Outbound
4.5e-11	GG44	-1	91	111	Outbound
4.5e-11	GG44	-1	174	194	Outbound
4.5e-11	GG44	-1	245	272	Outbound
4.5e-11	GG45	-1	3	11	Outbound
4.5e-11	GG45	-1	31	54	Outbound
4.5e-11	GG45	-1	153	172	Outbound
4.5e-11	GG45	-1	261	280	Outbound
4.5e-11	GG45	-1	338	356	Outbound
4.5e-11	GG45	-1	392	410	Outbound
4.5e-11	SLC35B2	-1	6	14	Outbound
4.5e-11	SLC35B2	-1	34	57	Outbound
4.5e-11	SLC35B2	-1	154	174	Outbound
4.5e-11	SLC35B2	-1	263	281	Outbound
4.5e-11	SLC35B2	-1	337	357	Outbound
4.5e-11	SLC35B2	-1	393	411	Outbound
4.5e-11	SLC35B3	-1	78	98	Outbound
4.5e-11	SLC35B3	-1	146	167	Outbound
4.5e-11	SLC35B3	-1	197	215	Outbound
4.5e-11	SLC35B3	-1	262	285	Outbound
4.5e-11	SLC35B3	-1	324	346	Outbound
4.5e-11	SLC35B4	-1	4	11	Outbound
4.5e-11	SLC35B4	-1	32	51	Outbound
4.5e-11	SLC35B4	-1	95	112	Outbound
4.5e-11	SLC35B4	-1	154	175	Outbound
4.5e-11	SLC35B4	-1	227	245	Outbound
4.5e-11	SLC35B4	-1	294	311	Outbound
4.5e-11	SLC35B1	-1	51	68	Outbound
4.5e-11	SLC35B1	-1	122	142	Outbound
4.5e-11	SLC35B1	-1	205	225	Outbound
4.5e-11	SLC35B1	-1	276	303	Outbound
4.5e-11	MM2	-1	12	31	Outbound
4.5e-11	MM2	-1	85	105	Outbound
4.5e-11	MM2	-1	168	188	Outbound
4.5e-11	MM2	-1	239	266	Outbound
4.5e-11	MM14	-1	6	14	Outbound
4.5e-11	MM14	-1	34	57	Outbound
4.5e-11	MM14	-1	154	173	Outbound
4.5e-11	MM14	-1	263	281	Outbound
4.5e-11	MM14	-1	337	357	Outbound
4.5e-11	MM14	-1	393	411	Outbound
4.5e-11	MM17	-1	49	67	Outbound
4.5e-11	MM17	-1	113	135	Outbound
4.5e-11	MM17	-1	165	183	Outbound
4.5e-11	MM17	-1	230	253	Outbound
4.5e-11	MM17	-1	292	314	Outbound
4.5e-11	MM49	-1	4	11	Outbound
4.5e-11	MM49	-1	32	51	Outbound
4.5e-11	MM49	-1	95	112	Outbound
4.5e-11	MM49	-1	156	175	Outbound
4.5e-11	MM49	-1	227	245	Outbound
4.5e-11	MM49	-1	294	311	Outbound
4.5e-11	NV9	-1	7	25	Outbound
4.5e-11	NV9	-1	71	93	Outbound
4.5e-11	NV9	-1	123	142	Outbound
4.5e-11	NV9	-1	186	209	Outbound
4.5e-11	NV9	-1	250	272	Outbound
4.5e-11	NV26	-1	4	15	Outbound
4.5e-11	NV26	-1	30	54	Outbound
4.5e-11	NV26	-1	90	112	Outbound
4.5e-11	NV26	-1	154	172	Outbound
4.5e-11	NV26	-1	224	242	Outbound
4.5e-11	NV26	-1	291	312	Outbound
4.5e-11	NV45	-1	12	29	Outbound
4.5e-11	NV45	-1	121	139	Outbound
4.5e-11	NV45	-1	195	215	Outbound
4.5e-11	NV45	-1	249	273	Outbound
4.5e-11	NV51	-1	60	77	Outbound
4.5e-11	NV51	-1	188	208	Outbound
4.5e-11	NV51	-1	253	271	Outbound
4.5e-11	NV51	-1	318	339	Outbound
4.5e-11	SC1	-1	7	25	Outbound
4.5e-11	SC1	-1	83	101	Outbound
4.5e-11	SC1	-1	138	155	Outbound
4.5e-11	SC1	-1	213	234	Outbound
4.5e-11	SC1	-1	282	302	Outbound
4.5e-11	SC6	-1	48	71	Outbound
4.5e-11	SC6	-1	121	141	Outbound
4.5e-11	SC6	-1	187	207	Outbound
4.5e-11	SC16	-1	85	103	Outbound
4.5e-11	SC16	-1	145	164	Outbound
4.5e-11	SC16	-1	214	233	Outbound
4.5e-11	SC16	-1	280	300	Outbound
4.5e-11	SC21	-1	4	12	Outbound
4.5e-11	SC21	-1	33	54	Outbound
4.5e-11	SC21	-1	95	119	Outbound
4.5e-11	SC21	-1	169	191	Outbound
4.5e-11	SC21	-1	307	325	Outbound
4.5e-11	TR16	-1	21	37	Outbound
4.5e-11	TR16	-1	77	97	Outbound
4.5e-11	TR16	-1	160	181	Outbound
4.5e-11	TR16	-1	232	254	Outbound
4.5e-11	TR30	-1	5	16	Outbound
4.5e-11	TR30	-1	31	51	Outbound
4.5e-11	TR30	-1	94	112	Outbound
4.5e-11	TR30	-1	154	175	Outbound
4.5e-11	TR30	-1	227	245	Outbound
4.5e-11	TR30	-1	294	313	Outbound
4.5e-11	TR35	-1	82	100	Outbound
4.5e-11	TR35	-1	146	168	Outbound
4.5e-11	TR35	-1	198	216	Outbound
4.5e-11	TR35	-1	263	288	Outbound
4.5e-11	TR35	-1	326	347	Outbound
4.5e-11	TR39	-1	8	17	Outbound
4.5e-11	TR39	-1	37	58	Outbound
4.5e-11	TR39	-1	157	178	Outbound
4.5e-11	TR39	-1	265	284	Outbound
4.5e-11	TR39	-1	340	360	Outbound
4.5e-11	TR39	-1	396	414	Outbound
4.5e-11	TA15	-1	44	62	Outbound
4.5e-11	TA15	-1	108	132	Outbound
4.5e-11	TA15	-1	162	180	Outbound
4.5e-11	TA15	-1	222	244	Outbound
4.5e-11	TA15	-1	287	310	Outbound
4.5e-11	TA32	-1	7	24	Outbound
4.5e-11	TA32	-1	78	100	Outbound
4.5e-11	TA32	-1	130	149	Outbound
4.5e-11	TA32	-1	203	224	Outbound
4.5e-11	TA32	-1	256	280	Outbound
4.5e-11	TA33	-1	39	59	Outbound
4.5e-11	TA33	-1	155	173	Outbound
4.5e-11	TA45	-1	2	15	Outbound
4.5e-11	TA45	-1	36	55	Outbound
4.5e-11	TA45	-1	151	169	Outbound
4.5e-11	TA45	-1	223	243	Outbound
4.5e-11	TA45	-1	279	297	Outbound
endgroup	Outbound
