# Supplementary material for: Functional specialization in nucleotide sugar transporters occurred through differentiation of the gene cluster EamA (DUF6) before the radiation of Viridiplantae
Source: BMC Evol Biol. 2011 May 12;11:123. doi: 10.1186/1471-2148-11-123 (PMC3111387; doi:10.1186/1471-2148-11-123)
Supplement: Additional file 4 — Alignments for 19 DMT families in Jalview format. Alignments for 19 DMT families in Jalview format. The archive file contains alignment files that can be loaded in Jalview, and '.mup' files that contain Phobius TM predictions and pfam_scan domain location predictions as Jalview loadable markup language. [file 1471-2148-11-123-S4.TGZ › upf0060.ph.mup]

TM	Forest Green
startgroup	TM
4.5e-11	Q05I06	-1	12	28	TM
4.5e-11	B5JUF3	-1	16	35	TM
4.5e-11	C1TC28	-1	16	36	TM
4.5e-11	B5JUH6	-1	28	46	TM
4.5e-11	B7YCB4	-1	20	38	TM
4.5e-11	B7YCB4	-1	45	64	TM
4.5e-11	C3J270	-1	20	38	TM
4.5e-11	C3J270	-1	45	64	TM
4.5e-11	Q2NSY1	-1	6	25	TM
4.5e-11	Q2NSY1	-1	32	53	TM
4.5e-11	Q2NSY1	-1	59	77	TM
4.5e-11	A5EE84	-1	20	40	TM
4.5e-11	A5EE84	-1	49	66	TM
4.5e-11	A5EE84	-1	78	97	TM
4.5e-11	C4TV15	-1	21	39	TM
4.5e-11	C4TV15	-1	51	69	TM
4.5e-11	C4TV15	-1	76	96	TM
4.5e-11	Q6FCI0	-1	24	43	TM
4.5e-11	Q6FCI0	-1	50	68	TM
4.5e-11	Q6FCI0	-1	74	94	TM
4.5e-11	C1R1Z1	-1	25	42	TM
4.5e-11	C1R1Z1	-1	54	71	TM
4.5e-11	C1R1Z1	-1	83	100	TM
4.5e-11	A8J859	-1	25	44	TM
4.5e-11	A8J859	-1	51	71	TM
4.5e-11	A8J859	-1	83	100	TM
4.5e-11	Q3MB02	-1	2	10	TM
4.5e-11	Q3MB02	-1	27	44	TM
4.5e-11	Q3MB02	-1	56	73	TM
4.5e-11	Q3MB02	-1	85	101	TM
4.5e-11	Q1LG26	-1	4	12	TM
4.5e-11	Q1LG26	-1	33	51	TM
4.5e-11	Q1LG26	-1	58	77	TM
4.5e-11	Q1LG26	-1	83	102	TM
4.5e-11	B1FST3	-1	6	25	TM
4.5e-11	B1FST3	-1	32	53	TM
4.5e-11	B1FST3	-1	59	77	TM
4.5e-11	B1FST3	-1	84	102	TM
4.5e-11	A1W5M0	-1	3	8	TM
4.5e-11	A1W5M0	-1	29	47	TM
4.5e-11	A1W5M0	-1	59	77	TM
4.5e-11	A1W5M0	-1	83	102	TM
4.5e-11	Q46UZ7	-1	5	25	TM
4.5e-11	Q46UZ7	-1	31	51	TM
4.5e-11	Q46UZ7	-1	58	77	TM
4.5e-11	Q46UZ7	-1	83	102	TM
4.5e-11	C4CZS9	-1	4	12	TM
4.5e-11	C4CZS9	-1	26	46	TM
4.5e-11	C4CZS9	-1	58	78	TM
4.5e-11	C4CZS9	-1	84	103	TM
4.5e-11	A4WY22	-1	6	25	TM
4.5e-11	A4WY22	-1	30	48	TM
4.5e-11	A4WY22	-1	54	75	TM
4.5e-11	A4WY22	-1	87	104	TM
4.5e-11	Q3IKL0	-1	6	25	TM
4.5e-11	Q3IKL0	-1	32	53	TM
4.5e-11	Q3IKL0	-1	59	77	TM
4.5e-11	Q3IKL0	-1	84	103	TM
4.5e-11	Q11PU6	-1	5	25	TM
4.5e-11	Q11PU6	-1	31	48	TM
4.5e-11	Q11PU6	-1	60	79	TM
4.5e-11	Q11PU6	-1	85	104	TM
4.5e-11	B2TDV1	-1	6	22	TM
4.5e-11	B2TDV1	-1	29	47	TM
4.5e-11	B2TDV1	-1	59	77	TM
4.5e-11	B2TDV1	-1	84	102	TM
4.5e-11	A7IF35	-1	3	11	TM
4.5e-11	A7IF35	-1	29	47	TM
4.5e-11	A7IF35	-1	59	75	TM
4.5e-11	A7IF35	-1	87	104	TM
4.5e-11	Q13PK0	-1	6	22	TM
4.5e-11	Q13PK0	-1	29	47	TM
4.5e-11	Q13PK0	-1	59	77	TM
4.5e-11	Q13PK0	-1	84	102	TM
4.5e-11	B0J1S6	-1	4	12	TM
4.5e-11	B0J1S6	-1	29	47	TM
4.5e-11	B0J1S6	-1	59	75	TM
4.5e-11	B0J1S6	-1	87	104	TM
4.5e-11	B2JLR2	-1	6	25	TM
4.5e-11	B2JLR2	-1	32	53	TM
4.5e-11	B2JLR2	-1	59	77	TM
4.5e-11	B2JLR2	-1	84	102	TM
4.5e-11	A9DSV4	-1	5	25	TM
4.5e-11	A9DSV4	-1	31	50	TM
4.5e-11	A9DSV4	-1	59	78	TM
4.5e-11	A9DSV4	-1	84	103	TM
4.5e-11	B8L6I3	-1	3	9	TM
4.5e-11	B8L6I3	-1	29	47	TM
4.5e-11	B8L6I3	-1	59	77	TM
4.5e-11	B8L6I3	-1	83	103	TM
4.5e-11	B4B251	-1	5	25	TM
4.5e-11	B4B251	-1	31	47	TM
4.5e-11	B4B251	-1	59	75	TM
4.5e-11	B4B251	-1	87	104	TM
4.5e-11	A7HVB1	-1	5	25	TM
4.5e-11	A7HVB1	-1	31	51	TM
4.5e-11	A7HVB1	-1	58	76	TM
4.5e-11	A7HVB1	-1	88	105	TM
4.5e-11	B1LZP1	-1	3	11	TM
4.5e-11	B1LZP1	-1	29	50	TM
4.5e-11	B1LZP1	-1	59	75	TM
4.5e-11	B1LZP1	-1	87	103	TM
4.5e-11	Q9RH13	-1	6	24	TM
4.5e-11	Q9RH13	-1	31	52	TM
4.5e-11	Q9RH13	-1	58	75	TM
4.5e-11	Q9RH13	-1	87	104	TM
4.5e-11	A6U785	-1	6	25	TM
4.5e-11	A6U785	-1	32	48	TM
4.5e-11	A6U785	-1	60	78	TM
4.5e-11	B4SSE4	-1	3	9	TM
4.5e-11	B4SSE4	-1	29	47	TM
4.5e-11	B4SSE4	-1	59	77	TM
4.5e-11	B4SSE4	-1	83	103	TM
4.5e-11	A9ED76	-1	3	13	TM
4.5e-11	A9ED76	-1	30	50	TM
4.5e-11	A9ED76	-1	59	78	TM
4.5e-11	A9ED76	-1	84	103	TM
4.5e-11	Q1QTW5	-1	2	9	TM
4.5e-11	Q1QTW5	-1	30	48	TM
4.5e-11	Q1QTW5	-1	60	76	TM
4.5e-11	Q1QTW5	-1	88	105	TM
4.5e-11	Q2KAC5	-1	5	24	TM
4.5e-11	Q2KAC5	-1	30	47	TM
4.5e-11	Q2KAC5	-1	59	75	TM
4.5e-11	Q2KAC5	-1	87	104	TM
4.5e-11	Q1MJ35	-1	4	12	TM
4.5e-11	Q1MJ35	-1	29	47	TM
4.5e-11	Q1MJ35	-1	59	75	TM
4.5e-11	Q1MJ35	-1	87	104	TM
4.5e-11	Q984U2	-1	6	24	TM
4.5e-11	Q984U2	-1	31	50	TM
4.5e-11	Q984U2	-1	56	75	TM
4.5e-11	Q984U2	-1	87	104	TM
4.5e-11	Q7NDQ8	-1	2	12	TM
4.5e-11	Q7NDQ8	-1	29	47	TM
4.5e-11	Q7NDQ8	-1	59	75	TM
4.5e-11	Q7NDQ8	-1	87	103	TM
4.5e-11	Q1GVA0	-1	3	11	TM
4.5e-11	Q1GVA0	-1	29	47	TM
4.5e-11	Q1GVA0	-1	59	75	TM
4.5e-11	Q1GVA0	-1	87	104	TM
4.5e-11	A3SDM2	-1	5	25	TM
4.5e-11	A3SDM2	-1	31	50	TM
4.5e-11	A3SDM2	-1	59	76	TM
4.5e-11	A3SDM2	-1	82	103	TM
4.5e-11	A8HU57	-1	3	11	TM
4.5e-11	A8HU57	-1	29	47	TM
4.5e-11	A8HU57	-1	59	75	TM
4.5e-11	A8HU57	-1	87	104	TM
4.5e-11	B5ZW93	-1	5	24	TM
4.5e-11	B5ZW93	-1	30	47	TM
4.5e-11	B5ZW93	-1	59	75	TM
4.5e-11	B5ZW93	-1	87	104	TM
4.5e-11	B9XQT4	-1	5	25	TM
4.5e-11	B9XQT4	-1	31	51	TM
4.5e-11	B9XQT4	-1	58	75	TM
4.5e-11	B9XQT4	-1	87	104	TM
4.5e-11	A3VHK4	-1	3	11	TM
4.5e-11	A3VHK4	-1	29	47	TM
4.5e-11	A3VHK4	-1	59	76	TM
4.5e-11	A3VHK4	-1	88	104	TM
4.5e-11	C2G2Q3	-1	5	13	TM
4.5e-11	C2G2Q3	-1	33	51	TM
4.5e-11	C2G2Q3	-1	58	79	TM
4.5e-11	C2G2Q3	-1	85	104	TM
4.5e-11	A6E6R2	-1	5	13	TM
4.5e-11	A6E6R2	-1	33	51	TM
4.5e-11	A6E6R2	-1	58	79	TM
4.5e-11	A6E6R2	-1	85	104	TM
4.5e-11	Q886F1	-1	6	24	TM
4.5e-11	Q886F1	-1	31	48	TM
4.5e-11	Q886F1	-1	60	77	TM
4.5e-11	Q886F1	-1	89	107	TM
4.5e-11	Q48LG7	-1	6	24	TM
4.5e-11	Q48LG7	-1	31	48	TM
4.5e-11	Q48LG7	-1	60	77	TM
4.5e-11	Q48LG7	-1	89	107	TM
4.5e-11	Q9A6V7	-1	6	25	TM
4.5e-11	Q9A6V7	-1	32	49	TM
4.5e-11	Q9A6V7	-1	55	74	TM
4.5e-11	Q9A6V7	-1	86	104	TM
4.5e-11	C3M8Q1	-1	4	14	TM
4.5e-11	C3M8Q1	-1	31	49	TM
4.5e-11	C3M8Q1	-1	61	77	TM
4.5e-11	C3M8Q1	-1	89	106	TM
4.5e-11	A6E5N4	-1	6	25	TM
4.5e-11	A6E5N4	-1	32	49	TM
4.5e-11	A6E5N4	-1	55	76	TM
4.5e-11	A6E5N4	-1	88	105	TM
4.5e-11	Q2IXI5	-1	5	25	TM
4.5e-11	Q2IXI5	-1	31	48	TM
4.5e-11	Q2IXI5	-1	60	76	TM
4.5e-11	Q2IXI5	-1	88	105	TM
4.5e-11	C4UXN5	-1	6	26	TM
4.5e-11	C4UXN5	-1	33	54	TM
4.5e-11	C4UXN5	-1	60	78	TM
4.5e-11	C4UXN5	-1	85	105	TM
4.5e-11	B8IDA3	-1	3	13	TM
4.5e-11	B8IDA3	-1	30	48	TM
4.5e-11	B8IDA3	-1	60	76	TM
4.5e-11	B8IDA3	-1	88	105	TM
4.5e-11	Q02QA7	-1	5	13	TM
4.5e-11	Q02QA7	-1	30	48	TM
4.5e-11	Q02QA7	-1	60	78	TM
4.5e-11	Q02QA7	-1	84	104	TM
4.5e-11	A3XEH0	-1	3	13	TM
4.5e-11	A3XEH0	-1	30	48	TM
4.5e-11	A3XEH0	-1	60	77	TM
4.5e-11	A3XEH0	-1	89	105	TM
4.5e-11	B6JBL9	-1	4	12	TM
4.5e-11	B6JBL9	-1	30	48	TM
4.5e-11	B6JBL9	-1	60	77	TM
4.5e-11	B6JBL9	-1	89	109	TM
4.5e-11	C4U8G3	-1	6	26	TM
4.5e-11	C4U8G3	-1	33	54	TM
4.5e-11	C4U8G3	-1	60	78	TM
4.5e-11	C4U8G3	-1	85	105	TM
4.5e-11	Q6N356	-1	4	12	TM
4.5e-11	Q6N356	-1	30	48	TM
4.5e-11	Q6N356	-1	60	77	TM
4.5e-11	Q6N356	-1	89	108	TM
4.5e-11	B1ZCI8	-1	6	25	TM
4.5e-11	B1ZCI8	-1	32	51	TM
4.5e-11	B1ZCI8	-1	57	76	TM
4.5e-11	B1ZCI8	-1	88	105	TM
4.5e-11	C2WCZ4	-1	6	26	TM
4.5e-11	C2WCZ4	-1	33	54	TM
4.5e-11	C2WCZ4	-1	60	79	TM
4.5e-11	C2WCZ4	-1	86	104	TM
4.5e-11	C4UFF8	-1	6	26	TM
4.5e-11	C4UFF8	-1	33	54	TM
4.5e-11	C4UFF8	-1	60	78	TM
4.5e-11	C4UFF8	-1	85	105	TM
4.5e-11	Q135C9	-1	5	25	TM
4.5e-11	Q135C9	-1	31	48	TM
4.5e-11	Q135C9	-1	60	76	TM
4.5e-11	Q135C9	-1	88	105	TM
4.5e-11	Q2W252	-1	7	25	TM
4.5e-11	Q2W252	-1	31	48	TM
4.5e-11	Q2W252	-1	60	77	TM
4.5e-11	Q2W252	-1	89	105	TM
4.5e-11	C3B928	-1	6	26	TM
4.5e-11	C3B928	-1	33	54	TM
4.5e-11	C3B928	-1	60	79	TM
4.5e-11	C3B928	-1	86	104	TM
4.5e-11	B0UHJ2	-1	3	13	TM
4.5e-11	B0UHJ2	-1	30	48	TM
4.5e-11	B0UHJ2	-1	60	76	TM
4.5e-11	B0UHJ2	-1	88	105	TM
4.5e-11	B3QI59	-1	4	12	TM
4.5e-11	B3QI59	-1	30	48	TM
4.5e-11	B3QI59	-1	60	77	TM
4.5e-11	B3QI59	-1	89	108	TM
4.5e-11	Q4K8K4	-1	6	24	TM
4.5e-11	Q4K8K4	-1	31	48	TM
4.5e-11	Q4K8K4	-1	60	77	TM
4.5e-11	Q4K8K4	-1	89	107	TM
4.5e-11	C4STS9	-1	6	26	TM
4.5e-11	C4STS9	-1	33	54	TM
4.5e-11	C4STS9	-1	60	78	TM
4.5e-11	C4STS9	-1	85	105	TM
4.5e-11	Q4ZPY9	-1	6	24	TM
4.5e-11	Q4ZPY9	-1	31	48	TM
4.5e-11	Q4ZPY9	-1	60	77	TM
4.5e-11	Q4ZPY9	-1	89	107	TM
4.5e-11	B8EK66	-1	6	25	TM
4.5e-11	B8EK66	-1	32	51	TM
4.5e-11	B8EK66	-1	57	76	TM
4.5e-11	B8EK66	-1	88	105	TM
4.5e-11	Q8UGH9	-1	5	25	TM
4.5e-11	Q8UGH9	-1	31	52	TM
4.5e-11	Q8UGH9	-1	59	76	TM
4.5e-11	Q8UGH9	-1	88	105	TM
4.5e-11	Q9HYW6	-1	5	25	TM
4.5e-11	Q9HYW6	-1	31	48	TM
4.5e-11	Q9HYW6	-1	60	78	TM
4.5e-11	Q9HYW6	-1	84	104	TM
4.5e-11	Q3M278	-1	5	25	TM
4.5e-11	Q3M278	-1	31	48	TM
4.5e-11	Q3M278	-1	60	77	TM
4.5e-11	Q3M278	-1	89	106	TM
4.5e-11	C3BQV4	-1	6	26	TM
4.5e-11	C3BQV4	-1	33	54	TM
4.5e-11	C3BQV4	-1	60	79	TM
4.5e-11	C3BQV4	-1	86	104	TM
4.5e-11	B7V7I2	-1	5	25	TM
4.5e-11	B7V7I2	-1	31	48	TM
4.5e-11	B7V7I2	-1	60	78	TM
4.5e-11	B7V7I2	-1	84	104	TM
4.5e-11	C3ARJ0	-1	6	26	TM
4.5e-11	C3ARJ0	-1	33	54	TM
4.5e-11	C3ARJ0	-1	60	79	TM
4.5e-11	C3ARJ0	-1	86	104	TM
4.5e-11	A3WWP4	-1	7	25	TM
4.5e-11	A3WWP4	-1	31	48	TM
4.5e-11	A3WWP4	-1	60	76	TM
4.5e-11	A3WWP4	-1	88	105	TM
4.5e-11	A3KWU9	-1	5	13	TM
4.5e-11	A3KWU9	-1	30	48	TM
4.5e-11	A3KWU9	-1	60	78	TM
4.5e-11	A3KWU9	-1	84	104	TM
4.5e-11	C4FNG7	-1	6	25	TM
4.5e-11	C4FNG7	-1	32	48	TM
4.5e-11	C4FNG7	-1	60	79	TM
4.5e-11	C4FNG7	-1	86	105	TM
4.5e-11	Q3K8R2	-1	6	24	TM
4.5e-11	Q3K8R2	-1	31	48	TM
4.5e-11	Q3K8R2	-1	60	77	TM
4.5e-11	Q3K8R2	-1	89	107	TM
4.5e-11	Q2W8K7	-1	7	25	TM
4.5e-11	Q2W8K7	-1	31	48	TM
4.5e-11	Q2W8K7	-1	60	77	TM
4.5e-11	Q2W8K7	-1	89	105	TM
4.5e-11	Q3SSM1	-1	7	25	TM
4.5e-11	Q3SSM1	-1	31	48	TM
4.5e-11	Q3SSM1	-1	60	76	TM
4.5e-11	Q3SSM1	-1	88	105	TM
4.5e-11	C4SZ44	-1	6	26	TM
4.5e-11	C4SZ44	-1	33	54	TM
4.5e-11	C4SZ44	-1	60	78	TM
4.5e-11	C4SZ44	-1	85	105	TM
4.5e-11	Q1QLU4	-1	7	25	TM
4.5e-11	Q1QLU4	-1	31	48	TM
4.5e-11	Q1QLU4	-1	60	76	TM
4.5e-11	Q1QLU4	-1	88	105	TM
4.5e-11	C4SAF0	-1	6	26	TM
4.5e-11	C4SAF0	-1	33	54	TM
4.5e-11	C4SAF0	-1	60	78	TM
4.5e-11	C4SAF0	-1	85	105	TM
4.5e-11	B6IWH9	-1	7	25	TM
4.5e-11	B6IWH9	-1	31	48	TM
4.5e-11	B6IWH9	-1	60	77	TM
4.5e-11	B6IWH9	-1	89	108	TM
4.5e-11	B2IZV8	-1	7	26	TM
4.5e-11	B2IZV8	-1	32	51	TM
4.5e-11	B2IZV8	-1	58	76	TM
4.5e-11	B2IZV8	-1	88	105	TM
4.5e-11	A1JMQ7	-1	6	26	TM
4.5e-11	A1JMQ7	-1	33	54	TM
4.5e-11	A1JMQ7	-1	60	78	TM
4.5e-11	A1JMQ7	-1	85	105	TM
4.5e-11	Q1YJ26	-1	3	13	TM
4.5e-11	Q1YJ26	-1	30	48	TM
4.5e-11	Q1YJ26	-1	60	77	TM
4.5e-11	Q1YJ26	-1	89	105	TM
4.5e-11	A3TSN5	-1	6	25	TM
4.5e-11	A3TSN5	-1	32	49	TM
4.5e-11	A3TSN5	-1	55	76	TM
4.5e-11	A3TSN5	-1	88	107	TM
4.5e-11	A6CKV2	-1	5	26	TM
4.5e-11	A6CKV2	-1	32	48	TM
4.5e-11	A6CKV2	-1	60	77	TM
4.5e-11	A6CKV2	-1	89	106	TM
4.5e-11	B8GX30	-1	6	25	TM
4.5e-11	B8GX30	-1	32	49	TM
4.5e-11	B8GX30	-1	55	74	TM
4.5e-11	B8GX30	-1	86	104	TM
4.5e-11	A8GE50	-1	6	26	TM
4.5e-11	A8GE50	-1	33	54	TM
4.5e-11	A8GE50	-1	60	78	TM
4.5e-11	A8GE50	-1	85	105	TM
4.5e-11	A3L678	-1	5	25	TM
4.5e-11	A3L678	-1	31	48	TM
4.5e-11	A3L678	-1	60	78	TM
4.5e-11	A3L678	-1	84	104	TM
4.5e-11	A6V2E4	-1	5	13	TM
4.5e-11	A6V2E4	-1	30	48	TM
4.5e-11	A6V2E4	-1	60	78	TM
4.5e-11	A6V2E4	-1	84	104	TM
4.5e-11	A4XRP6	-1	5	25	TM
4.5e-11	A4XRP6	-1	31	48	TM
4.5e-11	A4XRP6	-1	60	78	TM
4.5e-11	A4XRP6	-1	84	104	TM
4.5e-11	Q0T4M5	-1	6	26	TM
4.5e-11	Q0T4M5	-1	33	54	TM
4.5e-11	Q0T4M5	-1	60	78	TM
4.5e-11	Q0T4M5	-1	85	105	TM
4.5e-11	Q8X7A6	-1	6	26	TM
4.5e-11	Q8X7A6	-1	33	54	TM
4.5e-11	Q8X7A6	-1	60	78	TM
4.5e-11	Q8X7A6	-1	85	105	TM
4.5e-11	A0QXC5	-1	6	24	TM
4.5e-11	A0QXC5	-1	33	52	TM
4.5e-11	A0QXC5	-1	58	76	TM
4.5e-11	A0QXC5	-1	88	106	TM
4.5e-11	B2PRJ2	-1	6	26	TM
4.5e-11	B2PRJ2	-1	33	54	TM
4.5e-11	B2PRJ2	-1	60	78	TM
4.5e-11	B2PRJ2	-1	85	105	TM
4.5e-11	B3C022	-1	6	26	TM
4.5e-11	B3C022	-1	33	54	TM
4.5e-11	B3C022	-1	60	78	TM
4.5e-11	B3C022	-1	85	105	TM
4.5e-11	B3BMS0	-1	6	26	TM
4.5e-11	B3BMS0	-1	33	54	TM
4.5e-11	B3BMS0	-1	60	78	TM
4.5e-11	B3BMS0	-1	85	105	TM
4.5e-11	Q83L10	-1	6	26	TM
4.5e-11	Q83L10	-1	33	54	TM
4.5e-11	Q83L10	-1	60	78	TM
4.5e-11	Q83L10	-1	85	105	TM
4.5e-11	B3XAC7	-1	6	26	TM
4.5e-11	B3XAC7	-1	33	54	TM
4.5e-11	B3XAC7	-1	60	78	TM
4.5e-11	B3XAC7	-1	85	105	TM
4.5e-11	A9MRN4	-1	6	26	TM
4.5e-11	A9MRN4	-1	33	54	TM
4.5e-11	A9MRN4	-1	60	78	TM
4.5e-11	A9MRN4	-1	85	105	TM
4.5e-11	Q6G6Y2	-1	6	26	TM
4.5e-11	Q6G6Y2	-1	33	54	TM
4.5e-11	Q6G6Y2	-1	60	80	TM
4.5e-11	Q6G6Y2	-1	87	105	TM
4.5e-11	B3ABX4	-1	6	26	TM
4.5e-11	B3ABX4	-1	33	54	TM
4.5e-11	B3ABX4	-1	60	78	TM
4.5e-11	B3ABX4	-1	85	105	TM
4.5e-11	B5Z364	-1	6	26	TM
4.5e-11	B5Z364	-1	33	54	TM
4.5e-11	B5Z364	-1	60	78	TM
4.5e-11	B5Z364	-1	85	105	TM
4.5e-11	C3T9I2	-1	6	26	TM
4.5e-11	C3T9I2	-1	33	54	TM
4.5e-11	C3T9I2	-1	60	78	TM
4.5e-11	C3T9I2	-1	85	105	TM
4.5e-11	A8Z529	-1	6	26	TM
4.5e-11	A8Z529	-1	33	54	TM
4.5e-11	A8Z529	-1	60	80	TM
4.5e-11	A8Z529	-1	87	105	TM
4.5e-11	Q5HDL7	-1	6	26	TM
4.5e-11	Q5HDL7	-1	33	54	TM
4.5e-11	Q5HDL7	-1	60	80	TM
4.5e-11	Q5HDL7	-1	87	105	TM
4.5e-11	Q57PD4	-1	6	26	TM
4.5e-11	Q57PD4	-1	33	54	TM
4.5e-11	Q57PD4	-1	60	78	TM
4.5e-11	Q57PD4	-1	85	105	TM
4.5e-11	P67149	-1	6	26	TM
4.5e-11	P67149	-1	33	54	TM
4.5e-11	P67149	-1	60	80	TM
4.5e-11	P67149	-1	87	105	TM
4.5e-11	B5BK72	-1	6	26	TM
4.5e-11	B5BK72	-1	33	54	TM
4.5e-11	B5BK72	-1	60	78	TM
4.5e-11	B5BK72	-1	85	105	TM
4.5e-11	Q32G46	-1	6	26	TM
4.5e-11	Q32G46	-1	33	54	TM
4.5e-11	Q32G46	-1	60	78	TM
4.5e-11	Q32G46	-1	85	105	TM
4.5e-11	B5MJK7	-1	6	26	TM
4.5e-11	B5MJK7	-1	33	54	TM
4.5e-11	B5MJK7	-1	60	78	TM
4.5e-11	B5MJK7	-1	85	105	TM
4.5e-11	Q24NH4	-1	5	26	TM
4.5e-11	Q24NH4	-1	32	48	TM
4.5e-11	Q24NH4	-1	60	77	TM
4.5e-11	Q24NH4	-1	89	105	TM
4.5e-11	C2K430	-1	6	26	TM
4.5e-11	C2K430	-1	33	54	TM
4.5e-11	C2K430	-1	60	80	TM
4.5e-11	C2K430	-1	87	105	TM
4.5e-11	B5RAG1	-1	6	26	TM
4.5e-11	B5RAG1	-1	33	54	TM
4.5e-11	B5RAG1	-1	60	78	TM
4.5e-11	B5RAG1	-1	85	105	TM
4.5e-11	B5N5Q5	-1	6	26	TM
4.5e-11	B5N5Q5	-1	33	54	TM
4.5e-11	B5N5Q5	-1	60	78	TM
4.5e-11	B5N5Q5	-1	85	105	TM
4.5e-11	B1LEV4	-1	6	26	TM
4.5e-11	B1LEV4	-1	33	54	TM
4.5e-11	B1LEV4	-1	60	78	TM
4.5e-11	B1LEV4	-1	85	105	TM
4.5e-11	Q5PHH0	-1	6	26	TM
4.5e-11	Q5PHH0	-1	33	54	TM
4.5e-11	Q5PHH0	-1	60	78	TM
4.5e-11	Q5PHH0	-1	85	105	TM
4.5e-11	C2B4F1	-1	6	26	TM
4.5e-11	C2B4F1	-1	33	54	TM
4.5e-11	C2B4F1	-1	60	78	TM
4.5e-11	C2B4F1	-1	85	105	TM
4.5e-11	C2DQZ9	-1	6	26	TM
4.5e-11	C2DQZ9	-1	33	54	TM
4.5e-11	C2DQZ9	-1	60	78	TM
4.5e-11	C2DQZ9	-1	85	105	TM
4.5e-11	B4AP09	-1	7	26	TM
4.5e-11	B4AP09	-1	32	48	TM
4.5e-11	B4AP09	-1	60	80	TM
4.5e-11	B4AP09	-1	86	105	TM
4.5e-11	B6IB16	-1	6	26	TM
4.5e-11	B6IB16	-1	33	54	TM
4.5e-11	B6IB16	-1	60	78	TM
4.5e-11	B6IB16	-1	85	105	TM
4.5e-11	Q2FVS6	-1	6	26	TM
4.5e-11	Q2FVS6	-1	33	54	TM
4.5e-11	Q2FVS6	-1	60	80	TM
4.5e-11	Q2FVS6	-1	87	105	TM
4.5e-11	B1DC54	-1	5	26	TM
4.5e-11	B1DC54	-1	32	48	TM
4.5e-11	B1DC54	-1	60	80	TM
4.5e-11	B1DC54	-1	86	105	TM
4.5e-11	B4A040	-1	6	26	TM
4.5e-11	B4A040	-1	33	54	TM
4.5e-11	B4A040	-1	60	78	TM
4.5e-11	B4A040	-1	85	105	TM
4.5e-11	B1IR08	-1	6	26	TM
4.5e-11	B1IR08	-1	33	54	TM
4.5e-11	B1IR08	-1	60	78	TM
4.5e-11	B1IR08	-1	85	105	TM
4.5e-11	A9W6A0	-1	4	14	TM
4.5e-11	A9W6A0	-1	31	49	TM
4.5e-11	A9W6A0	-1	61	77	TM
4.5e-11	A9W6A0	-1	89	106	TM
4.5e-11	C3T9I3	-1	6	26	TM
4.5e-11	C3T9I3	-1	33	54	TM
4.5e-11	C3T9I3	-1	60	78	TM
4.5e-11	C3T9I3	-1	85	105	TM
4.5e-11	Q65MC6	-1	3	11	TM
4.5e-11	Q65MC6	-1	32	54	TM
4.5e-11	Q65MC6	-1	61	80	TM
4.5e-11	Q65MC6	-1	86	105	TM
4.5e-11	C2G8K6	-1	6	26	TM
4.5e-11	C2G8K6	-1	33	54	TM
4.5e-11	C2G8K6	-1	60	80	TM
4.5e-11	C2G8K6	-1	87	105	TM
4.5e-11	C4W540	-1	6	26	TM
4.5e-11	C4W540	-1	33	54	TM
4.5e-11	C4W540	-1	60	78	TM
4.5e-11	C4W540	-1	85	105	TM
4.5e-11	B3PHW0	-1	7	26	TM
4.5e-11	B3PHW0	-1	32	52	TM
4.5e-11	B3PHW0	-1	59	77	TM
4.5e-11	B3PHW0	-1	83	105	TM
4.5e-11	A7ZM41	-1	6	26	TM
4.5e-11	A7ZM41	-1	33	54	TM
4.5e-11	A7ZM41	-1	60	78	TM
4.5e-11	A7ZM41	-1	85	105	TM
4.5e-11	B7M9T5	-1	6	26	TM
4.5e-11	B7M9T5	-1	33	54	TM
4.5e-11	B7M9T5	-1	60	78	TM
4.5e-11	B7M9T5	-1	85	105	TM
4.5e-11	B5NAY7	-1	6	26	TM
4.5e-11	B5NAY7	-1	33	54	TM
4.5e-11	B5NAY7	-1	60	78	TM
4.5e-11	B5NAY7	-1	85	105	TM
4.5e-11	B5CAH1	-1	6	26	TM
4.5e-11	B5CAH1	-1	33	54	TM
4.5e-11	B5CAH1	-1	60	78	TM
4.5e-11	B5CAH1	-1	85	105	TM
4.5e-11	Q6GE96	-1	6	26	TM
4.5e-11	Q6GE96	-1	33	54	TM
4.5e-11	Q6GE96	-1	60	80	TM
4.5e-11	Q6GE96	-1	87	105	TM
4.5e-11	B2P907	-1	6	26	TM
4.5e-11	B2P907	-1	33	54	TM
4.5e-11	B2P907	-1	60	78	TM
4.5e-11	B2P907	-1	85	105	TM
4.5e-11	B3WXR4	-1	6	26	TM
4.5e-11	B3WXR4	-1	33	54	TM
4.5e-11	B3WXR4	-1	60	78	TM
4.5e-11	B3WXR4	-1	85	105	TM
4.5e-11	B2NU31	-1	6	26	TM
4.5e-11	B2NU31	-1	33	54	TM
4.5e-11	B2NU31	-1	60	78	TM
4.5e-11	B2NU31	-1	85	105	TM
4.5e-11	B3IEB4	-1	6	26	TM
4.5e-11	B3IEB4	-1	33	54	TM
4.5e-11	B3IEB4	-1	60	78	TM
4.5e-11	B3IEB4	-1	85	105	TM
4.5e-11	Q8FHC6	-1	6	26	TM
4.5e-11	Q8FHC6	-1	33	54	TM
4.5e-11	Q8FHC6	-1	60	78	TM
4.5e-11	Q8FHC6	-1	85	105	TM
4.5e-11	Q9K9A5	-1	7	26	TM
4.5e-11	Q9K9A5	-1	32	54	TM
4.5e-11	Q9K9A5	-1	61	80	TM
4.5e-11	Q9K9A5	-1	86	105	TM
4.5e-11	B9CQ11	-1	6	26	TM
4.5e-11	B9CQ11	-1	33	54	TM
4.5e-11	B9CQ11	-1	60	77	TM
4.5e-11	B9CQ11	-1	89	106	TM
4.5e-11	P67150	-1	6	26	TM
4.5e-11	P67150	-1	33	54	TM
4.5e-11	P67150	-1	60	80	TM
4.5e-11	P67150	-1	87	105	TM
4.5e-11	B7LZX4	-1	6	26	TM
4.5e-11	B7LZX4	-1	33	54	TM
4.5e-11	B7LZX4	-1	60	78	TM
4.5e-11	B7LZX4	-1	85	105	TM
4.5e-11	A9MZW8	-1	6	26	TM
4.5e-11	A9MZW8	-1	33	54	TM
4.5e-11	A9MZW8	-1	60	78	TM
4.5e-11	A9MZW8	-1	85	105	TM
4.5e-11	Q8Z6Z2	-1	6	26	TM
4.5e-11	Q8Z6Z2	-1	33	54	TM
4.5e-11	Q8Z6Z2	-1	60	78	TM
4.5e-11	Q8Z6Z2	-1	85	105	TM
4.5e-11	B3AVJ5	-1	6	26	TM
4.5e-11	B3AVJ5	-1	33	54	TM
4.5e-11	B3AVJ5	-1	60	78	TM
4.5e-11	B3AVJ5	-1	85	105	TM
4.5e-11	B5C0F8	-1	6	26	TM
4.5e-11	B5C0F8	-1	33	54	TM
4.5e-11	B5C0F8	-1	60	78	TM
4.5e-11	B5C0F8	-1	85	105	TM
4.5e-11	A6QJI0	-1	6	26	TM
4.5e-11	A6QJI0	-1	33	54	TM
4.5e-11	A6QJI0	-1	60	80	TM
4.5e-11	A6QJI0	-1	87	105	TM
4.5e-11	B1XF47	-1	6	26	TM
4.5e-11	B1XF47	-1	33	54	TM
4.5e-11	B1XF47	-1	60	78	TM
4.5e-11	B1XF47	-1	85	105	TM
4.5e-11	B2N0Y8	-1	6	26	TM
4.5e-11	B2N0Y8	-1	33	54	TM
4.5e-11	B2N0Y8	-1	60	78	TM
4.5e-11	B2N0Y8	-1	85	105	TM
4.5e-11	B5QUC2	-1	6	26	TM
4.5e-11	B5QUC2	-1	33	54	TM
4.5e-11	B5QUC2	-1	60	78	TM
4.5e-11	B5QUC2	-1	85	105	TM
4.5e-11	B4TVH1	-1	6	26	TM
4.5e-11	B4TVH1	-1	33	54	TM
4.5e-11	B4TVH1	-1	60	78	TM
4.5e-11	B4TVH1	-1	85	105	TM
4.5e-11	B7LRA1	-1	6	26	TM
4.5e-11	B7LRA1	-1	33	54	TM
4.5e-11	B7LRA1	-1	60	78	TM
4.5e-11	B7LRA1	-1	85	105	TM
4.5e-11	Q0THP2	-1	6	26	TM
4.5e-11	Q0THP2	-1	33	54	TM
4.5e-11	Q0THP2	-1	60	78	TM
4.5e-11	Q0THP2	-1	85	105	TM
4.5e-11	Q24PU6	-1	7	26	TM
4.5e-11	Q24PU6	-1	32	48	TM
4.5e-11	Q24PU6	-1	60	77	TM
4.5e-11	Q24PU6	-1	89	105	TM
4.5e-11	B1ZDS6	-1	4	14	TM
4.5e-11	B1ZDS6	-1	31	49	TM
4.5e-11	B1ZDS6	-1	61	77	TM
4.5e-11	B1ZDS6	-1	89	106	TM
4.5e-11	B4THT6	-1	6	26	TM
4.5e-11	B4THT6	-1	33	54	TM
4.5e-11	B4THT6	-1	60	78	TM
4.5e-11	B4THT6	-1	85	105	TM
4.5e-11	B3HAG0	-1	6	26	TM
4.5e-11	B3HAG0	-1	33	54	TM
4.5e-11	B3HAG0	-1	60	78	TM
4.5e-11	B3HAG0	-1	85	105	TM
4.5e-11	B5F6E1	-1	6	26	TM
4.5e-11	B5F6E1	-1	33	54	TM
4.5e-11	B5F6E1	-1	60	78	TM
4.5e-11	B5F6E1	-1	85	105	TM
4.5e-11	B1ELW4	-1	6	25	TM
4.5e-11	B1ELW4	-1	32	54	TM
4.5e-11	B1ELW4	-1	60	78	TM
4.5e-11	B1ELW4	-1	85	106	TM
4.5e-11	A7MEI3	-1	6	26	TM
4.5e-11	A7MEI3	-1	33	54	TM
4.5e-11	A7MEI3	-1	60	78	TM
4.5e-11	A7MEI3	-1	85	105	TM
4.5e-11	C2LWW0	-1	6	26	TM
4.5e-11	C2LWW0	-1	33	54	TM
4.5e-11	C2LWW0	-1	60	80	TM
4.5e-11	C2LWW0	-1	87	105	TM
4.5e-11	Q2FEF7	-1	6	26	TM
4.5e-11	Q2FEF7	-1	33	54	TM
4.5e-11	Q2FEF7	-1	60	80	TM
4.5e-11	Q2FEF7	-1	87	105	TM
4.5e-11	B5NL53	-1	6	26	TM
4.5e-11	B5NL53	-1	33	54	TM
4.5e-11	B5NL53	-1	60	78	TM
4.5e-11	B5NL53	-1	85	105	TM
4.5e-11	B7A2H1	-1	6	26	TM
4.5e-11	B7A2H1	-1	33	54	TM
4.5e-11	B7A2H1	-1	60	78	TM
4.5e-11	B7A2H1	-1	85	105	TM
4.5e-11	B7URS1	-1	6	26	TM
4.5e-11	B7URS1	-1	33	54	TM
4.5e-11	B7URS1	-1	60	78	TM
4.5e-11	B7URS1	-1	85	105	TM
4.5e-11	A8A0C2	-1	6	26	TM
4.5e-11	A8A0C2	-1	33	54	TM
4.5e-11	A8A0C2	-1	60	78	TM
4.5e-11	A8A0C2	-1	85	105	TM
4.5e-11	A5IVC1	-1	6	26	TM
4.5e-11	A5IVC1	-1	33	54	TM
4.5e-11	A5IVC1	-1	60	80	TM
4.5e-11	A5IVC1	-1	87	105	TM
4.5e-11	A8AGU5	-1	6	26	TM
4.5e-11	A8AGU5	-1	33	54	TM
4.5e-11	A8AGU5	-1	60	78	TM
4.5e-11	A8AGU5	-1	85	105	TM
4.5e-11	B9DLR8	-1	6	26	TM
4.5e-11	B9DLR8	-1	33	54	TM
4.5e-11	B9DLR8	-1	60	80	TM
4.5e-11	B9DLR8	-1	87	105	TM
4.5e-11	B7MV28	-1	6	26	TM
4.5e-11	B7MV28	-1	33	54	TM
4.5e-11	B7MV28	-1	60	78	TM
4.5e-11	B7MV28	-1	85	105	TM
4.5e-11	C1M4F1	-1	6	26	TM
4.5e-11	C1M4F1	-1	33	54	TM
4.5e-11	C1M4F1	-1	60	78	TM
4.5e-11	C1M4F1	-1	85	105	TM
4.5e-11	B7KQL7	-1	4	14	TM
4.5e-11	B7KQL7	-1	31	49	TM
4.5e-11	B7KQL7	-1	61	77	TM
4.5e-11	B7KQL7	-1	89	106	TM
4.5e-11	B3HYF7	-1	6	26	TM
4.5e-11	B3HYF7	-1	33	54	TM
4.5e-11	B3HYF7	-1	60	78	TM
4.5e-11	B3HYF7	-1	85	105	TM
4.5e-11	B5QBY2	-1	6	26	TM
4.5e-11	B5QBY2	-1	33	54	TM
4.5e-11	B5QBY2	-1	60	78	TM
4.5e-11	B5QBY2	-1	85	105	TM
4.5e-11	A6T8U5	-1	6	26	TM
4.5e-11	A6T8U5	-1	33	54	TM
4.5e-11	A6T8U5	-1	60	78	TM
4.5e-11	A6T8U5	-1	85	105	TM
4.5e-11	B3WGT7	-1	6	26	TM
4.5e-11	B3WGT7	-1	33	54	TM
4.5e-11	B3WGT7	-1	60	78	TM
4.5e-11	B3WGT7	-1	85	105	TM
4.5e-11	B5PDW4	-1	6	26	TM
4.5e-11	B5PDW4	-1	33	54	TM
4.5e-11	B5PDW4	-1	60	78	TM
4.5e-11	B5PDW4	-1	85	105	TM
4.5e-11	B5PQ33	-1	6	26	TM
4.5e-11	B5PQ33	-1	33	54	TM
4.5e-11	B5PQ33	-1	60	78	TM
4.5e-11	B5PQ33	-1	85	105	TM
4.5e-11	P67148	-1	6	26	TM
4.5e-11	P67148	-1	33	54	TM
4.5e-11	P67148	-1	60	80	TM
4.5e-11	P67148	-1	87	105	TM
4.5e-11	B5XR73	-1	6	26	TM
4.5e-11	B5XR73	-1	33	54	TM
4.5e-11	B5XR73	-1	60	78	TM
4.5e-11	B5XR73	-1	85	105	TM
4.5e-11	A7X5U9	-1	6	26	TM
4.5e-11	A7X5U9	-1	33	54	TM
4.5e-11	A7X5U9	-1	60	80	TM
4.5e-11	A7X5U9	-1	87	105	TM
4.5e-11	Q2YYZ8	-1	6	26	TM
4.5e-11	Q2YYZ8	-1	33	54	TM
4.5e-11	Q2YYZ8	-1	60	80	TM
4.5e-11	Q2YYZ8	-1	87	105	TM
4.5e-11	A6U465	-1	6	26	TM
4.5e-11	A6U465	-1	33	54	TM
4.5e-11	A6U465	-1	60	80	TM
4.5e-11	A6U465	-1	87	105	TM
4.5e-11	Q8ZPJ2	-1	6	26	TM
4.5e-11	Q8ZPJ2	-1	33	54	TM
4.5e-11	Q8ZPJ2	-1	60	78	TM
4.5e-11	Q8ZPJ2	-1	85	105	TM
4.5e-11	P76169	-1	6	26	TM
4.5e-11	P76169	-1	33	54	TM
4.5e-11	P76169	-1	60	78	TM
4.5e-11	P76169	-1	85	105	TM
4.5e-11	B4T5E1	-1	6	26	TM
4.5e-11	B4T5E1	-1	33	54	TM
4.5e-11	B4T5E1	-1	60	78	TM
4.5e-11	B4T5E1	-1	85	105	TM
4.5e-11	Q1RBL7	-1	6	26	TM
4.5e-11	Q1RBL7	-1	33	54	TM
4.5e-11	Q1RBL7	-1	60	78	TM
4.5e-11	Q1RBL7	-1	85	105	TM
4.5e-11	A4WA77	-1	6	26	TM
4.5e-11	A4WA77	-1	33	54	TM
4.5e-11	A4WA77	-1	60	78	TM
4.5e-11	A4WA77	-1	85	105	TM
4.5e-11	Q4L8J9	-1	6	26	TM
4.5e-11	Q4L8J9	-1	33	54	TM
4.5e-11	Q4L8J9	-1	60	80	TM
4.5e-11	Q4L8J9	-1	87	105	TM
4.5e-11	B7L5D4	-1	6	26	TM
4.5e-11	B7L5D4	-1	33	54	TM
4.5e-11	B7L5D4	-1	60	78	TM
4.5e-11	B7L5D4	-1	85	105	TM
4.5e-11	C4ZWZ4	-1	6	26	TM
4.5e-11	C4ZWZ4	-1	33	54	TM
4.5e-11	C4ZWZ4	-1	60	78	TM
4.5e-11	C4ZWZ4	-1	85	105	TM
4.5e-11	B3YBG4	-1	6	26	TM
4.5e-11	B3YBG4	-1	33	54	TM
4.5e-11	B3YBG4	-1	60	78	TM
4.5e-11	B3YBG4	-1	85	105	TM
4.5e-11	B5NZV1	-1	6	26	TM
4.5e-11	B5NZV1	-1	33	54	TM
4.5e-11	B5NZV1	-1	60	78	TM
4.5e-11	B5NZV1	-1	85	105	TM
4.5e-11	B7NB32	-1	6	26	TM
4.5e-11	B7NB32	-1	33	54	TM
4.5e-11	B7NB32	-1	60	78	TM
4.5e-11	B7NB32	-1	85	105	TM
4.5e-11	A1ABC7	-1	6	26	TM
4.5e-11	A1ABC7	-1	33	54	TM
4.5e-11	A1ABC7	-1	60	78	TM
4.5e-11	A1ABC7	-1	85	105	TM
4.5e-11	B7NUQ7	-1	6	26	TM
4.5e-11	B7NUQ7	-1	33	54	TM
4.5e-11	B7NUQ7	-1	60	78	TM
4.5e-11	B7NUQ7	-1	85	105	TM
4.5e-11	B3B6Z6	-1	6	26	TM
4.5e-11	B3B6Z6	-1	33	54	TM
4.5e-11	B3B6Z6	-1	60	78	TM
4.5e-11	B3B6Z6	-1	85	105	TM
4.5e-11	C5AUQ3	-1	5	26	TM
4.5e-11	C5AUQ3	-1	32	49	TM
4.5e-11	C5AUQ3	-1	61	77	TM
4.5e-11	C5AUQ3	-1	89	106	TM
4.5e-11	B5FHP9	-1	6	26	TM
4.5e-11	B5FHP9	-1	33	54	TM
4.5e-11	B5FHP9	-1	60	78	TM
4.5e-11	B5FHP9	-1	85	105	TM
4.5e-11	B6FBS1	-1	6	25	TM
4.5e-11	B6FBS1	-1	32	54	TM
4.5e-11	B6FBS1	-1	60	78	TM
4.5e-11	B6FBS1	-1	85	105	TM
4.5e-11	Q39TK8	-1	6	27	TM
4.5e-11	B2I2V0	-1	5	23	TM
4.5e-11	B2I2V0	-1	29	49	TM
4.5e-11	B2I2V0	-1	56	74	TM
4.5e-11	B2I2V0	-1	80	100	TM
4.5e-11	A3M5Z2	-1	5	23	TM
4.5e-11	A3M5Z2	-1	29	49	TM
4.5e-11	A3M5Z2	-1	56	74	TM
4.5e-11	A3M5Z2	-1	80	100	TM
4.5e-11	Q92R68	-1	7	25	TM
4.5e-11	Q92R68	-1	31	48	TM
4.5e-11	Q92R68	-1	60	77	TM
4.5e-11	Q92R68	-1	89	105	TM
4.5e-11	C4WFR8	-1	6	24	TM
4.5e-11	C4WFR8	-1	31	50	TM
4.5e-11	C4WFR8	-1	56	75	TM
4.5e-11	C4WFR8	-1	87	104	TM
4.5e-11	A6X1X0	-1	6	24	TM
4.5e-11	A6X1X0	-1	31	50	TM
4.5e-11	A6X1X0	-1	56	75	TM
4.5e-11	A6X1X0	-1	87	104	TM
4.5e-11	B4D7L2	-1	3	15	TM
4.5e-11	B4D7L2	-1	29	48	TM
4.5e-11	B4D7L2	-1	60	79	TM
4.5e-11	B4D7L2	-1	85	104	TM
4.5e-11	B6XC64	-1	6	27	TM
4.5e-11	B6XC64	-1	34	54	TM
4.5e-11	B6XC64	-1	60	79	TM
4.5e-11	B6XC64	-1	86	106	TM
4.5e-11	B6X7F3	-1	6	27	TM
4.5e-11	B6X7F3	-1	34	52	TM
4.5e-11	B6X7F3	-1	58	76	TM
4.5e-11	B6X7F3	-1	88	106	TM
4.5e-11	C1TJ27	-1	7	27	TM
4.5e-11	C1TJ27	-1	33	49	TM
4.5e-11	C1TJ27	-1	61	78	TM
4.5e-11	C1TJ27	-1	90	107	TM
4.5e-11	A4TB05	-1	6	24	TM
4.5e-11	A4TB05	-1	33	52	TM
4.5e-11	A4TB05	-1	58	76	TM
4.5e-11	A4TB05	-1	88	106	TM
4.5e-11	B8GGS8	-1	6	26	TM
4.5e-11	B8GGS8	-1	33	52	TM
4.5e-11	B8GGS8	-1	58	77	TM
4.5e-11	B8GGS8	-1	89	106	TM
4.5e-11	A3PGT6	-1	3	14	TM
4.5e-11	A3PGT6	-1	31	49	TM
4.5e-11	A3PGT6	-1	61	78	TM
4.5e-11	A3PGT6	-1	90	106	TM
4.5e-11	B9KLG9	-1	3	14	TM
4.5e-11	B9KLG9	-1	31	49	TM
4.5e-11	B9KLG9	-1	61	78	TM
4.5e-11	B9KLG9	-1	90	106	TM
4.5e-11	Q55939	-1	7	27	TM
4.5e-11	Q55939	-1	33	52	TM
4.5e-11	Q55939	-1	59	77	TM
4.5e-11	Q55939	-1	89	106	TM
4.5e-11	Q3J5J7	-1	3	14	TM
4.5e-11	Q3J5J7	-1	31	49	TM
4.5e-11	Q3J5J7	-1	61	78	TM
4.5e-11	Q3J5J7	-1	90	106	TM
4.5e-11	A1TAK2	-1	6	24	TM
4.5e-11	A1TAK2	-1	33	52	TM
4.5e-11	A1TAK2	-1	58	78	TM
4.5e-11	A1TAK2	-1	90	107	TM
4.5e-11	C1TEB4	-1	6	27	TM
4.5e-11	C1TEB4	-1	34	55	TM
4.5e-11	C1TEB4	-1	61	78	TM
4.5e-11	C1TEB4	-1	90	107	TM
4.5e-11	C1TC27	-1	6	27	TM
4.5e-11	C1TC27	-1	34	52	TM
4.5e-11	C1TC27	-1	58	78	TM
4.5e-11	C1TC27	-1	90	107	TM
4.5e-11	B8J171	-1	6	27	TM
4.5e-11	B8J171	-1	34	55	TM
4.5e-11	B8J171	-1	61	78	TM
4.5e-11	B8J171	-1	90	107	TM
4.5e-11	A4KJS8	-1	6	24	TM
4.5e-11	A4KJS8	-1	33	52	TM
4.5e-11	A4KJS8	-1	58	76	TM
4.5e-11	A4KJS8	-1	88	106	TM
4.5e-11	A5U5Z1	-1	6	24	TM
4.5e-11	A5U5Z1	-1	33	52	TM
4.5e-11	A5U5Z1	-1	58	76	TM
4.5e-11	A5U5Z1	-1	88	106	TM
4.5e-11	A1KLZ1	-1	6	24	TM
4.5e-11	A1KLZ1	-1	33	52	TM
4.5e-11	A1KLZ1	-1	58	76	TM
4.5e-11	A1KLZ1	-1	88	106	TM
4.5e-11	O31553	-1	3	14	TM
4.5e-11	O31553	-1	32	49	TM
4.5e-11	O31553	-1	61	78	TM
4.5e-11	O31553	-1	90	107	TM
4.5e-11	C1TEB5	-1	7	27	TM
4.5e-11	C1TEB5	-1	33	49	TM
4.5e-11	C1TEB5	-1	61	81	TM
4.5e-11	C1TEB5	-1	87	106	TM
4.5e-11	B2HEY1	-1	6	24	TM
4.5e-11	B2HEY1	-1	33	52	TM
4.5e-11	B2HEY1	-1	58	78	TM
4.5e-11	B2HEY1	-1	90	107	TM
4.5e-11	P67147	-1	6	24	TM
4.5e-11	P67147	-1	33	52	TM
4.5e-11	P67147	-1	58	76	TM
4.5e-11	P67147	-1	88	106	TM
4.5e-11	A2VKY9	-1	6	24	TM
4.5e-11	A2VKY9	-1	33	52	TM
4.5e-11	A2VKY9	-1	58	76	TM
4.5e-11	A2VKY9	-1	88	106	TM
4.5e-11	A5CML5	-1	7	27	TM
4.5e-11	A5CML5	-1	33	49	TM
4.5e-11	A5CML5	-1	61	78	TM
4.5e-11	A5CML5	-1	90	107	TM
4.5e-11	B0RF30	-1	7	27	TM
4.5e-11	B0RF30	-1	33	51	TM
4.5e-11	B0RF30	-1	58	76	TM
4.5e-11	B0RF30	-1	88	106	TM
4.5e-11	A1QUS1	-1	6	24	TM
4.5e-11	A1QUS1	-1	33	52	TM
4.5e-11	A1QUS1	-1	58	76	TM
4.5e-11	A1QUS1	-1	88	106	TM
4.5e-11	C1AFB2	-1	6	24	TM
4.5e-11	C1AFB2	-1	33	52	TM
4.5e-11	C1AFB2	-1	58	76	TM
4.5e-11	C1AFB2	-1	88	106	TM
4.5e-11	P67146	-1	6	24	TM
4.5e-11	P67146	-1	33	52	TM
4.5e-11	P67146	-1	58	76	TM
4.5e-11	P67146	-1	88	106	TM
4.5e-11	A6GPB7	-1	6	15	TM
4.5e-11	A6GPB7	-1	36	53	TM
4.5e-11	A6GPB7	-1	62	79	TM
4.5e-11	A6GPB7	-1	85	105	TM
4.5e-11	C0ZPH6	-1	6	16	TM
4.5e-11	C0ZPH6	-1	33	50	TM
4.5e-11	C0ZPH6	-1	62	79	TM
4.5e-11	C0ZPH6	-1	91	107	TM
4.5e-11	A1RH70	-1	7	28	TM
4.5e-11	A1RH70	-1	34	54	TM
4.5e-11	A1RH70	-1	61	78	TM
4.5e-11	A1RH70	-1	90	107	TM
4.5e-11	A4Y6W4	-1	7	28	TM
4.5e-11	A4Y6W4	-1	34	54	TM
4.5e-11	A4Y6W4	-1	61	78	TM
4.5e-11	A4Y6W4	-1	90	107	TM
4.5e-11	C3JEY3	-1	6	16	TM
4.5e-11	C3JEY3	-1	33	50	TM
4.5e-11	C3JEY3	-1	62	79	TM
4.5e-11	C3JEY3	-1	91	107	TM
4.5e-11	Q1H432	-1	2	12	TM
4.5e-11	Q1H432	-1	32	50	TM
4.5e-11	Q1H432	-1	62	80	TM
4.5e-11	Q1H432	-1	86	106	TM
4.5e-11	A9ADW5	-1	7	28	TM
4.5e-11	A9ADW5	-1	34	53	TM
4.5e-11	A9ADW5	-1	62	79	TM
4.5e-11	A9ADW5	-1	85	105	TM
4.5e-11	Q1D445	-1	3	15	TM
4.5e-11	Q1D445	-1	36	53	TM
4.5e-11	Q1D445	-1	62	80	TM
4.5e-11	Q1D445	-1	86	106	TM
4.5e-11	C0N952	-1	7	28	TM
4.5e-11	C0N952	-1	34	54	TM
4.5e-11	C0N952	-1	61	80	TM
4.5e-11	C0N952	-1	86	106	TM
4.5e-11	Q6LK12	-1	7	28	TM
4.5e-11	Q6LK12	-1	34	54	TM
4.5e-11	Q6LK12	-1	61	80	TM
4.5e-11	Q6LK12	-1	86	105	TM
4.5e-11	C4E4I9	-1	7	15	TM
4.5e-11	C4E4I9	-1	33	50	TM
4.5e-11	C4E4I9	-1	62	79	TM
4.5e-11	C4E4I9	-1	91	108	TM
4.5e-11	A1K8W8	-1	4	11	TM
4.5e-11	A1K8W8	-1	32	50	TM
4.5e-11	A1K8W8	-1	62	80	TM
4.5e-11	A1K8W8	-1	86	106	TM
4.5e-11	C2AR46	-1	7	28	TM
4.5e-11	C2AR46	-1	34	52	TM
4.5e-11	C2AR46	-1	59	79	TM
4.5e-11	C2AR46	-1	91	108	TM
4.5e-11	A1WES5	-1	7	28	TM
4.5e-11	A1WES5	-1	34	53	TM
4.5e-11	A1WES5	-1	62	79	TM
4.5e-11	A1WES5	-1	85	105	TM
4.5e-11	B9MIW0	-1	7	28	TM
4.5e-11	B9MIW0	-1	34	54	TM
4.5e-11	B9MIW0	-1	61	78	TM
4.5e-11	B9MIW0	-1	90	107	TM
4.5e-11	A6VUD9	-1	7	28	TM
4.5e-11	A6VUD9	-1	34	54	TM
4.5e-11	A6VUD9	-1	61	80	TM
4.5e-11	A6VUD9	-1	86	106	TM
4.5e-11	Q0VPS7	-1	2	12	TM
4.5e-11	Q0VPS7	-1	32	50	TM
4.5e-11	Q0VPS7	-1	62	80	TM
4.5e-11	Q0VPS7	-1	86	106	TM
4.5e-11	A9HVV4	-1	3	12	TM
4.5e-11	A9HVV4	-1	32	53	TM
4.5e-11	A9HVV4	-1	60	78	TM
4.5e-11	A9HVV4	-1	90	107	TM
4.5e-11	Q1VDS8	-1	7	28	TM
4.5e-11	Q1VDS8	-1	34	54	TM
4.5e-11	Q1VDS8	-1	61	80	TM
4.5e-11	Q1VDS8	-1	86	105	TM
4.5e-11	Q0S254	-1	6	16	TM
4.5e-11	Q0S254	-1	33	50	TM
4.5e-11	Q0S254	-1	62	79	TM
4.5e-11	Q0S254	-1	91	108	TM
4.5e-11	A4SN46	-1	7	28	TM
4.5e-11	A4SN46	-1	34	54	TM
4.5e-11	A4SN46	-1	61	80	TM
4.5e-11	A4SN46	-1	86	106	TM
4.5e-11	A4G1F7	-1	7	28	TM
4.5e-11	A4G1F7	-1	34	54	TM
4.5e-11	A4G1F7	-1	61	80	TM
4.5e-11	A4G1F7	-1	86	106	TM
4.5e-11	C1BDA5	-1	6	25	TM
4.5e-11	C1BDA5	-1	34	53	TM
4.5e-11	C1BDA5	-1	59	77	TM
4.5e-11	C1BDA5	-1	89	107	TM
4.5e-11	B4X136	-1	7	28	TM
4.5e-11	B4X136	-1	34	54	TM
4.5e-11	B4X136	-1	61	80	TM
4.5e-11	B4X136	-1	86	106	TM
4.5e-11	A1VWH8	-1	6	27	TM
4.5e-11	A1VWH8	-1	34	51	TM
4.5e-11	A1VWH8	-1	63	80	TM
4.5e-11	A1VWH8	-1	92	109	TM
4.5e-11	B7WQM2	-1	7	28	TM
4.5e-11	B7WQM2	-1	34	54	TM
4.5e-11	B7WQM2	-1	61	80	TM
4.5e-11	B7WQM2	-1	86	105	TM
4.5e-11	Q1QB31	-1	7	28	TM
4.5e-11	Q1QB31	-1	34	54	TM
4.5e-11	Q1QB31	-1	61	80	TM
4.5e-11	Q1QB31	-1	86	106	TM
4.5e-11	A8T296	-1	7	28	TM
4.5e-11	A8T296	-1	34	54	TM
4.5e-11	A8T296	-1	61	80	TM
4.5e-11	A8T296	-1	86	106	TM
4.5e-11	B7JWT1	-1	7	28	TM
4.5e-11	B7JWT1	-1	34	53	TM
4.5e-11	B7JWT1	-1	60	78	TM
4.5e-11	B7JWT1	-1	90	107	TM
4.5e-11	A1TR25	-1	7	28	TM
4.5e-11	A1TR25	-1	34	54	TM
4.5e-11	A1TR25	-1	61	78	TM
4.5e-11	A1TR25	-1	90	107	TM
4.5e-11	A6SU72	-1	7	28	TM
4.5e-11	A6SU72	-1	34	54	TM
4.5e-11	A6SU72	-1	61	80	TM
4.5e-11	A6SU72	-1	86	106	TM
4.5e-11	B4C0L5	-1	7	28	TM
4.5e-11	B4C0L5	-1	34	53	TM
4.5e-11	B4C0L5	-1	60	78	TM
4.5e-11	B4C0L5	-1	90	107	TM
4.5e-11	Q4FT89	-1	7	28	TM
4.5e-11	Q4FT89	-1	34	53	TM
4.5e-11	Q4FT89	-1	62	80	TM
4.5e-11	Q4FT89	-1	86	106	TM
4.5e-11	A3YG42	-1	7	28	TM
4.5e-11	A3YG42	-1	34	54	TM
4.5e-11	A3YG42	-1	61	80	TM
4.5e-11	A3YG42	-1	86	106	TM
4.5e-11	A6FGH6	-1	7	28	TM
4.5e-11	A6FGH6	-1	34	54	TM
4.5e-11	A6FGH6	-1	61	80	TM
4.5e-11	A6FGH6	-1	86	106	TM
4.5e-11	A5KXR2	-1	7	28	TM
4.5e-11	A5KXR2	-1	34	54	TM
4.5e-11	A5KXR2	-1	61	80	TM
4.5e-11	A5KXR2	-1	86	106	TM
4.5e-11	A7CB90	-1	7	28	TM
4.5e-11	A7CB90	-1	34	53	TM
4.5e-11	A7CB90	-1	62	79	TM
4.5e-11	A7CB90	-1	85	105	TM
4.5e-11	Q2YC62	-1	7	28	TM
4.5e-11	Q2YC62	-1	34	53	TM
4.5e-11	Q2YC62	-1	62	80	TM
4.5e-11	Q2YC62	-1	86	106	TM
4.5e-11	A0KKX4	-1	7	28	TM
4.5e-11	A0KKX4	-1	34	54	TM
4.5e-11	A0KKX4	-1	61	80	TM
4.5e-11	A0KKX4	-1	86	106	TM
4.5e-11	Q8XQF2	-1	7	28	TM
4.5e-11	Q8XQF2	-1	34	53	TM
4.5e-11	Q8XQF2	-1	62	79	TM
4.5e-11	Q8XQF2	-1	85	105	TM
4.5e-11	A3J827	-1	7	28	TM
4.5e-11	A3J827	-1	34	54	TM
4.5e-11	A3J827	-1	61	78	TM
4.5e-11	A3J827	-1	90	107	TM
4.5e-11	Q1GY68	-1	7	28	TM
4.5e-11	Q1GY68	-1	34	54	TM
4.5e-11	Q1GY68	-1	61	78	TM
4.5e-11	Q1GY68	-1	90	107	TM
4.5e-11	B5S614	-1	7	28	TM
4.5e-11	B5S614	-1	34	53	TM
4.5e-11	B5S614	-1	62	79	TM
4.5e-11	B5S614	-1	85	105	TM
4.5e-11	A4A399	-1	3	11	TM
4.5e-11	A4A399	-1	32	50	TM
4.5e-11	A4A399	-1	62	79	TM
4.5e-11	A4A399	-1	91	109	TM
4.5e-11	Q0EXE0	-1	7	28	TM
4.5e-11	Q0EXE0	-1	34	53	TM
4.5e-11	Q0EXE0	-1	62	78	TM
4.5e-11	Q0EXE0	-1	90	107	TM
4.5e-11	B2UI31	-1	7	28	TM
4.5e-11	B2UI31	-1	34	53	TM
4.5e-11	B2UI31	-1	62	79	TM
4.5e-11	B2UI31	-1	85	105	TM
4.5e-11	Q1ZDW6	-1	7	28	TM
4.5e-11	Q1ZDW6	-1	34	54	TM
4.5e-11	Q1ZDW6	-1	61	80	TM
4.5e-11	Q1ZDW6	-1	86	106	TM
4.5e-11	Q1QAM6	-1	7	28	TM
4.5e-11	Q1QAM6	-1	34	54	TM
4.5e-11	Q1QAM6	-1	61	78	TM
4.5e-11	Q1QAM6	-1	90	107	TM
4.5e-11	Q1N6K1	-1	7	28	TM
4.5e-11	Q1N6K1	-1	34	54	TM
4.5e-11	Q1N6K1	-1	61	80	TM
4.5e-11	Q1N6K1	-1	86	106	TM
4.5e-11	A1W7N8	-1	7	28	TM
4.5e-11	A1W7N8	-1	34	54	TM
4.5e-11	A1W7N8	-1	61	78	TM
4.5e-11	A1W7N8	-1	90	107	TM
4.5e-11	A1W606	-1	6	27	TM
4.5e-11	A1W606	-1	34	51	TM
4.5e-11	A1W606	-1	63	83	TM
4.5e-11	A1W606	-1	90	108	TM
4.5e-11	Q2SGY2	-1	7	28	TM
4.5e-11	Q2SGY2	-1	34	53	TM
4.5e-11	Q2SGY2	-1	62	79	TM
4.5e-11	Q2SGY2	-1	85	105	TM
4.5e-11	A1SSH6	-1	6	27	TM
4.5e-11	A1SSH6	-1	34	51	TM
4.5e-11	A1SSH6	-1	63	80	TM
4.5e-11	A1SSH6	-1	87	106	TM
4.5e-11	A3UM08	-1	7	28	TM
4.5e-11	A3UM08	-1	34	54	TM
4.5e-11	A3UM08	-1	61	80	TM
4.5e-11	A3UM08	-1	86	106	TM
4.5e-11	B6C5M7	-1	7	28	TM
4.5e-11	B6C5M7	-1	34	54	TM
4.5e-11	B6C5M7	-1	61	80	TM
4.5e-11	B6C5M7	-1	86	106	TM
4.5e-11	C1B2X4	-1	6	16	TM
4.5e-11	C1B2X4	-1	33	50	TM
4.5e-11	C1B2X4	-1	62	79	TM
4.5e-11	C1B2X4	-1	91	108	TM
4.5e-11	A6CWD1	-1	7	28	TM
4.5e-11	A6CWD1	-1	34	54	TM
4.5e-11	A6CWD1	-1	61	80	TM
4.5e-11	A6CWD1	-1	86	106	TM
4.5e-11	Q3J6Z7	-1	7	28	TM
4.5e-11	Q3J6Z7	-1	34	54	TM
4.5e-11	Q3J6Z7	-1	61	80	TM
4.5e-11	Q3J6Z7	-1	86	106	TM
4.5e-11	B5GGM7	-1	6	16	TM
4.5e-11	B5GGM7	-1	33	50	TM
4.5e-11	B5GGM7	-1	62	79	TM
4.5e-11	B5GGM7	-1	91	108	TM
4.5e-11	C4BUE3	-1	6	25	TM
4.5e-11	C4BUE3	-1	34	53	TM
4.5e-11	C4BUE3	-1	59	77	TM
4.5e-11	C4BUE3	-1	89	107	TM
4.5e-11	C4EGF0	-1	6	28	TM
4.5e-11	C4EGF0	-1	35	53	TM
4.5e-11	C4EGF0	-1	59	77	TM
4.5e-11	C4EGF0	-1	89	107	TM
4.5e-11	B5H404	-1	6	16	TM
4.5e-11	B5H404	-1	33	50	TM
4.5e-11	B5H404	-1	62	79	TM
4.5e-11	B5H404	-1	91	108	TM
4.5e-11	Q5YTG0	-1	6	25	TM
4.5e-11	Q5YTG0	-1	34	53	TM
4.5e-11	Q5YTG0	-1	59	79	TM
4.5e-11	Q5YTG0	-1	91	108	TM
4.5e-11	C1WJM6	-1	6	25	TM
4.5e-11	C1WJM6	-1	34	53	TM
4.5e-11	C1WJM6	-1	59	77	TM
4.5e-11	C1WJM6	-1	89	107	TM
4.5e-11	Q2J997	-1	7	25	TM
4.5e-11	Q2J997	-1	31	50	TM
4.5e-11	Q2J997	-1	62	79	TM
4.5e-11	Q2J997	-1	91	107	TM
4.5e-11	A9B7R3	-1	7	28	TM
4.5e-11	A9B7R3	-1	34	50	TM
4.5e-11	A9B7R3	-1	62	80	TM
4.5e-11	A9B7R3	-1	92	109	TM
4.5e-11	C0UCA6	-1	6	25	TM
4.5e-11	C0UCA6	-1	34	52	TM
4.5e-11	C0UCA6	-1	58	77	TM
4.5e-11	C0UCA6	-1	89	107	TM
4.5e-11	A1SKH2	-1	7	28	TM
4.5e-11	A1SKH2	-1	34	53	TM
4.5e-11	A1SKH2	-1	60	79	TM
4.5e-11	A1SKH2	-1	91	108	TM
4.5e-11	C1X4M4	-1	6	25	TM
4.5e-11	C1X4M4	-1	34	53	TM
4.5e-11	C1X4M4	-1	59	77	TM
4.5e-11	C1X4M4	-1	89	107	TM
4.5e-11	A0AWV9	-1	7	28	TM
4.5e-11	A0AWV9	-1	34	53	TM
4.5e-11	A0AWV9	-1	60	79	TM
4.5e-11	A0AWV9	-1	91	108	TM
4.5e-11	A6WCN9	-1	6	25	TM
4.5e-11	A6WCN9	-1	34	53	TM
4.5e-11	A6WCN9	-1	59	79	TM
4.5e-11	A6WCN9	-1	91	108	TM
4.5e-11	Q82E60	-1	6	25	TM
4.5e-11	Q82E60	-1	34	53	TM
4.5e-11	Q82E60	-1	59	77	TM
4.5e-11	Q82E60	-1	89	107	TM
4.5e-11	Q9X889	-1	6	25	TM
4.5e-11	Q9X889	-1	34	53	TM
4.5e-11	Q9X889	-1	59	79	TM
4.5e-11	Q9X889	-1	91	108	TM
4.5e-11	A3VUP7	-1	7	28	TM
4.5e-11	A3VUP7	-1	34	54	TM
4.5e-11	A3VUP7	-1	61	79	TM
4.5e-11	A3VUP7	-1	91	108	TM
4.5e-11	C1RL05	-1	7	28	TM
4.5e-11	C1RL05	-1	34	53	TM
4.5e-11	C1RL05	-1	60	79	TM
4.5e-11	C1RL05	-1	91	108	TM
4.5e-11	A1B340	-1	7	28	TM
4.5e-11	A1B340	-1	34	51	TM
4.5e-11	A1B340	-1	63	79	TM
4.5e-11	A1B340	-1	91	108	TM
4.5e-11	C4DRU1	-1	6	25	TM
4.5e-11	C4DRU1	-1	34	53	TM
4.5e-11	C4DRU1	-1	59	79	TM
4.5e-11	C4DRU1	-1	91	108	TM
4.5e-11	A1SCK1	-1	6	25	TM
4.5e-11	A1SCK1	-1	34	53	TM
4.5e-11	A1SCK1	-1	59	77	TM
4.5e-11	A1SCK1	-1	89	107	TM
4.5e-11	C5BY34	-1	7	27	TM
4.5e-11	C5BY34	-1	33	50	TM
4.5e-11	C5BY34	-1	62	79	TM
4.5e-11	C5BY34	-1	91	108	TM
4.5e-11	B9Z1C5	-1	7	29	TM
4.5e-11	B9Z1C5	-1	35	55	TM
4.5e-11	B9Z1C5	-1	62	81	TM
4.5e-11	B9Z1C5	-1	87	107	TM
4.5e-11	B4V329	-1	6	16	TM
4.5e-11	B4V329	-1	33	50	TM
4.5e-11	B4V329	-1	62	79	TM
4.5e-11	B4V329	-1	91	108	TM
4.5e-11	B8G127	-1	7	28	TM
4.5e-11	B8G127	-1	34	50	TM
4.5e-11	B8G127	-1	62	79	TM
4.5e-11	B8G127	-1	91	107	TM
4.5e-11	A0AW23	-1	7	27	TM
4.5e-11	A0AW23	-1	33	50	TM
4.5e-11	A0AW23	-1	62	79	TM
4.5e-11	A0AW23	-1	91	108	TM
4.5e-11	C1X5B3	-1	6	25	TM
4.5e-11	C1X5B3	-1	34	53	TM
4.5e-11	C1X5B3	-1	59	79	TM
4.5e-11	C1X5B3	-1	91	108	TM
4.5e-11	B1MBQ7	-1	7	28	TM
4.5e-11	B1MBQ7	-1	34	53	TM
4.5e-11	B1MBQ7	-1	60	79	TM
4.5e-11	B1MBQ7	-1	91	108	TM
4.5e-11	C4RBT4	-1	6	25	TM
4.5e-11	C4RBT4	-1	34	53	TM
4.5e-11	C4RBT4	-1	59	77	TM
4.5e-11	C4RBT4	-1	89	107	TM
4.5e-11	B5I6W0	-1	6	25	TM
4.5e-11	B5I6W0	-1	34	53	TM
4.5e-11	B5I6W0	-1	59	79	TM
4.5e-11	B5I6W0	-1	91	108	TM
4.5e-11	A1RC71	-1	7	28	TM
4.5e-11	A1RC71	-1	34	53	TM
4.5e-11	A1RC71	-1	60	79	TM
4.5e-11	A1RC71	-1	91	108	TM
4.5e-11	C2A8V8	-1	7	15	TM
4.5e-11	C2A8V8	-1	33	50	TM
4.5e-11	C2A8V8	-1	62	79	TM
4.5e-11	C2A8V8	-1	91	108	TM
4.5e-11	A3ETS2	-1	7	28	TM
4.5e-11	A3ETS2	-1	34	53	TM
4.5e-11	A3ETS2	-1	62	79	TM
4.5e-11	A3ETS2	-1	91	109	TM
4.5e-11	Q0SST2	-1	6	27	TM
4.5e-11	Q0SST2	-1	34	50	TM
4.5e-11	Q0SST2	-1	62	80	TM
4.5e-11	Q0SST2	-1	92	109	TM
4.5e-11	B1BG96	-1	7	28	TM
4.5e-11	B1BG96	-1	34	50	TM
4.5e-11	B1BG96	-1	62	80	TM
4.5e-11	B1BG96	-1	92	109	TM
4.5e-11	B1BWH1	-1	7	28	TM
4.5e-11	B1BWH1	-1	34	50	TM
4.5e-11	B1BWH1	-1	62	80	TM
4.5e-11	B1BWH1	-1	92	109	TM
4.5e-11	A6LVG3	-1	7	28	TM
4.5e-11	A6LVG3	-1	34	51	TM
4.5e-11	A6LVG3	-1	63	80	TM
4.5e-11	A6LVG3	-1	92	109	TM
4.5e-11	C4IBP8	-1	7	28	TM
4.5e-11	C4IBP8	-1	34	51	TM
4.5e-11	C4IBP8	-1	63	80	TM
4.5e-11	C4IBP8	-1	92	109	TM
4.5e-11	A2VRB8	-1	6	28	TM
4.5e-11	A2VRB8	-1	35	52	TM
4.5e-11	A2VRB8	-1	64	89	TM
4.5e-11	A5V3C5	-1	4	15	TM
4.5e-11	A5V3C5	-1	32	50	TM
4.5e-11	A5V3C5	-1	62	78	TM
4.5e-11	A5V3C5	-1	90	107	TM
4.5e-11	A9A2Q1	-1	6	25	TM
4.5e-11	A9A2Q1	-1	37	57	TM
4.5e-11	A9A2Q1	-1	63	81	TM
4.5e-11	A9A2Q1	-1	88	107	TM
4.5e-11	A4JD93	-1	7	29	TM
4.5e-11	A4JD93	-1	35	54	TM
4.5e-11	A4JD93	-1	63	80	TM
4.5e-11	A4JD93	-1	86	106	TM
4.5e-11	B3CZD4	-1	7	29	TM
4.5e-11	B3CZD4	-1	35	54	TM
4.5e-11	B3CZD4	-1	63	80	TM
4.5e-11	B3CZD4	-1	86	106	TM
4.5e-11	A3N836	-1	7	29	TM
4.5e-11	A3N836	-1	35	54	TM
4.5e-11	A3N836	-1	63	80	TM
4.5e-11	A3N836	-1	86	106	TM
4.5e-11	Q2SUU5	-1	7	29	TM
4.5e-11	Q2SUU5	-1	35	54	TM
4.5e-11	Q2SUU5	-1	63	80	TM
4.5e-11	Q2SUU5	-1	86	106	TM
4.5e-11	Q63VA1	-1	7	29	TM
4.5e-11	Q63VA1	-1	35	54	TM
4.5e-11	Q63VA1	-1	63	80	TM
4.5e-11	Q63VA1	-1	86	106	TM
4.5e-11	Q8P6T5	-1	3	13	TM
4.5e-11	Q8P6T5	-1	33	51	TM
4.5e-11	Q8P6T5	-1	63	81	TM
4.5e-11	Q8P6T5	-1	87	106	TM
4.5e-11	Q62L95	-1	7	29	TM
4.5e-11	Q62L95	-1	35	54	TM
4.5e-11	Q62L95	-1	63	80	TM
4.5e-11	Q62L95	-1	86	106	TM
4.5e-11	B9CI49	-1	7	29	TM
4.5e-11	B9CI49	-1	35	54	TM
4.5e-11	B9CI49	-1	63	80	TM
4.5e-11	B9CI49	-1	86	106	TM
4.5e-11	A0K6A8	-1	7	29	TM
4.5e-11	A0K6A8	-1	35	54	TM
4.5e-11	A0K6A8	-1	63	80	TM
4.5e-11	A0K6A8	-1	86	106	TM
4.5e-11	A9KAM2	-1	7	29	TM
4.5e-11	A9KAM2	-1	35	54	TM
4.5e-11	A9KAM2	-1	63	80	TM
4.5e-11	A9KAM2	-1	86	106	TM
4.5e-11	B9BBA1	-1	7	29	TM
4.5e-11	B9BBA1	-1	35	54	TM
4.5e-11	B9BBA1	-1	63	80	TM
4.5e-11	B9BBA1	-1	86	106	TM
4.5e-11	Q39HP5	-1	7	29	TM
4.5e-11	Q39HP5	-1	35	54	TM
4.5e-11	Q39HP5	-1	63	80	TM
4.5e-11	Q39HP5	-1	86	106	TM
4.5e-11	A3NTU6	-1	7	29	TM
4.5e-11	A3NTU6	-1	35	54	TM
4.5e-11	A3NTU6	-1	63	80	TM
4.5e-11	A3NTU6	-1	86	106	TM
4.5e-11	A2SGC9	-1	7	29	TM
4.5e-11	A2SGC9	-1	35	54	TM
4.5e-11	A2SGC9	-1	63	81	TM
4.5e-11	A2SGC9	-1	87	106	TM
4.5e-11	B1FAM4	-1	7	29	TM
4.5e-11	B1FAM4	-1	35	54	TM
4.5e-11	B1FAM4	-1	63	80	TM
4.5e-11	B1FAM4	-1	86	106	TM
4.5e-11	C5AE37	-1	7	28	TM
4.5e-11	C5AE37	-1	34	51	TM
4.5e-11	C5AE37	-1	63	80	TM
4.5e-11	C5AE37	-1	86	106	TM
4.5e-11	Q8PI34	-1	2	12	TM
4.5e-11	Q8PI34	-1	33	51	TM
4.5e-11	Q8PI34	-1	63	81	TM
4.5e-11	Q8PI34	-1	87	106	TM
4.5e-11	A1V303	-1	7	29	TM
4.5e-11	A1V303	-1	35	54	TM
4.5e-11	A1V303	-1	63	80	TM
4.5e-11	A1V303	-1	86	106	TM
4.5e-11	A5XIY1	-1	7	29	TM
4.5e-11	A5XIY1	-1	35	54	TM
4.5e-11	A5XIY1	-1	63	80	TM
4.5e-11	A5XIY1	-1	86	106	TM
4.5e-11	A4FL81	-1	2	13	TM
4.5e-11	A4FL81	-1	33	51	TM
4.5e-11	A4FL81	-1	63	80	TM
4.5e-11	A4FL81	-1	92	109	TM
4.5e-11	C4B1T4	-1	7	29	TM
4.5e-11	C4B1T4	-1	35	54	TM
4.5e-11	C4B1T4	-1	63	80	TM
4.5e-11	C4B1T4	-1	86	106	TM
4.5e-11	Q3BQN4	-1	2	12	TM
4.5e-11	Q3BQN4	-1	33	51	TM
4.5e-11	Q3BQN4	-1	63	81	TM
4.5e-11	Q3BQN4	-1	87	106	TM
4.5e-11	A4MGZ1	-1	7	29	TM
4.5e-11	A4MGZ1	-1	35	54	TM
4.5e-11	A4MGZ1	-1	63	80	TM
4.5e-11	A4MGZ1	-1	86	106	TM
4.5e-11	A8KM22	-1	7	29	TM
4.5e-11	A8KM22	-1	35	54	TM
4.5e-11	A8KM22	-1	63	80	TM
4.5e-11	A8KM22	-1	86	106	TM
4.5e-11	Q0BGK5	-1	7	29	TM
4.5e-11	Q0BGK5	-1	35	54	TM
4.5e-11	Q0BGK5	-1	63	80	TM
4.5e-11	Q0BGK5	-1	86	106	TM
4.5e-11	B1T4P6	-1	7	29	TM
4.5e-11	B1T4P6	-1	35	54	TM
4.5e-11	B1T4P6	-1	63	80	TM
4.5e-11	B1T4P6	-1	86	106	TM
4.5e-11	A3MIN7	-1	7	29	TM
4.5e-11	A3MIN7	-1	35	54	TM
4.5e-11	A3MIN7	-1	63	80	TM
4.5e-11	A3MIN7	-1	86	106	TM
4.5e-11	Q4UXC5	-1	3	13	TM
4.5e-11	Q4UXC5	-1	33	51	TM
4.5e-11	Q4UXC5	-1	63	81	TM
4.5e-11	Q4UXC5	-1	87	106	TM
4.5e-11	A6EY10	-1	7	29	TM
4.5e-11	A6EY10	-1	35	56	TM
4.5e-11	A6EY10	-1	63	81	TM
4.5e-11	A6EY10	-1	87	107	TM
4.5e-11	B1JZ29	-1	7	29	TM
4.5e-11	B1JZ29	-1	35	54	TM
4.5e-11	B1JZ29	-1	63	80	TM
4.5e-11	B1JZ29	-1	86	106	TM
4.5e-11	Q3JTV2	-1	7	29	TM
4.5e-11	Q3JTV2	-1	35	54	TM
4.5e-11	Q3JTV2	-1	63	80	TM
4.5e-11	Q3JTV2	-1	86	106	TM
4.5e-11	B9BNJ3	-1	7	29	TM
4.5e-11	B9BNJ3	-1	35	54	TM
4.5e-11	B9BNJ3	-1	63	80	TM
4.5e-11	B9BNJ3	-1	86	106	TM
4.5e-11	B0RQ88	-1	3	13	TM
4.5e-11	B0RQ88	-1	33	51	TM
4.5e-11	B0RQ88	-1	63	81	TM
4.5e-11	B0RQ88	-1	87	106	TM
4.5e-11	A5XNG0	-1	7	29	TM
4.5e-11	A5XNG0	-1	35	54	TM
4.5e-11	A5XNG0	-1	63	80	TM
4.5e-11	A5XNG0	-1	86	106	TM
4.5e-11	B1YMU9	-1	7	29	TM
4.5e-11	B1YMU9	-1	35	54	TM
4.5e-11	B1YMU9	-1	63	80	TM
4.5e-11	B1YMU9	-1	86	106	TM
4.5e-11	Q1BXE3	-1	7	29	TM
4.5e-11	Q1BXE3	-1	35	54	TM
4.5e-11	Q1BXE3	-1	63	80	TM
4.5e-11	Q1BXE3	-1	86	106	TM
4.5e-11	A2S3S4	-1	7	29	TM
4.5e-11	A2S3S4	-1	35	54	TM
4.5e-11	A2S3S4	-1	63	80	TM
4.5e-11	A2S3S4	-1	86	106	TM
4.5e-11	Q0FHF9	-1	7	29	TM
4.5e-11	Q0FHF9	-1	35	54	TM
4.5e-11	Q0FHF9	-1	61	80	TM
4.5e-11	Q0FHF9	-1	92	109	TM
4.5e-11	C4WCL6	-1	6	29	TM
4.5e-11	C4WCL6	-1	36	57	TM
4.5e-11	C4WCL6	-1	63	83	TM
4.5e-11	C4WCL6	-1	90	108	TM
4.5e-11	C1HKU0	-1	9	29	TM
4.5e-11	C1HKU0	-1	35	55	TM
4.5e-11	C1HKU0	-1	62	80	TM
4.5e-11	C1HKU0	-1	86	108	TM
4.5e-11	C0Q4W3	-1	9	29	TM
4.5e-11	C0Q4W3	-1	35	55	TM
4.5e-11	C0Q4W3	-1	62	80	TM
4.5e-11	C0Q4W3	-1	86	108	TM
4.5e-11	A9H4G8	-1	4	16	TM
4.5e-11	A9H4G8	-1	34	52	TM
4.5e-11	A9H4G8	-1	64	81	TM
4.5e-11	A9H4G8	-1	93	112	TM
4.5e-11	B3IDQ4	-1	9	29	TM
4.5e-11	B3IDQ4	-1	35	55	TM
4.5e-11	B3IDQ4	-1	62	79	TM
4.5e-11	B3IDQ4	-1	91	109	TM
4.5e-11	Q47CR9	-1	7	29	TM
4.5e-11	Q47CR9	-1	35	55	TM
4.5e-11	Q47CR9	-1	62	79	TM
4.5e-11	Q47CR9	-1	91	109	TM
4.5e-11	B2SSQ4	-1	3	13	TM
4.5e-11	B2SSQ4	-1	33	52	TM
4.5e-11	B2SSQ4	-1	64	83	TM
4.5e-11	Q8TJ52	-1	12	29	TM
4.5e-11	Q8TJ52	-1	36	54	TM
4.5e-11	Q8TJ52	-1	60	81	TM
4.5e-11	Q5H1X6	-1	3	13	TM
4.5e-11	Q5H1X6	-1	33	51	TM
4.5e-11	Q5H1X6	-1	63	82	TM
4.5e-11	Q5H1X6	-1	88	108	TM
4.5e-11	B1XKX7	-1	9	30	TM
4.5e-11	B1XKX7	-1	36	52	TM
4.5e-11	B1XKX7	-1	64	83	TM
4.5e-11	B1XKX7	-1	89	108	TM
4.5e-11	Q2P4S8	-1	3	13	TM
4.5e-11	Q2P4S8	-1	33	51	TM
4.5e-11	Q2P4S8	-1	63	82	TM
4.5e-11	Q2P4S8	-1	88	108	TM
4.5e-11	A4BMD1	-1	9	30	TM
4.5e-11	A4BMD1	-1	36	58	TM
4.5e-11	A4BMD1	-1	65	82	TM
4.5e-11	A4BMD1	-1	94	113	TM
4.5e-11	A3WJQ0	-1	3	14	TM
4.5e-11	A3WJQ0	-1	35	53	TM
4.5e-11	A3WJQ0	-1	65	82	TM
4.5e-11	A3WJQ0	-1	88	110	TM
4.5e-11	Q5QUB1	-1	3	14	TM
4.5e-11	Q5QUB1	-1	35	53	TM
4.5e-11	Q5QUB1	-1	65	82	TM
4.5e-11	Q5QUB1	-1	88	110	TM
4.5e-11	Q5QVY3	-1	12	31	TM
4.5e-11	Q5QVY3	-1	37	57	TM
4.5e-11	Q5QVY3	-1	64	82	TM
4.5e-11	Q5QVY3	-1	88	110	TM
4.5e-11	Q1Q5W3	-1	12	31	TM
4.5e-11	Q1Q5W3	-1	37	53	TM
4.5e-11	Q1Q5W3	-1	65	81	TM
4.5e-11	Q1Q5W3	-1	93	110	TM
4.5e-11	A1UFZ7	-1	6	29	TM
4.5e-11	A1UFZ7	-1	38	57	TM
4.5e-11	A1UFZ7	-1	63	83	TM
4.5e-11	A1UFZ7	-1	95	112	TM
4.5e-11	Q1B913	-1	6	29	TM
4.5e-11	Q1B913	-1	38	57	TM
4.5e-11	Q1B913	-1	63	83	TM
4.5e-11	Q1B913	-1	95	112	TM
4.5e-11	A5KY49	-1	9	17	TM
4.5e-11	A5KY49	-1	31	51	TM
4.5e-11	A5KY49	-1	63	83	TM
4.5e-11	A5KY49	-1	89	108	TM
4.5e-11	Q7NSE1	-1	12	31	TM
4.5e-11	Q7NSE1	-1	38	60	TM
4.5e-11	Q7NSE1	-1	66	84	TM
4.5e-11	Q7NSE1	-1	91	110	TM
4.5e-11	A2WHY8	-1	12	30	TM
4.5e-11	A2WHY8	-1	36	55	TM
4.5e-11	A2WHY8	-1	62	87	TM
4.5e-11	A2WHY8	-1	93	112	TM
4.5e-11	A3S0D8	-1	12	33	TM
4.5e-11	A3S0D8	-1	39	58	TM
4.5e-11	A3S0D8	-1	67	84	TM
4.5e-11	A3S0D8	-1	90	110	TM
4.5e-11	A9T501	-1	12	30	TM
4.5e-11	A9T501	-1	36	55	TM
4.5e-11	A9T501	-1	67	84	TM
4.5e-11	A9T501	-1	96	114	TM
4.5e-11	A9A2Q0	-1	12	33	TM
4.5e-11	A9A2Q0	-1	39	55	TM
4.5e-11	A9A2Q0	-1	67	83	TM
4.5e-11	A9A2Q0	-1	95	112	TM
4.5e-11	A4RZH6	-1	8	19	TM
4.5e-11	A4RZH6	-1	40	58	TM
4.5e-11	A4RZH6	-1	65	84	TM
4.5e-11	A4RZH6	-1	96	113	TM
4.5e-11	C1E765	-1	7	18	TM
4.5e-11	C1E765	-1	39	56	TM
4.5e-11	C1E765	-1	68	85	TM
4.5e-11	C1E765	-1	97	113	TM
4.5e-11	C1N8B6	-1	6	31	TM
4.5e-11	C1N8B6	-1	40	56	TM
4.5e-11	C1N8B6	-1	68	87	TM
4.5e-11	C1N8B6	-1	94	113	TM
4.5e-11	B0STB7	-1	15	35	TM
4.5e-11	B0STB7	-1	42	63	TM
4.5e-11	B0STB7	-1	69	85	TM
4.5e-11	B0STB7	-1	97	114	TM
4.5e-11	B0SBU1	-1	15	35	TM
4.5e-11	B0SBU1	-1	42	63	TM
4.5e-11	B0SBU1	-1	69	85	TM
4.5e-11	B0SBU1	-1	97	114	TM
4.5e-11	Q08RB3	-1	8	19	TM
4.5e-11	Q08RB3	-1	42	60	TM
4.5e-11	Q08RB3	-1	69	87	TM
4.5e-11	Q08RB3	-1	93	113	TM
4.5e-11	B2FR25	-1	14	35	TM
4.5e-11	B2FR25	-1	41	61	TM
4.5e-11	B2FR25	-1	68	85	TM
4.5e-11	B2FR25	-1	97	114	TM
4.5e-11	B8HG01	-1	14	35	TM
4.5e-11	B8HG01	-1	41	60	TM
4.5e-11	B8HG01	-1	67	86	TM
4.5e-11	B8HG01	-1	98	115	TM
4.5e-11	B0VQJ9	-1	12	36	TM
4.5e-11	B0VQJ9	-1	42	62	TM
4.5e-11	B0VQJ9	-1	69	87	TM
4.5e-11	B0VQJ9	-1	93	113	TM
4.5e-11	C0VPN1	-1	12	36	TM
4.5e-11	C0VPN1	-1	42	62	TM
4.5e-11	C0VPN1	-1	69	87	TM
4.5e-11	C0VPN1	-1	93	113	TM
4.5e-11	B7H215	-1	12	36	TM
4.5e-11	B7H215	-1	42	62	TM
4.5e-11	B7H215	-1	69	87	TM
4.5e-11	B7H215	-1	93	113	TM
4.5e-11	B7I929	-1	12	36	TM
4.5e-11	B7I929	-1	42	62	TM
4.5e-11	B7I929	-1	69	87	TM
4.5e-11	B7I929	-1	93	113	TM
4.5e-11	B0V688	-1	12	36	TM
4.5e-11	B0V688	-1	42	62	TM
4.5e-11	B0V688	-1	69	87	TM
4.5e-11	B0V688	-1	93	113	TM
4.5e-11	A4Y1Y5	-1	12	37	TM
4.5e-11	A4Y1Y5	-1	43	63	TM
4.5e-11	A4Y1Y5	-1	70	87	TM
4.5e-11	A4Y1Y5	-1	99	116	TM
4.5e-11	B6ALV8	-1	12	37	TM
4.5e-11	B6ALV8	-1	43	63	TM
4.5e-11	B6ALV8	-1	70	87	TM
4.5e-11	B6ALV8	-1	99	115	TM
4.5e-11	A2UW35	-1	12	37	TM
4.5e-11	A2UW35	-1	43	63	TM
4.5e-11	A2UW35	-1	70	87	TM
4.5e-11	A2UW35	-1	99	116	TM
4.5e-11	A3EPE0	-1	12	37	TM
4.5e-11	A3EPE0	-1	43	63	TM
4.5e-11	A3EPE0	-1	70	87	TM
4.5e-11	A3EPE0	-1	99	115	TM
4.5e-11	B3PUQ7	-1	12	37	TM
4.5e-11	B3PUQ7	-1	43	60	TM
4.5e-11	B3PUQ7	-1	72	88	TM
4.5e-11	B3PUQ7	-1	100	117	TM
4.5e-11	Q2C8T7	-1	12	37	TM
4.5e-11	Q2C8T7	-1	43	60	TM
4.5e-11	Q2C8T7	-1	72	90	TM
4.5e-11	Q2C8T7	-1	96	116	TM
4.5e-11	B2Q2Q1	-1	12	38	TM
4.5e-11	B2Q2Q1	-1	45	64	TM
4.5e-11	B2Q2Q1	-1	70	88	TM
4.5e-11	B2Q2Q1	-1	100	118	TM
4.5e-11	A4VLB4	-1	20	39	TM
4.5e-11	A4VLB4	-1	46	63	TM
4.5e-11	A4VLB4	-1	75	92	TM
4.5e-11	A4VLB4	-1	99	118	TM
4.5e-11	Q8PYW4	-1	16	40	TM
4.5e-11	Q8PYW4	-1	46	62	TM
4.5e-11	B8HWG1	-1	20	41	TM
4.5e-11	B8HWG1	-1	48	66	TM
4.5e-11	B8HWG1	-1	72	91	TM
4.5e-11	B8HWG1	-1	103	120	TM
4.5e-11	A9EMD4	-1	7	29	TM
4.5e-11	A9EMD4	-1	49	67	TM
4.5e-11	A9EMD4	-1	74	95	TM
4.5e-11	A9EMD4	-1	101	120	TM
4.5e-11	A9FNI8	-1	21	41	TM
4.5e-11	A9FNI8	-1	47	68	TM
4.5e-11	A9FNI8	-1	75	96	TM
4.5e-11	A9FNI8	-1	102	121	TM
4.5e-11	B8C911	-1	21	43	TM
4.5e-11	B8C911	-1	99	118	TM
4.5e-11	B8C911	-1	130	149	TM
4.5e-11	B5WQ81	-1	21	40	TM
4.5e-11	B5WQ81	-1	46	65	TM
4.5e-11	B5WQ81	-1	77	95	TM
4.5e-11	B5WQ81	-1	101	120	TM
4.5e-11	B7GJQ8	-1	21	43	TM
4.5e-11	B7GJQ8	-1	49	71	TM
4.5e-11	B7GJQ8	-1	78	97	TM
4.5e-11	B7GJQ8	-1	103	122	TM
4.5e-11	B7FWH8	-1	50	67	TM
4.5e-11	B7FWH8	-1	79	96	TM
4.5e-11	B7FWH8	-1	108	125	TM
4.5e-11	C4X816	-1	21	44	TM
4.5e-11	C4X816	-1	50	69	TM
4.5e-11	C4X816	-1	81	97	TM
4.5e-11	C4X816	-1	109	127	TM
4.5e-11	A3UZG4	-1	20	40	TM
4.5e-11	A3UZG4	-1	47	67	TM
4.5e-11	A3UZG4	-1	79	98	TM
4.5e-11	A3UZG4	-1	105	128	TM
4.5e-11	A3PZK7	-1	20	44	TM
4.5e-11	A3PZK7	-1	56	75	TM
4.5e-11	A3PZK7	-1	82	101	TM
4.5e-11	A3PZK7	-1	113	130	TM
4.5e-11	Q5KY59	-1	26	49	TM
4.5e-11	Q5KY59	-1	56	76	TM
4.5e-11	B4EEJ0	-1	29	51	TM
4.5e-11	B4EEJ0	-1	57	76	TM
4.5e-11	B4EEJ0	-1	85	102	TM
4.5e-11	B4EEJ0	-1	108	128	TM
4.5e-11	C1Y1N8	-1	20	49	TM
4.5e-11	C1Y1N8	-1	58	77	TM
4.5e-11	C1Y1N8	-1	83	101	TM
4.5e-11	C1Y1N8	-1	113	131	TM
4.5e-11	Q4FMI4	-1	7	27	TM
4.5e-11	Q4FMI4	-1	33	51	TM
4.5e-11	Q4FMI4	-1	63	82	TM
4.5e-11	Q4FMI4	-1	88	107	TM
4.5e-11	C0Y4X9	-1	36	58	TM
4.5e-11	C0Y4X9	-1	64	83	TM
4.5e-11	C0Y4X9	-1	92	109	TM
4.5e-11	C0Y4X9	-1	115	135	TM
4.5e-11	A5TM81	-1	36	58	TM
4.5e-11	A5TM81	-1	64	83	TM
4.5e-11	A5TM81	-1	92	109	TM
4.5e-11	A5TM81	-1	115	135	TM
4.5e-11	B7CUN5	-1	36	58	TM
4.5e-11	B7CUN5	-1	64	83	TM
4.5e-11	B7CUN5	-1	92	109	TM
4.5e-11	B7CUN5	-1	115	135	TM
4.5e-11	C4KV31	-1	36	58	TM
4.5e-11	C4KV31	-1	64	83	TM
4.5e-11	C4KV31	-1	92	109	TM
4.5e-11	C4KV31	-1	115	135	TM
4.5e-11	B1HHT4	-1	36	58	TM
4.5e-11	B1HHT4	-1	64	83	TM
4.5e-11	B1HHT4	-1	92	109	TM
4.5e-11	B1HHT4	-1	115	135	TM
4.5e-11	A8EEW6	-1	36	58	TM
4.5e-11	A8EEW6	-1	64	83	TM
4.5e-11	A8EEW6	-1	92	109	TM
4.5e-11	A8EEW6	-1	115	135	TM
4.5e-11	B2GWH7	-1	36	58	TM
4.5e-11	B2GWH7	-1	64	83	TM
4.5e-11	B2GWH7	-1	92	109	TM
4.5e-11	B2GWH7	-1	115	135	TM
4.5e-11	C4XMG3	-1	51	68	TM
4.5e-11	C4XMG3	-1	74	93	TM
4.5e-11	C4XMG3	-1	105	123	TM
4.5e-11	B9JC90	-1	41	62	TM
4.5e-11	B9JC90	-1	68	88	TM
4.5e-11	B9JC90	-1	97	113	TM
4.5e-11	B9JC90	-1	125	142	TM
4.5e-11	Q1YM05	-1	41	62	TM
4.5e-11	Q1YM05	-1	69	90	TM
4.5e-11	Q1YM05	-1	96	114	TM
4.5e-11	Q1YM05	-1	126	142	TM
4.5e-11	A2WB58	-1	44	66	TM
4.5e-11	A2WB58	-1	72	91	TM
4.5e-11	A2WB58	-1	100	117	TM
4.5e-11	A2WB58	-1	123	143	TM
4.5e-11	A9ACN1	-1	52	74	TM
4.5e-11	A9ACN1	-1	80	99	TM
4.5e-11	A9ACN1	-1	108	125	TM
4.5e-11	A9ACN1	-1	131	151	TM
4.5e-11	A3TSL3	-1	68	89	TM
4.5e-11	A3TSL3	-1	95	112	TM
4.5e-11	A3TSL3	-1	124	140	TM
4.5e-11	A3TSL3	-1	152	169	TM
4.5e-11	B9NGU0	-1	79	101	TM
4.5e-11	B9NGU0	-1	107	128	TM
4.5e-11	B9NGU0	-1	135	153	TM
4.5e-11	B9NGU0	-1	159	178	TM
4.5e-11	B8C911	-1	21	43	TM
4.5e-11	B8C911	-1	99	118	TM
4.5e-11	B8C911	-1	130	149	TM
4.5e-11	C1DJK0	-1	123	144	TM
4.5e-11	C1DJK0	-1	150	167	TM
4.5e-11	C1DJK0	-1	174	192	TM
4.5e-11	C1DJK0	-1	198	218	TM
4.5e-11	Q016B7	-1	474	496	TM
4.5e-11	Q016B7	-1	508	527	TM
4.5e-11	Q016B7	-1	534	552	TM
4.5e-11	Q016B7	-1	564	581	TM
endgroup	TM
