# Supplementary material for: Functional specialization in nucleotide sugar transporters occurred through differentiation of the gene cluster EamA (DUF6) before the radiation of Viridiplantae
Source: BMC Evol Biol. 2011 May 12;11:123. doi: 10.1186/1471-2148-11-123 (PMC3111387; doi:10.1186/1471-2148-11-123)
Supplement: Additional file 4 — Alignments for 19 DMT families in Jalview format. Alignments for 19 DMT families in Jalview format. The archive file contains alignment files that can be loaded in Jalview, and '.mup' files that contain Phobius TM predictions and pfam_scan domain location predictions as Jalview loadable markup language. [file 1471-2148-11-123-S4.TGZ › upf0546.aln]

>AT101
MK-----EDMDKMVAVGLVWGATNALIRRGALAWDKTKSSSTTESHSPPLQIRRKIMIAL
RDWINLLLFWQYSIPFLINLSASATFFALLSHAPISLAVPVTNATTFAATAAFGILLGEE
T--QIGLAL----LGTSFI------------------------------------VFGIW
LCVL-----------------
>CE40
MS-ECGVQCILSIIVVGFVWGATNPLLRAASKDLENKKNG------------------II
LGFLKSFLNWRFSIPFALNQSGSVMFNALVVNFPVTVVVPCVNAIQFIATITVGWLMGEK
MQVSTRKQK----IGMTISSLA---------------------------------IIGML
IID------------------
>DD4
MD----TYNIISLLLVGFIWGGTNPLIKRGSEGVSKVKKD-------------NFLSQII
YEFVYLWTRPSYTIPMLINLSGSVVFFYTLSKVDISLVVPISNSLTFLFTSLMGMLLGEK
V--LHFKSY----LGMIFV------------------------------------LAGVT
ICVSSKF--------------
>DM11
ML-----DIAAQLLAVGLLWGVTNPFIRLGSQGIESVGDT------------GSKWRNFV
QEARTIGSRWRYWIPFGLNQCGSALYVWTLQRASITVAVPVANSLSFAFTAITGYALGEK
L--PGRKVI----LGTLLV------------------------------------CCGSI
LMIYDKILQEQAQHQLNITFH
>GG39
------------------------------------------------------------
------------MVPFLLNQCGSLLFYLTLASAELSLAVPLCNSLALVVTLVTGRILGED
I--GGKRAV----AGMLLT------------------------------------LLGVT
LCVAGS---------------
>C1orf91
MA-ASLGQ-VLALVLVAALWGGTQPLLKRASAGLQRVHEP-------------TWAQQLL
QEMKTLFLNTEYLMPFLLNQCGSLLYYLTLASTDLTLAVPICNSLAIIFTLIVGKALGED
I--GGKRKLDYCECGTQLCGSRHTCVSSFPEPISPEWVRTRPFPILPFPLQLFCFLVAIR
VPFPWTVWRKTEAG----VWD
>MM3
MA-ASWGQ-VLALVLVAALWGGTQPLLKRASSGLEQVRER-------------TWAWQLL
QEIKALFGNTEYLMPFLLNQSGSLLYYLTLASTDLTLAVPICNSLAIVFTLIVGKVLGED
I--GGKEAV----AGMVLT------------------------------------ITGIT
VCITSSVSKTQGQP----SHS
>NV21
MCFLSKGN-ALSLLGVALLWGVTNPFIKKGSAGIEDVKGK-------------GAIRQFL
AEIRYLIFNWKYMVPFLLNQSGSVLFYLTLGSADLSLAVPITNSLTFIMTTLTGRILGEE
S--CKTETY----IGMLLV------------------------------------VGGVS
LCVMDKT--------------
>TA29
MPLNDIIECTISFIVVSLFWGCTNPLIKKANDNPHQAKLDKGS----------NRLFNFY
LDFKNLVTNWKRFYPILINQIGSLIYYVTLSKADLSLAIPVANSLTFVFTALTGYYLGEK
LN-GGIRLW----LGTSLI------------------------------------LCGVT
LCVISKT--------------
