# Supplementary material for: Functional specialization in nucleotide sugar transporters occurred through differentiation of the gene cluster EamA (DUF6) before the radiation of Viridiplantae
Source: BMC Evol Biol. 2011 May 12;11:123. doi: 10.1186/1471-2148-11-123 (PMC3111387; doi:10.1186/1471-2148-11-123)
Supplement: Additional file 4 — Alignments for 19 DMT families in Jalview format. Alignments for 19 DMT families in Jalview format. The archive file contains alignment files that can be loaded in Jalview, and '.mup' files that contain Phobius TM predictions and pfam_scan domain location predictions as Jalview loadable markup language. [file 1471-2148-11-123-S4.TGZ › upf0546.ph.mup]

Inbound	Sky Blue
Outbound	Violet
startgroup	Inbound
4.5e-11	AT101	-1	28	29	Inbound
4.5e-11	AT101	-1	92	112	Inbound
4.5e-11	CE40	-1	20	21	Inbound
4.5e-11	CE40	-1	110	126	Inbound
4.5e-11	DD4	-1	21	22	Inbound
4.5e-11	DD4	-1	80	101	Inbound
4.5e-11	DM11	-1	20	21	Inbound
4.5e-11	DM11	-1	78	100	Inbound
4.5e-11	GG39	-1	26	27	Inbound
4.5e-11	C1orf91	-1	19	20	Inbound
4.5e-11	C1orf91	-1	82	102	Inbound
4.5e-11	MM3	-1	19	20	Inbound
4.5e-11	MM3	-1	111	130	Inbound
4.5e-11	TA29	-1	63	80	Inbound
4.5e-11	TA29	-1	113	133	Inbound
endgroup	Inbound
startgroup	Outbound
4.5e-11	AT101	-1	9	17	Outbound
4.5e-11	AT101	-1	64	85	Outbound
4.5e-11	AT101	-1	118	136	Outbound
4.5e-11	CE40	-1	4	15	Outbound
4.5e-11	CE40	-1	74	98	Outbound
4.5e-11	DD4	-1	6	16	Outbound
4.5e-11	DD4	-1	55	73	Outbound
4.5e-11	DD4	-1	107	125	Outbound
4.5e-11	DM11	-1	4	15	Outbound
4.5e-11	DM11	-1	53	71	Outbound
4.5e-11	DM11	-1	106	125	Outbound
4.5e-11	GG39	-1	9	19	Outbound
4.5e-11	GG39	-1	50	70	Outbound
4.5e-11	C1orf91	-1	3	14	Outbound
4.5e-11	C1orf91	-1	57	75	Outbound
4.5e-11	C1orf91	-1	148	166	Outbound
4.5e-11	MM3	-1	3	14	Outbound
4.5e-11	MM3	-1	69	99	Outbound
4.5e-11	TA29	-1	87	107	Outbound
endgroup	Outbound
