# Supplementary material for: Functional specialization in nucleotide sugar transporters occurred through differentiation of the gene cluster EamA (DUF6) before the radiation of Viridiplantae
Source: BMC Evol Biol. 2011 May 12;11:123. doi: 10.1186/1471-2148-11-123 (PMC3111387; doi:10.1186/1471-2148-11-123)
Supplement: Additional file 4 — Alignments for 19 DMT families in Jalview format. Alignments for 19 DMT families in Jalview format. The archive file contains alignment files that can be loaded in Jalview, and '.mup' files that contain Phobius TM predictions and pfam_scan domain location predictions as Jalview loadable markup language. [file 1471-2148-11-123-S4.TGZ › zip.ph.mup]

Inbound	Sky Blue
Outbound	Violet
startgroup	Inbound
4.5e-11	AT21	-1	63	84	Inbound
4.5e-11	AT21	-1	131	153	Inbound
4.5e-11	AT21	-1	234	252	Inbound
4.5e-11	AT21	-1	295	313	Inbound
4.5e-11	AT29	-1	28	49	Inbound
4.5e-11	AT29	-1	103	120	Inbound
4.5e-11	AT29	-1	209	229	Inbound
4.5e-11	AT29	-1	280	301	Inbound
4.5e-11	AT30	-1	6	23	Inbound
4.5e-11	AT30	-1	73	93	Inbound
4.5e-11	AT30	-1	293	312	Inbound
4.5e-11	AT33	-1	29	30	Inbound
4.5e-11	AT33	-1	85	106	Inbound
4.5e-11	AT33	-1	193	213	Inbound
4.5e-11	AT33	-1	257	280	Inbound
4.5e-11	AT33	-1	327	346	Inbound
4.5e-11	AT36	-1	24	25	Inbound
4.5e-11	AT36	-1	80	101	Inbound
4.5e-11	AT36	-1	196	216	Inbound
4.5e-11	AT36	-1	260	282	Inbound
4.5e-11	AT36	-1	330	349	Inbound
4.5e-11	AT38	-1	27	28	Inbound
4.5e-11	AT38	-1	84	105	Inbound
4.5e-11	AT38	-1	237	257	Inbound
4.5e-11	AT39	-1	31	32	Inbound
4.5e-11	AT39	-1	89	110	Inbound
4.5e-11	AT39	-1	211	231	Inbound
4.5e-11	AT39	-1	275	297	Inbound
4.5e-11	AT39	-1	341	362	Inbound
4.5e-11	AT45	-1	22	23	Inbound
4.5e-11	AT45	-1	69	87	Inbound
4.5e-11	AT45	-1	156	179	Inbound
4.5e-11	AT45	-1	219	236	Inbound
4.5e-11	AT74	-1	61	85	Inbound
4.5e-11	AT74	-1	138	159	Inbound
4.5e-11	AT74	-1	374	393	Inbound
4.5e-11	AT76	-1	52	53	Inbound
4.5e-11	AT76	-1	129	146	Inbound
4.5e-11	AT76	-1	195	211	Inbound
4.5e-11	AT76	-1	263	283	Inbound
4.5e-11	AT76	-1	322	340	Inbound
4.5e-11	AT76	-1	384	401	Inbound
4.5e-11	AT76	-1	525	546	Inbound
4.5e-11	AT76	-1	584	604	Inbound
4.5e-11	AT97	-1	59	83	Inbound
4.5e-11	AT97	-1	136	157	Inbound
4.5e-11	AT97	-1	357	376	Inbound
4.5e-11	AT115	-1	25	26	Inbound
4.5e-11	AT115	-1	86	109	Inbound
4.5e-11	AT115	-1	185	205	Inbound
4.5e-11	AT115	-1	244	267	Inbound
4.5e-11	AT115	-1	315	336	Inbound
4.5e-11	AT133	-1	26	27	Inbound
4.5e-11	AT133	-1	82	104	Inbound
4.5e-11	AT133	-1	206	226	Inbound
4.5e-11	AT133	-1	269	288	Inbound
4.5e-11	AT133	-1	340	359	Inbound
4.5e-11	AT137	-1	28	29	Inbound
4.5e-11	AT137	-1	84	105	Inbound
4.5e-11	AT137	-1	203	225	Inbound
4.5e-11	AT137	-1	260	279	Inbound
4.5e-11	AT137	-1	331	354	Inbound
4.5e-11	AT139	-1	28	29	Inbound
4.5e-11	AT139	-1	141	160	Inbound
4.5e-11	AT139	-1	387	407	Inbound
4.5e-11	AT139	-1	449	468	Inbound
4.5e-11	AT142	-1	25	26	Inbound
4.5e-11	AT142	-1	78	100	Inbound
4.5e-11	AT142	-1	205	227	Inbound
4.5e-11	AT142	-1	264	287	Inbound
4.5e-11	AT142	-1	335	354	Inbound
4.5e-11	AT143	-1	22	23	Inbound
4.5e-11	AT143	-1	76	97	Inbound
4.5e-11	AT143	-1	175	195	Inbound
4.5e-11	AT143	-1	236	255	Inbound
4.5e-11	AT143	-1	306	324	Inbound
4.5e-11	AT151	-1	30	31	Inbound
4.5e-11	AT151	-1	85	106	Inbound
4.5e-11	AT151	-1	210	230	Inbound
4.5e-11	AT151	-1	274	292	Inbound
4.5e-11	AT151	-1	344	363	Inbound
4.5e-11	CE5	-1	6	28	Inbound
4.5e-11	CE5	-1	169	187	Inbound
4.5e-11	CE5	-1	237	261	Inbound
4.5e-11	CE5	-1	306	324	Inbound
4.5e-11	CE7	-1	6	29	Inbound
4.5e-11	CE7	-1	81	100	Inbound
4.5e-11	CE7	-1	213	234	Inbound
4.5e-11	CE7	-1	336	359	Inbound
4.5e-11	CE9	-1	31	51	Inbound
4.5e-11	CE9	-1	96	117	Inbound
4.5e-11	CE9	-1	194	214	Inbound
4.5e-11	CE9	-1	257	277	Inbound
4.5e-11	CE10	-1	15	16	Inbound
4.5e-11	CE10	-1	149	167	Inbound
4.5e-11	CE10	-1	270	289	Inbound
4.5e-11	CE10	-1	331	351	Inbound
4.5e-11	CE12	-1	50	71	Inbound
4.5e-11	CE12	-1	122	142	Inbound
4.5e-11	CE12	-1	447	468	Inbound
4.5e-11	CE14	-1	12	32	Inbound
4.5e-11	CE14	-1	76	97	Inbound
4.5e-11	CE14	-1	209	234	Inbound
4.5e-11	CE14	-1	272	290	Inbound
4.5e-11	CE24	-1	101	126	Inbound
4.5e-11	CE24	-1	179	201	Inbound
4.5e-11	CE24	-1	396	413	Inbound
4.5e-11	CE25	-1	20	21	Inbound
4.5e-11	CE25	-1	191	212	Inbound
4.5e-11	CE25	-1	378	398	Inbound
4.5e-11	CE25	-1	445	461	Inbound
4.5e-11	CE27	-1	12	32	Inbound
4.5e-11	CE27	-1	122	144	Inbound
4.5e-11	CE27	-1	322	339	Inbound
4.5e-11	CE28	-1	6	29	Inbound
4.5e-11	CE28	-1	92	109	Inbound
4.5e-11	CE28	-1	331	352	Inbound
4.5e-11	CE28	-1	398	419	Inbound
4.5e-11	CE35	-1	18	19	Inbound
4.5e-11	CE35	-1	117	135	Inbound
4.5e-11	CE35	-1	301	320	Inbound
4.5e-11	CE35	-1	372	392	Inbound
4.5e-11	CE42	-1	6	24	Inbound
4.5e-11	CE42	-1	87	104	Inbound
4.5e-11	CE42	-1	198	218	Inbound
4.5e-11	CE42	-1	265	286	Inbound
4.5e-11	CE47	-1	12	35	Inbound
4.5e-11	CE47	-1	88	105	Inbound
4.5e-11	CE47	-1	212	233	Inbound
4.5e-11	CE47	-1	280	303	Inbound
4.5e-11	CE54	-1	6	32	Inbound
4.5e-11	CE54	-1	85	102	Inbound
4.5e-11	CE54	-1	202	222	Inbound
4.5e-11	CE54	-1	268	290	Inbound
4.5e-11	CI1	-1	35	57	Inbound
4.5e-11	CI1	-1	102	122	Inbound
4.5e-11	CI1	-1	283	309	Inbound
4.5e-11	CI7	-1	104	126	Inbound
4.5e-11	CI9	-1	12	30	Inbound
4.5e-11	CI9	-1	163	182	Inbound
4.5e-11	CI9	-1	224	248	Inbound
4.5e-11	CI9	-1	291	314	Inbound
4.5e-11	CI24	-1	12	32	Inbound
4.5e-11	CI24	-1	76	95	Inbound
4.5e-11	CI24	-1	261	281	Inbound
4.5e-11	CI27	-1	19	20	Inbound
4.5e-11	CI27	-1	359	380	Inbound
4.5e-11	CI27	-1	552	572	Inbound
4.5e-11	CI27	-1	611	634	Inbound
4.5e-11	CI32	-1	231	253	Inbound
4.5e-11	CI32	-1	320	339	Inbound
4.5e-11	CI32	-1	553	570	Inbound
4.5e-11	CI42	-1	6	23	Inbound
4.5e-11	CI42	-1	73	91	Inbound
4.5e-11	CI42	-1	263	282	Inbound
4.5e-11	DD3	-1	35	54	Inbound
4.5e-11	DD3	-1	105	125	Inbound
4.5e-11	DD3	-1	282	305	Inbound
4.5e-11	DD3	-1	346	370	Inbound
4.5e-11	DD8	-1	12	32	Inbound
4.5e-11	DD8	-1	78	99	Inbound
4.5e-11	DD8	-1	567	587	Inbound
4.5e-11	DD8	-1	633	651	Inbound
4.5e-11	DD21	-1	18	19	Inbound
4.5e-11	DD21	-1	355	378	Inbound
4.5e-11	DD21	-1	421	446	Inbound
4.5e-11	DD21	-1	483	499	Inbound
4.5e-11	DD22	-1	63	84	Inbound
4.5e-11	DD22	-1	143	164	Inbound
4.5e-11	DD22	-1	243	267	Inbound
4.5e-11	DD22	-1	308	331	Inbound
4.5e-11	DD24	-1	62	83	Inbound
4.5e-11	DD24	-1	142	163	Inbound
4.5e-11	DD24	-1	258	280	Inbound
4.5e-11	DD24	-1	324	345	Inbound
4.5e-11	DD25	-1	56	77	Inbound
4.5e-11	DD25	-1	133	159	Inbound
4.5e-11	DD25	-1	241	262	Inbound
4.5e-11	DD25	-1	304	327	Inbound
4.5e-11	DD31	-1	14	35	Inbound
4.5e-11	DD31	-1	71	93	Inbound
4.5e-11	DD31	-1	207	227	Inbound
4.5e-11	DD31	-1	265	287	Inbound
4.5e-11	DM1	-1	38	39	Inbound
4.5e-11	DM1	-1	165	185	Inbound
4.5e-11	DM1	-1	368	391	Inbound
4.5e-11	DM1	-1	431	448	Inbound
4.5e-11	DM5	-1	24	25	Inbound
4.5e-11	DM5	-1	276	296	Inbound
4.5e-11	DM5	-1	475	499	Inbound
4.5e-11	DM5	-1	541	560	Inbound
4.5e-11	DM6	-1	21	22	Inbound
4.5e-11	DM6	-1	294	314	Inbound
4.5e-11	DM6	-1	606	626	Inbound
4.5e-11	DM6	-1	666	686	Inbound
4.5e-11	DM9	-1	12	32	Inbound
4.5e-11	DM9	-1	72	93	Inbound
4.5e-11	DM9	-1	321	340	Inbound
4.5e-11	DM17	-1	53	77	Inbound
4.5e-11	DM17	-1	136	154	Inbound
4.5e-11	DM17	-1	296	321	Inbound
4.5e-11	DM17	-1	362	383	Inbound
4.5e-11	DM21	-1	20	43	Inbound
4.5e-11	DM21	-1	105	123	Inbound
4.5e-11	DM21	-1	226	251	Inbound
4.5e-11	DM21	-1	294	313	Inbound
4.5e-11	DM22	-1	29	49	Inbound
4.5e-11	DM22	-1	93	115	Inbound
4.5e-11	DM22	-1	238	260	Inbound
4.5e-11	DM22	-1	305	324	Inbound
4.5e-11	DM26	-1	33	56	Inbound
4.5e-11	DM26	-1	117	138	Inbound
4.5e-11	DM26	-1	302	324	Inbound
4.5e-11	DM28	-1	6	31	Inbound
4.5e-11	DM28	-1	92	117	Inbound
4.5e-11	DM28	-1	184	203	Inbound
4.5e-11	DM28	-1	250	268	Inbound
4.5e-11	DM31	-1	18	41	Inbound
4.5e-11	DM31	-1	94	112	Inbound
4.5e-11	DM31	-1	159	181	Inbound
4.5e-11	DM31	-1	224	246	Inbound
4.5e-11	GG4	-1	232	259	Inbound
4.5e-11	GG4	-1	333	353	Inbound
4.5e-11	GG4	-1	597	618	Inbound
4.5e-11	GG16	-1	24	25	Inbound
4.5e-11	GG16	-1	410	434	Inbound
4.5e-11	GG16	-1	613	632	Inbound
4.5e-11	GG16	-1	674	697	Inbound
4.5e-11	GG17	-1	6	28	Inbound
4.5e-11	GG17	-1	102	120	Inbound
4.5e-11	GG17	-1	174	196	Inbound
4.5e-11	GG17	-1	239	261	Inbound
4.5e-11	GG21	-1	20	21	Inbound
4.5e-11	GG21	-1	335	357	Inbound
4.5e-11	GG21	-1	627	648	Inbound
4.5e-11	GG29	-1	12	32	Inbound
4.5e-11	GG29	-1	76	99	Inbound
4.5e-11	GG29	-1	290	310	Inbound
4.5e-11	GG30	-1	6	30	Inbound
4.5e-11	GG30	-1	83	104	Inbound
4.5e-11	GG30	-1	198	218	Inbound
4.5e-11	GG30	-1	257	282	Inbound
4.5e-11	GG38	-1	22	23	Inbound
4.5e-11	GG38	-1	98	115	Inbound
4.5e-11	GG38	-1	288	307	Inbound
4.5e-11	GG38	-1	346	365	Inbound
4.5e-11	GG41	-1	129	150	Inbound
4.5e-11	GG41	-1	196	213	Inbound
4.5e-11	GG41	-1	392	411	Inbound
4.5e-11	SLC39A8	-1	30	31	Inbound
4.5e-11	SLC39A8	-1	161	182	Inbound
4.5e-11	SLC39A8	-1	365	384	Inbound
4.5e-11	SLC39A8	-1	430	454	Inbound
4.5e-11	SLC39A7	-1	134	156	Inbound
4.5e-11	SLC39A7	-1	213	233	Inbound
4.5e-11	SLC39A7	-1	418	436	Inbound
4.5e-11	SLC39A6	-1	20	21	Inbound
4.5e-11	SLC39A6	-1	356	378	Inbound
4.5e-11	SLC39A6	-1	658	679	Inbound
4.5e-11	SLC39A6	-1	724	745	Inbound
4.5e-11	SLC39A4	-1	22	23	Inbound
4.5e-11	SLC39A4	-1	360	381	Inbound
4.5e-11	SLC39A4	-1	559	581	Inbound
4.5e-11	SLC39A4	-1	618	641	Inbound
4.5e-11	SLC39A12	-1	23	24	Inbound
4.5e-11	SLC39A12	-1	403	425	Inbound
4.5e-11	SLC39A12	-1	602	620	Inbound
4.5e-11	SLC39A12	-1	662	685	Inbound
4.5e-11	SLC39A9	-1	6	28	Inbound
4.5e-11	SLC39A9	-1	104	122	Inbound
4.5e-11	SLC39A9	-1	176	198	Inbound
4.5e-11	SLC39A9	-1	241	263	Inbound
4.5e-11	SLC39A2	-1	12	32	Inbound
4.5e-11	SLC39A2	-1	107	124	Inbound
4.5e-11	SLC39A2	-1	191	211	Inbound
4.5e-11	SLC39A2	-1	256	277	Inbound
4.5e-11	SLC39A1	-1	31	52	Inbound
4.5e-11	SLC39A1	-1	109	126	Inbound
4.5e-11	SLC39A1	-1	236	261	Inbound
4.5e-11	SLC39A1	-1	303	322	Inbound
4.5e-11	SLC39A14	-1	30	31	Inbound
4.5e-11	SLC39A14	-1	187	207	Inbound
4.5e-11	SLC39A14	-1	399	418	Inbound
4.5e-11	SLC39A14	-1	461	485	Inbound
4.5e-11	SLC39A10	-1	25	26	Inbound
4.5e-11	SLC39A10	-1	438	460	Inbound
4.5e-11	SLC39A10	-1	732	753	Inbound
4.5e-11	SLC39A10	-1	801	821	Inbound
4.5e-11	SLC39A11	-1	12	32	Inbound
4.5e-11	SLC39A11	-1	71	94	Inbound
4.5e-11	SLC39A11	-1	283	303	Inbound
4.5e-11	SLC39A5	-1	24	25	Inbound
4.5e-11	SLC39A5	-1	246	266	Inbound
4.5e-11	SLC39A5	-1	445	464	Inbound
4.5e-11	SLC39A5	-1	509	529	Inbound
4.5e-11	SLC39A13	-1	45	46	Inbound
4.5e-11	SLC39A13	-1	109	131	Inbound
4.5e-11	SLC39A13	-1	279	298	Inbound
4.5e-11	SLC39A13	-1	353	370	Inbound
4.5e-11	SLC39A3	-1	6	25	Inbound
4.5e-11	SLC39A3	-1	84	106	Inbound
4.5e-11	SLC39A3	-1	197	217	Inbound
4.5e-11	SLC39A3	-1	260	281	Inbound
4.5e-11	MM8	-1	21	22	Inbound
4.5e-11	MM8	-1	161	183	Inbound
4.5e-11	MM8	-1	367	386	Inbound
4.5e-11	MM8	-1	432	456	Inbound
4.5e-11	MM10	-1	20	21	Inbound
4.5e-11	MM10	-1	366	388	Inbound
4.5e-11	MM10	-1	668	689	Inbound
4.5e-11	MM10	-1	734	755	Inbound
4.5e-11	MM12	-1	23	24	Inbound
4.5e-11	MM12	-1	397	421	Inbound
4.5e-11	MM12	-1	600	618	Inbound
4.5e-11	MM12	-1	660	683	Inbound
4.5e-11	MM15	-1	6	28	Inbound
4.5e-11	MM15	-1	105	123	Inbound
4.5e-11	MM15	-1	177	199	Inbound
4.5e-11	MM15	-1	242	264	Inbound
4.5e-11	MM27	-1	12	32	Inbound
4.5e-11	MM27	-1	107	124	Inbound
4.5e-11	MM27	-1	191	211	Inbound
4.5e-11	MM27	-1	255	277	Inbound
4.5e-11	MM30	-1	23	24	Inbound
4.5e-11	MM30	-1	244	264	Inbound
4.5e-11	MM30	-1	440	462	Inbound
4.5e-11	MM30	-1	501	524	Inbound
4.5e-11	MM31	-1	31	52	Inbound
4.5e-11	MM31	-1	109	126	Inbound
4.5e-11	MM31	-1	236	261	Inbound
4.5e-11	MM31	-1	303	322	Inbound
4.5e-11	MM39	-1	28	29	Inbound
4.5e-11	MM39	-1	185	205	Inbound
4.5e-11	MM39	-1	396	415	Inbound
4.5e-11	MM39	-1	458	482	Inbound
4.5e-11	MM40	-1	25	26	Inbound
4.5e-11	MM40	-1	440	462	Inbound
4.5e-11	MM40	-1	734	755	Inbound
4.5e-11	MM40	-1	803	823	Inbound
4.5e-11	MM42	-1	22	23	Inbound
4.5e-11	MM42	-1	370	391	Inbound
4.5e-11	MM42	-1	572	594	Inbound
4.5e-11	MM42	-1	631	654	Inbound
4.5e-11	MM44	-1	12	32	Inbound
4.5e-11	MM44	-1	71	94	Inbound
4.5e-11	MM44	-1	318	338	Inbound
4.5e-11	MM46	-1	45	46	Inbound
4.5e-11	MM46	-1	109	126	Inbound
4.5e-11	MM46	-1	320	340	Inbound
4.5e-11	MM56	-1	6	25	Inbound
4.5e-11	MM56	-1	84	106	Inbound
4.5e-11	MM56	-1	200	220	Inbound
4.5e-11	MM56	-1	259	284	Inbound
4.5e-11	MM58	-1	26	27	Inbound
4.5e-11	MM58	-1	176	201	Inbound
4.5e-11	MM58	-1	392	413	Inbound
4.5e-11	MM58	-1	455	475	Inbound
4.5e-11	NV1	-1	92	113	Inbound
4.5e-11	NV1	-1	211	230	Inbound
4.5e-11	NV7	-1	43	61	Inbound
4.5e-11	NV10	-1	96	114	Inbound
4.5e-11	NV22	-1	6	28	Inbound
4.5e-11	NV22	-1	101	121	Inbound
4.5e-11	NV22	-1	173	195	Inbound
4.5e-11	NV22	-1	238	259	Inbound
4.5e-11	NV23	-1	6	26	Inbound
4.5e-11	NV23	-1	79	100	Inbound
4.5e-11	NV23	-1	192	212	Inbound
4.5e-11	NV23	-1	258	278	Inbound
4.5e-11	NV28	-1	63	84	Inbound
4.5e-11	NV28	-1	129	149	Inbound
4.5e-11	NV29	-1	12	32	Inbound
4.5e-11	NV29	-1	78	98	Inbound
4.5e-11	NV29	-1	249	269	Inbound
4.5e-11	NV29	-1	308	327	Inbound
4.5e-11	NV35	-1	20	21	Inbound
4.5e-11	NV35	-1	171	192	Inbound
4.5e-11	NV35	-1	372	394	Inbound
4.5e-11	NV35	-1	435	451	Inbound
4.5e-11	NV44	-1	20	40	Inbound
4.5e-11	NV44	-1	80	100	Inbound
4.5e-11	NV44	-1	163	186	Inbound
4.5e-11	NV44	-1	226	243	Inbound
4.5e-11	NV46	-1	25	26	Inbound
4.5e-11	NV46	-1	163	183	Inbound
4.5e-11	NV48	-1	87	105	Inbound
4.5e-11	NV49	-1	87	107	Inbound
4.5e-11	NV50	-1	90	108	Inbound
4.5e-11	NV52	-1	58	84	Inbound
4.5e-11	NV54	-1	58	80	Inbound
4.5e-11	NV57	-1	97	116	Inbound
4.5e-11	NV58	-1	92	117	Inbound
4.5e-11	SC2	-1	42	63	Inbound
4.5e-11	SC2	-1	367	391	Inbound
4.5e-11	SC2	-1	435	454	Inbound
4.5e-11	SC7	-1	69	88	Inbound
4.5e-11	SC7	-1	126	147	Inbound
4.5e-11	SC8	-1	6	28	Inbound
4.5e-11	SC8	-1	100	117	Inbound
4.5e-11	SC8	-1	223	242	Inbound
4.5e-11	SC8	-1	293	311	Inbound
4.5e-11	SC17	-1	47	69	Inbound
4.5e-11	SC17	-1	123	146	Inbound
4.5e-11	SC17	-1	250	269	Inbound
4.5e-11	SC17	-1	315	334	Inbound
4.5e-11	SC19	-1	28	47	Inbound
4.5e-11	SC19	-1	102	125	Inbound
4.5e-11	SC19	-1	327	347	Inbound
4.5e-11	SC19	-1	402	419	Inbound
4.5e-11	TR10	-1	28	50	Inbound
4.5e-11	TR10	-1	104	126	Inbound
4.5e-11	TR10	-1	207	227	Inbound
4.5e-11	TR10	-1	270	291	Inbound
4.5e-11	TR12	-1	20	21	Inbound
4.5e-11	TR12	-1	84	106	Inbound
4.5e-11	TR12	-1	266	285	Inbound
4.5e-11	TR12	-1	324	345	Inbound
4.5e-11	TR15	-1	29	30	Inbound
4.5e-11	TR15	-1	160	181	Inbound
4.5e-11	TR15	-1	356	380	Inbound
4.5e-11	TR15	-1	421	437	Inbound
4.5e-11	TR21	-1	6	28	Inbound
4.5e-11	TR21	-1	105	124	Inbound
4.5e-11	TR21	-1	212	232	Inbound
4.5e-11	TR21	-1	285	304	Inbound
4.5e-11	TR33	-1	89	108	Inbound
4.5e-11	TR34	-1	12	32	Inbound
4.5e-11	TR34	-1	76	95	Inbound
4.5e-11	TR34	-1	287	304	Inbound
4.5e-11	TR40	-1	20	21	Inbound
4.5e-11	TR40	-1	164	184	Inbound
4.5e-11	TR40	-1	263	289	Inbound
4.5e-11	TR40	-1	364	383	Inbound
4.5e-11	TR40	-1	441	465	Inbound
4.5e-11	TR42	-1	304	327	Inbound
4.5e-11	TR42	-1	382	399	Inbound
4.5e-11	TR42	-1	567	588	Inbound
4.5e-11	TR46	-1	72	97	Inbound
4.5e-11	TR46	-1	165	187	Inbound
4.5e-11	TR46	-1	418	436	Inbound
4.5e-11	TR50	-1	6	30	Inbound
4.5e-11	TR50	-1	82	99	Inbound
4.5e-11	TR50	-1	196	219	Inbound
4.5e-11	TR50	-1	255	280	Inbound
4.5e-11	TR51	-1	119	141	Inbound
4.5e-11	TR51	-1	185	203	Inbound
4.5e-11	TR51	-1	395	412	Inbound
4.5e-11	TR55	-1	26	27	Inbound
4.5e-11	TR55	-1	493	515	Inbound
4.5e-11	TR55	-1	750	771	Inbound
4.5e-11	TR55	-1	818	837	Inbound
4.5e-11	TR57	-1	20	21	Inbound
4.5e-11	TR57	-1	64	84	Inbound
4.5e-11	TR57	-1	138	159	Inbound
4.5e-11	TA1	-1	100	133	Inbound
4.5e-11	TA1	-1	217	238	Inbound
4.5e-11	TA2	-1	87	109	Inbound
4.5e-11	TA2	-1	150	170	Inbound
4.5e-11	TA6	-1	95	114	Inbound
4.5e-11	TA8	-1	6	26	Inbound
4.5e-11	TA8	-1	107	128	Inbound
4.5e-11	TA8	-1	179	202	Inbound
4.5e-11	TA8	-1	244	265	Inbound
4.5e-11	TA10	-1	23	45	Inbound
4.5e-11	TA10	-1	99	119	Inbound
4.5e-11	TA10	-1	207	227	Inbound
4.5e-11	TA10	-1	266	288	Inbound
4.5e-11	TA19	-1	12	32	Inbound
4.5e-11	TA19	-1	79	97	Inbound
4.5e-11	TA19	-1	281	298	Inbound
4.5e-11	TA28	-1	23	24	Inbound
4.5e-11	TA28	-1	73	94	Inbound
4.5e-11	TA28	-1	283	306	Inbound
4.5e-11	TA28	-1	346	362	Inbound
4.5e-11	TA43	-1	6	26	Inbound
4.5e-11	TA43	-1	71	89	Inbound
4.5e-11	TA43	-1	200	221	Inbound
endgroup	Inbound
startgroup	Outbound
4.5e-11	AT21	-1	12	31	Outbound
4.5e-11	AT21	-1	91	111	Outbound
4.5e-11	AT21	-1	203	222	Outbound
4.5e-11	AT21	-1	259	283	Outbound
4.5e-11	AT21	-1	333	352	Outbound
4.5e-11	AT29	-1	61	83	Outbound
4.5e-11	AT29	-1	184	203	Outbound
4.5e-11	AT29	-1	241	268	Outbound
4.5e-11	AT29	-1	322	340	Outbound
4.5e-11	AT30	-1	30	48	Outbound
4.5e-11	AT30	-1	255	273	Outbound
4.5e-11	AT30	-1	324	343	Outbound
4.5e-11	AT33	-1	12	23	Outbound
4.5e-11	AT33	-1	53	73	Outbound
4.5e-11	AT33	-1	126	143	Outbound
4.5e-11	AT33	-1	225	245	Outbound
4.5e-11	AT33	-1	286	306	Outbound
4.5e-11	AT36	-1	6	16	Outbound
4.5e-11	AT36	-1	48	68	Outbound
4.5e-11	AT36	-1	121	141	Outbound
4.5e-11	AT36	-1	228	248	Outbound
4.5e-11	AT36	-1	288	309	Outbound
4.5e-11	AT38	-1	11	22	Outbound
4.5e-11	AT38	-1	51	72	Outbound
4.5e-11	AT38	-1	125	146	Outbound
4.5e-11	AT38	-1	277	296	Outbound
4.5e-11	AT39	-1	10	22	Outbound
4.5e-11	AT39	-1	55	77	Outbound
4.5e-11	AT39	-1	130	155	Outbound
4.5e-11	AT39	-1	243	263	Outbound
4.5e-11	AT39	-1	303	329	Outbound
4.5e-11	AT45	-1	6	17	Outbound
4.5e-11	AT45	-1	38	57	Outbound
4.5e-11	AT45	-1	120	144	Outbound
4.5e-11	AT45	-1	185	207	Outbound
4.5e-11	AT45	-1	248	266	Outbound
4.5e-11	AT74	-1	97	118	Outbound
4.5e-11	AT74	-1	332	354	Outbound
4.5e-11	AT74	-1	405	424	Outbound
4.5e-11	AT76	-1	33	44	Outbound
4.5e-11	AT76	-1	97	122	Outbound
4.5e-11	AT76	-1	158	175	Outbound
4.5e-11	AT76	-1	231	251	Outbound
4.5e-11	AT76	-1	289	310	Outbound
4.5e-11	AT76	-1	352	377	Outbound
4.5e-11	AT76	-1	413	435	Outbound
4.5e-11	AT76	-1	552	572	Outbound
4.5e-11	AT97	-1	95	116	Outbound
4.5e-11	AT97	-1	315	337	Outbound
4.5e-11	AT97	-1	388	407	Outbound
4.5e-11	AT115	-1	8	20	Outbound
4.5e-11	AT115	-1	55	74	Outbound
4.5e-11	AT115	-1	129	153	Outbound
4.5e-11	AT115	-1	217	237	Outbound
4.5e-11	AT115	-1	279	303	Outbound
4.5e-11	AT133	-1	9	22	Outbound
4.5e-11	AT133	-1	50	70	Outbound
4.5e-11	AT133	-1	124	147	Outbound
4.5e-11	AT133	-1	238	257	Outbound
4.5e-11	AT133	-1	300	319	Outbound
4.5e-11	AT137	-1	15	23	Outbound
4.5e-11	AT137	-1	52	72	Outbound
4.5e-11	AT137	-1	125	146	Outbound
4.5e-11	AT137	-1	231	253	Outbound
4.5e-11	AT137	-1	299	319	Outbound
4.5e-11	AT139	-1	8	19	Outbound
4.5e-11	AT139	-1	105	129	Outbound
4.5e-11	AT139	-1	198	217	Outbound
4.5e-11	AT139	-1	419	437	Outbound
4.5e-11	AT142	-1	8	19	Outbound
4.5e-11	AT142	-1	49	71	Outbound
4.5e-11	AT142	-1	120	145	Outbound
4.5e-11	AT142	-1	233	252	Outbound
4.5e-11	AT142	-1	299	323	Outbound
4.5e-11	AT143	-1	5	16	Outbound
4.5e-11	AT143	-1	46	69	Outbound
4.5e-11	AT143	-1	122	145	Outbound
4.5e-11	AT143	-1	201	224	Outbound
4.5e-11	AT143	-1	267	285	Outbound
4.5e-11	AT151	-1	6	18	Outbound
4.5e-11	AT151	-1	54	73	Outbound
4.5e-11	AT151	-1	126	151	Outbound
4.5e-11	AT151	-1	242	262	Outbound
4.5e-11	AT151	-1	304	323	Outbound
4.5e-11	CE5	-1	35	55	Outbound
4.5e-11	CE5	-1	208	231	Outbound
4.5e-11	CE5	-1	273	294	Outbound
4.5e-11	CE5	-1	362	380	Outbound
4.5e-11	CE7	-1	41	61	Outbound
4.5e-11	CE7	-1	187	207	Outbound
4.5e-11	CE7	-1	246	267	Outbound
4.5e-11	CE9	-1	63	84	Outbound
4.5e-11	CE9	-1	167	188	Outbound
4.5e-11	CE9	-1	226	251	Outbound
4.5e-11	CE9	-1	298	315	Outbound
4.5e-11	CE10	-1	3	11	Outbound
4.5e-11	CE10	-1	109	129	Outbound
4.5e-11	CE10	-1	179	198	Outbound
4.5e-11	CE10	-1	301	319	Outbound
4.5e-11	CE12	-1	83	102	Outbound
4.5e-11	CE12	-1	417	435	Outbound
4.5e-11	CE12	-1	480	504	Outbound
4.5e-11	CE14	-1	44	64	Outbound
4.5e-11	CE14	-1	173	197	Outbound
4.5e-11	CE14	-1	241	266	Outbound
4.5e-11	CE14	-1	302	320	Outbound
4.5e-11	CE24	-1	138	159	Outbound
4.5e-11	CE24	-1	365	384	Outbound
4.5e-11	CE24	-1	433	454	Outbound
4.5e-11	CE25	-1	5	15	Outbound
4.5e-11	CE25	-1	157	179	Outbound
4.5e-11	CE25	-1	246	264	Outbound
4.5e-11	CE25	-1	410	433	Outbound
4.5e-11	CE27	-1	44	65	Outbound
4.5e-11	CE27	-1	296	316	Outbound
4.5e-11	CE28	-1	50	72	Outbound
4.5e-11	CE28	-1	302	325	Outbound
4.5e-11	CE28	-1	364	386	Outbound
4.5e-11	CE28	-1	431	450	Outbound
4.5e-11	CE35	-1	3	14	Outbound
4.5e-11	CE35	-1	83	105	Outbound
4.5e-11	CE35	-1	170	188	Outbound
4.5e-11	CE35	-1	332	351	Outbound
4.5e-11	CE42	-1	45	67	Outbound
4.5e-11	CE42	-1	173	192	Outbound
4.5e-11	CE42	-1	230	253	Outbound
4.5e-11	CE42	-1	298	317	Outbound
4.5e-11	CE47	-1	47	68	Outbound
4.5e-11	CE47	-1	187	206	Outbound
4.5e-11	CE47	-1	245	268	Outbound
4.5e-11	CE47	-1	315	332	Outbound
4.5e-11	CE54	-1	44	65	Outbound
4.5e-11	CE54	-1	176	196	Outbound
4.5e-11	CE54	-1	234	256	Outbound
4.5e-11	CE54	-1	302	320	Outbound
4.5e-11	CI1	-1	69	90	Outbound
4.5e-11	CI1	-1	256	277	Outbound
4.5e-11	CI1	-1	321	337	Outbound
4.5e-11	CI7	-1	74	92	Outbound
4.5e-11	CI7	-1	138	154	Outbound
4.5e-11	CI9	-1	37	55	Outbound
4.5e-11	CI9	-1	194	218	Outbound
4.5e-11	CI9	-1	260	279	Outbound
4.5e-11	CI9	-1	326	344	Outbound
4.5e-11	CI24	-1	44	64	Outbound
4.5e-11	CI24	-1	165	190	Outbound
4.5e-11	CI24	-1	293	312	Outbound
4.5e-11	CI27	-1	4	14	Outbound
4.5e-11	CI27	-1	326	347	Outbound
4.5e-11	CI27	-1	400	421	Outbound
4.5e-11	CI27	-1	578	599	Outbound
4.5e-11	CI32	-1	21	40	Outbound
4.5e-11	CI32	-1	265	286	Outbound
4.5e-11	CI32	-1	526	547	Outbound
4.5e-11	CI32	-1	591	610	Outbound
4.5e-11	CI42	-1	35	53	Outbound
4.5e-11	CI42	-1	235	257	Outbound
4.5e-11	CI42	-1	294	317	Outbound
4.5e-11	DD3	-1	61	85	Outbound
4.5e-11	DD3	-1	256	276	Outbound
4.5e-11	DD3	-1	317	340	Outbound
4.5e-11	DD3	-1	382	400	Outbound
4.5e-11	DD8	-1	44	63	Outbound
4.5e-11	DD8	-1	534	555	Outbound
4.5e-11	DD8	-1	599	621	Outbound
4.5e-11	DD8	-1	663	682	Outbound
4.5e-11	DD21	-1	3	13	Outbound
4.5e-11	DD21	-1	34	55	Outbound
4.5e-11	DD21	-1	384	409	Outbound
4.5e-11	DD21	-1	452	471	Outbound
4.5e-11	DD22	-1	96	123	Outbound
4.5e-11	DD22	-1	218	237	Outbound
4.5e-11	DD22	-1	279	302	Outbound
4.5e-11	DD22	-1	351	371	Outbound
4.5e-11	DD24	-1	95	122	Outbound
4.5e-11	DD24	-1	232	252	Outbound
4.5e-11	DD24	-1	292	312	Outbound
4.5e-11	DD24	-1	365	385	Outbound
4.5e-11	DD25	-1	89	111	Outbound
4.5e-11	DD25	-1	214	235	Outbound
4.5e-11	DD25	-1	274	298	Outbound
4.5e-11	DD25	-1	347	367	Outbound
4.5e-11	DD31	-1	42	59	Outbound
4.5e-11	DD31	-1	170	187	Outbound
4.5e-11	DD31	-1	239	259	Outbound
4.5e-11	DD31	-1	299	317	Outbound
4.5e-11	DM1	-1	19	30	Outbound
4.5e-11	DM1	-1	131	153	Outbound
4.5e-11	DM1	-1	224	242	Outbound
4.5e-11	DM1	-1	397	419	Outbound
4.5e-11	DM5	-1	6	19	Outbound
4.5e-11	DM5	-1	240	264	Outbound
4.5e-11	DM5	-1	326	343	Outbound
4.5e-11	DM5	-1	505	529	Outbound
4.5e-11	DM6	-1	5	16	Outbound
4.5e-11	DM6	-1	258	282	Outbound
4.5e-11	DM6	-1	326	350	Outbound
4.5e-11	DM6	-1	632	654	Outbound
4.5e-11	DM9	-1	39	60	Outbound
4.5e-11	DM9	-1	274	305	Outbound
4.5e-11	DM17	-1	98	116	Outbound
4.5e-11	DM17	-1	271	290	Outbound
4.5e-11	DM17	-1	328	350	Outbound
4.5e-11	DM17	-1	390	409	Outbound
4.5e-11	DM21	-1	63	85	Outbound
4.5e-11	DM21	-1	201	220	Outbound
4.5e-11	DM21	-1	258	282	Outbound
4.5e-11	DM21	-1	320	339	Outbound
4.5e-11	DM22	-1	61	81	Outbound
4.5e-11	DM22	-1	212	232	Outbound
4.5e-11	DM22	-1	272	293	Outbound
4.5e-11	DM22	-1	345	362	Outbound
4.5e-11	DM26	-1	76	97	Outbound
4.5e-11	DM26	-1	273	296	Outbound
4.5e-11	DM26	-1	336	353	Outbound
4.5e-11	DM28	-1	51	72	Outbound
4.5e-11	DM28	-1	159	178	Outbound
4.5e-11	DM28	-1	215	238	Outbound
4.5e-11	DM28	-1	280	298	Outbound
4.5e-11	DM31	-1	48	68	Outbound
4.5e-11	DM31	-1	133	153	Outbound
4.5e-11	DM31	-1	193	212	Outbound
4.5e-11	DM31	-1	290	307	Outbound
4.5e-11	GG4	-1	266	288	Outbound
4.5e-11	GG4	-1	570	591	Outbound
4.5e-11	GG4	-1	639	659	Outbound
4.5e-11	GG16	-1	9	19	Outbound
4.5e-11	GG16	-1	380	403	Outbound
4.5e-11	GG16	-1	457	482	Outbound
4.5e-11	GG16	-1	644	662	Outbound
4.5e-11	GG17	-1	35	55	Outbound
4.5e-11	GG17	-1	148	168	Outbound
4.5e-11	GG17	-1	208	227	Outbound
4.5e-11	GG17	-1	281	302	Outbound
4.5e-11	GG21	-1	5	16	Outbound
4.5e-11	GG21	-1	302	328	Outbound
4.5e-11	GG21	-1	402	421	Outbound
4.5e-11	GG21	-1	654	672	Outbound
4.5e-11	GG29	-1	44	64	Outbound
4.5e-11	GG29	-1	262	284	Outbound
4.5e-11	GG29	-1	322	341	Outbound
4.5e-11	GG30	-1	42	63	Outbound
4.5e-11	GG30	-1	171	192	Outbound
4.5e-11	GG30	-1	230	251	Outbound
4.5e-11	GG30	-1	294	313	Outbound
4.5e-11	GG38	-1	6	17	Outbound
4.5e-11	GG38	-1	54	77	Outbound
4.5e-11	GG38	-1	135	153	Outbound
4.5e-11	GG38	-1	313	334	Outbound
4.5e-11	GG41	-1	162	184	Outbound
4.5e-11	GG41	-1	367	386	Outbound
4.5e-11	GG41	-1	432	455	Outbound
4.5e-11	SLC39A8	-1	7	18	Outbound
4.5e-11	SLC39A8	-1	128	149	Outbound
4.5e-11	SLC39A8	-1	194	212	Outbound
4.5e-11	SLC39A8	-1	390	409	Outbound
4.5e-11	SLC39A7	-1	7	28	Outbound
4.5e-11	SLC39A7	-1	168	193	Outbound
4.5e-11	SLC39A7	-1	385	406	Outbound
4.5e-11	SLC39A7	-1	448	468	Outbound
4.5e-11	SLC39A6	-1	5	15	Outbound
4.5e-11	SLC39A6	-1	323	349	Outbound
4.5e-11	SLC39A6	-1	425	444	Outbound
4.5e-11	SLC39A6	-1	685	703	Outbound
4.5e-11	SLC39A4	-1	4	17	Outbound
4.5e-11	SLC39A4	-1	327	348	Outbound
4.5e-11	SLC39A4	-1	401	424	Outbound
4.5e-11	SLC39A4	-1	587	606	Outbound
4.5e-11	SLC39A12	-1	7	18	Outbound
4.5e-11	SLC39A12	-1	367	391	Outbound
4.5e-11	SLC39A12	-1	445	469	Outbound
4.5e-11	SLC39A12	-1	632	650	Outbound
4.5e-11	SLC39A9	-1	35	55	Outbound
4.5e-11	SLC39A9	-1	150	170	Outbound
4.5e-11	SLC39A9	-1	210	229	Outbound
4.5e-11	SLC39A9	-1	283	304	Outbound
4.5e-11	SLC39A2	-1	44	64	Outbound
4.5e-11	SLC39A2	-1	165	185	Outbound
4.5e-11	SLC39A2	-1	223	244	Outbound
4.5e-11	SLC39A2	-1	289	308	Outbound
4.5e-11	SLC39A1	-1	68	89	Outbound
4.5e-11	SLC39A1	-1	210	230	Outbound
4.5e-11	SLC39A1	-1	273	291	Outbound
4.5e-11	SLC39A14	-1	3	22	Outbound
4.5e-11	SLC39A14	-1	153	175	Outbound
4.5e-11	SLC39A14	-1	219	237	Outbound
4.5e-11	SLC39A14	-1	424	441	Outbound
4.5e-11	SLC39A10	-1	9	20	Outbound
4.5e-11	SLC39A10	-1	404	431	Outbound
4.5e-11	SLC39A10	-1	494	515	Outbound
4.5e-11	SLC39A10	-1	759	780	Outbound
4.5e-11	SLC39A11	-1	39	59	Outbound
4.5e-11	SLC39A11	-1	255	277	Outbound
4.5e-11	SLC39A11	-1	315	334	Outbound
4.5e-11	SLC39A5	-1	9	19	Outbound
4.5e-11	SLC39A5	-1	212	234	Outbound
4.5e-11	SLC39A5	-1	286	308	Outbound
4.5e-11	SLC39A5	-1	476	497	Outbound
4.5e-11	SLC39A13	-1	16	27	Outbound
4.5e-11	SLC39A13	-1	69	89	Outbound
4.5e-11	SLC39A13	-1	151	170	Outbound
4.5e-11	SLC39A13	-1	318	341	Outbound
4.5e-11	SLC39A3	-1	46	64	Outbound
4.5e-11	SLC39A3	-1	170	191	Outbound
4.5e-11	SLC39A3	-1	229	248	Outbound
4.5e-11	SLC39A3	-1	293	312	Outbound
4.5e-11	MM8	-1	6	16	Outbound
4.5e-11	MM8	-1	128	149	Outbound
4.5e-11	MM8	-1	195	212	Outbound
4.5e-11	MM8	-1	392	411	Outbound
4.5e-11	MM10	-1	5	15	Outbound
4.5e-11	MM10	-1	333	359	Outbound
4.5e-11	MM10	-1	435	454	Outbound
4.5e-11	MM10	-1	695	713	Outbound
4.5e-11	MM12	-1	7	18	Outbound
4.5e-11	MM12	-1	367	390	Outbound
4.5e-11	MM12	-1	444	468	Outbound
4.5e-11	MM12	-1	630	648	Outbound
4.5e-11	MM15	-1	35	55	Outbound
4.5e-11	MM15	-1	151	171	Outbound
4.5e-11	MM15	-1	211	230	Outbound
4.5e-11	MM15	-1	284	305	Outbound
4.5e-11	MM27	-1	44	64	Outbound
4.5e-11	MM27	-1	165	185	Outbound
4.5e-11	MM27	-1	223	249	Outbound
4.5e-11	MM27	-1	289	308	Outbound
4.5e-11	MM30	-1	8	18	Outbound
4.5e-11	MM30	-1	210	232	Outbound
4.5e-11	MM30	-1	284	306	Outbound
4.5e-11	MM30	-1	468	489	Outbound
4.5e-11	MM31	-1	68	89	Outbound
4.5e-11	MM31	-1	210	230	Outbound
4.5e-11	MM31	-1	273	291	Outbound
4.5e-11	MM39	-1	7	20	Outbound
4.5e-11	MM39	-1	151	173	Outbound
4.5e-11	MM39	-1	217	234	Outbound
4.5e-11	MM39	-1	421	438	Outbound
4.5e-11	MM40	-1	9	20	Outbound
4.5e-11	MM40	-1	406	433	Outbound
4.5e-11	MM40	-1	496	517	Outbound
4.5e-11	MM40	-1	761	782	Outbound
4.5e-11	MM42	-1	6	17	Outbound
4.5e-11	MM42	-1	337	358	Outbound
4.5e-11	MM42	-1	421	442	Outbound
4.5e-11	MM42	-1	600	619	Outbound
4.5e-11	MM44	-1	39	59	Outbound
4.5e-11	MM44	-1	290	312	Outbound
4.5e-11	MM44	-1	350	369	Outbound
4.5e-11	MM46	-1	16	27	Outbound
4.5e-11	MM46	-1	69	89	Outbound
4.5e-11	MM46	-1	164	183	Outbound
4.5e-11	MM46	-1	352	373	Outbound
4.5e-11	MM56	-1	46	64	Outbound
4.5e-11	MM56	-1	171	194	Outbound
4.5e-11	MM56	-1	232	253	Outbound
4.5e-11	MM56	-1	296	315	Outbound
4.5e-11	MM58	-1	10	21	Outbound
4.5e-11	MM58	-1	142	164	Outbound
4.5e-11	MM58	-1	221	241	Outbound
4.5e-11	MM58	-1	425	443	Outbound
4.5e-11	NV1	-1	62	86	Outbound
4.5e-11	NV1	-1	182	205	Outbound
4.5e-11	NV1	-1	251	272	Outbound
4.5e-11	NV7	-1	17	37	Outbound
4.5e-11	NV7	-1	82	103	Outbound
4.5e-11	NV10	-1	68	90	Outbound
4.5e-11	NV10	-1	135	156	Outbound
4.5e-11	NV12	-1	59	77	Outbound
4.5e-11	NV22	-1	35	55	Outbound
4.5e-11	NV22	-1	142	161	Outbound
4.5e-11	NV22	-1	207	226	Outbound
4.5e-11	NV22	-1	280	298	Outbound
4.5e-11	NV23	-1	38	59	Outbound
4.5e-11	NV23	-1	166	186	Outbound
4.5e-11	NV23	-1	224	246	Outbound
4.5e-11	NV23	-1	290	309	Outbound
4.5e-11	NV28	-1	91	109	Outbound
4.5e-11	NV29	-1	39	58	Outbound
4.5e-11	NV29	-1	180	205	Outbound
4.5e-11	NV29	-1	276	293	Outbound
4.5e-11	NV35	-1	6	16	Outbound
4.5e-11	NV35	-1	137	159	Outbound
4.5e-11	NV35	-1	228	246	Outbound
4.5e-11	NV35	-1	400	423	Outbound
4.5e-11	NV44	-1	47	68	Outbound
4.5e-11	NV44	-1	128	151	Outbound
4.5e-11	NV44	-1	198	220	Outbound
4.5e-11	NV44	-1	255	273	Outbound
4.5e-11	NV46	-1	7	17	Outbound
4.5e-11	NV46	-1	129	151	Outbound
4.5e-11	NV46	-1	195	217	Outbound
4.5e-11	NV48	-1	61	81	Outbound
4.5e-11	NV48	-1	126	147	Outbound
4.5e-11	NV49	-1	61	81	Outbound
4.5e-11	NV50	-1	61	84	Outbound
4.5e-11	NV50	-1	129	150	Outbound
4.5e-11	NV52	-1	91	112	Outbound
4.5e-11	NV54	-1	92	112	Outbound
4.5e-11	NV57	-1	68	91	Outbound
4.5e-11	NV57	-1	137	158	Outbound
4.5e-11	NV58	-1	65	86	Outbound
4.5e-11	NV58	-1	129	145	Outbound
4.5e-11	SC2	-1	7	30	Outbound
4.5e-11	SC2	-1	75	96	Outbound
4.5e-11	SC2	-1	398	423	Outbound
4.5e-11	SC2	-1	485	502	Outbound
4.5e-11	SC7	-1	47	63	Outbound
4.5e-11	SC7	-1	100	120	Outbound
4.5e-11	SC7	-1	326	343	Outbound
4.5e-11	SC8	-1	68	88	Outbound
4.5e-11	SC8	-1	184	203	Outbound
4.5e-11	SC8	-1	254	273	Outbound
4.5e-11	SC17	-1	81	103	Outbound
4.5e-11	SC17	-1	219	238	Outbound
4.5e-11	SC17	-1	281	303	Outbound
4.5e-11	SC17	-1	355	373	Outbound
4.5e-11	SC19	-1	59	82	Outbound
4.5e-11	SC19	-1	263	284	Outbound
4.5e-11	SC19	-1	359	382	Outbound
4.5e-11	TR10	-1	62	84	Outbound
4.5e-11	TR10	-1	181	201	Outbound
4.5e-11	TR10	-1	239	258	Outbound
4.5e-11	TR10	-1	303	322	Outbound
4.5e-11	TR12	-1	5	15	Outbound
4.5e-11	TR12	-1	44	64	Outbound
4.5e-11	TR12	-1	118	135	Outbound
4.5e-11	TR12	-1	291	312	Outbound
4.5e-11	TR15	-1	7	17	Outbound
4.5e-11	TR15	-1	126	148	Outbound
4.5e-11	TR15	-1	215	233	Outbound
4.5e-11	TR15	-1	386	409	Outbound
4.5e-11	TR21	-1	35	55	Outbound
4.5e-11	TR21	-1	178	200	Outbound
4.5e-11	TR21	-1	244	265	Outbound
4.5e-11	TR33	-1	61	83	Outbound
4.5e-11	TR33	-1	120	143	Outbound
4.5e-11	TR34	-1	44	64	Outbound
4.5e-11	TR34	-1	259	281	Outbound
4.5e-11	TR34	-1	316	334	Outbound
4.5e-11	TR40	-1	7	15	Outbound
4.5e-11	TR40	-1	130	152	Outbound
4.5e-11	TR40	-1	196	214	Outbound
4.5e-11	TR40	-1	328	352	Outbound
4.5e-11	TR40	-1	389	420	Outbound
4.5e-11	TR42	-1	334	362	Outbound
4.5e-11	TR42	-1	541	561	Outbound
4.5e-11	TR42	-1	600	623	Outbound
4.5e-11	TR46	-1	104	126	Outbound
4.5e-11	TR46	-1	391	412	Outbound
4.5e-11	TR46	-1	457	478	Outbound
4.5e-11	TR50	-1	42	62	Outbound
4.5e-11	TR50	-1	169	190	Outbound
4.5e-11	TR50	-1	231	249	Outbound
4.5e-11	TR50	-1	292	311	Outbound
4.5e-11	TR51	-1	153	173	Outbound
4.5e-11	TR51	-1	369	389	Outbound
4.5e-11	TR51	-1	433	457	Outbound
4.5e-11	TR55	-1	10	21	Outbound
4.5e-11	TR55	-1	459	486	Outbound
4.5e-11	TR55	-1	542	565	Outbound
4.5e-11	TR55	-1	777	798	Outbound
4.5e-11	TR57	-1	4	12	Outbound
4.5e-11	TR57	-1	30	52	Outbound
4.5e-11	TR57	-1	96	117	Outbound
4.5e-11	TA1	-1	63	88	Outbound
4.5e-11	TA1	-1	191	211	Outbound
4.5e-11	TA1	-1	259	285	Outbound
4.5e-11	TA2	-1	116	135	Outbound
4.5e-11	TA6	-1	67	89	Outbound
4.5e-11	TA8	-1	38	55	Outbound
4.5e-11	TA8	-1	149	173	Outbound
4.5e-11	TA8	-1	214	232	Outbound
4.5e-11	TA8	-1	285	302	Outbound
4.5e-11	TA10	-1	57	79	Outbound
4.5e-11	TA10	-1	181	201	Outbound
4.5e-11	TA10	-1	239	260	Outbound
4.5e-11	TA10	-1	308	326	Outbound
4.5e-11	TA19	-1	39	59	Outbound
4.5e-11	TA19	-1	254	275	Outbound
4.5e-11	TA19	-1	310	328	Outbound
4.5e-11	TA28	-1	7	18	Outbound
4.5e-11	TA28	-1	39	61	Outbound
4.5e-11	TA28	-1	138	157	Outbound
4.5e-11	TA28	-1	312	334	Outbound
4.5e-11	TA43	-1	38	59	Outbound
4.5e-11	TA43	-1	173	194	Outbound
4.5e-11	TA43	-1	233	254	Outbound
endgroup	Outbound
