# Supplementary material for: Functional specialization in nucleotide sugar transporters occurred through differentiation of the gene cluster EamA (DUF6) before the radiation of Viridiplantae
Source: BMC Evol Biol. 2011 May 12;11:123. doi: 10.1186/1471-2148-11-123 (PMC3111387; doi:10.1186/1471-2148-11-123)
Supplement: Additional file 7 — Resolved dendrograms for human DMT-1, except EamA (treated in paper). The file contains the resolved dendrograms for: Cation efflux, TPT, UAA, NST, Zip, DUF914, DUF803, DUF1632, and UPF0546. [file 1471-2148-11-123-S7.TGZ]

Archive with 9 entries (9 files):
- Cation efflux.pdf
- DUF1632.pdf
- DUF803.pdf
- DUF914.pdf
- NST.pdf
- TPT.pdf
- UAA.pdf
- UPF0546.pdf
- Zip.pdf
