# Supplementary material for: Functional specialization in nucleotide sugar transporters occurred through differentiation of the gene cluster EamA (DUF6) before the radiation of Viridiplantae
Source: BMC Evol Biol. 2011 May 12;11:123. doi: 10.1186/1471-2148-11-123 (PMC3111387; doi:10.1186/1471-2148-11-123)
Supplement: Additional file 14 — Archive of HMM files. The gzipped archive contains the 32 HMM files, one for each first domain of the 19 DMTs, and 2nd domains for the DMT families that have a second domain. The archive also contains 'ALL HHS.ods', a spreadsheet containing the values for all pairwise comparisons between the HMMs. [file 1471-2148-11-123-S14.TGZ]

Archive with 34 entries (34 files):
- cation-1.hhm
- cation-2.hhm
- crt-1.hhm
- crt-2.hhm
- duf1632-1.hhm
- duf1632-2.hhm
- duf486.hhm
- duf606.hhm
- duf803-1.hhm
- duf803-2.hhm
- duf914-1.hhm
- duf914-2.hhm
- eama-1.hhm
- eama-2.hhm
- fae-1.hhm
- fae-2.hhm
- mdr.hhm
- nst-1.hhm
- nst-2.hhm
- rhat-1.hhm
- rhat-2.hhm
- sugt-1.hhm
- sugt-2.hhm
- tpt-1.hhm
- tpt-2.hhm
- uaa-1.hhm
- uaa-2.hhm
- upf0546.hhm
- zip-1.hhm
- zip-2.hhm
- 1_x_eama.hhm
- crcb.hhm
- upf0060.hhm
- ALL HHS.ods
