# Supplementary material for: Functional specialization in nucleotide sugar transporters occurred through differentiation of the gene cluster EamA (DUF6) before the radiation of Viridiplantae
Source: BMC Evol Biol. 2011 May 12;11:123. doi: 10.1186/1471-2148-11-123 (PMC3111387; doi:10.1186/1471-2148-11-123)
Supplement: Additional file 14 — Archive of HMM files. The gzipped archive contains the 32 HMM files, one for each first domain of the 19 DMTs, and 2nd domains for the DMT families that have a second domain. The archive also contains 'ALL HHS.ods', a spreadsheet containing the values for all pairwise comparisons between the HMMs. [file 1471-2148-11-123-S14.TGZ › cation-2.hhm]

HHsearch 1.5
NAME  AT3/247-402
FAM   
FILE  cation-2
COM   hhmake -i cation-2.a3m 
DATE  Thu Mar 10 08:19:27 2011
LENG  156 match states, 156 columns in multiple alignment
FILT  95 out of 97 sequences passed filter (-id 90 -cov 0 -qid 0 -qsc -20.00 -diff 100)
NEFF  6.2 
EVD   0.4306  -1.4044
SEQ
>ss_pred
CHHHHHHHHHHHHHHHHHHHHHHHHHHHHHHHHHHHHHHHHHHHHHHHHHHHHHHHHHHHHHCCCCCCHHHHHHHHHHHHHCCCCEEEEEEEEEEEECCC
EEEEEEEEECCCCCHHHHHHHHHHHHHHHHHCCCCCEEEEEEEECCCCCHHHHCCC
>ss_conf
9569999999999888999999999999999999856899999999999999999999999717878989999999999730898227722278997169
69999998443000125589999999999618895057888820678980320259
>Consensus
xxnxxalxxxxlxDxlxsxgvliaaxixxxxxxxxDpixsixisxlixxtxxxlixxxxxxLlxxsxPxxxlxxixxxlxxxxxgVxxvxxxxxwxlxxx
xxxxvhixxxxxxxxxxxxxixxxixxxlxxxxxvxxxtIqiexxxxxxxxxxxxx
>AT3/247-402
NEIVRAYAQDHLFDVITNSVGLATAVLAVKFYWWIDPSGAILIALYTISTWARTVLENVHSLIGRSAPPDFLAKLTFLIWNHHEKIKHIDTVRAYTFGSH
YFVEVDIVLPEDMRLHEAHNIGETLQEKLEQLSEVERAFVHIDFEFTHRPEHKCKV
>DM29/182-513
hqgsflhltpggnvvlerpmssnldlsltpmqrhlsksrndrqlreELETEvgsvyfaTKRQGaveMLRDVSSTIFVIVCAAI-VYVAedeqHtakFIDP
VLSIFSCVLLVTLSYPYMKESCLILLQT-IPGSIdLEIFERTlVTK-FPEIISYHDLHIWQLAAHrYVATIHIQFQnpklY-------LKIIEQVRSYFH
-DQGIGAVTIQPEFYPSTNKNASASLeclmqcqaveciekvccrdsrtdlrevcdapsgrkssspvkcagnshehsrakskscaelsavvvekpeelsag
qllkgqdqqvaksmpkleetcvdatkedtaelsgsppgptssd
>GG14/248-414
feaaMKMICF---MfhyKLHIVMQNKQRLLRIILDLLFQpeyk-IADPICTYVFSILVVLTTVRILCDTGVIILEG-VPRHLnVDRIKEDLMK-IEDVYS
IEDLNVWSLTAGkTTAIVHLQLVpgssSKW-----EEVQFKARQLLLNTFGMYKCSVQLQSYKQESSKACASCqsssa
>SLC30A6/201-501
AYVSEAASTSwlqehvadlsrslcgiipglssiflprmnpfVLIDLAGAFALCITYML-IEINnyf-AVDTASAIAIALMTFGTMYPMSVYSGKVLLQT-
TPPHVigqLDKLIREVST-LDGVLEVRNEHFWTLGFGsLAGSVHVRIRrdanE-------QMVLAHVTNRL--YTLVSTLTVQIFKDDWIRPALLSGPva
anvlnfsdhhvipmpllkgtddlnpvtstpakpsspppefsfntpgknvnpvillntqtrpygfglnhghtpyssmlnqglgvpgigatqglrtgftnip
srygtnnrigqprp
>NV37/205-300
KLHSSTLKAEvmnNVLSVAMSVGILASTMI-YRAHkpsMwWLDHSVAIVIGLTALLYGVKLIVLDVEQcgevvcgggikgepLYEEELEP--LTFFKEI-
-----------------------------------------------------------------------------
>SC10/315-510
NTNSNVLMANawhHRVDSLTSLVALVAIST-----GylvniqSLDTIGGLIVSGLIIKAGGEGMCIAIKELIDQSVSRddprylEIetlvKDTLNKLISN
NnSQKPYGLKELTLLSSGPNLRGHLTLEVPlqkwgNILGVNEFEIVTHHLRNVLTNeVSNLRRLDIEYVEEKNGEENEHIKGqqnykedvlikhdhtnth
i
>TR27/220-386
srrrtqqaNASVRA---AfvhVVGDLLQSISVLISAII-IFFKpeyk-MADPICTFLFSVFVLFTTFTIIRDILIVLMEG-APAGLkYSDVRDGLLA-VN
GVTAVHNLHIWALTMNqAVLTAHVAIDetadA-------HSVLREMTQACFSSYNFHSVTIQMEKQSDLKPGCDLCEdpql
>AT129/235-457
-----ASLLVaiqsvkkgaaqegmtirdyiwrghdptsvavMTEDGAAVAGLAIAAAS-----LvavrmtgnpIYDPIGSIVVGNLLGMVAIFLIQRNRH
ALIGRAMDDQDMSKVLKFLRN-DSVVDSLYDCKSEVIGPGsFRFKAEIDFNgqmvvQNYLKRTGreewakmfreaakngddsamlnimsnygeevvtalG
SEVDRLEKEIQElVPGIQHVDIEAHNPTPTDPSL----
>DD1/578-770
SVNIDG---VflhLLADTLGSVGVIVSSLI-IQIWgyt-LADPICSLLISILIFLSVLPLIANTAKTLLQC-TPEPIqssLYQINQFILS-IDGVHNIIS
YHFWSHYDDmNIATLKIQLNetasSNSTLDT-ERIKKSISKYLNKDHNIHKCIIEFIPLLYNNNNQQQGNdvplinhhihndihhnhsssssssshhhrh
n
#
NULL   3706	5728	4211	4064	4839	3729	4763	4308	4069	3323	5509	4640	4464	4937	4285	4423	3815	3783	6325	4665	
HMM    A	C	D	E	F	G	H	I	K	L	M	N	P	Q	R	S	T	V	W	Y	
       M->M	M->I	M->D	I->M	I->I	D->M	D->D	Neff	Neff_I	Neff_D
       0	*	*	0	*	0	*	*	*	*	
N 1    4197	*	3938	4666	*	*	5461	*	3352	*	5347	1487	*	3189	5355	2567	*	4800	*	*	1
       0	*	*	*	*	*	*	6238	0	0	

E 2    3390	5819	*	4188	*	*	4350	3869	5347	2322	3869	4957	5168	3812	*	3617	3277	3652	*	5259	2
       0	*	*	*	*	*	*	6238	0	0	

I 3    4711	*	5633	5472	*	5404	5657	3352	*	*	5347	1201	*	4957	5928	2538	4800	4025	*	*	3
       0	*	*	*	*	*	*	6238	0	0	

V 4    *	5873	*	*	*	*	*	2611	*	3618	2595	*	*	*	*	1841	4074	2269	*	5250	4
       0	*	*	*	*	*	*	6238	0	0	

R 5    *	5347	5100	4100	6500	5404	3767	5937	3142	4222	5616	3659	*	3392	1388	5657	*	*	*	*	5
       44	5051	*	2807	222	*	*	6238	1559	0	

A 6    1298	*	*	*	5592	2033	*	5823	*	5559	*	*	*	*	*	3840	3986	2676	*	*	6
       891	*	1118	*	*	*	*	6558	0	0	

Y 7    2986	*	*	*	*	*	*	5057	4676	1132	4942	4961	*	*	*	3231	3249	*	*	3797	7
       0	*	*	*	*	*	0	6076	0	4324	

A 8    1762	*	*	4961	*	*	*	3798	4786	2736	3093	*	*	4807	2788	3712	4613	*	*	*	8
       0	*	*	*	*	*	0	6076	0	4324	

Q 9    2195	*	*	*	*	*	*	3571	5170	3132	3350	*	*	3158	3859	3369	2651	5602	*	*	9
       0	*	*	*	*	0	*	6076	0	4324	

D 10   2146	*	2072	6156	*	5846	*	4838	*	6122	5592	3642	*	*	*	4302	5809	1805	*	*	10
       2418	299	*	3082	181	*	*	6558	5734	0	

H 11   4100	*	*	*	6702	*	2505	4178	5592	2653	4326	6156	*	4456	*	4734	5410	1567	*	6269	11
       0	*	*	*	*	*	*	6558	0	0	

L 12   6269	6083	*	*	5282	*	5845	3559	*	891	4716	*	*	*	2442	*	4997	4273	*	*	12
       0	*	*	*	*	*	*	6558	0	0	

F 13   2805	*	*	3076	4506	1926	5592	5600	*	4219	6269	3113	*	*	5846	4014	4593	3526	*	*	13
       0	*	*	*	*	*	*	6558	0	0	

D 14   5102	*	236	*	*	4305	*	5592	*	*	*	6519	*	*	*	4652	*	*	*	*	14
       0	*	*	*	*	*	*	6558	0	0	

V 15   2684	4190	*	*	5312	3554	*	4037	*	2640	6795	*	*	*	*	2906	2770	2565	*	*	15
       0	*	*	*	*	*	*	6558	0	0	

I 16   2482	6171	*	*	4558	*	*	2185	*	1491	4180	*	*	*	*	5846	5953	3318	*	*	16
       0	*	*	*	*	*	*	6558	0	0	

T 17   3076	*	*	*	*	1903	*	*	*	6791	3865	*	*	2385	5499	3406	2318	5823	*	6588	17
       0	*	*	*	*	*	*	6558	0	0	

N 18   3595	*	*	*	*	5279	*	*	*	*	*	2396	*	*	5682	916	4899	3076	*	*	18
       0	*	*	*	*	*	*	6558	0	0	

S 19   4226	*	*	*	3540	5953	*	2458	5592	2541	5655	*	*	*	*	3032	4062	1900	*	*	19
       0	*	*	*	*	*	*	6558	0	0	

V 20   5452	*	*	*	4177	1124	*	3332	*	3901	6080	*	*	5592	*	3674	6403	2548	*	*	20
       0	*	*	*	*	*	*	6558	0	0	

G 21   2367	*	*	*	*	4019	*	3671	*	4036	*	5953	*	*	5592	*	*	816	*	*	21
       0	*	*	*	*	*	*	6558	0	0	

L 22   5177	5600	*	*	4500	4957	*	2338	*	1174	3425	*	*	*	*	5307	6252	3281	*	*	22
       0	*	*	*	*	*	*	6558	0	0	

A 23   3822	*	*	*	*	4885	*	1398	*	2344	6669	*	*	*	*	*	6984	1731	*	*	23
       0	*	*	*	*	*	*	6558	0	0	

T 24   1391	3363	*	*	*	3632	*	*	*	*	4885	6124	*	*	5592	1857	3382	*	*	*	24
       23	*	5953	*	*	*	*	6558	0	0	

A 25   1067	*	6342	6380	*	3020	*	3858	*	5805	*	6107	*	*	*	3226	3612	3986	*	5517	25
       0	*	*	*	*	*	0	6532	0	1000	

V 26   3391	4252	*	5262	5912	3924	*	2760	*	2376	4791	*	*	*	*	4725	3481	3722	3818	3424	26
       0	*	*	*	*	*	0	6532	0	1000	

L 27   4936	3628	*	*	4542	5550	*	1824	*	1626	4888	*	*	*	*	4534	5440	3110	*	*	27
       2247	*	341	*	*	*	0	6532	0	1000	

A 28   1388	*	2559	*	*	1158	*	*	*	*	*	*	*	*	*	*	*	*	*	*	28
       0	*	*	*	*	364	2165	3442	0	5900	

V 29   *	*	4599	5602	3055	5995	4718	1366	*	4065	4900	4634	*	4089	*	*	5725	3264	*	4035	29
       0	*	*	*	*	*	0	6023	0	3323	

K 30   5498	*	5279	4121	5165	*	4323	*	2996	5267	*	3950	*	3180	3129	3720	6820	*	3726	2212	30
       0	*	*	*	*	*	0	6023	0	3323	

F 31   4775	*	*	5698	1876	*	4392	4162	4470	4124	5202	5828	*	4453	*	*	5289	2874	4199	2653	31
       88	*	4076	*	*	*	0	6023	0	3323	

Y 32   5625	6250	5724	*	3405	5259	5366	6546	2467	4842	*	3449	*	4586	6940	5012	3578	4142	2392	3771	32
       2089	386	*	1735	516	0	*	5759	5474	3834	

W 33   5987	5097	*	6134	6187	5254	4792	3204	2759	3194	3267	*	5434	*	6095	4000	*	3802	2645	3979	33
       1921	442	*	2920	204	0	*	5799	5152	4467	

W 34   5174	*	*	5194	3346	*	*	1946	6569	3633	6403	4750	*	*	*	4370	*	4589	3118	2047	34
       0	*	*	*	*	*	*	6507	0	0	

I 35   1440	5194	*	*	3843	*	*	3156	*	2134	6214	*	5759	*	*	5555	6859	3817	*	4018	35
       0	*	*	*	*	*	*	6507	0	0	

D 36   *	*	31	5569	*	*	*	*	*	*	*	*	*	*	*	*	*	*	*	*	36
       0	*	*	*	*	*	*	6507	0	0	

P 37   3646	5759	*	*	5194	5318	5265	*	*	5092	*	5310	692	*	*	3785	4152	5569	*	*	37
       0	*	*	*	*	*	*	6507	0	0	

S 38   3073	5759	*	*	*	6731	*	1290	*	2411	*	*	*	*	*	3517	4032	3215	*	*	38
       0	*	*	*	*	*	*	6507	0	0	

G 39   4955	1559	*	*	*	1481	*	4684	*	3805	5140	*	*	*	*	4339	7206	3736	*	*	39
       0	*	*	*	*	*	*	6507	0	0	

A 40   1830	5033	*	*	*	3413	*	*	*	5569	*	*	*	*	*	1509	2171	*	*	*	40
       0	*	*	*	*	*	*	6507	0	0	

I 41   *	*	*	*	2842	5569	*	1480	*	1545	5289	*	*	*	*	*	*	3802	*	4605	41
       0	*	*	*	*	*	*	6507	0	0	

L 42   4306	5657	*	*	3361	4579	*	2482	*	1954	4479	*	*	*	*	5314	*	1819	*	*	42
       0	*	*	*	*	*	*	6507	0	0	

I 43   *	*	*	*	2399	6569	*	1473	*	3245	4124	*	*	*	*	5936	*	1940	*	*	43
       0	*	*	*	*	*	*	6507	0	0	

A 44   2395	4318	*	*	5194	2427	*	*	*	*	*	*	*	*	*	1177	5184	3706	*	*	44
       0	*	*	*	*	*	*	6507	0	0	

L 45   3973	5587	*	*	6979	2869	*	2248	*	2131	6062	5722	*	*	*	4234	3374	2753	*	*	45
       0	*	*	*	*	*	*	6507	0	0	

Y 46   5954	5618	*	*	4299	*	*	2205	*	1187	3986	*	*	*	*	*	4541	4658	5657	3459	46
       0	*	*	*	*	*	*	6507	0	0	

T 47   5093	*	*	*	6298	*	*	1140	*	2599	5194	*	*	*	*	6273	3683	2177	*	*	47
       0	*	*	*	*	*	*	6507	0	0	

I 48   3420	6486	*	*	2800	2809	*	2445	*	1681	6731	*	*	*	*	*	*	3429	6449	*	48
       0	*	*	*	*	*	*	6507	0	0	

S 49   3220	4635	*	*	4113	3304	7267	6122	4114	3161	3896	5611	*	*	4085	3895	3493	3397	*	3247	49
       0	*	*	*	*	*	*	6507	0	0	

T 50   4246	*	*	*	*	5956	*	*	*	4364	6194	4085	*	*	*	2108	1330	3102	*	3971	50
       0	*	*	*	*	*	*	6507	0	0	

W 51   2557	*	*	*	*	2798	*	7094	*	*	4043	*	*	*	*	4195	2041	2900	2421	*	51
       0	*	*	*	*	*	*	6507	0	0	

A 52   3243	5657	*	*	3670	4370	*	2704	*	2540	5569	*	*	*	*	3928	4945	2839	4438	3094	52
       0	*	*	*	*	*	*	6507	0	0	

R 53   5944	*	*	5433	3021	4684	*	*	3238	5857	5711	6265	1404	4638	3153	5321	4160	6357	*	5672	53
       0	*	*	*	*	*	*	6507	0	0	

T 54   *	*	*	5836	*	4370	4887	2204	*	1181	4640	*	*	*	*	*	2751	4741	*	5936	54
       0	*	*	*	*	*	*	6507	0	0	

V 55   3954	6177	*	*	4411	3908	*	1917	*	1821	4031	*	*	*	*	3977	6999	2970	*	*	55
       0	*	*	*	*	*	*	6507	0	0	

L 56   5096	4138	*	*	*	*	5611	3497	2111	4068	5815	*	*	4939	2068	4625	5008	4122	7041	3503	56
       0	*	*	*	*	*	*	6507	0	0	

E 57   4791	6242	2123	1828	*	6162	*	5433	5478	6258	*	4466	*	3879	4016	3856	3734	*	*	4397	57
       0	*	*	*	*	*	*	6507	0	0	

N 58   3431	6776	6258	*	6661	*	4029	4461	*	5389	5318	2413	*	4895	*	1723	2704	4579	*	*	58
       18	*	6298	*	*	*	*	6507	0	0	

V 59   2627	4753	*	6416	4122	3075	*	2532	*	2850	7046	*	*	*	5702	3312	4693	3214	5174	*	59
       17	6416	*	1585	585	0	*	6493	1000	1000	

H 60   3934	*	5249	3477	4915	3740	4296	4366	3474	3089	4653	4186	3716	4499	4033	4574	*	3614	*	8026	60
       0	*	*	*	*	*	*	6507	0	0	

S 61   3272	*	*	3861	6306	*	4946	1999	4198	5190	6053	6409	*	4505	5318	3764	4764	2140	*	5857	61
       35	5368	*	3267	158	*	*	6507	1550	0	

L 62   *	*	6298	*	*	*	*	3326	*	215	*	*	*	*	*	*	*	5259	*	*	62
       0	*	*	*	*	*	*	6507	0	0	

I 63   6596	*	*	6486	6569	*	*	3088	6298	1355	2594	*	*	5194	5318	5058	5956	2562	*	6258	63
       0	*	*	*	*	*	*	6507	0	0	

G 64   *	*	3861	2143	*	1632	*	*	6357	4308	*	5378	*	1760	*	*	*	*	*	*	64
       0	*	*	*	*	*	*	6507	0	0	

R 65   4055	5413	6542	4750	*	2764	5956	4000	3821	*	4535	*	*	3675	1965	5626	2522	*	*	*	65
       1120	*	889	*	*	*	*	6507	0	0	

S 66   3802	*	*	4499	*	4655	*	*	3389	*	*	*	4507	*	2754	1129	3330	*	*	*	66
       0	*	*	*	*	0	*	5464	0	4681	

A 67   2300	6449	6486	*	*	5194	6822	2684	*	4302	5342	5945	8026	7056	7226	5203	2197	2134	*	*	67
       0	*	*	*	*	*	*	6507	0	0	

P 68   6024	*	3731	3676	*	*	6053	*	*	*	*	*	533	5101	5050	4620	*	*	*	5318	68
       0	*	*	*	*	*	*	6507	0	0	

P 69   4411	*	3335	4032	7126	5936	*	*	3401	5621	*	7156	1604	4425	2791	3677	5974	5681	*	6194	69
       93	4354	6242	2585	263	*	*	6507	1393	0	

D 70   6682	*	3352	1640	6963	3318	2953	*	4796	*	6940	4031	6117	3715	4937	3894	5957	*	*	5491	70
       0	*	*	*	*	*	0	6471	0	1000	

F 71   *	*	5675	6423	3538	*	4959	1828	5262	2107	4760	7283	*	3901	3932	*	*	3232	*	5136	71
       1581	587	*	916	1089	0	*	6446	5116	1000	

L 72   5442	*	*	*	4090	6861	*	3054	4299	1146	4006	5099	7071	*	*	*	5080	3336	*	4079	72
       0	*	*	*	*	*	*	6383	0	0	

A 73   4042	*	2073	2805	*	*	4575	*	5496	6517	*	3324	4982	2951	4242	3272	4280	*	*	6083	73
       0	*	*	*	*	*	*	6383	0	0	

K 74   4671	*	4410	3562	5965	5567	7006	4879	1925	6964	7071	4707	5130	3081	2789	4003	4322	6916	*	5568	74
       0	*	*	*	*	*	*	6383	0	0	

L 75   3715	3581	*	*	4928	*	6378	1717	*	1793	7024	*	*	*	*	6724	*	2431	*	*	75
       0	*	*	*	*	*	*	6383	0	0	

T 76   *	*	*	4117	6937	5187	6445	3252	2480	2436	5330	4023	*	4683	3951	5099	3074	4403	*	4605	76
       0	*	*	*	*	*	*	6383	0	0	

F 77   4930	*	4885	2216	5021	5951	6032	*	2702	6445	*	3717	*	3034	3147	3225	6009	*	5962	4598	77
       0	*	*	*	*	*	*	6383	0	0	

L 78   4987	*	3462	3255	4463	4398	*	2940	3617	2754	6093	5822	*	3724	3486	6079	4126	4299	*	*	78
       49	4890	*	0	*	*	*	6383	1796	0	

I 79   3967	4018	*	*	5902	*	*	1883	5170	1400	*	*	*	*	*	5787	5622	2822	*	*	79
       0	*	*	*	*	*	*	6336	0	0	

W 80   5810	5586	6706	3095	*	6440	*	4341	5811	1926	4059	4698	*	3676	5173	2643	3571	5921	5175	*	80
       0	*	*	*	*	*	*	6336	0	0	

N 81   3559	*	3920	3601	*	5293	5863	*	2824	*	*	2663	*	4237	4808	2485	2806	6104	*	*	81
       2023	*	407	*	*	*	*	6336	0	0	

H 82   *	*	*	*	*	*	741	*	*	3228	*	2132	*	3908	*	*	*	*	*	*	82
       493	1790	*	0	*	0	*	3518	1945	5503	

H 83   *	*	2133	*	5288	5826	4449	1989	*	2688	5519	*	*	5069	5450	5401	5480	2686	*	*	83
       0	*	*	*	*	*	*	6336	0	0	

E 84   4669	*	2610	1757	*	8100	6407	6297	3783	*	*	5254	2572	3790	7084	3577	*	4559	*	*	84
       0	*	*	*	*	*	*	6336	0	0	

K 85   5305	*	3686	4095	*	1085	5383	*	4305	*	3681	5826	*	5170	3302	6712	*	4104	*	*	85
       0	*	*	*	*	*	*	6336	0	0	

I 86   *	*	*	*	5069	*	*	1961	*	7001	*	*	5401	*	*	5170	*	613	*	*	86
       0	*	*	*	*	*	*	6336	0	0	

K 87   *	6633	5632	3914	*	*	6076	3641	2854	2645	*	*	*	4537	2827	4276	3022	4260	*	3330	87
       0	*	*	*	*	*	*	6336	0	0	

H 88   2422	*	4989	3034	*	3666	3156	6649	4660	*	*	5081	*	*	6911	1790	6642	5069	*	4251	88
       0	*	*	*	*	*	*	6336	0	0	

I 89   6990	5584	*	*	4928	*	6642	1635	*	2894	*	*	*	6685	*	*	6900	1396	*	3760	89
       0	*	*	*	*	*	*	6336	0	0	

D 90   *	*	2601	4393	*	*	1363	6076	4613	5450	*	*	*	4048	3066	6358	5218	4616	*	4044	90
       0	*	*	*	*	*	*	6336	0	0	

T 91   *	7099	1444	2960	*	5069	4395	*	6237	*	*	3027	*	5450	5015	3672	2727	*	*	*	91
       0	*	*	*	*	*	*	6336	0	0	

V 92   4834	4373	*	4293	4358	5863	6966	*	6104	1413	*	*	3679	7089	*	5622	*	1993	*	4486	92
       0	*	*	*	*	*	*	6336	0	0	

R 93   *	*	*	*	*	*	1228	5069	2981	*	4795	4136	*	6776	2189	6237	4281	*	*	5024	93
       0	*	*	*	*	*	*	6336	0	0	

A 94   2550	*	*	*	2225	4777	*	2164	*	4042	6358	*	*	*	*	5632	5069	2102	*	*	94
       0	*	*	*	*	*	*	6336	0	0	

Y 95   *	*	*	5632	4853	*	*	5999	*	4281	*	*	*	*	5584	*	3460	*	759	2510	95
       0	*	*	*	*	*	*	6336	0	0	

T 96   3055	5201	4429	3600	*	*	2954	*	*	*	*	5893	6341	2746	4489	2474	2725	5631	*	5620	96
       0	*	*	*	*	*	*	6338	0	0	

F 97   5581	*	*	*	3247	*	3449	3577	*	1151	6586	*	*	6437	*	4280	4369	3177	*	6009	97
       0	*	*	*	*	*	*	6338	0	0	

G 98   4111	4188	5860	6341	*	1348	*	6946	6353	*	*	6791	*	*	*	3030	1951	4658	*	6072	98
       0	*	*	*	*	*	*	6338	0	0	

S 99   3444	*	5345	4236	4245	3855	*	5878	*	3369	4162	3471	3196	*	*	2368	4853	3166	*	*	99
       0	*	*	*	*	*	*	6338	0	0	

H 100  5104	*	2967	3938	*	2047	4463	*	3494	5825	*	2298	*	5332	*	2854	5832	*	*	*	100
       1904	448	*	829	1194	*	*	6338	5270	0	

Y 101  3107	*	7212	*	3431	*	6875	3287	*	2457	5124	4408	5554	*	6437	5148	3457	2729	6718	3278	101
       0	*	*	*	*	*	*	6338	0	0	

F 102  2803	6951	*	*	4463	*	*	2400	6070	2917	*	*	*	5620	2613	*	4859	2256	*	4681	102
       0	*	*	*	*	*	*	6338	0	0	

V 103  1797	*	*	*	2985	2261	*	*	*	2584	6898	*	*	*	*	*	*	2423	*	5997	103
       0	*	*	*	*	*	*	6338	0	0	

E 104  4461	*	5581	2360	*	*	5400	4859	2979	6501	6437	*	*	*	*	1888	2066	6637	*	6341	104
       0	*	*	*	*	*	*	6338	0	0	

V 105  1960	4553	*	*	*	*	*	3131	*	2414	*	*	*	*	*	*	5169	1432	*	*	105
       0	*	*	*	*	*	*	6338	0	0	

D 106  *	*	3632	2979	*	*	757	*	4413	*	*	5052	*	*	4948	6637	4280	*	*	5068	106
       0	*	*	*	*	*	*	6338	0	0	

I 107  5785	5068	*	*	*	*	*	1535	*	1640	*	*	*	*	*	*	*	1806	*	*	107
       0	*	*	*	*	*	*	6338	0	0	

V 108  3365	*	3315	3103	*	6681	6637	*	3964	4067	*	4413	*	2468	3567	*	5887	2281	6992	*	108
       0	*	*	*	*	*	*	6338	0	0	

L 109  5780	4163	*	*	2621	*	6946	2573	*	2270	5990	*	6639	*	*	*	4452	1790	*	5696	109
       0	*	*	*	*	*	*	6338	0	0	

P 110  3515	6234	1834	3284	*	6974	6965	6769	4086	6989	7233	4543	2853	4883	3073	4808	7000	4641	*	*	110
       2428	350	5068	2082	389	*	*	6338	5537	0	

E 111  3364	*	5106	1998	4353	5648	*	*	6600	*	*	4760	3062	3929	3193	3409	4776	*	*	3608	111
       1204	*	821	*	*	0	*	6235	0	1000	

D 112  3830	5274	2984	4337	4263	*	*	4277	2586	*	*	1927	4910	*	*	2631	*	*	*	*	112
       93	*	3998	*	*	*	0	5138	0	4859	

M 113  4748	*	*	*	*	*	*	*	*	2328	2267	*	*	*	*	3053	*	4234	2897	2012	113
       208	*	2897	*	*	*	0	4969	0	5027	

R 114  4939	*	*	*	*	2955	*	4797	*	1857	*	*	1930	*	4832	2782	3583	*	*	*	114
       0	*	*	*	*	*	0	4614	0	5089	

L 115  4687	*	4780	3733	*	*	*	4000	4310	1001	*	4939	*	4499	*	5009	*	2954	*	*	115
       0	*	*	*	*	*	0	4614	0	5089	

H 116  *	*	3583	4499	*	*	4832	*	1861	*	*	3336	*	3642	2086	3302	*	4447	*	*	116
       0	*	*	*	*	*	0	4614	0	5089	

E 117  *	*	*	2165	4000	4499	*	3618	*	*	4570	*	*	2667	*	*	2901	1969	*	*	117
       126	*	3583	*	*	*	0	4614	0	5089	

A 118  1791	*	2108	*	3762	4162	*	*	*	3859	*	*	*	*	*	4697	2363	4393	*	*	118
       590	1576	*	5027	45	0	*	4345	2124	4891	

H 119  *	*	6066	2937	6101	2979	2300	*	5175	4911	4731	5287	6234	1806	4451	*	5003	6701	*	*	119
       0	*	*	*	*	*	*	6338	0	0	

N 120  3830	*	2178	3122	*	5997	*	4795	4004	5154	3733	4103	5448	4554	3971	3664	4818	4827	5048	6757	120
       0	*	*	*	*	*	*	6338	0	0	

I 121  3959	*	*	3334	*	*	6070	1441	*	4106	5949	4759	*	6291	*	6952	5985	1710	*	*	121
       0	*	*	*	*	*	*	6338	0	0	

G 122  2785	*	*	*	*	3310	*	3010	4745	1843	*	*	*	4458	4183	4303	4708	3006	*	*	122
       0	*	*	*	*	*	*	6338	0	0	

E 123  3570	*	2805	2134	5619	*	3987	*	3207	6579	*	5407	*	3368	4621	3193	4297	*	*	5537	123
       0	*	*	*	*	*	*	6342	0	0	

T 124  4519	*	4769	3320	*	5936	3301	4769	2901	6948	*	6781	*	3442	2495	3137	3636	7261	*	4510	124
       0	*	*	*	*	*	*	6342	0	0	

L 125  2733	*	*	*	*	*	*	1858	*	1946	7017	*	*	*	*	*	4321	1963	*	*	125
       0	*	*	*	*	*	*	6342	0	0	

Q 126  6253	*	*	2510	*	*	4330	4784	4030	*	*	5813	*	2653	2133	3799	2603	*	*	5445	126
       0	*	*	*	*	*	*	6342	0	0	

E 127  4801	*	3723	3146	*	5216	4429	5820	2529	*	5325	2724	*	3268	4245	2880	5369	5784	*	*	127
       0	*	*	*	*	*	*	6342	0	0	

K 128  4799	*	4709	3973	4851	5245	*	2743	2387	3261	6916	3686	*	5579	3172	*	*	3851	*	3854	128
       0	*	*	*	*	*	*	6342	0	0	

L 129  *	5346	*	*	2101	*	*	2500	*	937	*	*	*	*	*	*	*	5628	*	5445	129
       102	*	3869	*	*	*	*	6342	0	0	

E 130  *	*	*	2536	6048	*	2527	*	2479	4547	5132	3970	*	4117	3614	3389	3816	*	6805	6666	130
       566	*	1623	*	*	*	0	6200	0	2014	

Q 131  4518	*	*	3592	*	5505	*	6306	2004	3834	4013	3575	*	3908	3377	2505	4866	*	*	*	131
       626	1507	*	873	1139	57	4700	5643	3789	4540	

L 132  6728	*	2937	3533	4947	*	4002	*	4534	2320	*	3603	*	4640	4200	3011	4315	3781	*	6447	132
       0	*	*	*	*	*	0	6316	0	1000	

S 133  3224	*	5599	4654	3134	*	3962	*	*	4156	*	*	1725	5790	*	3767	4644	4376	*	3104	133
       14	*	6691	*	*	0	*	6316	0	1000	

E 134  *	*	3561	2568	3849	1487	7148	*	6849	4276	*	2813	*	6948	6923	4630	7182	4401	*	*	134
       0	*	*	*	*	*	0	6337	0	1000	

V 135  6335	*	*	5058	3653	*	*	1579	*	3653	4741	*	*	*	*	*	*	1229	*	*	135
       0	*	*	*	*	*	0	6337	0	1000	

E 136  7111	*	5781	2491	5307	4436	2376	*	4216	*	*	4667	*	4094	2685	2884	5074	*	*	4055	136
       0	*	*	*	*	*	0	6337	0	1000	

R 137  4434	*	4007	4423	*	6771	2082	*	4811	*	*	4424	*	4891	2061	2522	4789	5349	*	6751	137
       0	*	*	*	*	0	*	6337	0	1000	

A 138  2614	3027	*	*	6767	*	*	4677	5067	2284	7261	*	*	*	*	4686	3381	2068	4302	*	138
       18	*	6331	*	*	*	*	6342	0	0	

F 139  *	*	2716	*	2409	*	*	6040	*	*	6691	5060	*	*	*	4454	926	*	*	4936	139
       0	*	*	*	*	0	*	6326	0	1000	

V 140  *	*	*	*	*	*	*	1335	*	2561	*	*	*	*	*	5168	*	1300	*	*	140
       0	*	*	*	*	*	*	6342	0	0	

H 141  *	*	*	2482	*	*	2211	*	*	6707	*	*	*	817	*	5168	*	*	*	*	141
       0	*	*	*	*	*	*	6342	0	0	

I 142  4672	4337	*	*	5058	*	*	1993	*	2576	5505	*	3136	*	*	*	4709	1918	*	5396	142
       0	*	*	*	*	*	*	6342	0	0	

D 143  *	*	2008	1340	4813	*	5631	6069	*	2523	*	*	*	4587	*	6003	6224	4608	*	*	143
       0	*	*	*	*	*	*	6342	0	0	

F 144  *	*	5862	4428	2632	*	*	*	2463	5863	5000	4430	3701	6651	4816	3049	4743	6719	*	2259	144
       0	*	*	*	*	*	*	6189	0	0	

E 145  3814	*	2972	1935	5692	6891	6544	5613	4783	4676	*	5376	4085	4825	*	6843	4346	3577	*	2779	145
       0	*	*	*	*	*	*	6179	0	0	

F 146  3350	3935	2869	5446	3217	4677	*	*	3404	5081	*	4657	4777	5360	5231	3649	2964	6807	*	4007	146
       0	*	*	*	*	*	*	6169	0	0	

T 147  4597	*	3001	3081	4395	5637	4969	5426	4554	4364	4966	4450	3911	3809	6360	3951	4254	4907	3957	4082	147
       0	*	*	*	*	*	*	6169	0	0	

H 148  5961	5616	4247	3714	4565	2769	2617	4360	4133	6480	6051	4380	4370	3814	6041	4835	3564	*	5584	5177	148
       0	*	*	*	*	*	*	6288	0	0	

R 149  *	5713	2515	3873	5033	6543	3500	6432	3475	6041	3339	3932	*	4117	3497	3296	6418	3890	*	*	149
       0	*	*	*	*	*	*	6288	0	0	

P 150  4414	5263	4772	3145	6078	*	4140	*	3330	*	6230	4891	1857	4460	5194	3052	6163	4146	5684	*	150
       0	*	*	*	*	*	*	6254	0	0	

E 151  5997	3953	3856	3030	*	4917	3037	5004	5308	4710	4450	2707	5564	5182	6175	2678	4873	6433	*	6032	151
       0	*	*	*	*	*	*	6228	0	0	

H 152  4312	2349	3629	3612	6032	6056	3511	*	6362	3526	4236	*	*	4711	4970	2355	5160	5200	*	*	152
       0	*	*	*	*	*	*	6228	0	0	

K 153  4127	3394	4329	3416	*	3179	3927	5120	4031	3707	*	*	*	3205	5474	3071	4257	4073	*	*	153
       0	*	*	*	*	*	*	5976	0	0	

C 154  3275	4952	5151	*	5537	4648	3447	3944	2884	3623	6129	5987	6010	3982	3399	4297	3843	3693	*	*	154
       0	*	*	*	*	*	*	5976	0	0	

K 155  6070	2547	4071	6152	*	3721	*	*	2534	4731	4757	3530	4875	*	6267	2381	4957	4509	*	6010	155
       0	*	*	*	*	*	*	5976	0	0	

V 156  3310	2901	6259	4988	6336	3647	3503	4539	6402	3794	4389	4225	4879	3827	6267	4209	4073	4090	*	5470	156
       0	*	*	0	*	*	*	5976	5871	0	

//
