# Supplementary material for: Functional specialization in nucleotide sugar transporters occurred through differentiation of the gene cluster EamA (DUF6) before the radiation of Viridiplantae
Source: BMC Evol Biol. 2011 May 12;11:123. doi: 10.1186/1471-2148-11-123 (PMC3111387; doi:10.1186/1471-2148-11-123)
Supplement: Additional file 14 — Archive of HMM files. The gzipped archive contains the 32 HMM files, one for each first domain of the 19 DMTs, and 2nd domains for the DMT families that have a second domain. The archive also contains 'ALL HHS.ods', a spreadsheet containing the values for all pairwise comparisons between the HMMs. [file 1471-2148-11-123-S14.TGZ › crt-1.hhm]

HHsearch 1.5
NAME  Q55C66/1-203
FAM   
FILE  crt-1
COM   hhmake -i crt-1.a3m 
DATE  Thu Mar 10 08:18:31 2011
LENG  203 match states, 203 columns in multiple alignment
FILT  9 out of 11 sequences passed filter (-id 90 -cov 0 -qid 0 -qsc -20.00 -diff 100)
NEFF  3.0 
EVD   0.4014  -2.8903
SEQ
>ss_pred
CCHHHHCCCCCCCCCCCCCCEEECCCCCCCCCHHHHHHHHHHHHHHCCCCCHHHHHHHHHHHHHHHHHHHHHHHHHHHHCCCCHHHHHHHHHHHHHHHHH
HHHHHHHHHCCCCCHHHHHHHHHHHHHHHHHHHHHHHHHHHHHHCCCCCHHHHHHHHHHHHHHHHHHHHHHHHHHHHHHHHHHHHHHHHHHHHHHHHHCC
CCC
>ss_conf
9712316777655568765401125664333334545566768763255450999999999999999999999998511262025898777558999999
9999997431588358872067799999999989999999986117754799820134999999999997455469999999999999999998765047
789
>Consensus
MxxxxxxpxxxxpxixxxxxxxxlxxxxxxixxxtlixxxxsxlkxsxxkenxxixxxxxxxvxsxVxNxVlxKkxlxxxxnyxfFlsQltxxgYvpifx
xixxxxxyxxxxvxxexxxxPxxkFximGxLdAxxxxxxxiaxxxtsGxxqxiLxQxxipxtlixsxlilkxryxxxQxxGaxiixxGvxxxxxxxxxgg
sxx
>Q55C66/1-203
MGSDERKPLLSINDGDDDFNHQDVSTKTPPIKKESLSNKFKSFLKKSMTKETLPILIYVLLYIISGVINVVLLKKLMIKFVNYGFFLSQITNYGYLPIFL
VAMWYKMYCTSDVPKETRNFPQYKFVIMGLLDAINGFFVVIGGVSTSGPLQQLLNQAIIPFTMIASFIFLRERYSLFQLGGAAVILGGVIVSLIPSLVGG
SSG
>C0P2Z6/1-151
-----------------------------------------------MSSSPLITAAASAAVVALAVANRVLYKLALVPLKAYPFFLAQLTTFGYVAVYF
SMLYT-RYRTGLVTRDMLALPKHRFVAIGLLEALGVFAGMSAGAMLPGPAIPILSQSFLVWQLIFSALLLGRTYSARQVIGCFLVVSGVILAVAS----G
ADD
>Q9GSB0/1-200
MTnnDKEKQPLLSSinnED--DNGATINIVEpvpWYSNIPQK---------IKNSMSKETITILIYVVLYVTSGVINSVLLKKVMNKFTNYAFFLSQLTN
FGYVPIFGAVTAYKIFFTKDIPQETRDFPTRKFAIMGALDAITGFFVVIGGVSTSGPLQQLLNQAIIPFTMIASFIFLKERYSLIQLGGALVIIGGVVTS
LIPSLLGGSSG
>B6AJI0/1-204
MNplFI----------------------lnNLLNISDTTNIQGGNYGFTETiqncrlflfIkdyyklIKKNFYLIFCMLGLLLSSVVNSVYFKKMTNAMP
NHVWFLTQLISGLYVPFFGIIVLI-LYLKNNISDETLKIPLRKFWIMGFLDSFGSILTLLASVHTSGVMQVILGQFCTPITLIMLTIFCKDKFHIMQYLG
AFIMIIGIFIVKSAVILGfrdisESDK
>Q550A6/1-208
M-SEEKLPLLSPlneNDIENDYKDENLKSdldKLSNVKKQSIIQRFKDYLKNSISKQTATVLVYVVLYILSGVINSLLLKKVMNVFTNYGFFLNQLTNYG
YVPIFGAIVLYKILFTNDIPKDTRSFPQWKFVIMGALDAVTGYFVVIGGIKTTGPLQQLLNQSVIPFTMLLSFIFLKERYSLIQLGGALIIIGGVVVSLI
PSLTGGNTS
>Q5CIN3/1-198
MN---------------GSGRELLLGsegENEQIQIITLIKNGMSALNEG-vikpCRENFFLIVCMMSLLISSVFNSVFFKKMTSAMPNHVWFLTQLTSA
LYIPLFGLVLLI-FYFRGELSRDNLEFPISKFWMMGFFDAFSSILTLLASTHTSGVMQVVLGQMCTPITLVMLSSICKDRFHKLQYIGATVMVMGIFIVK
STLILGirkssGAEN
>C3S7P7/1-176
MTil-KKKKK----gsPQITPDERYRELDShaqNESEIQEDVPISRKiANFLKLA-yneIRENISIYLLIIVYLCVCVMNKLLAKRTLKKIGNYSFVTSE
THNCICMVVFFALYFM-FGRRVMSAKERHRNFGVQFLLISLLDACSVIIAFIGLTRTTGNIQSFVMQLSIPINMFFCFLILRY-----------------
--------------
>A9NS11/1-251
MDivMALS--IKFGlpsvPTL--SHHNYHYNYrrsPVAFLRSSTLLHHAtatshnfikpegcrppvqclsncrrlrrqggshvgrqimVATRASGvridd
gslsYSQKNLKILIAAAVTVGLAVANRVLYKLALVPLKEYPFFLAQLTTFGYVVVYFSILYF-RYHAGIVTDEMLAFPKLRFVVIGALEALGVASGMAAA
VNLSGASIPILSQTFLVWQLILSVLILERRYTGNQIFGCLLVAAGVIMAIAS----GAST
>A1L4X0/1-237
MDtvLMATTPPIRClhasiPTVFRSPAIYQVSCrssQLFSYRSTTMM---smcflrrsdlrsrflstpkttspmrrprfsvgASTEESSIPSNRNLIVAN
SVVIVALAVANRVLYKLALVPMKQYPFFMAQLTTFGYVLIYFTILYT-RRRLGIVTNEMMDVPKWRFAIIGFLEALGVATGMAAAAMLPGPVIPILNQTY
LVWQLLFALLILGRRFLLNQIAGCLLVAVGVVVAVSS----GSGA
#
NULL   3706	5728	4211	4064	4839	3729	4763	4308	4069	3323	5509	4640	4464	4937	4285	4423	3815	3783	6325	4665	
HMM    A	C	D	E	F	G	H	I	K	L	M	N	P	Q	R	S	T	V	W	Y	
       M->M	M->I	M->D	I->M	I->I	D->M	D->D	Neff	Neff_I	Neff_D
       0	*	*	0	*	0	*	*	*	*	
M 1    *	*	*	*	*	*	*	*	*	*	0	*	*	*	*	*	*	*	*	*	1
       164	*	3215	*	*	*	*	3262	0	0	

G 2    *	*	1728	*	*	2810	*	*	*	*	*	2000	*	*	*	*	1711	*	*	*	2
       2810	460	2939	1000	1000	0	*	3199	2834	1000	

S 3    *	*	2935	*	2310	*	*	*	*	2471	2470	*	*	*	*	1705	*	*	*	*	3
       0	*	*	*	*	915	1090	2625	0	1688	

D 4    2727	*	2983	3059	*	*	*	2690	1768	*	2699	*	*	*	*	*	*	*	*	*	4
       243	*	2690	*	*	*	0	3097	0	1000	

E 5    2470	*	*	1248	*	*	*	*	2190	2479	*	*	*	*	*	*	*	*	*	*	5
       0	*	*	*	*	*	0	2787	0	1302	

R 6    *	*	*	*	*	*	*	*	1023	*	*	*	*	*	2756	2479	2470	*	*	*	6
       285	*	2479	*	*	*	0	2787	0	1302	

K 7    *	*	*	*	*	*	*	*	1245	2576	*	*	*	2773	*	*	1922	*	*	*	7
       0	*	*	*	*	*	0	2542	0	1902	

P 8    *	*	*	*	*	*	*	*	2008	*	*	*	412	*	*	*	*	*	*	*	8
       412	*	2008	*	*	1244	791	2542	0	1902	

L 9    *	*	*	*	*	*	*	2156	*	857	*	*	2160	*	*	*	*	*	*	*	9
       0	*	*	*	*	*	0	2245	0	1920	

L 10   *	*	*	*	*	*	*	2160	2156	857	*	*	*	*	*	*	*	*	*	*	10
       0	*	*	*	*	*	0	2245	0	1920	

S 11   *	*	*	*	2156	*	*	*	*	*	*	*	*	*	2160	857	*	*	*	*	11
       0	*	*	*	*	*	0	2245	0	1920	

I 12   *	2160	*	*	*	2156	*	2370	*	*	*	*	2382	*	*	2584	*	*	*	*	12
       2370	310	*	1730	518	1194	829	2245	2666	1920	

N 13   *	*	*	2981	*	*	*	*	*	*	*	1764	789	*	*	*	*	*	*	*	13
       0	*	*	*	*	*	0	2787	0	1302	

D 14   *	*	1248	*	*	*	*	*	*	*	*	*	*	2190	*	*	1475	*	*	*	14
       195	*	2981	*	*	*	0	2787	0	1302	

G 15   *	*	*	*	*	2427	*	1238	*	2366	*	*	*	*	*	*	*	2349	*	*	15
       311	*	2366	*	*	*	0	2727	0	1769	

D 16   *	*	2172	2197	1787	*	*	*	*	*	*	*	*	*	*	*	1887	*	*	*	16
       0	*	*	*	*	1840	473	2479	0	2299	

D 17   *	*	1645	*	*	*	*	*	*	*	*	2576	2008	*	1922	*	*	*	*	*	17
       0	*	*	*	*	478	1826	2542	0	1902	

D 18   *	*	1232	*	*	2592	*	*	*	*	*	3250	*	*	*	1720	*	*	*	*	18
       0	*	*	*	*	*	0	3149	0	1000	

F 19   *	*	*	2462	3008	3250	2741	*	*	*	*	*	2700	*	*	2592	*	*	*	3061	19
       0	*	*	*	*	*	0	3149	0	1000	

N 20   1949	*	*	*	*	2592	2741	*	3061	*	*	3008	*	*	2462	*	*	*	*	*	20
       0	*	*	*	*	*	0	3149	0	1000	

H 21   *	*	3061	*	*	*	3008	2700	*	*	*	2741	*	*	2592	*	3250	*	*	2462	21
       0	*	*	*	*	*	0	3149	0	1000	

Q 22   *	*	*	1808	*	*	*	3250	*	*	*	*	*	3008	2462	*	*	*	*	1720	22
       0	*	*	*	*	*	0	3149	0	1000	

D 23   *	*	3008	2462	*	*	2741	*	*	2592	*	2153	*	2700	*	*	*	*	*	*	23
       0	*	*	*	*	*	0	3149	0	1000	

V 24   *	*	*	*	*	*	*	3250	*	1098	*	*	*	*	*	*	*	1846	*	2741	24
       0	*	*	*	*	*	0	3149	0	1000	

S 25   *	*	2462	*	*	*	*	*	3061	2592	*	2741	*	*	*	1846	*	3250	*	*	25
       0	*	*	*	*	*	0	3149	0	1000	

T 26   *	2700	*	3250	*	2592	*	*	*	*	*	*	*	*	*	1731	3008	*	*	2741	26
       3008	192	*	1513	623	0	*	3149	3154	1000	

K 27   *	*	*	3058	*	*	*	*	2166	*	*	1840	2854	2800	*	*	*	*	3383	*	27
       0	*	*	*	*	*	*	3262	0	0	

T 28   *	*	*	2550	*	*	*	*	*	1474	*	3058	*	*	*	*	3119	2854	*	3383	28
       0	*	*	*	*	*	*	3262	0	0	

P 29   2854	*	*	3058	2800	*	*	*	*	3203	*	*	3119	*	*	1418	*	*	*	*	29
       0	*	*	*	*	*	*	3262	0	0	

P 30   *	*	*	2550	2854	*	*	*	*	*	*	1680	3119	3058	*	2800	*	*	*	*	30
       0	*	*	*	*	*	*	3262	0	0	

I 31   *	*	*	*	*	*	*	712	*	2854	*	*	*	*	*	*	*	3215	*	2800	31
       0	*	*	*	*	*	*	3262	0	0	

K 32   *	*	*	*	*	*	*	*	2166	*	*	*	3383	1782	1827	3203	*	*	*	*	32
       0	*	*	*	*	*	*	3262	0	0	

K 33   *	*	3203	2550	*	*	*	3058	2166	*	*	*	*	3383	*	1827	*	*	*	*	33
       0	*	*	*	*	*	*	3262	0	0	

E 34   *	*	2550	3119	*	*	*	3058	3383	*	*	*	*	3215	*	2854	1987	*	*	*	34
       145	*	3383	*	*	*	*	3262	0	0	

S 35   *	*	*	*	*	*	*	*	*	*	*	*	*	*	*	1871	876	2461	*	*	35
       0	*	*	*	*	*	0	3216	0	1000	

L 36   *	*	*	*	*	*	*	2913	*	1267	2701	3104	2461	*	*	*	*	*	*	*	36
       0	*	*	*	*	*	0	3216	0	1000	

S 37   *	*	*	*	*	*	*	840	*	2766	2701	*	*	*	*	2830	*	*	*	*	37
       241	*	2701	*	*	*	0	3216	0	1000	

N 38   *	*	*	*	*	*	2243	*	2828	*	*	2637	*	1814	*	2301	*	*	*	*	38
       0	*	*	*	*	*	0	2976	0	1619	

K 39   *	*	*	*	*	2939	2243	*	2637	*	*	2828	*	*	1487	*	*	*	*	*	39
       0	*	*	*	*	*	0	2976	0	1619	

F 40   2243	*	*	*	1668	1882	*	*	2301	*	*	*	*	*	*	*	*	*	*	*	40
       771	1272	*	4411	69	979	1022	2976	2080	1619	

K 41   1576	*	*	*	*	*	*	*	1871	*	2967	3104	*	*	*	*	*	2766	*	*	41
       0	*	*	*	*	*	0	3216	0	1000	

S 42   2766	*	2913	*	*	*	*	*	*	*	*	2461	*	*	*	1243	*	*	*	3104	42
       0	*	*	*	*	*	0	3216	0	1000	

F 43   2967	*	*	*	1634	3104	*	*	*	*	*	*	*	*	*	*	1733	*	*	2913	43
       0	*	*	*	*	0	*	3216	0	1000	

L 44   *	*	*	2800	3203	*	*	3383	*	961	*	*	*	*	2854	*	*	*	*	*	44
       0	*	*	*	*	*	*	3262	0	0	

K 45   2854	*	*	2800	*	*	*	*	1031	*	*	3058	*	*	*	*	3203	*	*	*	45
       0	*	*	*	*	*	*	3262	0	0	

K 46   *	*	*	2129	*	*	*	*	3119	2550	*	2297	*	*	*	1827	*	*	*	*	46
       0	*	*	*	*	*	*	3262	0	0	

S 47   2550	*	*	*	*	1952	*	*	*	*	*	*	*	*	*	1113	3203	*	*	*	47
       1113	2018	1782	3170	170	*	*	3262	1632	0	

M 48   *	*	*	*	*	*	*	1059	*	*	1362	*	*	*	*	*	*	*	*	2933	48
       346	2229	*	2070	392	0	*	2541	1921	1688	

T 49   *	3038	*	*	*	*	*	1796	*	*	*	*	3217	*	*	1382	3337	*	*	*	49
       0	*	*	*	*	*	*	3091	0	0	

K 50   *	*	*	*	*	*	*	*	1348	*	*	*	*	3321	1758	2242	*	*	*	*	50
       0	*	*	*	*	*	*	3091	0	0	

E 51   *	*	*	1060	*	*	*	*	2223	*	*	3217	*	3398	*	3267	*	*	*	*	51
       0	*	*	*	*	*	*	3091	0	0	

T 52   *	*	*	*	*	*	*	*	*	*	*	972	3267	*	3217	*	1843	*	*	*	52
       0	*	*	*	*	*	*	3091	0	0	

L 53   3398	*	*	*	2084	*	*	1950	*	1723	*	3217	*	*	*	*	*	*	*	*	53
       0	*	*	*	*	*	*	3091	0	0	

P 54   *	*	*	*	3038	*	*	3267	3321	3217	*	*	3337	*	*	2524	2475	*	*	3131	54
       0	*	*	*	*	*	*	3091	0	0	

I 55   *	*	*	*	*	*	*	823	*	2084	*	*	*	*	*	*	3267	3398	*	*	55
       0	*	*	*	*	*	*	3091	0	0	

L 56   3267	*	*	*	*	*	*	2084	*	1400	*	*	*	*	*	*	*	3217	*	2524	56
       0	*	*	*	*	*	*	3091	0	0	

I 57   2242	*	*	*	3131	*	*	1816	*	2524	*	*	*	*	*	*	*	2207	*	*	57
       0	*	*	*	*	*	*	3091	0	0	

Y 58   2294	2084	*	*	*	*	*	*	*	2524	*	3217	*	*	*	*	*	*	*	1843	58
       0	*	*	*	*	*	*	3091	0	0	

V 59   3321	*	*	*	*	*	*	2524	*	*	2084	*	*	*	*	2242	*	1843	*	*	59
       0	*	*	*	*	*	*	3091	0	0	

L 60   2294	*	*	*	*	*	*	2524	*	2230	3038	*	*	*	*	*	*	1799	*	*	60
       0	*	*	*	*	*	*	3091	0	0	

L 61   3267	*	*	*	*	3131	*	*	*	1843	*	*	*	*	*	3038	*	1390	*	*	61
       0	*	*	*	*	*	*	3091	0	0	

Y 62   *	*	*	*	*	*	*	3217	*	2084	*	*	*	*	*	*	3321	3267	*	1144	62
       0	*	*	*	*	*	*	3091	0	0	

I 63   *	*	*	*	*	*	*	2367	*	1287	*	*	*	*	*	*	*	1335	*	*	63
       0	*	*	*	*	*	*	3091	0	0	

I 64   2242	2524	*	*	*	3321	*	2180	*	2258	*	*	*	*	*	*	3557	*	*	*	64
       0	*	*	*	*	*	*	3091	0	0	

S 65   *	*	*	*	*	*	*	*	*	1683	*	*	*	*	*	958	*	2524	*	*	65
       0	*	*	*	*	*	*	3091	0	0	

G 66   1683	2524	*	*	*	1843	*	*	*	*	*	*	*	*	*	2084	*	*	*	*	66
       0	*	*	*	*	*	*	3091	0	0	

V 67   *	*	*	*	*	*	*	*	*	*	*	*	*	*	*	*	*	0	*	*	67
       0	*	*	*	*	*	*	3091	0	0	

I 68   1683	*	*	*	3038	*	*	1843	*	*	2524	*	*	*	*	*	*	3131	*	*	68
       0	*	*	*	*	*	*	3091	0	0	

N 69   *	*	*	*	*	*	*	*	*	*	*	0	*	*	*	*	*	*	*	*	69
       0	*	*	*	*	*	*	3091	0	0	

V 70   *	*	*	*	*	*	*	*	2524	*	*	*	*	*	1683	1266	*	3337	*	*	70
       0	*	*	*	*	*	*	3091	0	0	

V 71   *	*	*	*	*	*	*	*	*	1896	*	*	*	*	*	*	*	451	*	*	71
       0	*	*	*	*	*	*	3091	0	0	

L 72   *	*	*	*	3038	*	*	*	*	388	*	*	*	*	*	*	*	*	*	3131	72
       0	*	*	*	*	*	*	3091	0	0	

L 73   2524	*	*	*	2084	*	*	*	*	1843	*	*	*	*	*	*	*	*	*	1683	73
       0	*	*	*	*	*	*	3091	0	0	

K 74   *	*	*	*	*	*	*	*	0	*	*	*	*	*	*	*	*	*	*	*	74
       0	*	*	*	*	*	*	3091	0	0	

K 75   *	*	*	*	*	*	*	*	958	1683	*	*	*	*	2524	*	*	*	*	*	75
       0	*	*	*	*	*	*	3091	0	0	

L 76   1683	*	*	*	*	*	*	*	*	3337	2084	*	*	*	*	*	2524	2475	*	*	76
       0	*	*	*	*	*	*	3091	0	0	

M 77   *	*	*	*	*	*	*	*	*	1043	1843	*	*	*	*	*	2084	*	*	*	77
       0	*	*	*	*	*	*	3091	0	0	

I 78   *	*	*	*	*	*	*	3337	2524	*	*	1766	*	*	*	3038	*	1683	*	*	78
       0	*	*	*	*	*	*	3091	0	0	

K 79   2084	*	*	*	*	*	*	*	1483	*	*	*	1683	*	*	*	*	3398	*	*	79
       0	*	*	*	*	*	*	3091	0	0	

F 80   *	*	*	*	1843	*	*	2524	*	2294	1542	*	*	*	*	*	*	*	*	*	80
       0	*	*	*	*	*	*	3091	0	0	

V 81   *	*	*	*	*	2524	*	*	1683	*	*	*	2084	*	*	*	2475	3337	*	*	81
       0	*	*	*	*	*	*	3091	0	0	

N 82   3267	*	*	3321	*	*	*	*	*	*	*	538	*	3217	*	*	*	*	*	*	82
       0	*	*	*	*	*	*	3091	0	0	

Y 83   *	*	*	*	*	*	2084	*	*	*	*	*	*	*	*	*	*	*	*	388	83
       0	*	*	*	*	*	*	3091	0	0	

G 84   3557	*	*	*	*	2367	*	*	*	*	*	*	1683	*	*	2524	*	2084	*	*	84
       0	*	*	*	*	*	*	3091	0	0	

F 85   *	*	*	*	388	*	*	*	*	*	*	*	*	*	*	*	*	*	2084	*	85
       0	*	*	*	*	*	*	3091	0	0	

F 86   *	*	*	*	275	*	*	*	*	*	*	*	*	*	*	*	*	2524	*	*	86
       0	*	*	*	*	*	*	3091	0	0	

L 87   *	*	*	*	*	*	*	*	*	477	3217	*	*	*	*	*	2524	*	*	*	87
       0	*	*	*	*	*	*	3091	0	0	

S 88   1683	*	*	*	*	*	*	*	*	*	*	3398	*	*	*	1483	2084	*	*	*	88
       0	*	*	*	*	*	*	3091	0	0	

Q 89   *	*	*	2524	*	*	*	*	*	*	*	*	*	275	*	*	*	*	*	*	89
       0	*	*	*	*	*	*	3091	0	0	

I 90   *	*	*	*	*	*	*	3337	*	459	*	*	*	*	*	*	2524	*	*	*	90
       0	*	*	*	*	*	*	3091	0	0	

T 91   *	*	*	*	*	*	2524	3131	*	*	*	*	*	*	*	*	490	*	*	*	91
       0	*	*	*	*	*	*	3091	0	0	

N 92   *	*	*	*	*	*	*	*	*	*	*	1144	*	*	*	2084	1683	*	*	*	92
       0	*	*	*	*	*	*	3091	0	0	

Y 93   3038	2524	*	*	1335	3131	*	*	*	*	*	*	*	*	*	*	*	*	*	2367	93
       0	*	*	*	*	*	*	3091	0	0	

G 94   *	*	*	*	*	761	*	2524	*	2084	*	*	*	*	*	*	*	*	*	*	94
       0	*	*	*	*	*	*	3091	0	0	

Y 95   *	2524	*	*	*	*	*	*	*	*	*	*	*	*	*	*	*	*	*	275	95
       0	*	*	*	*	*	*	3091	0	0	

L 96   *	*	*	*	*	*	*	3038	*	3337	2524	*	*	*	*	*	*	724	*	*	96
       0	*	*	*	*	*	*	3091	0	0	

P 97   3267	*	*	*	*	*	*	*	*	3217	*	*	958	*	*	*	*	1868	*	*	97
       0	*	*	*	*	*	*	3091	0	0	

I 98   *	*	*	*	3131	*	*	1372	*	3038	*	*	*	*	*	*	*	1404	*	*	98
       0	*	*	*	*	*	*	3091	0	0	

F 99   *	*	*	*	538	*	*	*	*	*	*	*	*	*	*	*	*	*	*	1683	99
       0	*	*	*	*	*	*	3091	0	0	

L 100  *	*	*	*	1043	1266	*	*	*	3337	*	*	*	*	*	*	*	*	*	*	100
       0	*	*	*	*	*	*	3091	0	0	

V 101  1499	*	*	*	*	*	*	3131	*	3038	*	*	*	*	*	2294	3217	3337	*	*	101
       0	*	*	*	*	*	*	3091	0	0	

A 102  3337	*	*	*	*	*	*	1263	*	2524	3267	*	*	*	*	*	*	2274	*	*	102
       0	*	*	*	*	*	*	3091	0	0	

M 103  *	*	*	*	*	*	*	*	*	1207	3337	*	*	*	*	*	3557	2258	*	2524	103
       0	*	*	*	*	*	*	3091	0	0	

W 104  3557	*	*	*	2524	*	*	*	*	1596	*	*	*	*	*	*	*	*	3337	1683	104
       0	*	*	*	*	*	*	3091	0	0	

Y 105  *	*	*	*	3321	*	*	2084	*	*	2524	*	*	*	*	*	2242	*	*	1843	105
       1843	*	471	*	*	*	*	3091	0	0	

K 106  *	*	*	*	*	*	*	*	0	*	*	*	*	*	*	*	*	*	*	*	106
       0	*	*	*	*	0	*	1416	0	2783	

M 107  *	*	*	*	1758	*	*	2475	*	3131	3337	*	*	*	1683	*	*	*	*	*	107
       0	*	*	*	*	*	*	3091	0	0	

Y 108  *	*	*	*	3557	2524	*	*	*	3398	*	*	*	*	3217	*	*	*	*	892	108
       0	*	*	*	*	*	*	3091	0	0	

C 109  *	3337	*	*	1729	*	3321	*	*	3131	*	*	*	*	1376	*	*	*	*	*	109
       0	*	*	*	*	*	*	3091	0	0	

T 110  3321	*	*	*	*	*	*	*	3131	3217	*	*	*	*	1758	*	1386	*	*	*	110
       0	*	*	*	*	*	*	3091	0	0	

S 111  *	*	*	*	*	1207	*	*	3557	*	*	2258	*	*	*	3337	*	2524	*	*	111
       0	*	*	*	*	*	*	3091	0	0	

D 112  *	*	1843	3038	*	*	*	2268	*	3267	2524	3131	*	*	*	*	*	*	*	*	112
       0	*	*	*	*	*	*	3091	0	0	

V 113  *	*	*	*	*	*	*	1766	*	3038	*	*	*	*	*	2524	*	1285	*	*	113
       0	*	*	*	*	*	*	3091	0	0	

P 114  2524	*	*	*	*	*	*	*	*	*	*	*	1843	*	*	2084	1683	*	*	*	114
       0	*	*	*	*	*	*	3091	0	0	

K 115  *	*	2223	*	*	*	*	*	1444	*	*	3217	*	3557	2148	*	*	*	*	*	115
       0	*	*	*	*	*	*	3091	0	0	

E 116  *	*	1642	557	*	*	*	*	*	*	*	*	*	*	*	*	*	*	*	*	116
       0	*	*	*	*	*	*	3091	0	0	

T 117  *	*	*	*	*	*	*	*	*	*	1683	3038	*	*	2524	*	1348	*	*	*	117
       0	*	*	*	*	*	*	3091	0	0	

R 118  *	*	*	*	*	*	2524	*	*	1185	3217	*	*	*	1843	*	*	*	*	*	118
       0	*	*	*	*	*	*	3091	0	0	

N 119  2294	*	2377	3038	*	*	*	*	3131	*	*	3337	*	*	2524	3398	*	*	*	*	119
       0	*	*	*	*	*	*	3091	0	0	

F 120  *	*	*	*	998	*	*	3131	*	3267	*	2524	*	*	*	*	*	3217	*	*	120
       0	*	*	*	*	*	*	3091	0	0	

P 121  *	*	*	*	2524	*	*	*	*	*	*	*	275	*	*	*	*	*	*	*	121
       0	*	*	*	*	*	*	3091	0	0	

Q 122  *	*	*	*	*	2524	*	3038	1683	3131	*	*	*	2367	*	*	3557	*	*	*	122
       0	*	*	*	*	*	*	3091	0	0	

Y 123  *	*	*	*	*	*	3267	*	*	3321	*	*	*	*	2328	3038	*	2524	2305	3337	123
       0	*	*	*	*	*	*	3091	0	0	

K 124  *	*	*	*	*	*	*	*	958	*	*	*	*	2524	1683	*	*	*	*	*	124
       0	*	*	*	*	*	*	3091	0	0	

F 125  *	*	*	*	0	*	*	*	*	*	*	*	*	*	*	*	*	*	*	*	125
       0	*	*	*	*	*	*	3091	0	0	

V 126  2377	*	*	*	*	*	*	*	*	2524	*	*	*	*	*	*	*	1330	2084	*	126
       0	*	*	*	*	*	*	3091	0	0	

I 127  3267	*	*	*	*	*	*	999	*	2524	3038	*	*	*	*	*	*	3321	*	*	127
       0	*	*	*	*	*	*	3091	0	0	

M 128  *	*	*	*	*	*	*	1043	*	*	958	*	*	*	*	*	*	*	*	*	128
       0	*	*	*	*	*	*	3091	0	0	

G 129  *	*	*	*	*	275	*	*	*	*	*	*	*	*	*	2524	*	*	*	*	129
       0	*	*	*	*	*	*	3091	0	0	

L 130  1837	*	*	*	1542	*	*	*	*	1409	*	*	*	*	*	*	*	*	*	*	130
       0	*	*	*	*	*	*	3091	0	0	

L 131  *	*	*	*	3038	*	*	*	*	187	*	*	*	*	*	*	*	*	*	*	131
       0	*	*	*	*	*	*	3091	0	0	

D 132  *	*	538	1683	*	*	*	*	*	*	*	*	*	*	*	*	*	*	*	*	132
       0	*	*	*	*	*	*	3091	0	0	

A 133  175	*	*	*	*	*	*	*	*	*	*	*	*	*	*	3131	*	*	*	*	133
       0	*	*	*	*	*	*	3091	0	0	

I 134  *	2524	*	*	2084	*	*	2443	*	1683	*	*	*	*	*	*	*	3398	*	*	134
       0	*	*	*	*	*	*	3091	0	0	

N 135  *	*	*	*	*	1232	*	*	*	*	*	3337	*	*	*	1758	2475	*	*	*	135
       0	*	*	*	*	*	*	3091	0	0	

G 136  *	*	*	*	*	1843	*	*	*	*	*	*	*	*	*	2084	*	1043	*	*	136
       0	*	*	*	*	*	*	3091	0	0	

F 137  2268	*	*	*	1797	*	*	1287	*	*	*	*	*	*	*	*	*	*	*	3398	137
       0	*	*	*	*	*	*	3091	0	0	

F 138  3267	*	*	*	1843	*	*	2524	*	2084	*	*	*	*	*	3321	3217	*	*	*	138
       0	*	*	*	*	*	*	3091	0	0	

V 139  2524	*	*	*	*	1683	*	*	*	*	*	*	*	*	*	*	2084	1843	*	*	139
       0	*	*	*	*	*	*	3091	0	0	

V 140  *	*	*	*	2524	*	*	*	*	2084	1683	*	*	*	*	*	*	1843	*	*	140
       0	*	*	*	*	*	*	3091	0	0	

I 141  2268	*	*	*	*	*	*	1144	*	2084	*	*	*	*	*	3267	*	*	*	*	141
       0	*	*	*	*	*	*	3091	0	0	

G 142  869	*	*	*	*	1144	*	*	*	*	*	*	*	*	*	*	*	*	*	*	142
       0	*	*	*	*	*	*	3091	0	0	

G 143  2268	*	*	*	*	1386	*	*	*	2524	*	*	*	*	*	2084	*	*	*	*	143
       0	*	*	*	*	*	*	3091	0	0	

V 144  2242	*	*	*	*	*	*	3398	*	*	*	*	*	*	*	*	1758	1329	*	*	144
       0	*	*	*	*	*	*	3091	0	0	

S 145  *	*	*	*	*	*	2084	*	3398	*	2242	3321	*	*	2524	2443	*	*	*	*	145
       0	*	*	*	*	*	*	3091	0	0	

T 146  *	*	*	*	*	*	*	*	*	1683	*	*	*	*	*	*	538	*	*	*	146
       0	*	*	*	*	*	*	3091	0	0	

S 147  *	*	*	*	*	*	*	*	*	*	*	*	2242	*	*	944	1896	*	*	*	147
       0	*	*	*	*	*	*	3091	0	0	

G 148  *	*	*	*	*	0	*	*	*	*	*	*	*	*	*	*	*	*	*	*	148
       0	*	*	*	*	*	*	3091	0	0	

P 149  3321	*	*	*	*	*	*	*	*	*	*	2524	1029	*	*	*	*	2084	*	*	149
       0	*	*	*	*	*	*	3091	0	0	

L 150  3267	*	*	*	*	*	*	2524	*	1843	2084	*	*	*	*	3321	*	3217	*	*	150
       0	*	*	*	*	*	*	3091	0	0	

Q 151  *	*	*	*	*	*	*	1683	*	*	*	*	*	538	*	*	*	*	*	*	151
       0	*	*	*	*	*	*	3091	0	0	

Q 152  *	*	*	*	*	*	*	*	*	*	*	*	1683	1843	*	2524	*	2084	*	*	152
       0	*	*	*	*	*	*	3091	0	0	

L 153  *	*	*	*	2524	*	*	1232	*	1843	*	*	*	*	*	*	*	3038	*	*	153
       0	*	*	*	*	*	*	3091	0	0	

L 154  *	*	*	*	*	*	*	*	*	275	*	*	*	*	*	*	*	2524	*	*	154
       0	*	*	*	*	*	*	3091	0	0	

N 155  *	*	*	*	*	2084	*	*	*	*	2524	1372	*	*	*	2294	*	*	*	*	155
       0	*	*	*	*	*	*	3091	0	0	

Q 156  *	*	*	*	*	*	*	*	*	*	*	*	*	0	*	*	*	*	*	*	156
       0	*	*	*	*	*	*	3091	0	0	

A 157  2443	*	*	*	3131	*	*	*	*	2524	3038	*	*	*	*	2331	2268	*	*	*	157
       0	*	*	*	*	*	*	3091	0	0	

I 158  *	2084	*	*	2294	*	*	2443	*	*	*	*	*	*	*	2524	*	3398	*	3217	158
       0	*	*	*	*	*	*	3091	0	0	

I 159  *	*	*	*	*	*	*	1144	*	1683	*	*	*	*	*	*	2084	*	*	*	159
       0	*	*	*	*	*	*	3091	0	0	

P 160  *	*	*	*	*	*	*	*	*	*	*	*	538	*	*	*	*	1683	*	*	160
       0	*	*	*	*	*	*	3091	0	0	

F 161  *	*	*	*	1843	*	*	1287	*	*	*	*	*	*	*	*	*	*	1683	*	161
       0	*	*	*	*	*	*	3091	0	0	

T 162  *	*	*	*	*	*	*	*	*	*	*	2524	*	1683	*	*	958	*	*	*	162
       0	*	*	*	*	*	*	3091	0	0	

M 163  *	*	*	*	*	*	*	*	*	869	1144	*	*	*	*	*	*	*	*	*	163
       0	*	*	*	*	*	*	3091	0	0	

I 164  *	*	*	*	2524	*	*	994	*	2305	*	*	*	*	*	*	*	3038	*	*	164
       0	*	*	*	*	*	*	3091	0	0	

A 165  2443	*	*	*	1376	*	*	*	*	2359	2084	*	*	*	*	*	*	*	*	*	165
       0	*	*	*	*	*	*	3091	0	0	

S 166  3217	2524	*	*	*	*	*	*	*	2084	*	*	*	*	*	1051	*	*	*	*	166
       0	*	*	*	*	*	*	3091	0	0	

F 167  3267	*	*	*	1144	*	*	*	*	3217	*	*	*	*	*	3038	3131	3321	*	*	167
       0	*	*	*	*	*	*	3091	0	0	

I 168  *	*	*	*	*	*	*	1348	*	1043	*	*	*	*	*	3038	*	*	*	*	168
       0	*	*	*	*	*	*	3091	0	0	

F 169  *	*	*	*	1348	*	*	991	*	3267	*	*	*	*	*	*	*	*	*	*	169
       0	*	*	*	*	*	*	3091	0	0	

L 170  *	2084	*	*	*	*	*	*	*	388	*	*	*	*	*	*	*	*	*	*	170
       0	*	*	*	*	*	*	3091	0	0	

R 171  *	*	*	3321	*	2242	*	*	1266	*	*	*	*	*	1874	*	*	*	*	*	171
       0	*	*	*	*	*	*	3091	0	0	

E 172  *	*	2084	1843	*	*	*	*	*	*	*	*	*	*	1683	*	*	*	*	2524	172
       0	*	*	*	*	*	*	3091	0	0	

R 173  *	*	*	*	*	*	*	*	2801	*	*	*	*	*	446	*	3032	*	*	*	173
       0	*	*	*	*	*	*	2701	0	0	

Y 174  *	*	*	*	1259	*	*	*	*	*	*	*	*	*	*	*	*	*	*	781	174
       0	*	*	*	*	*	*	2701	0	0	

S 175  *	*	*	*	*	*	1766	*	*	3012	*	*	*	*	*	1111	3071	*	*	*	175
       0	*	*	*	*	*	*	2701	0	0	

L 176  3032	*	*	*	*	3071	*	2801	2732	1105	*	*	*	*	*	*	*	*	*	*	176
       0	*	*	*	*	*	*	2701	0	0	

F 177  *	*	*	*	3050	*	*	2184	*	2732	2801	2041	*	*	3032	*	*	*	*	*	177
       0	*	*	*	*	*	*	2701	0	0	

Q 178  *	*	*	*	*	*	*	*	*	*	*	*	*	0	*	*	*	*	*	*	178
       0	*	*	*	*	*	*	2701	0	0	

L 179  *	*	*	*	*	*	*	2041	*	1553	*	*	*	*	*	*	*	3032	*	1766	179
       0	*	*	*	*	*	*	2701	0	0	

G 180  3012	*	*	*	3071	1553	*	1874	*	2801	*	*	*	*	*	*	*	*	*	*	180
       0	*	*	*	*	*	*	2701	0	0	

G 181  *	*	*	*	*	0	*	*	*	*	*	*	*	*	*	*	*	*	*	*	181
       0	*	*	*	*	*	*	2701	0	0	

A 182  656	1453	*	*	*	*	*	*	*	*	*	*	*	*	*	*	*	*	*	*	182
       0	*	*	*	*	*	*	2701	0	0	

A 183  3050	*	*	*	1912	*	*	*	*	1111	*	*	*	*	*	*	2732	*	*	*	183
       0	*	*	*	*	*	*	2701	0	0	

V 184  *	*	*	*	*	*	*	1944	*	1453	*	*	*	*	*	*	*	1416	*	*	184
       0	*	*	*	*	*	*	2701	0	0	

I 185  *	*	*	*	*	*	*	1553	*	*	1766	*	*	*	*	*	*	1453	*	*	185
       0	*	*	*	*	*	*	2701	0	0	

L 186  2041	*	*	*	*	*	*	1460	*	3050	*	*	*	*	*	*	*	1874	*	*	186
       0	*	*	*	*	*	*	2701	0	0	

G 187  3071	*	*	*	*	1553	*	2801	*	*	2732	*	*	*	*	3032	*	3012	*	*	187
       0	*	*	*	*	*	*	2701	0	0	

G 188  *	*	*	*	*	0	*	*	*	*	*	*	*	*	*	*	*	*	*	*	188
       0	*	*	*	*	*	*	2701	0	0	

V 189  *	*	*	*	*	*	*	1766	*	*	*	*	*	*	*	*	*	502	*	*	189
       0	*	*	*	*	*	*	2701	0	0	

I 190  *	*	*	*	1766	*	*	1466	*	*	*	*	*	*	*	*	*	1539	*	*	190
       0	*	*	*	*	*	*	2701	0	0	

V 191  *	*	*	*	*	*	*	1766	*	3032	3071	*	*	*	*	*	3270	1470	*	*	191
       0	*	*	*	*	*	*	2701	0	0	

S 192  1453	*	*	*	*	*	*	*	*	*	*	*	*	*	*	1553	*	1766	*	*	192
       0	*	*	*	*	*	*	2701	0	0	

L 193  *	*	*	*	*	*	*	3071	1766	1553	*	*	*	*	*	*	*	2022	*	*	193
       0	*	*	*	*	*	*	2701	0	0	

I 194  2051	*	*	*	*	*	*	1553	*	*	*	*	*	*	*	1259	*	*	*	*	194
       0	*	*	*	*	*	*	2701	0	0	

P 195  2801	*	*	*	*	*	*	*	*	*	*	*	1553	*	*	1453	2732	*	*	*	195
       656	*	1453	*	*	*	*	2701	0	0	

S 196  *	*	*	*	*	*	*	*	*	2207	*	*	*	*	*	779	*	2317	*	*	196
       0	*	*	*	*	*	0	2107	0	1458	

L 197  *	*	*	*	*	*	*	1261	*	779	*	*	*	*	*	*	*	*	*	*	197
       0	*	*	*	*	*	0	2107	0	1458	

V 198  *	*	*	*	*	*	*	*	*	750	*	*	*	*	*	*	2344	2262	*	*	198
       0	*	*	*	*	*	0	2107	0	1458	

G 199  *	*	*	*	*	0	*	*	*	*	*	*	*	*	*	*	*	*	*	*	199
       779	1261	*	2322	322	0	*	2107	1302	1458	

G 200  *	*	*	2801	*	224	*	*	*	*	*	*	*	*	*	*	*	*	*	*	200
       0	*	*	*	*	*	*	2701	0	0	

S 201  1352	*	*	*	*	*	*	*	*	*	*	3102	*	*	*	1024	*	*	*	*	201
       0	*	*	*	*	*	*	2701	0	0	

S 202  *	*	1912	2732	*	3012	*	*	*	*	*	*	*	*	*	1542	3102	*	*	*	202
       0	*	*	*	*	*	*	2701	0	0	

G 203  3012	*	3032	*	*	2156	*	*	2801	*	*	2732	*	*	*	3102	3071	*	*	*	203
       0	*	*	0	*	*	*	2701	0	0	

//
