# Supplementary material for: Functional specialization in nucleotide sugar transporters occurred through differentiation of the gene cluster EamA (DUF6) before the radiation of Viridiplantae
Source: BMC Evol Biol. 2011 May 12;11:123. doi: 10.1186/1471-2148-11-123 (PMC3111387; doi:10.1186/1471-2148-11-123)
Supplement: Additional file 14 — Archive of HMM files. The gzipped archive contains the 32 HMM files, one for each first domain of the 19 DMTs, and 2nd domains for the DMT families that have a second domain. The archive also contains 'ALL HHS.ods', a spreadsheet containing the values for all pairwise comparisons between the HMMs. [file 1471-2148-11-123-S14.TGZ › duf1632-1.hhm]

HHsearch 1.5
NAME  CE6/1-149
FAM   
FILE  duf1632-1
COM   hhmake -i duf1632-1.a3m 
DATE  Thu Mar 10 08:19:36 2011
LENG  149 match states, 149 columns in multiple alignment
FILT  11 out of 13 sequences passed filter (-id 90 -cov 0 -qid 0 -qsc -20.00 -diff 100)
NEFF  2.9 
EVD   0.3896  -2.7923
SEQ
>ss_pred
CCHHHHHHHHHHHHHHHHHCCCCCCCCCCCCCCHHHHHHHHHHHHHHHHHHHHHHHCCCCCCHHHHHHHHHHHHHHHHHHHHHHHHHHHHHHHHHHHHHH
HHHHHHHHHHHHCCCCCCCCHHHHHHHHHHHHHHHHHHHHHCCCCCCCC
>ss_conf
9605889999999999985164540002578754789899999999999999998379986616999999999997899999744558999999976677
7977764343310781365047799999999999999975215567789
>Consensus
MsxxxxiGxxxxxxaxxxFGSxfVPiKxxxxgdGxxxqwixsxxxxlvxxxvxxxxxxpxfxPlamlGGxlwaxgNxxxvpIixxiGlglgxLiWxsxxx
ltGwaxxRFGlFgixxqxxxxxxLNyiGxxxxvvxxxxfxfIKxxpxxx
>CE6/1-149
MEKDTTLGIVCAVVSAITFGSTYVPLKWFHKGDGLYFQWVQSLGQLLVGVAVAMTTAPAPIHPIAMLSGMFYSVGNSLTVFIMDGIGLAIGYLLWNTVTC
VVGWAVTRFGLFANPQQYPKSDWLNILGVVTVCVGGAIYAPIKHIPARV
>CE17/1-164
----MIVGILACLTATFTLGSVFAPIKRFPSSDGFMVQFFMSLGGFITSLAIHALLGFPPIYPLAMLGGALWCAANAFAFLIMNRLGLAVPILIWSTVSC
LTGWATTRYGLFGVPKGIPSSVILNYIGIIVLVVGSSFFLFIKShvyipkkrnnsesltsggeIPSKK
>CE43/1-133
MS--------------RCITSTWNSICSNQNG-------------YLTSFMIYAYMEFPGIYGLAMVGGAIWSTTNCFAVQIMSHVGMAMFMLFASSISC
LTGWAISRFGLFGVPSAVPMSILLNYNGIILLIVGSSIYPFIKVnvvgsvasdtvLPMEK
>CE45/1-175
MSstvaptvdtSLQIVGYVALLLSCCAFGTMFVPLRRRNCKDGFFVQWIECGVVFIVGCIFYAARGFPKFEPIACIGGFLYATGNVFSVPIVEGIGMGVG
FLIWTSLQIIVGWGVARFGLFQwIAPQNVKNDVLNYIGIALTIVSGVLLIFVKHvetepeneydvtskemEHQEE
>DD33/1-192
MVNPMVIGYIGSAAAIIGFGSNYVPVKKYPVGNGLSYAFILSIGGLCVAFIAMMIHGTFVFSPIGILGGSLWAMANLLIIPIIKLVGLGLGVLLWSSIGI
VVGFFSGKFGWLGLEKQIVTHDWMNWLGFVGIVISIFCFFFIKPsleddnnnknvvdrfknkkggyidpmdneefpilrgsvnsdgpIKFNK
>DD34/1-175
MVNPQVIGYIGAAVASLFFGSNYVPVKNYPTGNGLAFTWVMSVGTLVVAYCAMFISKDYIFDPWGLLGGTLWSIGNFCVIPIVKTIGIGLGLLLWCCSSI
ITGYFTGKFGWFGIDKQKVSHPALNWIGFACIVAAVIFFFFIEPtieekdehsyssivddseignngidnng--YNS
>GG33/1-172
MSferayntsnissgTDLAIGFTSSTVAVLLFGTNFVPVKKYDTGDGMFFQWILCASIWIISLVVNLIQNCPQFWPLAMVGGFLWATGNITVVPIIKTIG
LALGLLIWASFNLLTGWASSRFGWFGIDPEEVARPALNYIGAGLSLLSAVIFFFIKTevqtssaslesTPL--
>TMEM144/1-162
MSnngADLTFGYISCFVAILLFGSNFVPLKKFDTGDGMFLQWVLCAAIWLVALVVNLILHCPKFWPFAMLGGCIWATGNIAVVPIIKTIGLGLGILIWGS
FNALTGWASSRFGWFGLDAEEVSNPLLNYIGAGLSVVSAFIFLFIKSeipnntcsmdtTPL--
>CE37/1-160
MS--AVIGLAACAVSSVFFGSMFVPIKSYDSRDGIFAQWMMSIAILLVGFIVFATTGFPGFYPLAMLGGASWCIGNATAIPIISRLGLAVSILVWNTSNC
LVGWAGGRFGLFGMKAQVPASPFLNYLGLVFVVIGGSIFAQVRSeplpiakktsrtsFDLEN
>CE41/1-161
MS--IAVGLSACALSSVLFGSMFVPVKKCHSGNGIFVQWIMSTAILLVGIVVYSTQGFPEFEPLAMLGGMFWALGNATAVPIMNTIGIGMGMLVWGTTNC
VAGWAAGRFGLFGINSTVPEYPFLNYFGLVLVVFGGFLFSQIRPnepqtasersplmvAPDDD
#
NULL   3706	5728	4211	4064	4839	3729	4763	4308	4069	3323	5509	4640	4464	4937	4285	4423	3815	3783	6325	4665	
HMM    A	C	D	E	F	G	H	I	K	L	M	N	P	Q	R	S	T	V	W	Y	
       M->M	M->I	M->D	I->M	I->I	D->M	D->D	Neff	Neff_I	Neff_D
       0	*	*	0	*	0	*	*	*	*	
M 1    *	*	*	*	*	*	*	*	*	*	0	*	*	*	*	*	*	*	*	*	1
       0	*	*	*	*	*	*	2890	0	0	

E 2    *	*	*	3008	*	*	*	*	*	*	*	*	*	*	*	629	*	2127	*	*	2
       1501	1530	1735	2914	205	*	*	2890	1683	0	

K 3    3319	*	*	*	*	*	*	*	2422	*	*	1694	*	*	*	2464	2166	*	*	*	3
       0	*	*	*	*	*	0	2519	0	1656	

D 4    *	*	973	*	*	*	*	*	*	2464	*	*	1694	*	*	*	*	*	*	*	4
       0	*	*	*	*	525	1713	2519	0	1656	

T 5    3459	*	*	*	*	*	*	3426	*	2152	2113	*	*	2079	*	*	3023	*	*	*	5
       0	*	*	*	*	*	0	2823	0	1000	

T 6    2500	*	*	*	*	*	*	2052	*	*	*	*	*	*	*	*	1920	1654	*	*	6
       0	*	*	*	*	*	0	2823	0	1000	

L 7    *	*	*	*	3850	*	*	1317	*	3023	*	*	*	*	*	*	3798	1581	*	*	7
       0	*	*	*	*	*	0	2823	0	1000	

G 8    *	*	*	*	*	0	*	*	*	*	*	*	*	*	*	*	*	*	*	*	8
       0	*	*	*	*	*	0	2823	0	1000	

I 9    *	*	*	*	3577	*	*	2069	*	2442	*	*	*	*	*	*	*	*	*	1018	9
       0	*	*	*	*	*	0	2823	0	1000	

V 10   3459	*	*	*	*	*	*	1756	*	2418	*	*	*	*	*	3426	3577	2006	*	*	10
       0	*	*	*	*	*	0	2823	0	1000	

C 11   1234	3023	*	*	*	2141	*	*	*	*	*	*	*	*	*	2152	*	*	*	*	11
       0	*	*	*	*	*	0	2823	0	1000	

A 12   2096	1440	*	*	*	*	*	*	*	2990	*	*	*	*	*	1880	*	*	*	*	12
       0	*	*	*	*	*	0	2823	0	1000	

V 13   1051	*	*	*	3850	*	*	*	*	2052	*	*	*	*	*	*	3577	3023	*	*	13
       0	*	*	*	*	*	0	2823	0	1000	

V 14   2413	*	*	*	*	*	*	*	*	2191	*	*	*	*	*	*	3117	1065	*	*	14
       0	*	*	*	*	*	0	2823	0	1000	

S 15   818	*	*	*	*	*	*	*	*	*	*	*	*	*	*	1208	*	*	*	*	15
       0	*	*	*	*	*	0	2823	0	1000	

A 16   3023	2990	*	*	*	*	*	1959	*	*	*	*	*	*	*	1762	3117	3577	*	*	16
       0	*	*	*	*	0	*	2823	0	1000	

I 17   *	3128	*	*	3385	*	*	2193	*	1700	*	*	*	*	3309	*	*	2622	*	*	17
       0	*	*	*	*	*	*	2961	0	0	

T 18   3128	3309	*	*	2440	3225	*	*	*	1806	*	*	*	*	*	*	2269	*	*	*	18
       0	*	*	*	*	*	*	2961	0	0	

F 19   *	*	*	*	316	*	*	3309	*	3385	*	*	*	*	*	*	*	*	*	*	19
       0	*	*	*	*	*	*	2961	0	0	

G 20   *	*	*	*	*	153	*	*	*	*	*	*	*	*	*	*	3309	*	*	*	20
       0	*	*	*	*	*	*	2961	0	0	

S 21   *	*	*	*	*	*	*	*	*	*	*	*	*	*	*	304	2395	*	*	*	21
       0	*	*	*	*	*	*	2961	0	0	

T 22   *	*	*	*	*	*	*	*	*	*	1853	1269	*	*	*	*	2234	3385	*	*	22
       0	*	*	*	*	*	*	2961	0	0	

Y 23   *	*	*	*	795	*	*	*	*	*	*	*	*	*	*	*	*	*	3309	1631	23
       0	*	*	*	*	*	*	2961	0	0	

V 24   3385	*	*	*	*	*	*	*	*	*	*	3309	*	*	*	*	*	316	*	*	24
       0	*	*	*	*	*	*	2961	0	0	

P 25   *	*	*	*	*	*	*	*	*	*	*	*	153	*	*	3309	*	*	*	*	25
       0	*	*	*	*	*	*	2961	0	0	

L 26   *	*	*	*	*	*	*	1854	*	1498	*	*	*	*	*	*	*	1437	*	*	26
       0	*	*	*	*	*	*	2961	0	0	

K 27   *	3309	*	*	*	*	*	*	350	*	*	*	*	*	3128	*	*	*	*	*	27
       0	*	*	*	*	*	*	2961	0	0	

W 28   *	*	*	*	*	*	*	*	1347	*	*	3261	*	*	2251	2467	*	*	3162	*	28
       0	*	*	*	*	*	*	2961	0	0	

F 29   *	3600	*	*	1889	*	*	*	*	*	*	3309	*	*	3128	*	*	*	*	1210	29
       0	*	*	*	*	*	*	2961	0	0	

H 30   *	*	1818	*	*	*	2365	*	*	*	*	3128	1704	3309	*	*	*	*	*	*	30
       0	*	*	*	*	*	*	2961	0	0	

K 31   *	3128	*	*	*	*	*	*	3162	*	*	3309	*	*	*	1953	1700	3225	*	*	31
       0	*	*	*	*	*	*	2961	0	0	

G 32   *	*	*	*	*	494	*	*	3128	*	*	*	*	*	3643	3385	*	*	*	*	32
       153	*	3309	*	*	*	*	2961	0	0	

D 33   *	*	556	*	*	*	*	*	*	*	*	1645	*	*	*	*	*	*	*	*	33
       0	*	*	*	*	*	0	2823	0	1000	

G 34   *	*	*	*	*	0	*	*	*	*	*	*	*	*	*	*	*	*	*	*	34
       0	*	*	*	*	*	0	2823	0	1000	

L 35   *	*	*	*	2052	*	*	2442	*	1515	2152	*	*	*	*	*	*	*	*	*	35
       0	*	*	*	*	*	0	2823	0	1000	

Y 36   3174	*	*	*	903	*	*	*	*	*	3117	*	*	*	*	3109	*	*	*	3023	36
       0	*	*	*	*	*	0	2823	0	1000	

F 37   3459	*	*	*	1654	*	*	*	*	2824	*	*	*	*	*	*	*	1581	*	3109	37
       0	*	*	*	*	*	0	2823	0	1000	

Q 38   3109	*	*	*	*	*	*	*	*	*	*	*	*	371	*	*	3174	*	*	*	38
       0	*	*	*	*	*	0	2823	0	1000	

W 39   *	*	*	*	2113	*	*	*	*	*	*	*	*	*	*	*	*	*	379	*	39
       0	*	*	*	*	*	0	2823	0	1000	

V 40   *	*	*	*	3117	*	*	1256	*	*	3459	*	*	*	*	*	*	1415	*	*	40
       0	*	*	*	*	*	0	2823	0	1000	

Q 41   *	*	*	2990	*	*	*	*	*	1552	1286	*	*	3023	*	*	*	*	*	*	41
       0	*	*	*	*	*	0	2823	0	1000	

S 42   *	1511	*	*	*	*	*	*	*	*	*	*	*	*	*	624	*	*	*	*	42
       0	*	*	*	*	*	0	2823	0	1000	

L 43   2152	*	*	*	*	2990	*	2273	*	2069	*	*	*	*	*	*	3426	3174	*	*	43
       0	*	*	*	*	*	0	2823	0	1000	

G 44   1621	*	*	*	*	1104	*	*	*	*	*	*	*	*	*	3577	*	2990	*	*	44
       0	*	*	*	*	*	0	2823	0	1000	

Q 45   *	*	*	*	*	2113	*	1290	*	*	*	*	*	3023	*	*	3174	2990	*	*	45
       0	*	*	*	*	0	*	2823	0	1000	

L 46   *	*	*	*	2251	*	*	*	*	1043	*	*	*	*	*	*	*	*	2296	3309	46
       0	*	*	*	*	*	*	2961	0	0	

L 47   *	3225	*	*	*	*	*	1807	*	992	*	*	*	*	*	*	*	3261	*	*	47
       0	*	*	*	*	*	*	2961	0	0	

V 48   *	*	*	*	*	*	*	3724	*	*	*	*	*	*	*	*	2347	459	*	*	48
       0	*	*	*	*	*	*	2961	0	0	

G 49   1560	*	*	*	*	1364	*	*	*	*	*	*	*	*	*	1877	*	*	*	*	49
       0	*	*	*	*	*	*	2961	0	0	

V 50   *	3128	*	*	1796	*	*	3600	*	1740	*	*	*	*	*	*	*	3162	*	3261	50
       0	*	*	*	*	*	*	2961	0	0	

A 51   2269	3261	*	*	*	*	*	1730	*	*	3309	*	*	*	*	*	*	1806	*	*	51
       0	*	*	*	*	*	*	2961	0	0	

V 52   2243	*	*	*	3128	*	*	2347	*	*	*	*	*	*	*	*	*	1066	*	*	52
       0	*	*	*	*	*	*	2961	0	0	

A 53   3162	*	*	*	3643	*	3385	*	*	*	2243	2296	*	*	*	*	*	*	*	1748	53
       0	*	*	*	*	*	*	2961	0	0	

M 54   1355	*	*	*	3261	*	*	*	*	2296	2193	*	*	*	*	3600	*	*	*	*	54
       0	*	*	*	*	*	*	2961	0	0	

T 55   3128	*	*	*	*	*	*	1269	*	3385	*	*	*	*	*	*	1867	*	*	3309	55
       0	*	*	*	*	*	*	2961	0	0	

T 56   *	*	*	*	*	*	3225	*	*	2161	3309	*	*	2661	3128	3261	2383	*	*	*	56
       0	*	*	*	*	*	*	2961	0	0	

A 57   3162	*	*	3309	*	1060	2967	*	3261	*	*	3724	*	*	*	*	*	*	*	*	57
       0	*	*	*	*	*	*	2961	0	0	

P 58   *	2296	3261	*	1079	*	*	*	*	*	*	*	3162	*	*	*	3225	*	*	*	58
       0	*	*	*	*	*	*	2961	0	0	

A 59   3162	*	*	*	3225	*	*	*	*	*	*	*	563	*	*	*	*	*	*	3261	59
       0	*	*	*	*	*	*	2961	0	0	

P 60   *	*	*	3600	*	2467	*	3261	2045	*	*	*	2269	3724	*	*	*	3225	*	*	60
       0	*	*	*	*	*	*	2961	0	0	

I 61   *	*	*	*	532	*	*	1698	*	*	*	*	*	*	*	*	*	*	*	*	61
       0	*	*	*	*	*	*	2961	0	0	

H 62   *	*	3261	2345	*	*	3162	*	*	*	*	*	*	*	*	3225	*	*	2296	1854	62
       0	*	*	*	*	*	*	2961	0	0	

P 63   *	*	*	*	*	3309	*	*	*	*	*	*	153	*	*	*	*	*	*	*	63
       0	*	*	*	*	*	*	2961	0	0	

I 64   *	*	*	*	2967	*	*	1586	*	1202	*	*	*	*	*	*	*	*	3261	*	64
       0	*	*	*	*	*	*	2961	0	0	

A 65   342	*	*	*	*	2243	*	*	*	*	*	*	*	*	*	*	*	*	*	*	65
       0	*	*	*	*	*	*	2961	0	0	

M 66   *	3128	*	*	*	*	*	3225	*	3261	568	*	*	*	*	*	*	*	*	*	66
       0	*	*	*	*	*	*	2961	0	0	

L 67   *	*	*	*	*	*	*	3128	*	496	*	*	*	*	*	*	*	2502	*	*	67
       0	*	*	*	*	*	*	2961	0	0	

S 68   *	*	*	*	*	171	*	*	*	*	*	*	*	*	*	3162	*	*	*	*	68
       0	*	*	*	*	*	*	2961	0	0	

G 69   *	*	*	*	*	0	*	*	*	*	*	*	*	*	*	*	*	*	*	*	69
       0	*	*	*	*	*	*	2961	0	0	

M 70   1854	2967	*	*	2395	*	*	*	*	*	2365	*	*	*	*	3225	3261	*	*	*	70
       0	*	*	*	*	*	*	2961	0	0	

F 71   *	*	*	*	2365	*	*	2128	*	1009	*	*	*	*	*	3643	*	*	*	*	71
       0	*	*	*	*	*	*	2961	0	0	

Y 72   *	*	*	*	*	*	*	*	*	*	*	*	*	*	*	*	*	*	370	2145	72
       0	*	*	*	*	*	*	2961	0	0	

S 73   979	2508	*	*	*	*	*	*	*	*	*	*	*	*	*	1658	*	*	*	*	73
       0	*	*	*	*	*	*	2961	0	0	

V 74   3385	*	*	*	*	*	*	2440	*	3600	3225	*	*	*	*	*	1256	3162	*	*	74
       0	*	*	*	*	*	*	2961	0	0	

G 75   2303	*	*	*	*	522	*	*	*	*	*	*	*	*	*	*	3309	*	*	*	75
       0	*	*	*	*	*	*	2961	0	0	

N 76   *	*	*	*	*	*	*	*	*	*	*	0	*	*	*	*	*	*	*	*	76
       0	*	*	*	*	*	*	2961	0	0	

S 77   1953	3309	*	*	3261	*	*	2296	*	3225	*	*	*	*	*	3162	*	3128	*	*	77
       0	*	*	*	*	*	*	2961	0	0	

L 78   2967	3261	*	*	1685	*	*	*	*	2193	*	*	*	*	*	*	2070	*	*	*	78
       0	*	*	*	*	*	*	2961	0	0	

T 79   1478	*	*	*	*	*	*	3225	*	*	*	*	*	*	*	3128	3162	1700	*	*	79
       0	*	*	*	*	*	*	2961	0	0	

V 80   *	*	*	*	3385	*	*	1779	*	*	*	*	*	*	*	*	*	706	*	*	80
       0	*	*	*	*	*	*	2961	0	0	

F 81   *	*	*	*	3162	*	*	*	*	3385	*	*	532	3309	*	*	*	*	*	*	81
       0	*	*	*	*	*	*	2961	0	0	

I 82   *	*	*	*	*	*	*	0	*	*	*	*	*	*	*	*	*	*	*	*	82
       0	*	*	*	*	*	*	2961	0	0	

M 83   *	*	*	*	*	*	*	1356	*	*	1356	*	*	*	*	*	*	2193	*	*	83
       0	*	*	*	*	*	*	2961	0	0	

D 84   *	*	3162	3128	*	*	*	*	1269	*	*	2489	*	*	*	2467	*	*	*	*	84
       0	*	*	*	*	*	*	2961	0	0	

G 85   *	*	*	*	*	2145	3309	*	*	3225	*	*	*	*	2508	*	1357	*	*	*	85
       0	*	*	*	*	*	*	2961	0	0	

I 86   *	*	*	*	*	*	*	698	*	2508	*	*	*	*	*	*	*	2266	*	*	86
       0	*	*	*	*	*	*	2961	0	0	

G 87   *	*	*	*	*	0	*	*	*	*	*	*	*	*	*	*	*	*	*	*	87
       0	*	*	*	*	*	*	2961	0	0	

L 88   *	*	*	*	*	*	*	2421	*	742	2216	*	*	*	*	*	*	*	*	*	88
       0	*	*	*	*	*	*	2961	0	0	

A 89   1108	*	*	*	*	900	*	*	*	*	*	*	*	*	*	*	*	*	*	*	89
       0	*	*	*	*	*	*	2961	0	0	

I 90   *	*	*	*	*	*	*	3162	*	1269	2448	*	*	*	*	*	*	1785	*	*	90
       0	*	*	*	*	*	*	2961	0	0	

G 91   *	*	*	*	3309	467	*	*	*	*	*	*	3385	*	*	3643	*	*	*	*	91
       0	*	*	*	*	*	*	2961	0	0	

Y 92   *	*	*	*	3128	*	*	1719	*	2474	2448	*	*	*	*	*	*	3225	*	3162	92
       0	*	*	*	*	*	*	2961	0	0	

L 93   *	*	*	*	*	*	*	*	*	0	*	*	*	*	*	*	*	*	*	*	93
       0	*	*	*	*	*	*	2961	0	0	

L 94   *	*	*	*	3309	*	*	1273	*	1631	*	*	*	*	*	*	*	2622	*	*	94
       0	*	*	*	*	*	*	2961	0	0	

W 95   3309	*	*	*	*	*	*	*	*	*	*	*	*	*	*	*	*	*	153	*	95
       0	*	*	*	*	*	*	2961	0	0	

N 96   3724	3261	*	*	*	2249	*	*	*	*	*	2383	*	*	*	1720	3128	*	*	*	96
       0	*	*	*	*	*	*	2961	0	0	

T 97   *	3261	*	*	*	*	*	*	*	*	*	*	*	*	*	927	1435	*	*	*	97
       0	*	*	*	*	*	*	2961	0	0	

V 98   *	*	*	*	2296	*	*	2266	*	3128	*	*	*	*	*	2440	3600	2269	*	*	98
       0	*	*	*	*	*	*	2961	0	0	

T 99   *	*	*	*	*	3225	*	*	*	*	*	1450	*	3128	*	1733	3162	*	*	*	99
       0	*	*	*	*	*	*	2961	0	0	

C 100  4000	1087	*	*	*	*	*	1619	*	3724	*	*	*	*	*	*	3935	*	*	*	100
       0	*	*	*	*	*	*	2961	0	0	

V 101  *	*	*	*	*	*	*	2193	*	1058	*	*	*	*	*	*	*	1732	*	*	101
       0	*	*	*	*	*	*	2961	0	0	

V 102  3600	*	*	*	*	*	*	*	*	*	*	*	*	*	*	*	987	1275	*	*	102
       0	*	*	*	*	*	*	2961	0	0	

G 103  *	*	*	*	*	0	*	*	*	*	*	*	*	*	*	*	*	*	*	*	103
       0	*	*	*	*	*	*	2961	0	0	

W 104  *	*	*	*	3225	*	*	*	*	*	*	*	*	*	*	*	*	*	342	3261	104
       0	*	*	*	*	*	*	2961	0	0	

A 105  568	*	*	*	2243	3128	*	*	*	*	*	*	*	*	*	*	*	*	*	*	105
       0	*	*	*	*	*	*	2961	0	0	

V 106  3600	*	*	*	*	3643	*	3309	*	*	*	*	*	*	*	1687	2322	2145	*	*	106
       0	*	*	*	*	*	*	2961	0	0	

T 107  3128	*	*	*	*	1420	*	*	*	*	*	*	*	*	*	1716	2269	*	*	*	107
       0	*	*	*	*	*	*	2961	0	0	

R 108  *	*	*	*	*	*	*	*	2243	*	*	*	*	*	342	*	*	*	*	*	108
       0	*	*	*	*	*	*	2961	0	0	

F 109  *	*	*	*	145	*	*	*	*	*	*	*	*	*	*	*	*	*	*	3385	109
       0	*	*	*	*	*	*	2961	0	0	

G 110  *	*	*	*	*	0	*	*	*	*	*	*	*	*	*	*	*	*	*	*	110
       0	*	*	*	*	*	*	2961	0	0	

L 111  *	*	*	*	*	*	*	*	*	773	*	*	*	*	*	*	*	*	1269	*	111
       0	*	*	*	*	*	*	2961	0	0	

F 112  *	*	*	*	163	*	*	*	*	3225	*	*	*	*	*	*	*	*	*	*	112
       0	*	*	*	*	*	*	2961	0	0	

A 113  3162	*	*	*	*	370	*	*	*	*	*	*	*	3128	*	*	*	*	*	*	113
       175	3128	*	0	*	*	*	2961	1000	0	

N 114  *	*	*	*	*	*	*	1408	*	2561	2782	3162	*	*	*	*	*	2347	*	*	114
       0	*	*	*	*	*	*	2961	0	0	

P 115  3128	*	1700	3225	*	*	*	*	3643	*	*	3600	1698	*	*	*	*	*	*	*	115
       0	*	*	*	*	*	*	2961	0	0	

Q 116  2266	*	*	*	*	*	*	*	1704	*	*	*	2395	3162	*	2448	*	*	*	*	116
       0	*	*	*	*	*	*	2961	0	0	

Q 117  3309	*	*	2296	*	3385	*	*	*	*	*	*	*	951	*	*	3600	*	*	*	117
       0	*	*	*	*	*	*	2961	0	0	

Y 118  *	*	*	2296	*	*	*	2303	3261	*	*	3128	*	*	*	*	*	1925	*	3162	118
       0	*	*	*	*	*	*	2961	0	0	

P 119  *	*	*	*	*	*	*	*	*	*	*	*	1087	*	*	*	*	918	*	*	119
       0	*	*	*	*	*	*	2961	0	0	

K 120  2683	*	*	3600	*	*	*	*	2145	*	3309	*	*	*	*	1609	3225	*	*	*	120
       0	*	*	*	*	*	*	2961	0	0	

S 121  *	*	*	*	*	*	2243	*	3935	*	*	2499	*	*	3724	1365	*	*	*	3600	121
       0	*	*	*	*	*	*	2961	0	0	

D 122  *	*	1586	*	*	*	*	3309	*	*	*	*	1088	*	*	*	*	3385	*	*	122
       0	*	*	*	*	*	*	2961	0	0	

W 123  2474	*	*	*	2622	*	*	3385	*	2614	3935	*	*	*	*	*	*	3128	2193	*	123
       0	*	*	*	*	*	*	2961	0	0	

L 124  *	*	*	*	*	*	*	*	*	163	3225	*	*	*	*	*	*	*	*	*	124
       0	*	*	*	*	*	*	2961	0	0	

N 125  *	*	*	*	*	*	*	*	*	*	*	0	*	*	*	*	*	*	*	*	125
       0	*	*	*	*	*	*	2961	0	0	

I 126  *	*	*	*	*	*	*	3162	*	*	*	*	*	*	*	*	*	*	2243	563	126
       0	*	*	*	*	*	*	2961	0	0	

L 127  *	*	*	*	3600	*	*	1144	*	1743	*	3309	*	*	*	*	*	3935	*	*	127
       0	*	*	*	*	*	*	2961	0	0	

G 128  *	*	*	*	*	0	*	*	*	*	*	*	*	*	*	*	*	*	*	*	128
       0	*	*	*	*	*	*	2961	0	0	

V 129  2296	*	*	*	2243	*	*	1685	*	2622	*	*	*	*	*	*	*	3162	*	*	129
       0	*	*	*	*	*	*	2961	0	0	

V 130  2193	*	*	*	*	2296	*	2347	*	*	*	*	*	*	*	*	*	1392	*	*	130
       0	*	*	*	*	*	*	2961	0	0	

T 131  *	3261	*	*	3643	3225	*	*	*	996	*	*	*	*	*	*	3162	3385	*	*	131
       0	*	*	*	*	*	*	2961	0	0	

V 132  *	*	*	*	*	*	*	2243	*	2347	*	*	*	*	*	2296	3128	1867	*	*	132
       0	*	*	*	*	*	*	2961	0	0	

C 133  *	3162	*	*	*	*	*	2216	*	3724	*	*	*	*	*	*	*	743	*	*	133
       0	*	*	*	*	*	*	2961	0	0	

V 134  3261	*	*	*	3600	*	*	2419	*	3724	*	*	*	*	*	*	*	861	*	*	134
       0	*	*	*	*	*	*	2961	0	0	

G 135  3261	*	*	*	*	1087	*	*	*	*	*	*	*	*	*	1235	*	*	*	*	135
       0	*	*	*	*	*	*	2961	0	0	

G 136  2296	*	*	*	*	1364	*	3225	*	*	*	*	*	*	*	2347	*	3261	*	*	136
       0	*	*	*	*	*	*	2961	0	0	

A 137  3162	*	*	*	1989	*	*	3261	*	3935	*	*	*	*	*	1854	*	2395	*	*	137
       0	*	*	*	*	*	*	2961	0	0	

I 138  *	3225	*	*	2322	*	*	1215	*	2345	*	*	*	*	*	*	3935	*	*	*	138
       0	*	*	*	*	*	*	2961	0	0	

Y 139  *	*	*	*	571	*	*	*	*	3128	*	*	*	*	*	*	*	*	*	2234	139
       0	*	*	*	*	*	*	2961	0	0	

A 140  2383	*	*	*	1801	*	*	3128	*	2161	*	*	3309	*	*	3600	*	*	*	*	140
       0	*	*	*	*	*	*	2961	0	0	

P 141  *	*	*	*	462	*	*	*	*	*	*	*	3162	2622	*	*	*	*	*	*	141
       0	*	*	*	*	*	*	2961	0	0	

I 142  *	*	*	*	*	*	*	312	*	*	*	*	*	*	*	*	*	2363	*	*	142
       0	*	*	*	*	*	*	2961	0	0	

K 143  *	*	*	3261	*	*	*	*	448	*	*	*	*	*	2622	*	*	*	*	*	143
       0	*	*	*	*	*	*	2961	0	0	

H 144  *	*	*	*	*	*	2145	*	*	*	*	*	1768	*	*	1719	3724	3309	*	*	144
       3162	171	*	4218	80	*	*	2961	2822	0	

I 145  3445	*	*	2998	3491	*	*	1468	*	3240	*	*	*	*	*	*	2140	*	*	*	145
       0	*	*	*	*	*	0	2851	0	1000	

P 146  *	*	3491	*	*	*	2998	*	2884	*	*	*	620	*	*	*	*	*	*	*	146
       0	*	*	*	*	0	*	2851	0	1000	

A 147  3162	*	3600	*	3225	*	*	*	*	1818	3309	*	*	3128	*	3385	*	*	*	3261	147
       0	*	*	*	*	*	*	2961	0	0	

R 148  *	*	3174	1442	*	*	*	*	3047	*	*	1899	*	*	2921	*	*	*	*	*	148
       0	*	*	*	*	*	*	2897	0	0	

V 149  *	*	3174	2815	*	*	*	*	1411	*	*	3244	*	*	*	2906	*	2921	*	*	149
       0	*	*	0	*	*	*	2897	0	0	

//
