# Supplementary material for: Functional specialization in nucleotide sugar transporters occurred through differentiation of the gene cluster EamA (DUF6) before the radiation of Viridiplantae
Source: BMC Evol Biol. 2011 May 12;11:123. doi: 10.1186/1471-2148-11-123 (PMC3111387; doi:10.1186/1471-2148-11-123)
Supplement: Additional file 14 — Archive of HMM files. The gzipped archive contains the 32 HMM files, one for each first domain of the 19 DMTs, and 2nd domains for the DMT families that have a second domain. The archive also contains 'ALL HHS.ods', a spreadsheet containing the values for all pairwise comparisons between the HMMs. [file 1471-2148-11-123-S14.TGZ › duf1632-2.hhm]

HHsearch 1.5
NAME  CE6/150-330
FAM   
FILE  duf1632-2
COM   hhmake -i duf1632-2.a3m 
DATE  Thu Mar 10 08:19:38 2011
LENG  181 match states, 181 columns in multiple alignment
FILT  11 out of 13 sequences passed filter (-id 90 -cov 0 -qid 0 -qsc -20.00 -diff 100)
NEFF  3.2 
EVD   0.4096  -1.9675
SEQ
>ss_pred
CCCCCCCCCCCCCCCCCCCCCCCCHHHHHHHHHHHHHHHHHHHHHHHHHHHHHCCCCCCCCCHHHHHHHHHHHHHHHHHHHHHHHHHHCCCCCCCHHHHH
HHHHHHHHHHHHHHHHHHHHCCCCHHHHHHHHHCCHHHHHHHHHHHHHHHCCCHHHHHHHHHHHHHHHHHHHHHHHHHCCC
>ss_conf
9876667423544766113557503699999999999998401257999999508999986615779988889999999999999874379854865432
588899999998888888613542353745641653599999775877641443679999999999999999998752149
>Consensus
xxxxxxnxxxdxxxxxxxxxxxxxxkrixxxxxaivxGxlyGxxxvPvxyikxxypxxxxxxlxyvFsxfxGiFltsTxxFxxYxivxknxPxixpxlvx
PsxxsGxlwxiAxxxxFianqxLsqxVsyPIxsxxPgxIasxWsVFyFkEIxGxkNxllLxiaxxixlxGxxxiaxSkxxx
>CE6/150-330
RPAPWSLEEDNYKDDPLVVKEVSCTRRILCLFLTIFVGFLYGNFLTPINYIIANEPGSHQDVRAYILSYCLGSFVTSTVIFFVYSIVKKNVPLVNAELSM
PSIISGILYGIAVTTFFMANQHLDQVIAYPILSKAPGIIVSLWAIFLFKEIQGKKDIIQLYIGIFVTLLGIAFISLSKVEF
>CE17/165-344
SMATQSSEEDDIVqhp------HHVSPIVRIVCFLAAIFSGLFYGSMCTPVTFIQNRpdlYPGAPTEGLPYLFSFFCGIMPMSTFVLVIYSAVKKNNPSL
PSYLVLPSLFGGLLFAIGMGGFFIGNQKLSQTISYPICSFAPGLIVSAWSVLYFKEITGKRNLILLGIAYAFTLVGVIMVTVSKD-L
>CE41/162-345
LTDDVAPDDSDIVvprGGAVPTRAHRNQKRLLAIITSLVAGVFYGFTFVPVIYIQDHpeiYPTAPKTGLGYVFSHYIGIFCTASALMIGYVIYSRNNPFA
SSRLVGPSMTAGSMWGIAQASWFVANDNLSQAVSFPIISMVPGVIAALWSVFYFRDISGSRNLRLLSIAVAITLIGAICVGVSK---
>CE43/134-312
LHQHTQNTEDNVT--------ISYWKKVIAWIGTVIVGLSLGVMTTPVTLLMTRhdiYPKSSeiTSPVSFHFSFFTGVMIVSVIIFIAYCFVRKGKPSIP
PKIVIPSMLSGVFFSGAMACFFIANEQLSPTISYPICMMAPGWITSAWSVFYFREISGRRNLLLLGTAYGFTLFGVLVITASRVVqL
>CE45/176-351
IEQRLSNSERDSSf------DMAGLAKKLPYILMAMVLACLHGLMMSPIEYLKQQnp-PTDSFQVFDYIFPFYTSVFLFSTLYFFAYCVILRRKAYVERN
LIIPSIGYGILWTTGMTLWFVSSDKLSQVVAYPCTARLPPLISGALDVFVFKSIQGTRSYATLAISSVIGVISVIMIALSNQ-I
>DD34/176-358
INNNNNNGNNKRRsgafnkqpKKSIFERMPPPYNTILGIVLSVFSGIMYGVNMVPMQLWKQS----NvdASPLSFVFCHFSGIFLANTAVFIVYSIIVR-
PPQIFPQTIFPSFFSGLLWGIANVGLMVATQNLGYTIGFPMGSGGPMIVSSLWSVFYFREIQGVKNLLILLISFIFLGAGITILALSH---
>GG33/172-357
LRECSVNASEDTSDVSWVTNLSPVKKRFVGCSLAVVAGILYGTSFVPVLYIKDHgrrnetiYARASQFDLDYVFAHFSGIFLTSTIYFLIYCAVRKNKPD
VYPQAILPGFVSGMLWAIANCCWFIANHYLSAVVSFPIITAGPGLIAAMWGVLVFKEIKGLKNYILLSVAFCIILAGSLSTAFSK--V
>MM54/162-348
MTEPVINRTEDRSaDSSWVDRLSTTYHRIVGCSLAVISGILYGSTFVPIIYIKDHsrrndsmYAGASQYDLDYVFAHSSGIFLTSTVYFVAYCVAMKNRP
KLYPEAVLPGLLSGVLWAIATCCWFIANHSLSAVISFPIITAGPGLIAALWGILIFKEIQGLRNYLLMMLAFCIILAGALCTAFSK--V
>CE37/161-355
LNSEEKKALNTTEssdDGGLETevlrpdkNLNSGTQRFFAFITAIVAGFFYGMTFVPVIRMIDNpqlYPFYPQDGISYVFSHYFGIFITSTIIFVIYSIF
RRNQPYAPPNLFLPGMAAGCLWAVAQTSFFVANQHLSQTVTFPIISQMPGCIAAAWSIFYYREIRGKKNFILLGAAMSITITGATLVGLSKNIkF
>DD33/193-369
YNNNNNNGDELETsTETIFDKIPTKFKKVAGISMSIICGVLLGVNMIPMQLWKQN----HqeASPFDIIFSQFAGVFLFNAFTFMFYAMIKK-SPQIYPK
TVFPSFISGVMWGIANCGLMISTQNLGYTVGYPISCSGPMIISSLWSVFYFHEIKGTKNLLILCGSFLFLISGIILLAFSS--F
#
NULL   3706	5728	4211	4064	4839	3729	4763	4308	4069	3323	5509	4640	4464	4937	4285	4423	3815	3783	6325	4665	
HMM    A	C	D	E	F	G	H	I	K	L	M	N	P	Q	R	S	T	V	W	Y	
       M->M	M->I	M->D	I->M	I->I	D->M	D->D	Neff	Neff_I	Neff_D
       0	*	*	0	*	0	*	*	*	*	
R 1    *	*	*	*	*	*	*	1819	*	1487	3944	*	*	*	3135	3536	*	*	*	3398	1
       0	*	*	*	*	*	*	3244	0	0	

P 2    *	*	*	2999	*	*	3379	*	*	*	3536	1832	3135	*	3828	*	2137	*	*	*	2
       0	*	*	*	*	*	*	3244	0	0	

A 3    2322	*	3359	2319	*	*	*	*	*	*	*	2410	*	2176	*	3431	*	*	*	*	3
       0	*	*	*	*	*	*	3244	0	0	

P 4    *	3828	3359	3431	*	*	2634	*	*	*	*	2410	2483	*	2999	*	3536	*	*	*	4
       0	*	*	*	*	*	*	3244	0	0	

W 5    *	*	*	3431	*	*	*	*	*	2999	*	2410	*	3536	*	3828	3379	2137	3135	*	5
       0	*	*	*	*	*	*	3244	0	0	

S 6    3359	*	*	*	*	*	*	2944	3431	*	*	2410	*	3379	*	1621	*	3828	*	*	6
       0	*	*	*	*	*	*	3244	0	0	

L 7    *	*	*	*	*	*	*	*	3431	3135	*	714	3359	*	*	3536	*	*	*	*	7
       0	*	*	*	*	*	*	3244	0	0	

E 8    2616	*	3359	2322	*	2410	*	*	*	*	*	*	*	*	3944	2999	2634	*	*	*	8
       0	*	*	*	*	*	*	3244	0	0	

E 9    *	*	2378	1247	*	*	*	*	*	3431	*	3422	*	*	*	3828	2944	*	*	*	9
       0	*	*	*	*	*	*	3244	0	0	

D 10   *	*	1755	2118	*	*	*	*	*	*	*	2427	*	3944	2999	3359	*	*	*	*	10
       0	*	*	*	*	*	*	3244	0	0	

N 11   *	*	974	*	*	*	*	*	3422	3398	*	2252	*	*	*	*	3431	*	*	*	11
       97	*	3944	*	*	*	*	3244	0	0	

Y 12   *	*	*	3323	*	*	*	2381	*	*	*	*	*	*	2464	2961	2473	3319	*	3083	12
       0	*	*	*	*	*	0	3243	0	1000	

K 13   *	*	*	3359	*	*	*	*	3083	*	*	*	*	*	3366	1759	2321	2381	*	*	13
       2317	517	3319	1506	626	0	*	3243	2896	1000	

D 14   *	*	1014	*	*	2805	*	*	2941	*	*	*	3462	*	*	*	2827	*	*	*	14
       0	*	*	*	*	*	0	2745	0	2005	

D 15   *	3462	2581	2827	*	1854	*	*	2941	*	*	*	*	*	*	3428	*	3301	*	*	15
       0	*	*	*	*	*	0	2745	0	2005	

P 16   2805	*	*	*	*	2905	*	*	*	*	*	*	2581	*	*	1267	2827	*	*	*	16
       0	*	*	*	*	*	0	2745	0	2005	

L 17   *	*	*	*	*	*	*	1883	*	1734	*	*	*	*	*	*	*	2805	1810	*	17
       0	*	*	*	*	*	0	2745	0	2005	

V 18   *	*	*	2905	1883	*	*	*	*	*	*	*	2805	*	*	*	*	1145	*	*	18
       0	*	*	*	*	*	0	2745	0	2005	

V 19   *	*	1624	2941	*	*	*	*	*	*	*	*	*	*	*	*	1403	2581	*	*	19
       207	2905	*	2807	222	556	1644	2745	1000	2005	

K 20   *	*	2869	*	*	*	3285	*	1725	*	*	2482	*	*	1841	*	*	*	*	*	20
       0	*	*	*	*	*	0	3128	0	1000	

E 21   3230	*	*	3008	*	*	3285	3227	*	1639	2067	*	*	*	*	*	*	*	*	*	21
       0	*	*	*	*	0	*	3128	0	1000	

V 22   2999	*	*	*	*	*	3359	3379	*	*	*	3431	2410	*	*	2319	*	2322	*	*	22
       0	*	*	*	*	*	*	3244	0	0	

S 23   *	*	*	*	*	2999	*	*	*	*	*	*	2611	*	3359	1362	2153	*	*	*	23
       0	*	*	*	*	*	*	3244	0	0	

C 24   *	3135	*	*	*	3431	*	*	3398	2999	*	3359	2478	*	*	*	3944	2885	*	3379	24
       0	*	*	*	*	*	*	3244	0	0	

T 25   2999	*	*	*	3398	*	3944	3536	3828	*	*	*	*	3359	*	*	2275	*	3379	2660	25
       0	*	*	*	*	*	*	3244	0	0	

R 26   *	*	*	*	*	*	2944	*	1047	*	*	3422	*	3431	3135	*	*	3536	*	*	26
       0	*	*	*	*	*	*	3244	0	0	

R 27   *	*	*	*	*	*	*	*	1661	*	*	*	*	*	760	*	3422	*	*	*	27
       0	*	*	*	*	*	*	3244	0	0	

I 28   *	*	*	*	2616	*	*	1240	*	2168	*	*	*	*	*	*	*	2388	*	*	28
       0	*	*	*	*	*	*	3244	0	0	

L 29   3398	*	*	*	3431	*	*	3379	*	1715	*	*	2999	*	*	*	*	1803	*	*	29
       0	*	*	*	*	*	*	3244	0	0	

C 30   1804	2322	*	*	*	1364	*	*	*	*	*	*	*	*	*	*	*	*	*	2999	30
       0	*	*	*	*	*	*	3244	0	0	

L 31   *	2319	*	*	2483	*	*	1284	*	3135	*	*	*	*	*	*	*	*	3379	*	31
       0	*	*	*	*	*	*	3244	0	0	

F 32   *	*	*	*	3135	*	*	1804	*	2243	*	*	*	*	*	1760	*	3422	*	*	32
       0	*	*	*	*	*	*	3244	0	0	

L 33   3536	*	*	*	*	3379	*	*	*	1295	2184	*	*	*	*	*	2395	*	*	*	33
       0	*	*	*	*	*	*	3244	0	0	

T 34   987	*	*	*	*	*	*	*	*	*	*	*	*	*	*	1808	2252	*	*	*	34
       0	*	*	*	*	*	*	3244	0	0	

I 35   *	*	*	*	*	*	*	1367	*	3359	2999	*	*	*	*	*	*	1359	*	*	35
       0	*	*	*	*	*	*	3244	0	0	

F 36   *	*	*	*	1769	*	*	1639	*	*	*	*	*	*	*	*	*	1374	*	*	36
       0	*	*	*	*	*	*	3244	0	0	

V 37   1940	3398	*	*	*	*	*	*	*	2999	*	*	*	*	*	1692	*	2252	*	*	37
       0	*	*	*	*	*	*	3244	0	0	

G 38   2999	*	*	*	*	193	*	*	*	*	*	*	*	*	*	*	*	*	*	*	38
       0	*	*	*	*	*	*	3244	0	0	

F 39   *	2999	*	*	2275	*	*	2129	*	2455	*	*	*	*	*	*	*	1959	*	*	39
       0	*	*	*	*	*	*	3244	0	0	

L 40   *	*	*	*	1855	*	*	*	*	905	3422	*	*	*	*	3379	*	*	*	*	40
       0	*	*	*	*	*	*	3244	0	0	

Y 41   *	*	*	*	*	*	2999	*	*	2388	*	*	*	*	*	*	*	*	*	548	41
       0	*	*	*	*	*	*	3244	0	0	

G 42   *	*	*	*	*	0	*	*	*	*	*	*	*	*	*	*	*	*	*	*	42
       0	*	*	*	*	*	*	3244	0	0	

N 43   *	*	*	*	3359	*	*	*	*	2999	3431	3135	*	*	*	2210	3828	1814	*	*	43
       0	*	*	*	*	*	*	3244	0	0	

F 44   *	*	*	*	3135	*	*	*	*	*	1701	2410	*	*	*	3828	1643	*	*	*	44
       0	*	*	*	*	*	*	3244	0	0	

L 45   *	3536	*	*	1356	*	*	*	*	3135	1674	*	*	*	*	*	3379	*	*	*	45
       0	*	*	*	*	*	*	3244	0	0	

T 46   *	*	*	*	*	*	*	3398	*	*	*	*	*	*	*	2999	1755	1047	*	*	46
       0	*	*	*	*	*	*	3244	0	0	

P 47   *	*	*	*	*	*	*	*	*	*	*	*	0	*	*	*	*	*	*	*	47
       0	*	*	*	*	*	*	3244	0	0	

I 48   *	*	*	*	*	*	*	1439	*	*	2410	*	*	*	*	*	*	1175	*	*	48
       0	*	*	*	*	*	*	3244	0	0	

N 49   *	*	*	2999	*	*	*	1643	*	3828	*	3135	*	2410	*	*	2455	*	*	*	49
       0	*	*	*	*	*	*	3244	0	0	

Y 50   *	*	*	*	3536	*	*	*	*	1814	*	*	*	*	3431	*	*	*	*	898	50
       0	*	*	*	*	*	*	3244	0	0	

I 51   *	*	*	*	*	*	*	1006	*	2176	3431	*	*	*	*	*	*	*	2410	*	51
       0	*	*	*	*	*	*	3244	0	0	

I 52   *	*	*	*	*	*	*	2275	961	*	3379	*	*	2445	*	*	*	*	*	*	52
       0	*	*	*	*	*	*	3244	0	0	

A 53   3135	*	1356	*	*	*	*	*	*	*	*	3536	*	1674	*	*	3379	*	*	*	53
       0	*	*	*	*	*	*	3244	0	0	

N 54   *	*	*	*	*	*	1747	*	*	*	*	1730	*	2999	2455	3422	*	*	*	*	54
       3135	519	2410	1980	422	*	*	3244	2752	0	

E 55   *	*	*	2629	*	*	*	*	*	*	*	*	*	*	*	*	*	*	*	254	55
       0	*	*	*	*	1375	703	2671	0	1897	

P 56   2002	*	*	*	*	*	*	*	*	*	*	*	414	*	*	*	*	*	*	*	56
       0	*	*	*	*	*	0	2951	0	1361	

G 57   *	*	*	*	3152	1311	*	*	3025	*	*	*	*	*	3514	*	1867	*	*	*	57
       0	*	*	*	*	*	0	2951	0	1361	

S 58   1078	*	2700	*	*	*	*	*	*	*	*	*	*	*	*	1944	*	*	*	3152	58
       0	*	*	*	*	0	*	2951	0	1361	

H 59   *	*	*	*	*	*	2260	*	*	*	*	3422	1855	*	*	1246	*	*	*	*	59
       483	1814	*	1000	1000	*	*	3244	1803	0	

Q 60   2410	*	*	*	2999	*	*	*	3359	*	*	*	*	1297	*	*	2455	*	*	*	60
       0	*	*	*	*	*	*	3244	0	0	

D 61   *	*	2275	3536	3828	*	*	*	*	*	*	*	*	2999	*	1814	3359	*	*	2944	61
       0	*	*	*	*	*	*	3244	0	0	

V 62   *	*	2319	*	*	1855	*	*	*	*	*	*	1814	*	*	*	*	2065	*	*	62
       0	*	*	*	*	*	*	3244	0	0	

R 63   *	*	*	*	2184	*	*	3431	*	1067	*	*	*	*	3135	*	*	3379	*	*	63
       0	*	*	*	*	*	*	3244	0	0	

A 64   3135	*	1250	*	*	3359	*	*	*	*	*	*	3536	*	*	1826	*	*	*	*	64
       0	*	*	*	*	*	*	3244	0	0	

Y 65   *	*	*	*	2400	*	*	3398	*	*	*	*	*	*	*	*	*	*	*	483	65
       0	*	*	*	*	*	*	3244	0	0	

I 66   *	*	*	*	*	*	3379	1583	*	3536	*	*	*	*	*	*	*	1047	*	*	66
       0	*	*	*	*	*	*	3244	0	0	

L 67   *	*	*	*	174	*	*	*	*	3135	*	*	*	*	*	*	*	*	*	*	67
       0	*	*	*	*	*	*	3244	0	0	

S 68   2319	3422	*	*	*	*	*	*	*	*	*	*	2999	*	*	783	*	*	*	*	68
       0	*	*	*	*	*	*	3244	0	0	

Y 69   *	*	*	*	1701	*	1047	*	*	*	*	*	*	3398	*	*	*	*	*	3135	69
       0	*	*	*	*	*	*	3244	0	0	

C 70   *	3135	*	*	983	*	*	*	*	*	*	*	*	*	*	3944	*	*	*	1665	70
       0	*	*	*	*	*	*	3244	0	0	

L 71   3398	3536	*	*	3431	*	*	3359	*	3135	*	*	*	*	*	1768	2176	*	*	*	71
       0	*	*	*	*	*	*	3244	0	0	

G 72   *	*	*	*	*	193	*	*	*	*	*	*	*	*	*	2999	*	*	*	*	72
       0	*	*	*	*	*	*	3244	0	0	

S 73   *	*	*	*	*	*	*	811	*	*	*	*	*	*	*	3135	*	1661	*	*	73
       0	*	*	*	*	*	*	3244	0	0	

F 74   *	*	*	*	290	*	*	*	*	*	2455	*	*	*	*	*	*	*	*	*	74
       0	*	*	*	*	*	*	3244	0	0	

V 75   *	3359	*	*	*	*	*	2405	*	961	*	*	3536	*	*	*	*	3135	*	*	75
       0	*	*	*	*	*	*	3244	0	0	

T 76   3422	*	*	*	2184	*	*	*	*	*	3536	*	*	*	*	*	987	3379	*	*	76
       0	*	*	*	*	*	*	3244	0	0	

S 77   3359	*	*	*	*	*	*	*	*	*	*	2410	*	*	*	485	*	*	*	*	77
       0	*	*	*	*	*	*	3244	0	0	

T 78   3398	*	*	*	*	*	*	*	*	*	*	*	*	*	*	3359	491	3379	*	*	78
       0	*	*	*	*	*	*	3244	0	0	

V 79   2390	*	*	*	2465	*	*	1947	*	2999	*	*	*	*	*	*	*	2036	*	*	79
       0	*	*	*	*	*	*	3244	0	0	

I 80   *	*	*	*	*	*	*	1724	*	3359	*	*	*	*	*	*	3398	2478	*	1619	80
       0	*	*	*	*	*	*	3244	0	0	

F 81   *	*	*	*	293	*	*	*	*	3536	3359	*	*	*	*	*	*	*	*	*	81
       0	*	*	*	*	*	*	3244	0	0	

F 82   *	*	*	*	2065	*	*	1802	*	2885	3398	*	*	*	*	*	*	2036	*	*	82
       0	*	*	*	*	*	*	3244	0	0	

V 83   1510	*	*	*	3398	3359	*	2004	*	*	*	*	*	*	*	*	*	2271	*	*	83
       0	*	*	*	*	*	*	3244	0	0	

Y 84   *	*	*	*	*	*	*	*	*	*	*	*	*	*	*	*	*	*	*	0	84
       0	*	*	*	*	*	*	3244	0	0	

S 85   3398	1246	*	*	*	*	*	*	*	*	*	*	*	*	*	1373	*	3359	*	*	85
       0	*	*	*	*	*	*	3244	0	0	

I 86   2675	*	*	*	3379	*	*	1113	*	*	3398	*	*	*	*	*	*	2395	*	*	86
       0	*	*	*	*	*	*	3244	0	0	

V 87   2944	*	*	*	3431	*	*	1674	*	*	*	*	*	*	*	*	*	1448	*	3359	87
       0	*	*	*	*	*	*	3244	0	0	

K 88   *	*	*	*	*	*	*	*	1762	2999	2944	*	*	*	1947	3359	*	3422	*	*	88
       0	*	*	*	*	*	*	3244	0	0	

K 89   *	*	*	*	*	*	*	*	758	*	*	*	*	*	1291	*	*	*	*	*	89
       301	*	2410	*	*	*	*	3244	0	0	

N 90   *	*	*	*	*	3025	*	*	*	*	*	467	*	*	2700	*	*	*	*	*	90
       0	*	*	*	*	0	*	2951	0	1361	

V 91   *	*	*	*	*	*	*	*	1778	*	*	2445	3422	3431	3944	2645	*	3135	*	*	91
       0	*	*	*	*	*	*	3244	0	0	

P 92   2999	*	*	*	*	*	*	*	*	*	*	*	193	*	*	*	*	*	*	*	92
       0	*	*	*	*	*	*	3244	0	0	

L 93   *	*	3828	*	3359	*	*	*	2944	3135	*	*	*	2410	*	2455	*	*	*	2199	93
       0	*	*	*	*	*	*	3244	0	0	

V 94   2395	*	*	*	*	*	*	1814	*	2210	*	*	*	*	*	*	*	1693	*	*	94
       0	*	*	*	*	*	*	3244	0	0	

N 95   *	*	*	2999	3422	*	*	*	*	*	*	3135	1862	*	*	3359	*	*	*	1760	95
       0	*	*	*	*	*	*	3244	0	0	

A 96   3135	*	*	*	*	*	*	*	*	*	*	*	792	*	2999	2445	*	*	*	*	96
       0	*	*	*	*	*	*	3244	0	0	

E 97   *	*	*	2036	*	*	*	*	2388	*	*	2199	*	2611	3359	*	*	*	*	3536	97
       0	*	*	*	*	*	*	3244	0	0	

L 98   2319	*	*	*	*	*	*	3379	*	956	*	*	*	*	*	*	2410	*	*	*	98
       0	*	*	*	*	*	*	3244	0	0	

S 99   *	*	*	*	3431	*	*	1792	*	*	*	*	*	*	*	3135	*	987	*	*	99
       0	*	*	*	*	*	*	3244	0	0	

M 100  *	*	*	*	2410	3359	*	2176	*	1399	3135	*	*	*	*	*	*	*	*	*	100
       0	*	*	*	*	*	*	3244	0	0	

P 101  *	*	*	*	*	*	*	*	*	*	*	*	0	*	*	*	*	*	*	*	101
       0	*	*	*	*	*	*	3244	0	0	

S 102  *	*	*	*	*	1771	*	*	*	*	*	*	*	*	*	500	*	*	*	*	102
       0	*	*	*	*	*	*	3244	0	0	

I 103  *	*	*	*	1628	*	*	2065	*	2725	1804	*	*	*	*	*	*	*	*	*	103
       0	*	*	*	*	*	*	3244	0	0	

I 104  3431	*	*	*	2478	2999	*	2260	*	2145	*	*	*	*	*	*	3359	3828	*	*	104
       0	*	*	*	*	*	*	3244	0	0	

S 105  2395	*	*	*	*	3536	*	*	*	*	*	*	*	*	*	740	*	*	*	2999	105
       0	*	*	*	*	*	*	3244	0	0	

G 106  *	*	*	*	*	0	*	*	*	*	*	*	*	*	*	*	*	*	*	*	106
       0	*	*	*	*	*	*	3244	0	0	

I 107  *	3431	*	*	*	*	*	2065	*	2478	3828	*	*	*	*	3359	*	1639	*	*	107
       0	*	*	*	*	*	*	3244	0	0	

L 108  *	*	*	*	3379	*	*	*	*	491	2378	*	*	*	*	*	*	*	*	*	108
       0	*	*	*	*	*	*	3244	0	0	

Y 109  *	*	*	*	2455	*	*	*	*	*	*	*	*	*	*	*	*	*	507	3135	109
       0	*	*	*	*	*	*	3244	0	0	

G 110  1399	*	*	*	*	1324	*	*	*	*	*	*	*	*	*	3379	2999	*	*	*	110
       0	*	*	*	*	*	*	3244	0	0	

I 111  *	*	*	*	*	3379	*	544	*	*	*	*	*	*	*	*	2999	3431	*	*	111
       0	*	*	*	*	*	*	3244	0	0	

A 112  342	*	*	*	*	2243	*	*	*	*	*	*	*	*	*	*	*	*	*	*	112
       0	*	*	*	*	*	*	3244	0	0	

V 113  *	*	*	*	*	*	*	*	*	*	1701	1951	*	2395	*	*	2944	3135	*	*	113
       0	*	*	*	*	*	*	3244	0	0	

T 114  2369	1760	*	*	*	3536	*	*	*	*	*	*	*	*	*	*	1592	3422	*	*	114
       0	*	*	*	*	*	*	3244	0	0	

T 115  *	1754	*	*	*	1866	*	*	*	2999	*	*	*	*	*	2395	3135	*	*	*	115
       0	*	*	*	*	*	*	3244	0	0	

F 116  *	*	*	*	1362	*	*	*	*	2410	*	*	*	*	*	*	*	*	1242	*	116
       0	*	*	*	*	*	*	3244	0	0	

F 117  *	*	*	*	301	*	*	*	*	*	2410	*	*	*	*	*	*	*	*	*	117
       0	*	*	*	*	*	*	3244	0	0	

M 118  *	*	*	*	*	*	*	1066	*	*	3135	*	*	*	*	*	*	1291	*	*	118
       0	*	*	*	*	*	*	3244	0	0	

A 119  527	*	*	*	*	3536	*	*	*	*	*	*	*	*	*	2184	*	*	*	*	119
       0	*	*	*	*	*	*	3244	0	0	

N 120  *	*	*	*	*	*	*	*	*	*	*	542	*	*	*	2999	2410	*	*	*	120
       0	*	*	*	*	*	*	3244	0	0	

Q 121  *	*	2168	3379	*	*	2319	*	*	*	*	*	*	1056	*	*	*	*	*	*	121
       0	*	*	*	*	*	*	3244	0	0	

H 122  *	*	*	*	*	*	2275	*	2243	*	*	1808	*	3379	*	2944	*	*	*	3828	122
       0	*	*	*	*	*	*	3244	0	0	

L 123  *	*	*	*	*	*	*	*	*	0	*	*	*	*	*	*	*	*	*	*	123
       0	*	*	*	*	*	*	3244	0	0	

D 124  *	*	3135	*	*	2410	*	*	*	*	*	*	*	*	*	519	*	*	*	*	124
       0	*	*	*	*	*	*	3244	0	0	

Q 125  2319	*	*	*	*	*	*	*	*	*	*	*	3379	956	*	*	*	*	*	2410	125
       0	*	*	*	*	*	*	3244	0	0	

V 126  3359	*	*	*	*	*	*	*	*	*	*	*	*	*	*	*	1110	1187	*	*	126
       0	*	*	*	*	*	*	3244	0	0	

I 127  *	*	*	*	*	*	*	1138	*	*	*	*	*	*	*	*	*	874	*	*	127
       0	*	*	*	*	*	*	3244	0	0	

A 128  2065	*	*	*	*	2410	*	*	*	*	*	*	*	*	*	1058	3431	*	*	*	128
       0	*	*	*	*	*	*	3244	0	0	

Y 129  *	*	*	*	1047	*	*	*	*	*	*	*	*	*	*	*	*	*	*	954	129
       0	*	*	*	*	*	*	3244	0	0	

P 130  *	*	*	*	*	*	*	*	*	*	*	*	0	*	*	*	*	*	*	*	130
       0	*	*	*	*	*	*	3244	0	0	

I 131  *	2999	*	*	*	*	*	355	*	*	3422	*	*	*	*	*	*	*	*	*	131
       0	*	*	*	*	*	*	3244	0	0	

L 132  *	2455	*	*	*	3422	*	1356	*	3135	*	*	*	*	*	3398	2999	*	*	*	132
       0	*	*	*	*	*	*	3244	0	0	

S 133  2999	3398	*	*	*	*	*	*	*	*	3379	*	*	*	*	1048	2319	*	*	*	133
       0	*	*	*	*	*	*	3244	0	0	

K 134  2319	*	*	*	3536	3422	*	*	3135	*	2369	*	*	3431	2999	3398	*	*	*	*	134
       0	*	*	*	*	*	*	3244	0	0	

A 135  1755	*	*	*	*	1364	*	*	*	2999	3431	*	*	*	*	*	*	3359	*	*	135
       0	*	*	*	*	*	*	3244	0	0	

P 136  *	*	*	*	*	*	*	*	*	*	*	*	0	*	*	*	*	*	*	*	136
       0	*	*	*	*	*	*	3244	0	0	

G 137  *	*	*	*	*	542	*	*	*	*	2410	*	2999	*	*	*	*	*	*	*	137
       0	*	*	*	*	*	*	3244	0	0	

I 138  *	3431	*	*	3944	*	*	1727	*	1528	*	*	*	*	*	*	*	3359	3379	*	138
       0	*	*	*	*	*	*	3244	0	0	

I 139  *	*	*	*	*	*	*	141	*	*	*	*	*	*	*	*	*	3422	*	*	139
       0	*	*	*	*	*	*	3244	0	0	

V 140  1356	*	*	*	*	*	*	*	*	*	*	*	*	*	*	1674	3379	2322	*	*	140
       0	*	*	*	*	*	*	3244	0	0	

S 141  1356	*	*	*	*	2999	*	*	*	*	*	*	*	*	*	1046	*	*	*	*	141
       0	*	*	*	*	*	*	3244	0	0	

L 142  1321	*	*	*	*	*	*	*	*	1106	2885	*	*	*	*	*	*	*	*	*	142
       0	*	*	*	*	*	*	3244	0	0	

W 143  *	*	*	*	*	*	*	*	*	2999	*	*	*	*	*	*	*	*	193	*	143
       0	*	*	*	*	*	*	3244	0	0	

A 144  3135	*	2999	*	*	2319	*	*	*	*	*	*	*	*	*	835	*	*	*	*	144
       0	*	*	*	*	*	*	3244	0	0	

I 145  *	*	*	*	*	*	*	1571	*	*	*	*	*	*	*	*	*	592	*	*	145
       0	*	*	*	*	*	*	3244	0	0	

F 146  *	*	*	*	361	*	*	*	*	2174	*	*	*	*	*	*	*	*	*	*	146
       0	*	*	*	*	*	*	3244	0	0	

L 147  *	*	*	*	*	*	*	3944	*	3135	3944	*	*	*	*	*	*	2354	*	835	147
       0	*	*	*	*	*	*	3244	0	0	

F 148  *	*	*	*	140	*	*	*	*	*	*	*	*	*	*	*	*	*	*	3431	148
       0	*	*	*	*	*	*	3244	0	0	

K 149  *	*	*	*	*	*	3398	*	928	*	*	*	*	*	1397	*	*	*	*	*	149
       0	*	*	*	*	*	*	3244	0	0	

E 150  *	*	3359	363	*	*	*	*	*	*	*	*	*	*	*	2999	*	*	*	*	150
       0	*	*	*	*	*	*	3244	0	0	

I 151  *	*	*	*	*	*	*	0	*	*	*	*	*	*	*	*	*	*	*	*	151
       0	*	*	*	*	*	*	3244	0	0	

Q 152  *	*	*	*	*	*	*	*	2119	*	*	*	*	1332	3431	2369	3536	*	*	*	152
       0	*	*	*	*	*	*	3244	0	0	

G 153  *	*	*	*	*	0	*	*	*	*	*	*	*	*	*	*	*	*	*	*	153
       0	*	*	*	*	*	*	3244	0	0	

K 154  *	*	*	*	*	*	*	*	1772	2319	*	*	*	*	3379	3359	2184	3422	*	*	154
       0	*	*	*	*	*	*	3244	0	0	

K 155  *	*	*	*	*	*	*	*	1104	*	*	*	*	3944	1090	*	*	*	*	*	155
       0	*	*	*	*	*	*	3244	0	0	

D 156  *	*	3135	*	*	*	*	*	*	*	*	394	*	*	*	2999	*	*	*	*	156
       0	*	*	*	*	*	*	3244	0	0	

I 157  *	*	*	*	3431	*	*	3135	*	1095	*	*	*	*	*	*	*	*	*	1619	157
       0	*	*	*	*	*	*	3244	0	0	

I 158  2999	*	*	*	*	*	*	1461	*	1271	*	*	*	*	3359	*	*	*	*	*	158
       0	*	*	*	*	*	*	3244	0	0	

Q 159  *	*	*	*	*	*	*	2410	*	804	*	*	*	3135	*	*	2999	*	*	*	159
       0	*	*	*	*	*	*	3244	0	0	

L 160  *	*	*	*	*	*	*	*	*	201	2944	*	*	*	*	*	*	*	*	*	160
       0	*	*	*	*	*	*	3244	0	0	

Y 161  2999	3398	*	*	*	1862	*	3944	*	3422	3944	*	*	*	*	2575	*	*	*	3135	161
       0	*	*	*	*	*	*	3244	0	0	

I 162  3431	*	*	*	*	3398	*	955	*	2944	*	*	*	*	*	*	3379	3828	*	*	162
       0	*	*	*	*	*	*	3244	0	0	

G 163  804	*	*	*	*	3135	*	*	*	*	*	*	*	*	*	1674	*	*	*	*	163
       0	*	*	*	*	*	*	3244	0	0	

I 164  *	*	*	*	1364	*	*	3135	*	*	3431	*	*	*	*	2999	*	3359	*	2455	164
       0	*	*	*	*	*	*	3244	0	0	

F 165  2445	2319	*	*	3135	3379	*	3422	*	3398	*	*	*	*	*	3431	*	2999	*	*	165
       0	*	*	*	*	*	*	3244	0	0	

V 166  *	*	*	*	1432	*	*	956	*	*	*	*	*	*	*	*	*	3135	*	*	166
       0	*	*	*	*	*	*	3244	0	0	

T 167  *	*	*	*	*	2999	*	2319	*	2410	*	*	*	*	*	*	1040	*	*	*	167
       0	*	*	*	*	*	*	3244	0	0	

L 168  *	*	*	*	*	3422	*	2414	*	751	*	*	*	*	*	*	*	2999	*	*	168
       0	*	*	*	*	*	*	3244	0	0	

L 169  2129	*	*	*	3379	*	*	2168	*	3135	*	*	*	*	*	3398	2665	3536	*	*	169
       0	*	*	*	*	*	*	3244	0	0	

G 170  *	*	*	*	*	193	*	*	*	*	*	*	*	*	*	2999	*	*	*	*	170
       0	*	*	*	*	*	*	3244	0	0	

I 171  1643	*	*	*	*	*	*	1727	*	*	*	*	*	*	*	3828	*	1701	*	*	171
       0	*	*	*	*	*	*	3244	0	0	

A 172  3135	*	*	*	*	*	*	1309	*	1754	*	*	*	*	*	*	2427	*	*	*	172
       0	*	*	*	*	*	*	3244	0	0	

F 173  *	2137	*	*	3135	*	*	3422	*	2414	2243	*	*	*	*	3828	*	3379	*	*	173
       0	*	*	*	*	*	*	3244	0	0	

I 174  *	*	*	*	*	*	*	1577	*	2410	*	*	*	*	*	*	2319	1855	*	*	174
       0	*	*	*	*	*	*	3244	0	0	

S 175  961	*	*	*	*	2395	*	*	*	*	*	*	*	*	*	3135	2455	*	*	*	175
       0	*	*	*	*	*	*	3244	0	0	

L 176  3379	*	*	*	1760	*	*	*	*	1235	*	*	*	*	*	*	*	2445	*	*	176
       0	*	*	*	*	*	*	3244	0	0	

S 177  *	*	*	*	*	*	*	*	*	*	*	*	*	*	*	0	*	*	*	*	177
       0	*	*	*	*	*	*	3244	0	0	

K 178  *	*	*	*	*	*	3422	*	760	*	*	2999	*	*	3379	3398	*	*	*	*	178
       655	*	1455	*	*	*	*	3244	0	0	

V 179  *	*	2557	*	*	*	*	*	*	*	*	2257	*	2156	*	*	*	1335	*	*	179
       723	*	1342	*	*	*	0	2545	0	1780	

E 180  *	*	*	1559	*	*	*	1583	*	*	*	*	*	*	*	*	*	1613	*	*	180
       1559	598	*	0	*	0	*	1979	1559	2490	

F 181  *	*	*	*	1369	*	*	2155	*	2160	*	*	*	*	*	*	*	2603	*	*	181
       0	*	*	0	*	*	*	3046	0	0	

//
