# Supplementary material for: Functional specialization in nucleotide sugar transporters occurred through differentiation of the gene cluster EamA (DUF6) before the radiation of Viridiplantae
Source: BMC Evol Biol. 2011 May 12;11:123. doi: 10.1186/1471-2148-11-123 (PMC3111387; doi:10.1186/1471-2148-11-123)
Supplement: Additional file 14 — Archive of HMM files. The gzipped archive contains the 32 HMM files, one for each first domain of the 19 DMTs, and 2nd domains for the DMT families that have a second domain. The archive also contains 'ALL HHS.ods', a spreadsheet containing the values for all pairwise comparisons between the HMMs. [file 1471-2148-11-123-S14.TGZ › duf486.hhm]

HHsearch 1.5
NAME  B3CD09/1-67
FAM   
FILE  duf486
COM   hhmake -i duf486.a3m 
DATE  Thu Mar 10 08:18:25 2011
LENG  67 match states, 67 columns in multiple alignment
FILT  104 out of 116 sequences passed filter (-id 90 -cov 0 -qid 0 -qsc -20.00 -diff 100)
NEFF  3.4 
EVD   0.4392  0.4811 
SEQ
>ss_pred
CCCCHHCCCCCCCCCCCHHHHHHHHHHHHHHHHHHHHHHHHCCCCCCHHHHHHHHHHHHHHHHHCCC
>ss_conf
9861110334568875899999999999999999999988568866599999999999987774029
>Consensus
qVPANRiGxxxxgxxxsxxQLKixQEvitLxVFxxFsvxxlxxExlxxnxlxafxxixxavxfiFrx
>B3CD09/1-67
MVPANRIGFIGNGGPFSLIQLKIIQEVITLIIFTVFTTVLFKGESLHWNHFAAFICLVLAVYFVFYK
>B3CD26/1-67
mkglytilllivsnvfmtfawyghlklqdmkvitnwplyaiilfswsialaey----NKTEK----PNWKFNTLR-------------------------
--------------------
>B7IBJ8/1-115
msptvlafvlliisncfmtlawyghlkflhhapfwqailfgwtialleysfMIPATRLLSD---QGWTLGEMKITQEVVTLIVFVPFMVLLFK-QPFKLD
YVWAMLCLFGCVYFVFRSq
>Q2G7E2/1-116
mnpsalypvlllagsnlvmnvawyghlkvpnralwiavlaswglaffeywmAVPANRIGS----RVYSLAELKTLQEVMSLSTFLIVAWVMFG-SRPGLS
QLAGMALIAAGAFLVYKSplg
>B0T7W2/1-116
mpslwikiapwcllvasnvfmtfawyghlknrsmtlllaivsswlialpeymlAVTANRLGH----SVYTTAQLKTGQEAITLVVFSLFSVFYLG-EAIR
WTTLLGFGFIFVGVAIVMLFk
>B8DLP8/1-119
mpvpfalpvpvvtvgllllsnvfmtfawyghlkfkasplmvaimvswgiaffeyclQVPANRAGY----GHFNATELKTIQEIISLSVFLVFSVLYLG-E
PLKWNYLVGFCLIVVATFFIFKEw
>B5JSN7/1-102
mlfassllmafawlghirfrskgflfalllswfivlpeyllNISAIRWGV----GTYQPSEMAAMNLSSGVVCVAIVAKLFLN-EHLNRRQVAGFFLMGV
GVVMVVF-
>B5JSN6/1-111
mllfssaimatawlghlrykedmtfwmatlfawllvlpeyalNILALRLGY----KTFTGGQMGAFRLCTGVVCIAFVSHYVLG-EQLTLQKMLGFAVMA
FSMILITRSdkrggae
>B8FCH3/1-113
mrflpvlmlvmsnvfmtyawyghlkdfrarpllfviliswgvaffeyclQVPANRLGA----GYFSLPQLKVIQEILAMGVFALFCIFYMR-EKLTWDFL
WASLCLAGAAFFMFRNig
>C1EGV5/1-152
merrasyvllvvalfilscsfmtvawyghlkfaswpthkaillswavalaeyafMVPANRIGHAR--CGMSAADLRALAEVCILGAFMAFSVLVLR-EPL
RVNHAIGFAVVLIGVCVVLKGpfehvlvdlgdvgdvrrekavdptapgagaasav
#
NULL   3706	5728	4211	4064	4839	3729	4763	4308	4069	3323	5509	4640	4464	4937	4285	4423	3815	3783	6325	4665	
HMM    A	C	D	E	F	G	H	I	K	L	M	N	P	Q	R	S	T	V	W	Y	
       M->M	M->I	M->D	I->M	I->I	D->M	D->D	Neff	Neff_I	Neff_D
       0	*	*	0	*	0	*	*	*	*	
M 1    2414	*	*	*	*	*	5448	*	*	*	2672	3084	*	1006	*	6887	*	6897	*	*	1
       0	*	*	*	*	*	*	3534	0	0	

V 2    *	*	*	*	*	*	*	1957	*	*	*	*	*	*	*	*	*	429	*	*	2
       0	*	*	*	*	*	*	3534	0	0	

P 3    *	*	*	*	*	*	*	*	*	4022	*	*	214	*	*	4150	5663	*	*	*	3
       0	*	*	*	*	*	*	3534	0	0	

A 4    42	*	*	*	*	5139	*	*	*	*	*	*	*	*	*	*	*	*	*	*	4
       0	*	*	*	*	*	*	3534	0	0	

N 5    *	*	*	*	*	*	*	4156	*	4026	*	259	*	*	*	*	4423	*	*	*	5
       0	*	*	*	*	*	*	3573	0	0	

R 6    *	*	*	*	*	*	6416	*	4685	*	*	6336	*	*	94	*	*	*	*	*	6
       0	*	*	*	*	*	*	3573	0	0	

I 7    5751	*	*	*	5527	*	*	1061	*	1913	4682	*	*	*	*	6544	5592	*	3580	4036	7
       0	*	*	*	*	*	*	3573	0	0	

G 8    *	*	*	5592	*	101	*	*	*	4423	*	*	*	*	*	*	*	*	*	*	8
       0	*	*	*	*	*	*	3573	0	0	

F 9    4048	*	6067	*	2876	*	2203	*	5592	*	*	4794	*	*	6536	2348	*	3912	*	2053	9
       1584	*	586	*	*	*	*	3573	0	0	

I 10   2487	*	3541	3838	*	*	4942	4286	4110	4368	*	4537	*	2705	4733	3486	4336	3280	*	*	10
       736	*	1323	*	*	*	0	2840	0	3407	

G 11   *	*	2509	1723	*	2132	*	*	*	*	*	*	*	4043	2821	*	*	3458	*	*	11
       537	*	1687	*	*	*	0	2384	0	3488	

N 12   *	*	*	*	*	*	*	*	*	3570	*	421	*	*	*	3870	3313	*	*	*	12
       0	*	*	*	*	*	0	1886	0	3578	

G 13   *	*	*	*	*	0	*	*	*	*	*	*	*	*	*	*	*	*	*	*	13
       0	*	*	*	*	0	*	1886	0	3578	

G 14   4104	4926	7467	4340	*	1615	4721	*	4026	6536	*	5903	5592	3225	5234	4105	2907	6329	5376	5752	14
       0	*	*	*	*	*	*	3573	0	0	

P 15   4595	*	*	5744	6912	3026	4264	7628	5752	*	*	5592	2944	3760	5466	6219	2549	2023	*	4167	15
       0	*	*	*	*	*	*	3573	0	0	

F 16   7029	*	*	*	1359	*	*	4941	*	3155	3669	*	*	*	*	*	*	*	3669	1735	16
       0	*	*	*	*	*	*	3573	0	0	

S 17   *	*	6173	5092	*	5784	*	*	4480	*	*	2977	*	4156	*	953	2365	*	*	*	17
       0	*	*	*	*	*	*	3573	0	0	

L 18   2147	*	*	*	5592	3382	*	3950	*	1623	*	*	3274	*	*	*	4179	3190	*	*	18
       0	*	*	*	*	*	*	3573	0	0	

I 19   1639	*	*	*	3522	1994	*	5586	*	*	4258	5592	3799	*	*	3568	5345	4830	5007	*	19
       0	*	*	*	*	*	*	3573	0	0	

Q 20   *	*	4926	2115	*	*	*	*	5503	*	*	*	*	528	*	*	5592	*	*	*	20
       0	*	*	*	*	*	*	3573	0	0	

L 21   *	*	*	*	*	*	*	*	*	259	2608	*	*	*	*	*	*	*	*	*	21
       0	*	*	*	*	*	*	3573	0	0	

K 22   4156	*	*	*	*	4026	*	*	310	*	*	*	*	5503	4221	*	*	*	*	*	22
       0	*	*	*	*	*	*	3573	0	0	

I 23   2526	*	*	*	*	5524	*	1293	*	*	5245	*	*	*	*	*	2224	2680	*	*	23
       0	*	*	*	*	*	*	3534	0	0	

I 24   *	*	*	*	4022	5663	*	1555	*	2108	1877	*	*	*	*	*	3756	*	*	*	24
       0	*	*	*	*	*	*	3534	0	0	

Q 25   4826	*	*	*	*	*	*	*	*	*	*	4150	*	240	4022	*	*	*	*	*	25
       0	*	*	*	*	*	*	3534	0	0	

E 26   *	*	*	219	*	*	*	*	*	3084	*	*	*	*	*	*	*	5448	*	*	26
       0	*	*	*	*	*	*	3534	0	0	

V 27   3868	3350	*	*	*	5448	*	3206	*	*	*	*	*	*	*	4150	*	631	*	*	27
       0	*	*	*	*	*	*	3534	0	0	

I 28   *	4826	*	*	*	*	*	601	*	6415	4566	*	*	*	*	4150	4022	2903	*	*	28
       0	*	*	*	*	*	*	3534	0	0	

T 29   4176	*	*	*	*	3084	*	4826	*	*	*	*	*	*	*	2506	700	*	*	*	29
       0	*	*	*	*	*	*	3534	0	0	

L 30   *	*	*	*	*	*	*	4605	*	310	4852	*	*	*	*	*	*	3084	*	*	30
       0	*	*	*	*	*	*	3534	0	0	

I 31   3570	4802	*	*	5732	4099	*	3702	*	3048	5179	*	*	*	*	2766	2796	1804	*	*	31
       0	*	*	*	*	*	*	3534	0	0	

I 32   4826	3084	*	*	*	*	*	2852	*	7181	*	*	*	*	*	*	5695	552	*	*	32
       0	*	*	*	*	*	*	3534	0	0	

F 33   *	*	*	*	181	*	*	4022	*	*	*	*	*	*	*	*	*	4150	*	*	33
       0	*	*	*	*	*	*	3534	0	0	

T 34   1713	5422	*	*	*	*	*	3548	*	4736	4249	*	*	*	*	3524	2706	1966	*	*	34
       0	*	*	*	*	*	*	3534	0	0	

V 35   4061	6313	*	*	4022	2962	*	3146	*	2397	*	*	1815	*	*	*	*	2732	*	*	35
       0	*	*	*	*	*	*	3534	0	0	

F 36   *	*	*	*	295	*	*	4991	*	5953	*	*	*	*	*	*	*	2866	*	*	36
       0	*	*	*	*	*	*	3534	0	0	

T 37   1377	6415	*	*	*	*	*	*	*	5572	5027	*	*	*	*	1175	3442	5908	*	*	37
       0	*	*	*	*	*	*	3534	0	0	

T 38   5111	*	*	*	6847	*	4022	3564	4150	3407	6368	6142	*	*	*	5051	3608	1077	4429	7181	38
       0	*	*	*	*	*	*	3534	0	0	

V 39   5500	*	*	*	1779	*	*	3859	*	1545	6892	*	*	*	*	*	5800	3540	4567	3055	39
       0	*	*	*	*	*	*	3534	0	0	

L 40   4566	*	*	*	2707	*	*	5017	*	4368	4148	*	*	*	*	*	*	2543	4426	1150	40
       0	*	*	*	*	*	*	3534	0	0	

F 41   *	*	*	*	2153	*	*	6166	*	859	2251	*	*	*	*	*	*	*	*	*	41
       0	*	*	*	*	*	*	3534	0	0	

K 42   *	*	5640	*	*	1630	5521	*	1233	*	*	3449	*	5093	3493	*	*	*	*	*	42
       2683	*	244	*	*	*	*	3534	0	0	

G 43   *	*	*	*	*	1162	*	*	*	*	*	3632	*	*	*	3570	1365	*	*	*	43
       0	*	*	*	*	0	*	1886	0	3534	

E 44   *	*	4401	471	*	*	*	*	*	*	*	*	*	2508	5850	5695	7105	6475	*	*	44
       20	*	6159	*	*	*	*	3534	0	0	

S 45   4776	*	7811	5291	*	4279	4142	*	3033	*	*	7041	1366	3665	3755	3388	4077	*	*	*	45
       0	*	*	*	*	0	*	3527	0	1000	

L 46   *	*	*	*	2691	*	*	3003	*	669	7430	*	4380	*	*	*	*	5388	6166	*	46
       0	*	*	*	*	*	*	3534	0	0	

H 47   5855	*	*	*	*	3629	4161	*	1515	*	*	3975	*	5269	2384	4279	2612	*	*	*	47
       0	*	*	*	*	*	*	3534	0	0	

W 48   *	*	*	*	7151	*	*	5876	*	1449	5460	*	*	*	4150	*	6289	4518	1077	*	48
       0	*	*	*	*	*	*	3534	0	0	

N 49   *	*	1834	*	*	*	6258	*	*	*	*	894	*	4022	3882	5695	5663	*	*	*	49
       0	*	*	*	*	*	*	3534	0	0	

H 50   *	*	6392	*	4355	*	1455	*	4022	5953	*	*	*	3603	*	*	5261	6508	*	1406	50
       0	*	*	*	*	*	*	3534	0	0	

F 51   2942	*	*	*	4090	6492	*	3899	*	1092	4022	*	*	*	*	*	*	2568	4893	*	51
       0	*	*	*	*	*	*	3534	0	0	

A 52   2159	*	*	*	*	6444	*	2903	*	2744	*	*	*	*	*	*	*	2620	1752	5507	52
       0	*	*	*	*	*	*	3534	0	0	

A 53   1079	*	*	*	*	1157	*	*	*	*	*	*	*	*	*	3672	*	*	*	*	53
       0	*	*	*	*	*	*	3534	0	0	

F 54   3637	*	*	*	621	2711	*	*	*	*	3640	*	*	*	*	5634	*	*	*	5953	54
       0	*	*	*	*	*	*	3534	0	0	

I 55   1999	3855	*	*	3829	3274	*	3516	*	1648	*	*	*	*	*	7059	5991	3691	*	*	55
       0	*	*	*	*	*	*	3534	0	0	

C 56   *	1025	*	*	3159	*	*	*	*	1792	6479	*	*	*	*	*	*	3369	*	*	56
       0	*	*	*	*	*	*	3534	0	0	

L 57   *	*	*	*	*	*	*	1326	*	1552	2331	*	*	*	*	*	*	4028	*	*	57
       0	*	*	*	*	*	*	3534	0	0	

V 58   2325	5223	*	*	4081	3753	*	3131	*	1951	4489	*	*	*	*	7241	*	2208	*	*	58
       0	*	*	*	*	*	*	3534	0	0	

L 59   2703	*	*	*	3785	1388	*	3783	*	2231	*	*	*	*	*	*	*	3238	*	*	59
       0	*	*	*	*	*	*	3534	0	0	

A 60   705	4274	*	*	*	1872	*	*	*	*	*	*	*	*	*	4022	*	*	*	*	60
       0	*	*	*	*	*	*	3534	0	0	

V 61   1932	*	*	*	*	5732	*	*	*	6725	4022	*	*	*	*	*	6821	646	*	*	61
       0	*	*	*	*	*	*	3534	0	0	

Y 62   4707	4420	*	*	1870	6448	*	3872	*	5694	*	*	*	*	*	6139	*	3888	5320	1199	62
       0	*	*	*	*	*	*	3534	0	0	

F 63   *	*	*	*	453	*	*	5184	*	2868	4150	*	*	*	*	*	*	4360	*	*	63
       0	*	*	*	*	*	*	3534	0	0	

V 64   3512	*	*	*	*	*	*	1318	*	7088	2975	*	*	*	*	6392	*	1455	*	*	64
       0	*	*	*	*	*	*	3534	0	0	

F 65   *	*	*	*	395	*	*	6735	*	4826	5663	6166	*	*	*	*	4022	3637	*	5695	65
       0	*	*	*	*	*	*	3534	0	0	

Y 66   *	*	*	*	4150	5058	4305	*	1772	4572	4900	5793	*	5320	1259	*	*	6368	*	5529	66
       0	*	*	*	*	*	*	3534	0	0	

K 67   5261	*	4181	3299	4220	2328	*	*	2106	*	*	4022	5607	*	5948	2173	6387	*	*	*	67
       0	*	*	0	*	*	*	3380	3264	0	

//
