# Supplementary material for: Functional specialization in nucleotide sugar transporters occurred through differentiation of the gene cluster EamA (DUF6) before the radiation of Viridiplantae
Source: BMC Evol Biol. 2011 May 12;11:123. doi: 10.1186/1471-2148-11-123 (PMC3111387; doi:10.1186/1471-2148-11-123)
Supplement: Additional file 14 — Archive of HMM files. The gzipped archive contains the 32 HMM files, one for each first domain of the 19 DMTs, and 2nd domains for the DMT families that have a second domain. The archive also contains 'ALL HHS.ods', a spreadsheet containing the values for all pairwise comparisons between the HMMs. [file 1471-2148-11-123-S14.TGZ › duf606.hhm]

HHsearch 1.5
NAME  A0PSE0/1-148
FAM   
FILE  duf606
COM   hhmake -i duf606.a3m 
DATE  Thu Mar 10 08:18:15 2011
LENG  148 match states, 148 columns in multiple alignment
FILT  100 out of 137 sequences passed filter (-id 90 -cov 0 -qid 0 -qsc -20.00 -diff 100)
NEFF  6.1 
EVD   0.4370  -2.0151
SEQ
>ss_pred
CCHHHHHHHHHHHHHHHHHHHHHHHHHHHHHCCHHHHHHHHHHHHHHHHHHHHHHHCCCCCCHHHHHCCCHHHHHHHHHHHHHHHHHHHHHHHHHHHHHH
HHHHHHHHHHHHHHHHHHHCCCCCCCCCHHHHHHHHHHHHHHHHHHHC
>ss_conf
9449999999999999999999999999863718999999999999999999998177743615752088999994599999999999999767699999
999999999999999765348876757999999999999999999509
>Consensus
xxxxlxxxlallaGxxlaxQxxiNxxLxxxxgxxxxAsxisfxvGxixlxxxxlxxxxxxxxxxxxxxxPxwxxlGGllGaxxVxxxxxxxpxlGxxxxx
xxvixGQlxxxlxiDxfGxfGxxxxxxxxxrxxGxxliixGvxlxxxx
>A0PSE0/1-148
MSAGWIIPFIILGGALQTCGAAMNGQLYKHMINPWLASAISFALITIFFVGAFLIMPNPLPTTKDIASMPWWAVVGGLVGAVQVYAGLTLVNKVGAGTFI
GVTVTAALIMSLLIDHFGWLRVDAHPLTLWRALGGAFLVCGVVLVAKF
>Q1QZC9/1-160
MLLPFIFLVLLVGGAALAAQSSINGRLGANVG-VLESAWLTFASGALVTFLLMFFFEPA--HSETLFTVPKWQLIGALFGVVYMLVIVFAVPRVGTAAAT
VATISGQLLMSVLIDNFGWLGNARMPLDASRYTALALLAGALVLIYLsntrrrgqqartataG
>A3QFA9/1-178
mtkelipqlmpqeptgqahidlkpqVSTPLNLMLGLLGGVALAVMIALNSELAKYGS-PLLASWVAHGVGTLVALLLLGAVRLRQGALTRRnEAAPWWAY
LGGLPGAFTVVLGAMTVnSALGLSASIAFIMAGQILFGLVCDSLGLFGMARRRLSRGQGAALTVMTLGALIVLLaqegA
>Q5R178/1-150
MTQTILVILAIAAGMSISIQASINAMMGQLAHNTFLSLTIAFTISALFSALALWGFSeRT--SITF-FSLPWYFWLvAAIFTCFGVGTMYFLIPKLGVGQ
VMAYALAGQLIGAMIINHFGFLGNTAIALNSYRLIGACFLIAGVFLINMgarQ
>A0SZ10/1-166
mipstqlweshmhGWITVFAPLAMLAGAVVPLQAGANAALGRNLGHPLWATIASLAVSAVLASLVMLAWRVPAPDFHLAVRGPGWSWLGGAAGVFYISAA
LMLAPRMGSGPFMAAVIGGQMLAALAIDRYGLLGFAVKHISPLHWAGAGLVVAGVVLTQIansrtV
>Q6FEY6/1-153
mlkisSQLVLLLPLALGIGIAMSVQTALNTQLRDYLDSPLQAAFFSFLIGTIVLGVFVMFQDAEKPSISQLFEIPWFLWLGGFLGVYAISLSIYTAPKLG
FLTLSGLIIFGQIAMSMLLDHFGWLGTDKVPVNWQRLIGALMIFIGVIFTFQR
>Q8XG26/1-149
MNQSLTLIFLIAAGVGLVVQNSIMVRITQTSSTILIAMLLNSLVGIVLFVTILWFKQgAT--GFGELvASVRWWTLIPGLLGSFFVFASISGYQNVGAAT
TIAVLVASQLIGGLALDIARSHGVTLRAM-VGPAFGALLLVIGAWLIAKrqF
>Q899N2/1-155
mdkiplkgGVFMLGIIFSIIAGISMSFQGVFNTRLSDKVG-LWEANFLVQSIGAILTLIALLLLGDG--NIKKIKEVNKLYLSGGLLGVIIIFTVMKGIK
SLGPTYAISTILVAQLLSAALIDAFALFGSEQIRFGMSKVLGIVVMIVGIVIFKWefK
>A0JUK3/1-315
--------MAVAAGLAIPVQGRINGALGARLNDGIAAAVVSFTTGLIVMIVVSLVLPRGRRglaqilpALRE-RRFPPVYVMAGGIGAFFVFAQSFTVGL
LGVALFTVATVTGQTLSGLLVDRLGIGPAGKKSVTGIRVLGTVLTIAAVAWAVSprfggagaggaepaqlflpvllpviagflmsfqqamngtatvhygt
piaatlvnfisgatvlwlawliklavagagnglpaewwyylggpmgcafiglgallvrslgvlvtglgmiagqllgslgldlafpapgtvvalptvlgtv
ltlgaivlatlpwprgalkrqpgR
>A6TN22/1-159
-MLYIAMLLSILAGVSLVFARMVNASLAKEVG-LLTGTFYNYVVGLFVSLLFLVFSKeSSTPFHLSFNIVPLWAYLGGVLGVVVVTVSSYLSPKISAFYL
TLLIFIGQLFTGIIIDFFTL-----NELSIGKVFGGILVLVGLSYNLVldqnreenptsfskvesI
#
NULL   3706	5728	4211	4064	4839	3729	4763	4308	4069	3323	5509	4640	4464	4937	4285	4423	3815	3783	6325	4665	
HMM    A	C	D	E	F	G	H	I	K	L	M	N	P	Q	R	S	T	V	W	Y	
       M->M	M->I	M->D	I->M	I->I	D->M	D->D	Neff	Neff_I	Neff_D
       0	*	*	0	*	0	*	*	*	*	
M 1    4039	*	6188	*	6307	3192	6043	*	3737	4232	1196	4424	5262	5762	6049	4761	4893	5276	*	5576	1
       0	*	*	*	*	*	*	5811	0	0	

S 2    3475	*	4533	*	6878	4588	*	6189	*	4675	2087	3215	4924	3998	5290	2995	3302	4610	5502	6652	2
       0	*	*	*	*	*	*	5910	0	0	

A 3    3897	*	*	*	5033	5811	5410	4305	2807	3163	2887	4067	5425	3610	5350	3812	4074	4316	5873	4902	3
       0	*	*	*	*	*	*	5987	0	0	

G 4    4376	*	*	6587	4071	4610	*	3329	*	2283	3078	*	3985	*	*	4767	3558	4449	3301	3547	4
       55	4748	*	1000	1000	*	*	6116	2396	0	

W 5    4245	*	*	*	3528	4317	*	2688	5452	1365	5704	*	5656	6600	6564	6415	5079	3549	4123	*	5
       0	*	*	*	*	*	*	6132	0	0	

I 6    3685	*	*	*	3307	3322	6640	5543	*	2421	4577	5591	4086	6739	*	5780	4451	4907	2829	2897	6
       0	*	*	*	*	*	*	6132	0	0	

I 7    3577	*	*	*	3769	5488	*	2210	*	2033	3955	5418	6862	6749	4515	4278	*	3402	5496	4563	7
       0	*	*	*	*	*	*	6132	0	0	

P 8    3337	5698	*	*	3808	4298	*	2775	*	1492	4792	*	3952	*	*	4930	5587	3271	*	*	8
       0	*	*	*	*	*	*	6132	0	0	

F 9    5084	6729	*	*	3008	4551	*	2718	*	1013	3609	*	*	*	*	6814	6612	4461	*	*	9
       0	*	*	*	*	*	*	6140	0	0	

I 10   902	*	*	*	*	3073	*	4434	*	4218	4092	*	5776	*	*	3502	4614	4638	*	*	10
       0	*	*	*	*	*	*	6140	0	0	

I 11   3718	6280	*	*	3622	6538	*	2032	*	1332	5250	*	*	*	*	*	6476	2836	*	*	11
       0	*	*	*	*	*	*	6140	0	0	

L 12   2590	4834	*	*	3646	4592	*	3043	*	1297	*	*	*	*	*	5057	4642	3657	*	*	12
       0	*	*	*	*	*	*	6140	0	0	

G 13   1157	*	*	*	5914	2205	*	4637	*	*	5158	3915	*	*	*	3305	5165	4195	*	*	13
       0	*	*	*	*	*	*	6140	0	0	

G 14   *	*	*	*	*	0	*	*	*	*	*	*	*	*	*	*	*	*	*	*	14
       0	*	*	*	*	*	*	6140	0	0	

A 15   1980	5437	*	*	3803	4069	*	2684	*	3590	2826	*	*	*	*	5385	5038	2661	*	*	15
       0	*	*	*	*	*	*	6140	0	0	

L 16   2000	4364	*	*	3471	3039	*	4002	*	2186	4212	*	*	*	*	3938	5148	4060	*	*	16
       0	*	*	*	*	*	*	6140	0	0	

Q 17   5674	*	*	*	6822	5712	*	2118	*	1469	3540	*	5914	5169	*	4414	5656	2686	6890	*	17
       0	*	*	*	*	*	*	6140	0	0	

T 18   1331	6544	*	*	*	5141	*	*	*	*	*	*	1994	*	*	2461	4092	3794	*	*	18
       0	*	*	*	*	*	*	6140	0	0	

C 19   4126	6130	*	*	3473	5050	*	2421	*	1745	4582	6676	*	*	*	4701	6788	2247	6209	*	19
       0	*	*	*	*	*	*	6140	0	0	

G 20   6106	5667	*	4542	*	4263	*	*	*	5664	3167	*	*	546	*	4540	6424	*	*	*	20
       0	*	*	*	*	*	*	6140	0	0	

A 21   1703	*	*	*	6024	2537	*	3925	*	6432	*	3870	4422	6759	3493	3553	3185	5672	*	*	21
       0	*	*	*	*	*	*	6140	0	0	

A 22   1804	*	*	*	6543	2798	5549	4590	5384	*	6106	6157	3653	5439	5543	2866	3304	3621	*	*	22
       0	*	*	*	*	*	*	6140	0	0	

M 23   4675	6441	*	*	3007	*	*	1694	*	1739	4787	*	*	*	*	5030	6846	2829	*	*	23
       0	*	*	*	*	*	*	6140	0	0	

N 24   *	*	*	*	*	*	*	*	*	5540	4326	124	*	*	*	*	*	*	*	6543	24
       0	*	*	*	*	*	*	6140	0	0	

G 25   1521	*	*	*	*	1607	*	6863	*	5300	*	6884	*	*	*	2510	3639	5320	*	*	25
       0	*	*	*	*	*	*	6140	0	0	

Q 26   2419	*	6676	3685	*	3911	4526	6432	3248	5904	6241	5810	5540	2604	2187	6106	5802	6273	*	*	26
       0	*	*	*	*	*	*	6140	0	0	

L 27   6396	*	*	*	6293	*	*	4814	*	233	4457	*	*	*	*	*	*	4524	*	*	27
       0	*	*	*	*	*	*	6140	0	0	

Y 28   2051	*	*	*	*	1357	*	*	5541	6211	*	6213	*	6788	3560	2590	4782	*	*	5411	28
       0	*	*	*	*	*	*	6140	0	0	

K 29   4066	*	4675	4114	4930	5652	4934	*	2397	5188	5718	5125	*	2679	2632	4579	4343	3566	*	*	29
       0	*	*	*	*	*	*	6140	0	0	

H 30   3536	*	5473	5384	5518	4019	3989	4563	3515	3229	*	5090	*	3533	4443	3030	5439	3279	6099	4067	30
       0	*	*	*	*	*	*	6140	0	0	

M 31   5267	*	6546	*	6729	4499	*	2309	*	1759	4886	6627	*	*	*	3373	3529	2504	6788	*	31
       0	*	*	*	*	*	*	6140	0	0	

I 32   4863	*	5240	*	*	886	4089	5169	5065	6488	*	3726	*	5391	4846	2991	6543	*	*	*	32
       964	5125	1125	0	*	*	*	6140	1898	0	

N 33   4938	*	3346	*	*	6189	2607	*	*	5949	*	2978	*	5578	*	1128	4476	5337	*	*	33
       0	*	*	*	*	0	*	5409	0	5553	

P 34   3188	*	*	6450	*	4501	6637	3734	5486	3922	*	6425	1140	6213	*	4216	4019	3900	*	*	34
       0	*	*	*	*	*	*	6140	0	0	

W 35   3944	*	*	*	3615	*	*	3481	6669	1357	6719	6099	6157	*	*	*	5482	3173	2711	4656	35
       0	*	*	*	*	*	*	6140	0	0	

L 36   2658	*	*	3262	5241	4549	4649	3750	4797	2502	6890	6669	6572	4392	5943	4932	4733	3814	3511	5667	36
       0	*	*	*	*	*	*	6140	0	0	

A 37   455	6099	*	*	*	4048	*	*	*	*	*	*	*	*	*	2907	4007	*	*	*	37
       0	*	*	*	*	*	*	6140	0	0	

S 38   1749	6509	*	*	*	5838	*	6273	*	4767	5320	6839	*	*	*	1521	2246	4999	*	*	38
       0	*	*	*	*	*	*	6140	0	0	

A 39   3807	5824	6157	*	1906	5325	*	4429	*	2021	5692	*	*	*	*	4483	3504	3733	3560	*	39
       0	*	*	*	*	*	*	6140	0	0	

I 40   5071	5398	*	*	4630	*	*	1780	*	3169	4423	*	*	*	*	5540	4805	1632	4261	5308	40
       0	*	*	*	*	*	*	6140	0	0	

S 41   3190	*	*	*	*	*	*	4483	*	4513	*	2446	*	*	*	1123	4434	3144	*	*	41
       0	*	*	*	*	*	*	6140	0	0	

F 42   *	*	*	*	978	*	2175	*	*	3160	*	6676	*	5032	*	4760	*	*	*	3611	42
       0	*	*	*	*	*	*	6140	0	0	

A 43   2983	*	*	*	3071	2737	*	3135	*	1955	4954	*	*	*	*	4356	3677	3766	*	*	43
       0	*	*	*	*	*	*	6140	0	0	

L 44   6543	6469	*	*	*	4950	*	2436	*	4451	*	*	6209	*	*	4094	3401	867	*	*	44
       0	*	*	*	*	*	*	6140	0	0	

I 45   4027	*	*	*	*	283	*	5169	*	*	*	*	*	*	*	3490	*	*	*	*	45
       0	*	*	*	*	*	*	6140	0	0	

T 46   2558	6884	*	*	2910	5419	*	4439	*	2059	4980	*	*	*	*	3490	2047	5918	*	*	46
       0	*	*	*	*	*	*	6140	0	0	

I 47   4230	*	*	*	4412	6835	*	1516	*	1928	5921	*	*	*	*	6538	4161	2355	*	*	47
       0	*	*	*	*	*	*	6140	0	0	

F 48   2174	5138	*	*	3348	4492	*	3459	*	2935	5991	*	*	*	*	5398	3598	1924	*	*	48
       0	*	*	*	*	*	*	6140	0	0	

F 49   2773	4976	*	*	4321	*	*	5082	*	1035	4535	*	*	*	*	3379	5021	3569	*	*	49
       0	*	*	*	*	*	*	6140	0	0	

V 50   3473	5902	*	*	3460	3493	*	3360	*	1432	*	6667	*	*	*	3505	4873	3254	6873	*	50
       0	*	*	*	*	*	*	6140	0	0	

G 51   3237	5697	*	*	3997	5270	*	2667	*	1632	*	*	4665	*	*	4357	3993	2690	*	*	51
       0	*	*	*	*	*	*	6140	0	0	

A 52   3199	*	*	*	4186	5776	*	2064	*	1634	5419	*	*	*	*	5706	5611	2763	5697	5213	52
       0	*	*	*	*	*	*	6140	0	0	

F 53   3630	4633	*	*	4697	5585	6213	3517	*	1671	4593	6895	*	7174	*	5277	3411	2574	4698	5536	53
       0	*	*	*	*	*	*	6140	0	0	

L 54   3808	6157	*	*	3921	5196	*	3358	6441	1094	4564	*	6476	*	*	6073	5529	3313	4543	6621	54
       0	*	*	*	*	*	*	6140	0	0	

I 55   3214	5396	*	*	2165	6241	*	2230	*	2561	6719	*	*	*	*	4723	4495	2864	6488	6727	55
       0	*	*	*	*	*	*	6140	0	0	

M 56   5098	7000	*	*	3449	3894	*	5156	3894	2768	4027	6432	6998	4072	4966	3821	2424	3104	5937	*	56
       0	*	*	*	*	*	*	6140	0	0	

P 57   5110	*	4688	3880	*	2171	5456	*	3416	5770	*	5091	3878	5077	2198	3689	5147	4544	6157	*	57
       542	1753	5933	0	*	*	*	6140	5268	0	

N 58   4201	*	4077	4309	3972	3503	5235	5381	3779	3920	*	6047	3731	4773	2757	3643	3840	4050	*	6728	58
       0	*	*	*	*	2113	379	6095	0	2788	

P 59   4365	*	*	4467	6331	2042	5548	5467	5636	3928	*	5672	2292	5164	3829	3404	3841	6557	6321	6414	59
       844	*	1174	*	*	*	0	6092	0	2531	

L 60   4239	*	5870	*	3865	4784	5509	5658	3890	2681	4710	*	6225	4225	2666	4781	4320	3404	3660	4750	60
       91	*	4030	*	*	*	0	5466	0	5630	

P 61   5466	*	5658	*	5946	3435	5959	5829	3799	3840	*	5815	1194	3949	4013	4701	5818	5647	5972	*	61
       657	1531	5683	1869	461	0	*	5399	4274	5691	

T 62   2768	6531	3586	4707	6089	3966	5735	3992	3498	4478	*	3421	4687	5167	5479	2587	3871	6654	*	*	62
       0	*	*	*	*	*	0	6119	0	1626	

T 63   4690	*	*	6654	3007	5671	4985	2857	5931	1780	5789	5220	4743	*	6954	4866	4866	3534	3728	6739	63
       0	*	*	*	*	*	0	6119	0	1626	

K 64   2737	*	4540	4130	5670	3367	4529	*	3769	4528	*	5041	4109	5201	3766	3781	2772	4193	6586	*	64
       0	*	*	*	*	*	0	6119	0	1626	

D 65   2816	*	4813	4120	3458	3761	6478	6263	4343	3421	5782	4359	*	3356	4136	3726	3860	4711	5776	6523	65
       161	4893	3802	0	*	1000	1000	6119	2277	1626	

I 66   3534	*	5309	*	3584	4576	*	2472	5004	1764	4819	6763	4922	4853	6661	4891	4904	4493	5405	*	66
       150	3342	*	0	*	0	*	6038	3330	3371	

A 67   2671	*	6441	6830	3680	3235	5502	*	3697	3505	6555	4439	4850	5801	3276	3169	3551	5589	6998	6213	67
       0	*	*	*	*	*	*	6140	0	0	

S 68   4625	*	3164	4041	*	3871	6944	5275	3293	*	*	4122	4724	3763	3958	2428	3076	5674	5289	*	68
       0	*	*	*	*	*	*	6140	0	0	

M 69   2055	6998	*	*	5085	3804	6676	3318	6868	2876	4698	4777	4827	4978	*	7074	4770	2254	*	*	69
       0	*	*	*	*	*	*	6140	0	0	

P 70   7073	*	6466	5106	*	*	*	*	4664	*	*	4595	361	5661	4376	5318	*	*	*	*	70
       0	*	*	*	*	*	*	6140	0	0	

W 71   4836	*	*	*	*	6813	*	4162	3470	3108	6396	*	3136	*	4371	6799	6424	4630	1235	4869	71
       14	6669	*	1585	585	*	*	6140	1000	0	

W 72   6424	*	*	*	5090	*	5015	4757	5333	3553	*	*	6944	*	*	6546	*	4614	833	2642	72
       0	*	*	*	*	*	*	6140	0	0	

A 73   2063	*	*	6073	3870	*	5274	3861	6488	2740	3690	6099	*	3887	*	3982	4131	5411	6944	3179	73
       0	*	*	*	*	*	*	6140	0	0	

V 74   6610	6476	*	*	3169	*	*	*	*	1897	*	*	6209	*	*	*	6509	4917	1545	2333	74
       0	*	*	*	*	*	*	6140	0	0	

V 75   5577	4724	*	*	3280	*	*	2344	*	1448	4001	*	*	*	*	3651	3459	4582	*	*	75
       93	4007	*	0	*	*	*	6140	2975	0	

G 76   2945	*	*	*	*	306	*	*	*	*	*	*	4760	*	*	5369	*	*	*	*	76
       0	*	*	*	*	*	*	6140	0	0	

G 77   5390	*	*	*	*	54	*	*	*	*	*	*	*	*	*	*	*	6293	*	*	77
       0	*	*	*	*	*	*	6140	0	0	

L 78   3331	7174	*	*	3813	5575	*	3033	*	1438	5916	*	6627	*	*	*	6814	1933	6293	*	78
       0	*	*	*	*	*	*	6140	0	0	

V 79   5377	4412	*	*	2377	*	*	2741	*	1166	5645	*	4206	*	*	6666	*	4127	*	*	79
       0	*	*	*	*	*	*	6140	0	0	

G 80   5525	*	*	6150	*	206	*	6612	*	*	*	6760	*	*	*	4568	6241	5483	*	*	80
       0	*	*	*	*	*	*	6140	0	0	

A 81   1062	6241	*	*	*	4321	*	4823	*	4882	5913	*	5540	*	*	4506	6396	1763	*	*	81
       0	*	*	*	*	*	*	6140	0	0	

V 82   3225	6863	*	*	1887	4232	*	3297	*	2638	4541	*	6555	*	*	6293	4923	2564	6157	5969	82
       0	*	*	*	*	*	*	6140	0	0	

Q 83   5502	*	*	*	1964	4252	*	3001	*	4802	*	6822	*	6130	*	*	3968	3009	6727	1798	83
       0	*	*	*	*	*	*	6140	0	0	

V 84   6273	*	*	6150	*	*	*	2232	*	3518	6479	*	*	*	*	*	5708	638	*	*	84
       0	*	*	*	*	*	*	6140	0	0	

Y 85   3508	6339	*	*	2761	4161	*	4192	*	3081	4962	*	*	*	*	4411	2057	3160	5844	3741	85
       0	*	*	*	*	*	*	6140	0	0	

A 86   2350	4582	*	*	4881	3564	*	4511	*	2109	5181	*	*	*	*	2595	3418	3621	*	*	86
       0	*	*	*	*	*	*	6140	0	0	

G 87   2774	6509	*	4749	6469	4420	*	4042	*	4593	4672	2252	*	5543	*	2739	3562	2938	*	6643	87
       0	*	*	*	*	*	*	6140	0	0	

L 88   2710	*	*	*	*	4338	*	1971	*	3454	4568	5428	*	*	*	3496	2720	3170	*	4857	88
       0	*	*	*	*	*	*	6140	0	0	

T 89   4415	*	*	*	3480	6213	*	3502	5684	2136	4521	*	*	5504	5240	5320	3668	3019	4107	2862	89
       0	*	*	*	*	*	*	6140	0	0	

L 90   2921	*	*	*	5182	3477	*	3675	*	1715	5802	*	*	*	*	2837	3223	3282	*	*	90
       0	*	*	*	*	*	*	6140	0	0	

V 91   2602	*	*	*	3880	5465	*	2318	*	3618	4581	*	*	*	*	5281	3487	1957	*	4364	91
       95	3965	*	0	*	*	*	6140	2286	0	

N 92   4756	*	5540	*	*	4210	6572	*	5492	6715	*	6130	716	3753	6921	2973	*	*	*	6339	92
       0	*	*	*	*	*	*	6140	0	0	

K 93   4457	*	*	4572	6896	*	5777	4652	2007	3877	*	5441	4997	4211	1875	3774	6799	4566	*	5383	93
       0	*	*	*	*	*	*	6140	0	0	

V 94   *	*	*	*	4513	6894	*	2390	*	929	3652	*	*	*	*	*	*	2850	*	6211	94
       0	*	*	*	*	*	*	6140	0	0	

G 95   5406	*	*	*	*	74	*	*	*	*	*	*	*	*	*	6106	6390	*	*	*	95
       0	*	*	*	*	*	*	6140	0	0	

A 96   1646	*	*	*	6872	*	*	3959	*	3713	5523	*	3739	*	*	3909	3407	1869	*	*	96
       0	*	*	*	*	*	*	6140	0	0	

G 97   1843	5967	*	*	5241	2027	*	*	*	4046	4940	6572	*	*	*	3057	2723	4105	*	*	97
       0	*	*	*	*	*	*	6140	0	0	

T 98   3789	*	*	6509	5467	3268	*	5573	5005	2446	5147	2882	5904	4594	6611	5074	2482	4499	6610	4074	98
       0	*	*	*	*	*	*	6140	0	0	

F 99   1889	5662	*	*	2857	*	*	*	*	3865	4378	*	6425	*	*	4674	1483	4414	*	*	99
       0	*	*	*	*	*	*	6140	0	0	

I 100  3698	*	*	*	4226	*	*	2628	*	2710	3059	*	*	5128	*	5020	2576	2267	*	*	100
       0	*	*	*	*	*	*	6140	0	0	

G 101  2348	6280	*	*	4571	3793	*	3140	*	3210	4817	*	*	*	*	2898	3424	2379	*	*	101
       0	*	*	*	*	*	*	6140	0	0	

V 102  2130	5431	*	*	3662	5729	*	3358	*	1336	6778	*	*	*	*	5092	5070	3964	*	5351	102
       0	*	*	*	*	*	*	6140	0	0	

T 103  3618	*	*	*	5620	3987	*	2061	*	3188	4999	*	4654	*	*	5318	3561	1714	*	*	103
       0	*	*	*	*	*	*	6140	0	0	

V 104  *	*	*	*	5241	*	*	1760	*	1683	3838	*	*	*	*	*	4526	1980	*	*	104
       0	*	*	*	*	*	*	6140	0	0	

T 105  1785	4245	*	*	4468	5096	*	3074	*	2537	*	*	*	*	*	4019	3384	2899	*	*	105
       0	*	*	*	*	*	*	6140	0	0	

A 106  2882	*	*	*	*	454	*	*	*	*	*	*	*	*	*	3670	4810	5620	*	*	106
       0	*	*	*	*	*	*	6140	0	0	

A 107  6130	*	*	*	*	*	*	*	*	5014	6678	6209	*	102	*	*	*	*	*	*	107
       0	*	*	*	*	*	*	6140	0	0	

L 108  6157	*	*	*	6273	*	*	2718	*	1086	2577	*	*	*	*	5454	6613	2742	*	*	108
       0	*	*	*	*	*	*	6140	0	0	

I 109  3635	5441	*	*	4207	4711	*	2179	*	1552	*	*	*	*	*	4595	4322	2729	*	*	109
       0	*	*	*	*	*	*	6140	0	0	

M 110  2560	6610	*	*	3606	3262	*	5190	6637	5469	2674	*	*	6450	*	2581	2502	4012	*	*	110
       0	*	*	*	*	*	*	6140	0	0	

S 111  1578	*	*	*	*	1623	*	*	*	*	*	*	*	*	*	1611	6280	*	*	*	111
       0	*	*	*	*	*	*	6140	0	0	

L 112  3332	6372	*	*	4835	5946	*	3737	*	1154	3471	*	*	6667	*	5659	5498	2646	*	6466	112
       0	*	*	*	*	*	*	6140	0	0	

L 113  3588	4622	*	*	4805	6396	*	2919	*	1491	5581	6757	*	*	*	6895	5084	1875	*	*	113
       0	*	*	*	*	*	*	6140	0	0	

I 114  5005	4212	*	*	3761	*	*	985	*	2481	5631	*	*	*	*	6441	6157	3717	4838	*	114
       0	*	*	*	*	*	*	6140	0	0	

D 115  *	*	176	4251	*	5411	*	*	*	*	*	6241	*	*	*	5300	*	*	*	*	115
       0	*	*	*	*	*	*	6140	0	0	

H 116  4417	5381	*	*	6106	*	1298	5473	*	4601	6339	5120	*	3662	3184	3998	3644	5495	5496	5193	116
       0	*	*	*	*	*	*	6140	0	0	

F 117  5409	6372	*	*	734	*	6822	4686	5437	2963	*	5591	*	*	5446	*	6150	4616	5600	4479	117
       0	*	*	*	*	*	*	6140	0	0	

G 118  4715	*	*	*	*	283	*	4767	6294	*	*	*	*	*	5371	5035	6106	6715	*	6424	118
       126	*	3576	*	*	*	*	6140	0	0	

W 119  5748	*	*	*	4038	5522	*	3833	*	1239	*	*	*	*	*	4172	6191	5092	1771	6228	119
       46	*	5009	*	*	2501	281	6064	0	3249	

L 120  5716	*	*	*	891	4317	5990	7004	*	1765	5264	6043	*	6028	*	*	*	5840	*	*	120
       11	*	7002	*	*	*	0	6016	0	3433	

R 121  5801	*	6269	6319	*	403	4397	*	6526	*	6754	5080	5410	6662	5972	5880	5555	6022	*	*	121
       0	*	*	*	*	2983	195	6021	0	3546	

V 122  2599	*	6028	*	4462	4430	*	4079	*	2443	3037	5287	*	6039	*	3788	4136	2597	*	5187	122
       0	*	*	*	*	1196	827	6016	0	3433	

D 123  3599	*	4173	3621	*	4222	6380	4467	3773	*	4107	5062	2289	4627	4239	5225	3078	3928	*	*	123
       0	*	*	*	*	1212	815	6076	0	2655	

A 124  3054	*	*	4137	*	4575	6526	5853	1987	4852	5847	6118	4110	3335	2337	6432	*	3887	*	*	124
       17	*	6432	*	*	0	*	6111	0	1938	

H 125  4673	*	*	5554	*	*	3734	3054	3412	5709	6369	3557	6585	4214	2110	3812	4163	3497	*	5488	125
       0	*	*	*	*	*	0	6129	0	1000	

P 126  2900	*	*	3386	*	5578	5829	*	4237	7093	6502	6420	1580	5566	3397	3585	3318	*	*	6088	126
       0	*	*	*	*	*	0	6129	0	1000	

L 127  6751	7126	*	*	2799	*	*	2013	6585	1977	3461	*	4813	*	*	5349	6858	2655	6750	*	127
       37	*	5305	*	*	0	*	6129	0	1000	

T 128  4294	*	3223	4420	*	4519	5000	6606	6386	*	6854	2498	6366	4783	4858	1972	2591	6857	*	*	128
       0	*	*	*	*	0	*	6098	0	1165	

L 129  3575	*	*	*	4774	4485	*	4072	4881	2101	4990	*	2911	6546	4290	4287	5435	3777	2993	6760	129
       0	*	*	*	*	*	*	6140	0	0	

W 130  3532	*	5468	5174	*	3463	6652	5094	3801	3438	5574	4385	3769	4537	3925	4340	2907	4773	4633	4091	130
       0	*	*	*	*	*	*	6140	0	0	

R 131  6211	*	4625	6372	*	5452	5556	*	2202	*	*	7000	4828	2610	1194	5619	6894	*	*	*	131
       0	*	*	*	*	*	*	6140	0	0	

A 132  3386	*	*	*	3554	5644	*	2249	*	1638	6209	*	*	*	6157	6150	5926	2764	4550	5682	132
       0	*	*	*	*	*	*	6140	0	0	

L 133  2519	4938	*	*	3871	5715	*	2069	*	1673	5201	*	*	*	*	6896	6273	3459	6150	*	133
       0	*	*	*	*	*	*	6140	0	0	

G 134  2767	*	*	*	*	312	*	*	*	*	*	*	*	*	*	5512	6396	6157	*	*	134
       0	*	*	*	*	*	*	6140	0	0	

G 135  2365	*	*	*	*	4618	*	2418	*	1808	4443	*	*	*	*	5333	4725	2444	*	*	135
       20	*	6150	*	*	*	*	6140	0	0	

A 136  2584	4814	*	*	5404	2636	*	2872	*	1950	*	*	6426	*	*	6441	6811	2429	*	*	136
       0	*	*	*	*	*	0	6117	0	1000	

F 137  4508	4204	*	*	2935	*	*	4048	*	938	4085	*	6392	*	*	6854	6787	3320	*	*	137
       0	*	*	*	*	*	0	6117	0	1000	

L 138  5442	*	*	*	6751	*	*	2120	*	1881	1935	*	*	*	*	*	4612	2610	*	*	138
       0	*	*	*	*	*	0	6117	0	1000	

V 139  3006	*	*	*	4546	4765	*	1990	*	1912	5312	*	*	*	*	6425	5597	2178	*	*	139
       0	*	*	*	*	*	0	6117	0	1000	

C 140  1753	5289	*	*	*	2831	*	2807	*	2804	6598	*	*	*	*	4021	3945	3131	*	*	140
       0	*	*	*	*	*	0	6117	0	1000	

G 141  2764	*	*	*	*	230	*	*	*	*	*	*	*	*	*	*	*	*	*	*	141
       0	*	*	*	*	*	0	6117	0	1000	

V 142  2751	5532	*	*	5793	*	*	2292	*	2780	4143	*	*	*	*	6392	5274	1444	*	*	142
       0	*	*	*	*	*	0	6117	0	1000	

V 143  3550	7064	*	*	2841	4457	*	3197	5228	2748	5669	6882	*	*	5194	5503	6527	2550	3449	3525	143
       0	*	*	*	*	*	0	6117	0	1000	

L 144  6707	*	*	*	3325	*	*	2629	*	749	5755	*	*	*	*	*	6449	3900	6603	5228	144
       31	5569	*	0	*	*	0	6117	1495	1000	

V 145  4295	*	*	*	3291	*	*	1905	*	2927	4074	5228	*	*	6908	5130	2967	2425	*	6479	145
       16	*	6470	*	*	*	0	6117	0	1000	

A 146  3328	*	*	6734	4279	*	6512	4023	3301	3216	*	3878	*	3089	2887	4310	5001	3027	*	4928	146
       106	*	3815	*	*	*	0	6117	0	1601	

K 147  5506	*	*	*	3676	4799	5528	5452	2807	2765	5336	6117	*	4483	2173	5200	6353	4103	3272	5467	147
       1277	768	*	4768	54	0	*	6060	5751	3763	

F 148  3113	6096	6103	5711	2414	3489	5461	5206	3487	5100	4969	4524	6926	5342	3154	4477	6100	3811	*	4647	148
       0	*	*	0	*	*	*	6124	0	0	

//
