# Supplementary material for: Functional specialization in nucleotide sugar transporters occurred through differentiation of the gene cluster EamA (DUF6) before the radiation of Viridiplantae
Source: BMC Evol Biol. 2011 May 12;11:123. doi: 10.1186/1471-2148-11-123 (PMC3111387; doi:10.1186/1471-2148-11-123)
Supplement: Additional file 14 — Archive of HMM files. The gzipped archive contains the 32 HMM files, one for each first domain of the 19 DMTs, and 2nd domains for the DMT families that have a second domain. The archive also contains 'ALL HHS.ods', a spreadsheet containing the values for all pairwise comparisons between the HMMs. [file 1471-2148-11-123-S14.TGZ › duf803-1.hhm]

HHsearch 1.5
NAME  AT11/1-147
FAM   
FILE  duf803-1
COM   hhmake -i duf803-1.a3m 
DATE  Thu Mar 10 08:19:10 2011
LENG  147 match states, 147 columns in multiple alignment
FILT  36 out of 38 sequences passed filter (-id 90 -cov 0 -qid 0 -qsc -20.00 -diff 100)
NEFF  3.6 
EVD   0.4144  -1.9131
SEQ
>ss_pred
CCCCCCCCCCCCCCCCCHHHHHHHHHHHHHHHHHHHHHHHHHHHHHHHHHCCCCCCCCCCHHCCHHHHHHHHHHHHHHHHHHHHHHHHHHHHHHHHHHHH
HHHHHHHHHHHHCCCHHHHHHHHHHHHHHHHHHHEEECCCCCCCCCC
>ss_conf
9864455542100344204899999999999987889999999886300014245788201206568999999999999999997775599994035889
99999999999723100989999999998554663725986244569
>Consensus
xxxxxxxxxxxxxxxxxxxxiGxxLAixxsxxIxxsxxlqKkgxxrlxxxgxraxxxxxxYlxxxxWWxGxlxmxxGExxNFxAYxfAPasLVtPLGals
vixsavlaxxfLkExlxxxxxlGcxlxixGsxxlVxxapxxxxxxsx
>AT11/1-147
MAESSGSWRDSYKGMSSDNIKGLVLALSSSLFIGASFIVKKKGLKKAASTGTRAGVGGYSYLYEPLWWIGMTTMLLGEIANFAAYAFAPAILVTPLGAVS
IIISAVLAHIILREKLHIFGILGCALCVVGSTTIVLHAPQEREIDSV
>AT165/1-126
------------------MWESICLTLAATAGNNIGKVLQKKGTIILPP--lSLKLKVLRAYAENKPWALGFLMDIVGALLMLRALSLAPVSVVQPVSGC
GLAILSVFSHFYLKEVMNVFDWIGITVAGIGT--IGVGAGGEEQEASL
>CI2/1-127
--------------GMAHHVIGMTLAISGNLLISVSLSVQKKAHNRLGH------HSQAKYCMDKWWWTGMLLMVLGELGNFMAYGFAPASLVAPLGSVA
VLANAVIAVVFLREPLTTSSMMGVTLVLMGSLTLISFSAKTRPTLSS
>CI10/1-168
matsneelvllnsttssaVLNFTATTTTPHTAAFNTYEFGTALAVVGNILIAISLNVQKFAHRKRQAEGiveDSTLCGSNSYLRSPVWWTGIILMAIGEI
GNFVAYGFAPASVVAPLGCVAVLANGGLAVIFNEESLRMRDVVGASFAIVGSFLIVTFSSKPKMILNA
>MM1/1-170
maapartapeddasavldelsrnftywaPGPGNGSLSSAWYRRNQIHLFGVLLAILGNLVISISLNIQKYSHLHLAQ-----KEHPKPYFKSVLWLSGVL
LTALGETGNFAAYGVAPITLIAPLGCMSVTGSAIISVIFLKENLRASDLLGMTLAFAGTYLLVNFAPNVTQAISA
>MM16/1-168
mdgahsaglqlqplpptsGATSTSLSSSEGSFSYKENLIGALLAIFGHLVVSIALNLQKYCHIRLAG-----SKDPRAYFKTKTWWLGLLLLLLGELGVF
ASYAFAPLSLIVPLSAVSVIASAIIGIIFIKEKWKPKDFVrryvlsfvGCGLAIVGTYLLVTFAPNSHEKMTG
>AT79/1-135
---------------MGEWVIGAFINIFGSVAINFGTNLLKLGHNERERLAlqdGGGKMPLKPIIHNQTWRVGILVFLLGNCLNFISFGYAAQSLLAALG
SIQFVSNIAFAYVVLNKMVTVKVLVATAFIVLGNVFLVAFGNHQSPVFTP
>NIPA1/1-149
mgtaaaaaaAAAAAAAGEGARSPSPAAVSLGLGVAVVSSLVNGSTFVLQKKGIVRAKR-------RGTSYLTDIVWWAGTIAMAVGQIGNFLAYTAVPTV
LVTPLGALGVPFGSILASYLLKEKLNILGKLGCLLSCAGSVVLIIHSPKSESVTTQ
>NIPAL4/1-247
mpgdsspgtlplwdaslspplgpdpggfsrashagdksrppapelgspgavrprvgscapgpmelrvsntscengsllhlycssqevlcqivndlspevP
SNATFHSWQERIRQNYGFYIGLGLAFLSSFLIGSSVILKKKGLLRLVATGaTRAVDGGFGYLKDAMWWAGFLTMAAGEVANFGAYAFAPATVVTPLGALS
VLISAILSSYFLRESLNLLGKLGCVICVAGSTVMVIHAPEEEKVTTI
>TA41/1-177
mvvdphkpkagKDRPYVVFYYDAWNISEGIIVGISLAIVASVVISIALNLQKYAHNRLKD------FEDQNYLKSKIWWLGMILLVSGEFGNFIAYGFAP
ATIVAPLGAMTIVANVVIAHVFLKELLRVRDLFdskeyskvdkdgsdseelllgekknGDIKKYVGGEVLTYCQPEVEEEEAD
#
NULL   3706	5728	4211	4064	4839	3729	4763	4308	4069	3323	5509	4640	4464	4937	4285	4423	3815	3783	6325	4665	
HMM    A	C	D	E	F	G	H	I	K	L	M	N	P	Q	R	S	T	V	W	Y	
       M->M	M->I	M->D	I->M	I->I	D->M	D->D	Neff	Neff_I	Neff_D
       0	*	*	0	*	0	*	*	*	*	
M 1    2544	*	*	*	*	4368	*	4593	3608	*	3202	4935	2481	4744	*	3638	2872	3610	*	*	1
       0	*	*	*	*	*	*	3268	0	0	

A 2    1793	*	3608	4870	4980	3292	*	*	*	3022	*	*	3822	*	*	2680	*	4747	*	3749	2
       0	*	*	*	*	*	*	3268	0	0	

E 3    2129	*	*	4787	*	*	*	4676	*	*	*	2109	3469	*	3608	3880	2898	4250	*	4747	3
       0	*	*	*	*	*	*	3268	0	0	

S 4    2721	*	*	3857	3610	2824	*	4935	3822	4826	4496	3729	3608	*	*	2212	*	*	*	*	4
       0	*	*	*	*	*	*	3268	0	0	

S 5    3200	*	3544	*	*	*	*	*	*	*	*	2019	*	*	*	2758	1855	4250	*	3608	5
       0	*	*	*	*	*	*	3268	0	0	

G 6    2367	*	*	*	4823	2246	*	*	*	4585	*	4935	*	4250	3157	3129	4600	3046	*	4496	6
       0	*	*	*	*	*	*	3268	0	0	

S 7    3200	*	*	*	*	*	4823	4585	3822	3148	4593	4676	3476	4600	*	2246	2986	3608	*	*	7
       0	*	*	*	*	*	*	3268	0	0	

W 8    *	*	*	*	3646	3768	3040	*	4545	2874	*	*	*	*	5066	2229	2345	*	3239	*	8
       187	*	3040	*	*	*	*	3260	0	0	

R 9    4796	*	*	3655	*	4437	*	4908	*	*	4625	*	4936	*	2643	2052	2933	*	3176	3487	9
       0	*	*	*	*	*	0	3133	0	1366	

D 10   5182	*	2530	4839	*	2929	*	*	*	*	2889	*	4669	3890	*	2384	3511	5130	*	3583	10
       37	*	5311	*	*	0	*	2944	0	1366	

S 11   1847	*	3024	2803	*	4257	*	*	*	4883	5257	4714	3635	*	*	4150	3329	*	*	3854	11
       0	*	*	*	*	*	0	3061	0	1000	

Y 12   3749	*	3175	5060	*	4439	3672	3875	*	5418	4930	5457	4300	3636	2911	4899	*	5006	3358	3525	12
       0	*	*	*	*	0	*	3074	0	1000	

K 13   4389	*	5640	3520	3883	5496	5043	5195	3560	5292	*	*	*	*	*	2608	2624	3461	3769	3371	13
       0	*	*	*	*	*	*	3066	0	0	

G 14   3187	*	*	3276	3410	2915	*	*	4824	*	*	3769	2860	*	2322	*	4964	4276	*	5043	14
       0	*	*	*	*	*	*	3066	0	0	

M 15   3404	*	*	*	4023	3061	*	3939	5032	*	2694	3831	*	5350	3142	2027	5617	*	*	*	15
       0	*	*	*	*	*	*	3137	0	0	

S 16   *	*	*	5307	3174	*	*	*	3719	*	2519	2847	4138	5977	4699	2042	*	5204	*	3418	16
       0	*	*	*	*	*	*	3426	0	0	

S 17   3250	*	*	4166	*	2871	*	*	3787	5846	*	3636	5459	2669	5384	3233	3838	*	*	2718	17
       0	*	*	*	*	*	*	3457	0	0	

D 18   4163	*	1729	2382	*	2646	4343	3880	5492	*	*	5253	*	6013	*	5951	3414	*	*	*	18
       0	*	*	*	*	*	*	3457	0	0	

N 19   *	*	*	4798	2297	*	3223	4342	*	3794	3411	2084	*	*	*	*	*	4375	3262	4330	19
       0	*	*	*	*	*	*	3730	0	0	

I 20   *	*	*	3863	4801	5606	*	3339	*	2177	*	*	*	*	*	4453	*	2465	3172	2202	20
       0	*	*	*	*	*	*	3735	0	0	

K 21   *	*	*	3440	3308	*	5668	1250	3763	2987	5445	*	*	*	*	*	5617	3015	*	*	21
       0	*	*	*	*	*	*	3735	0	0	

G 22   *	*	*	*	*	137	*	*	*	*	*	*	*	*	*	3468	*	*	*	*	22
       0	*	*	*	*	*	*	3729	0	0	

L 23   2666	*	*	*	*	*	*	2335	*	1665	4651	*	*	*	*	4813	3498	2599	*	*	23
       0	*	*	*	*	*	*	3729	0	0	

V 24   3261	3468	*	*	3343	2357	*	3916	*	2029	*	*	*	*	*	4139	4121	3540	*	*	24
       0	*	*	*	*	*	*	3729	0	0	

L 25   *	*	*	*	*	*	*	2612	*	325	*	*	*	*	*	*	*	4712	*	*	25
       0	*	*	*	*	*	*	3729	0	0	

A 26   353	*	*	*	*	*	*	*	*	*	*	3343	*	*	*	5164	3468	*	*	*	26
       0	*	*	*	*	*	*	3729	0	0	

L 27   4965	*	*	*	4666	*	*	1081	*	2507	6171	*	*	*	*	*	*	1910	*	*	27
       0	*	*	*	*	*	*	3729	0	0	

S 28   2658	3978	*	*	2205	*	*	*	*	3188	*	*	*	*	*	1864	6171	2619	*	*	28
       0	*	*	*	*	*	*	3729	0	0	

S 29   2554	*	*	*	*	1315	*	*	*	*	*	*	*	*	*	1225	*	*	*	*	29
       0	*	*	*	*	*	*	3729	0	0	

S 30   5821	4594	4965	*	*	*	4083	*	*	*	*	2033	*	*	*	957	3468	*	*	*	30
       0	*	*	*	*	*	*	3729	0	0	

L 31   3052	*	*	*	2633	*	*	2596	*	1844	*	*	*	*	*	*	*	1866	*	*	31
       0	*	*	*	*	*	*	3729	0	0	

F 32   3343	*	*	*	1918	3468	*	4751	*	1659	*	*	*	*	*	*	*	2376	*	*	32
       0	*	*	*	*	*	*	3729	0	0	

I 33   *	*	*	*	*	*	*	393	*	*	*	2594	*	*	*	*	*	3781	*	*	33
       0	*	*	*	*	*	*	3729	0	0	

G 34   4484	*	*	*	*	1208	*	*	*	*	*	2404	*	*	*	1584	*	*	*	*	34
       0	*	*	*	*	*	*	3729	0	0	

A 35   3933	*	*	*	3343	3761	*	1347	*	*	*	*	*	*	*	1880	5510	3730	*	*	35
       0	*	*	*	*	*	*	3729	0	0	

S 36   3296	*	*	*	*	2404	*	*	*	*	*	*	*	*	*	658	3731	*	*	*	36
       0	*	*	*	*	*	*	3729	0	0	

F 37   *	*	*	*	1473	*	*	6009	3468	1545	4813	*	*	*	*	*	3343	4131	*	*	37
       0	*	*	*	*	*	*	3729	0	0	

I 38   *	4513	*	*	*	*	*	1484	*	*	*	1469	*	*	*	3800	*	2594	*	*	38
       0	*	*	*	*	*	*	3729	0	0	

V 39   *	*	*	*	*	*	*	2046	*	799	*	*	*	*	*	*	*	2449	*	*	39
       0	*	*	*	*	*	*	3729	0	0	

K 40   *	*	*	*	*	*	*	*	1484	3343	*	*	*	879	*	*	*	*	*	*	40
       0	*	*	*	*	*	*	3729	0	0	

K 41   *	*	*	*	*	*	*	*	55	*	*	*	*	*	4751	*	*	*	*	*	41
       0	*	*	*	*	*	*	3729	0	0	

K 42   *	4965	*	*	4484	*	*	*	865	3343	*	*	*	*	6165	*	*	*	*	1934	42
       0	*	*	*	*	*	*	3729	0	0	

G 43   2441	5110	*	*	*	824	*	*	*	*	*	*	*	*	*	2365	5164	*	*	*	43
       0	*	*	*	*	*	*	3729	0	0	

L 44   *	*	*	*	*	*	1069	3731	*	1484	*	*	*	*	*	*	3468	*	*	*	44
       0	*	*	*	*	*	*	3729	0	0	

K 45   *	*	*	*	*	*	*	2143	3158	1331	*	2465	*	*	4484	*	*	4712	*	*	45
       0	*	*	*	*	*	*	3729	0	0	

K 46   *	*	*	3343	*	*	5185	3468	2526	*	*	*	*	3776	897	*	*	*	*	*	46
       0	*	*	*	*	*	*	3729	0	0	

A 47   2735	*	*	*	*	*	*	*	*	820	*	*	*	3978	2803	4751	*	4658	*	*	47
       0	*	*	*	*	*	*	3729	0	0	

A 48   1362	5939	*	2898	*	3152	*	*	3627	*	*	*	3468	4484	4751	4649	*	4187	*	*	48
       0	*	*	*	*	*	*	3729	0	0	

S 49   2641	*	4148	3634	*	3070	4651	*	4813	*	*	*	3468	3799	2007	4345	5084	5754	*	*	49
       1056	*	946	*	*	*	*	3729	0	0	

T 50   *	*	*	3061	*	4502	*	4659	2361	2328	*	4604	*	*	3822	2823	3192	*	*	4640	50
       0	*	*	*	*	3348	149	2768	0	3219	

G 51   2341	*	*	*	*	386	*	*	*	*	*	*	*	*	*	4752	*	*	*	*	51
       2269	335	*	796	1238	2547	271	2774	3020	3113	

T 52   5065	*	3346	*	*	2623	*	*	*	4206	3947	*	4401	4948	*	2468	1910	3972	*	*	52
       0	*	*	*	*	*	0	3157	0	2815	

R 53   *	*	*	*	*	2623	*	*	*	2779	*	*	*	*	752	3346	*	*	*	*	53
       0	*	*	*	*	*	0	3157	0	2815	

A 54   752	*	*	*	*	2623	*	*	2779	*	*	*	*	*	*	*	3346	*	*	*	54
       0	*	*	*	*	970	1031	3157	0	2815	

G 55   4306	*	*	*	*	1522	*	*	2716	2624	*	*	*	3773	*	2578	*	4435	*	*	55
       0	*	*	*	*	688	1398	3556	0	2334	

V 56   4196	4401	3799	3322	3818	*	4049	*	2275	*	3286	4038	*	3426	5017	4043	*	5770	*	5506	56
       0	*	*	*	*	0	*	3679	0	1277	

G 57   *	*	3282	3740	*	1217	4248	*	4751	*	*	4813	3343	*	4712	4651	*	3468	*	*	57
       0	*	*	*	*	*	*	3729	0	0	

G 58   *	*	4546	4813	*	1208	*	*	*	2178	*	*	2995	4651	*	3285	*	*	*	*	58
       0	*	*	*	*	*	*	3729	0	0	

Y 59   4651	*	*	*	4761	*	3114	*	2699	*	*	4484	*	3740	1969	*	3762	*	*	2285	59
       0	*	*	*	*	*	*	3729	0	0	

S 60   2067	*	*	*	*	2730	4813	*	4651	*	*	4546	2244	*	*	2354	3543	*	*	*	60
       0	*	*	*	*	*	*	3729	0	0	

Y 61   *	*	*	*	3721	*	*	3343	*	*	*	*	*	*	*	*	*	*	*	276	61
       0	*	*	*	*	*	*	3729	0	0	

L 62   3468	4651	*	*	3163	*	*	3343	*	847	*	*	*	*	*	*	*	*	*	3269	62
       0	*	*	*	*	*	*	3729	0	0	

Y 63   *	*	*	3468	*	*	3343	*	1396	3712	4651	*	*	*	2506	*	3277	*	*	4807	63
       0	*	*	*	*	*	*	3729	0	0	

E 64   *	*	2265	1918	*	*	*	*	*	*	*	2404	*	*	*	2085	3282	*	*	*	64
       0	*	*	*	*	*	*	3729	0	0	

P 65   5842	*	*	*	*	*	*	4712	1542	*	*	*	2275	3343	*	*	*	3477	2278	*	65
       0	*	*	*	*	*	*	3729	0	0	

L 66   *	*	*	*	4751	*	*	4005	*	1684	3781	*	3468	*	*	*	2312	2585	4100	*	66
       0	*	*	*	*	*	*	3729	0	0	

W 67   *	*	*	*	*	*	*	*	*	*	*	*	*	*	*	*	*	*	0	*	67
       0	*	*	*	*	*	*	3729	0	0	

W 68   3468	*	*	*	*	*	*	*	*	5185	*	*	*	*	3343	*	*	*	352	*	68
       0	*	*	*	*	*	*	3729	0	0	

I 69   1982	2822	*	*	5164	4545	*	4201	*	2625	5663	*	*	*	*	5185	3040	2742	*	*	69
       0	*	*	*	*	*	*	3729	0	0	

G 70   *	*	*	*	*	0	*	*	*	*	*	*	*	*	*	*	*	*	*	*	70
       0	*	*	*	*	*	*	3729	0	0	

M 71   4965	*	*	*	2540	*	*	2803	*	1924	2227	*	*	*	*	*	3731	3318	*	*	71
       0	*	*	*	*	*	*	3729	0	0	

T 72   5510	*	*	*	5057	*	*	1594	*	1007	*	*	*	*	*	*	5861	3295	*	*	72
       0	*	*	*	*	*	*	3729	0	0	

T 73   4712	5939	*	*	*	*	*	*	*	1403	3468	*	*	*	*	3052	1955	3343	*	*	73
       0	*	*	*	*	*	*	3729	0	0	

M 74   *	*	3468	*	3343	*	*	*	*	2902	723	*	*	*	*	*	3810	*	*	*	74
       0	*	*	*	*	*	*	3729	0	0	

L 75   2396	4513	*	*	*	2018	*	2456	*	2789	*	*	*	*	*	5510	5496	2754	*	*	75
       0	*	*	*	*	*	*	3729	0	0	

L 76   3388	*	*	*	4595	6009	*	3149	*	1528	*	*	*	*	*	4546	4864	1686	*	*	76
       0	*	*	*	*	*	*	3729	0	0	

G 77   *	*	*	*	*	0	*	*	*	*	*	*	*	*	*	*	*	*	*	*	77
       0	*	*	*	*	*	*	3729	0	0	

E 78   3468	*	*	443	*	*	*	*	*	*	*	3343	*	3731	*	*	*	*	*	*	78
       0	*	*	*	*	*	*	3729	0	0	

I 79   2655	3343	*	*	4546	4122	*	2111	*	2050	5164	*	*	*	*	*	4248	3493	*	*	79
       0	*	*	*	*	*	*	3729	0	0	

A 80   1458	4740	*	*	*	1287	*	*	*	2404	*	*	*	*	*	*	*	*	*	*	80
       0	*	*	*	*	*	*	3729	0	0	

N 81   *	*	*	*	*	*	*	*	*	*	3468	233	*	*	*	*	*	4083	*	*	81
       0	*	*	*	*	*	*	3729	0	0	

F 82   *	*	*	*	137	*	*	*	*	3468	*	*	*	*	*	*	*	*	*	*	82
       0	*	*	*	*	*	*	3729	0	0	

A 83   1589	*	*	*	*	4666	*	2628	*	3492	4651	*	*	*	3468	3559	4965	2939	*	*	83
       0	*	*	*	*	*	*	3729	0	0	

A 84   324	*	*	*	*	*	*	*	*	*	*	*	*	*	*	2312	*	*	*	*	84
       0	*	*	*	*	*	*	3729	0	0	

Y 85   *	*	*	*	3343	*	*	*	*	3468	*	*	*	*	*	*	*	*	*	302	85
       0	*	*	*	*	*	*	3729	0	0	

A 86   1319	*	*	*	*	1419	*	5658	*	*	5821	4751	*	*	*	3468	4712	5496	*	*	86
       0	*	*	*	*	*	*	3729	0	0	

F 87   4712	*	*	*	586	*	*	*	*	3468	*	*	*	*	*	*	*	3952	*	2831	87
       0	*	*	*	*	*	*	3729	0	0	

A 88   56	*	*	*	*	*	*	*	*	*	*	*	*	*	*	*	*	4712	*	*	88
       0	*	*	*	*	*	*	3729	0	0	

P 89   3343	*	*	*	*	*	*	*	*	*	*	*	150	*	*	*	*	*	*	*	89
       0	*	*	*	*	*	*	3729	0	0	

A 90   772	*	*	*	*	*	*	3562	*	3282	*	*	*	3343	*	*	4712	3468	*	*	90
       0	*	*	*	*	*	*	3729	0	0	

I 91   4965	*	*	*	*	*	*	3485	*	*	*	*	*	*	*	1044	1855	3092	*	*	91
       0	*	*	*	*	*	*	3729	0	0	

L 92   *	*	*	*	*	*	*	3389	*	454	*	*	*	*	*	*	*	2519	*	*	92
       0	*	*	*	*	*	*	3729	0	0	

V 93   *	*	*	*	*	*	*	2447	*	3343	*	*	*	*	*	*	*	478	*	*	93
       0	*	*	*	*	*	*	3729	0	0	

T 94   1259	*	*	*	*	*	*	*	*	*	*	*	*	3468	*	*	1208	4083	*	*	94
       0	*	*	*	*	*	*	3729	0	0	

P 95   3343	*	*	*	*	*	*	*	*	*	*	*	150	*	*	*	*	*	*	*	95
       0	*	*	*	*	*	*	3729	0	0	

L 96   *	*	*	*	*	*	*	*	*	137	*	*	*	*	*	*	*	3468	*	*	96
       0	*	*	*	*	*	*	3729	0	0	

G 97   *	*	*	*	*	310	*	*	*	*	*	4513	*	*	*	2743	*	*	*	*	97
       0	*	*	*	*	*	*	3729	0	0	

A 98   790	2669	*	*	*	3468	*	*	*	*	*	*	*	*	*	2853	4813	*	*	*	98
       0	*	*	*	*	*	*	3729	0	0	

V 99   *	3468	*	*	*	*	*	3343	*	1267	3830	*	*	*	*	*	4813	1788	*	*	99
       0	*	*	*	*	*	*	3729	0	0	

S 100  3566	*	*	*	*	2594	*	*	*	*	*	*	*	3343	*	804	3673	*	*	*	100
       0	*	*	*	*	*	*	3729	0	0	

I 101  *	*	*	*	3343	*	*	2116	*	3468	*	*	*	*	*	*	*	785	*	*	101
       0	*	*	*	*	*	*	3729	0	0	

I 102  3468	*	*	*	*	*	*	1710	*	1609	*	*	4712	*	*	*	4248	2433	*	*	102
       0	*	*	*	*	*	*	3729	0	0	

I 103  1768	*	*	*	3130	3562	*	1737	*	*	*	*	*	*	*	3343	*	3198	*	*	103
       0	*	*	*	*	*	*	3729	0	0	

S 104  5616	*	*	*	*	3731	*	*	*	3468	*	1936	*	*	*	908	5663	*	*	*	104
       0	*	*	*	*	*	*	3729	0	0	

A 105  640	*	*	*	*	4484	*	3343	*	*	*	*	*	*	*	2537	*	4546	*	*	105
       0	*	*	*	*	*	*	3729	0	0	

V 106  3120	*	*	*	4965	4484	*	1496	*	4751	*	*	*	*	*	5801	*	1326	*	*	106
       0	*	*	*	*	*	*	3729	0	0	

L 107  *	*	*	*	2245	*	*	1787	*	1059	5683	*	*	*	*	*	*	*	*	*	107
       0	*	*	*	*	*	*	3729	0	0	

A 108  978	*	*	*	*	3282	*	*	*	*	*	*	*	*	*	1361	*	*	*	*	108
       0	*	*	*	*	*	*	3729	0	0	

H 109  *	*	*	*	*	*	2028	4083	*	4513	*	*	*	*	*	1640	*	2104	*	3343	109
       0	*	*	*	*	*	*	3729	0	0	

I 110  *	*	*	*	2729	*	*	2334	*	4513	*	*	*	*	4673	*	4592	1938	4751	2132	110
       0	*	*	*	*	*	*	3729	0	0	

I 111  *	5510	*	*	920	*	*	3221	*	2903	5663	*	*	*	*	*	*	3343	*	3468	111
       0	*	*	*	*	*	*	3729	0	0	

L 112  *	*	*	*	*	*	*	4083	*	158	*	4484	*	*	*	*	*	*	*	*	112
       0	*	*	*	*	*	*	3729	0	0	

R 113  *	*	4185	3984	*	4180	5929	*	1161	4513	*	2221	*	5801	3748	*	6344	*	*	*	113
       0	*	*	*	*	*	*	3729	0	0	

E 114  *	*	5313	244	*	*	*	*	2937	*	*	*	*	*	*	*	*	*	*	*	114
       0	*	*	*	*	*	*	3729	0	0	

K 115  *	*	*	*	*	*	4339	*	1560	4546	3343	3775	4651	5939	3490	3573	3688	3468	*	*	115
       0	*	*	*	*	*	*	3729	0	0	

L 116  *	*	*	*	*	*	*	4813	*	753	3030	*	*	5701	*	4513	*	2983	4083	*	116
       0	*	*	*	*	*	*	3729	0	0	

H 117  *	*	*	*	*	*	3835	*	3028	*	*	1282	*	*	1956	*	2853	*	*	*	117
       0	*	*	*	*	*	*	3729	0	0	

I 118  3151	*	*	*	*	*	*	2927	4575	2394	3984	*	4083	*	*	*	3084	2011	*	4813	118
       0	*	*	*	*	*	*	3729	0	0	

F 119  4965	5616	*	*	2640	*	3141	*	2312	2562	4068	*	*	4813	3515	3055	*	*	*	*	119
       0	*	*	*	*	*	*	3729	0	0	

G 120  *	*	1326	5057	*	1208	*	*	*	*	*	*	*	*	*	4651	*	3343	*	*	120
       0	*	*	*	*	*	*	3729	0	0	

I 121  *	*	*	*	3282	*	*	3138	1732	2248	4651	*	*	*	*	5663	*	3033	3468	*	121
       0	*	*	*	*	*	*	3729	0	0	

L 122  *	*	*	*	3234	*	*	2378	*	1204	4651	*	*	*	*	*	*	2284	5496	*	122
       275	2527	*	3636	121	*	*	3729	1929	0	

G 123  3343	*	*	*	*	150	*	*	*	*	*	*	*	*	*	*	*	*	*	*	123
       0	*	*	*	*	*	*	3729	0	0	

C 124  4484	901	4546	*	*	4061	*	3468	*	*	5185	*	*	*	*	*	3015	3730	*	*	124
       0	*	*	*	*	*	*	3729	0	0	

A 125  2431	*	*	*	4649	4083	*	3508	*	2927	6009	*	*	*	*	4484	2247	2150	*	*	125
       0	*	*	*	*	*	*	3729	0	0	

L 126  *	5496	*	*	2803	*	*	4666	4546	685	*	*	*	*	*	5658	*	3175	*	*	126
       0	*	*	*	*	*	*	3729	0	0	

C 127  1464	1959	*	*	*	*	*	3343	4546	*	*	*	*	*	*	2688	4513	4651	*	*	127
       0	*	*	*	*	*	*	3729	0	0	

V 128  *	3731	*	*	4248	3468	*	1278	*	3431	5510	*	*	*	*	*	*	2238	*	4546	128
       0	*	*	*	*	*	*	3729	0	0	

V 129  2941	*	*	*	*	4513	*	3190	*	1889	4651	*	*	*	*	4751	5164	1549	*	*	129
       0	*	*	*	*	*	*	3729	0	0	

G 130  4513	*	*	*	*	65	*	*	*	*	*	*	*	*	*	*	*	*	*	*	130
       0	*	*	*	*	*	*	3729	0	0	

S 131  4813	*	*	*	*	4546	*	4513	*	*	*	3343	*	*	*	951	1933	*	*	*	131
       137	*	3468	*	*	*	*	3729	0	0	

T 132  *	*	*	4406	3529	*	*	4721	*	4538	*	*	*	*	*	*	1780	1943	*	2096	132
       0	*	*	*	*	*	0	3506	0	1000	

T 133  *	*	*	*	3168	*	*	5590	*	1553	3494	*	*	*	*	*	2917	1708	*	*	133
       0	*	*	*	*	0	*	3506	0	1000	

I 134  *	*	*	*	4513	*	*	1643	*	999	2885	*	*	*	*	*	*	*	*	*	134
       0	*	*	*	*	*	*	3729	0	0	

V 135  *	*	*	*	*	3468	*	2800	*	*	*	*	*	*	*	*	4546	467	*	*	135
       0	*	*	*	*	*	*	3729	0	0	

L 136  3343	*	*	*	*	*	*	1619	*	3835	*	4248	*	*	*	4651	2041	2971	*	4546	136
       0	*	*	*	*	*	*	3729	0	0	

H 137  *	4546	*	*	1204	3468	1208	*	*	*	*	*	*	*	*	*	*	*	*	*	137
       0	*	*	*	*	*	*	3729	0	0	

A 138  768	*	*	*	*	2536	*	*	*	*	*	*	*	4546	*	2341	*	*	*	*	138
       0	*	*	*	*	*	*	3729	0	0	

P 139  4651	*	*	*	*	3468	*	*	*	*	*	3343	533	*	*	4484	4813	*	*	*	139
       0	*	*	*	*	*	*	3729	0	0	

Q 140  5616	*	*	3514	*	3468	2786	*	1983	*	*	2415	*	2481	4751	*	*	*	*	*	140
       0	*	*	*	*	*	*	3729	0	0	

E 141  4751	*	4813	1203	*	*	*	5313	6199	*	*	*	4484	3343	*	2566	4651	3289	*	*	141
       0	*	*	*	*	*	*	3729	0	0	

R 142  5616	*	*	1335	*	*	3282	*	3963	*	*	*	*	3152	4133	2657	4248	*	*	4813	142
       0	*	*	*	*	*	*	3729	0	0	

E 143  3443	*	5801	1450	*	5754	*	*	4666	*	4484	*	2853	2514	*	4712	4575	5164	*	*	143
       0	*	*	*	*	*	*	3729	0	0	

I 144  4248	*	*	2567	*	*	5164	2538	4083	*	*	*	4575	3721	*	*	4651	1466	*	*	144
       0	*	*	*	*	*	*	3729	0	0	

D 145  3084	*	3771	3401	3343	5663	*	3634	*	2352	4083	4575	*	*	*	5939	2440	5801	*	*	145
       0	*	*	*	*	*	*	3729	0	0	

S 146  4546	*	4918	*	*	*	*	*	4513	*	*	4484	*	*	*	1132	1399	*	*	*	146
       0	*	*	*	*	*	*	3729	0	0	

V 147  2314	*	4546	*	5616	3403	*	4770	*	2076	5663	*	3343	4712	4751	4651	*	2900	*	*	147
       0	*	*	0	*	*	*	3729	0	0	

//
