# Supplementary material for: Functional specialization in nucleotide sugar transporters occurred through differentiation of the gene cluster EamA (DUF6) before the radiation of Viridiplantae
Source: BMC Evol Biol. 2011 May 12;11:123. doi: 10.1186/1471-2148-11-123 (PMC3111387; doi:10.1186/1471-2148-11-123)
Supplement: Additional file 14 — Archive of HMM files. The gzipped archive contains the 32 HMM files, one for each first domain of the 19 DMTs, and 2nd domains for the DMT families that have a second domain. The archive also contains 'ALL HHS.ods', a spreadsheet containing the values for all pairwise comparisons between the HMMs. [file 1471-2148-11-123-S14.TGZ › duf914-1.hhm]

HHsearch 1.5
NAME  AT22/1-159
FAM   
FILE  duf914-1
COM   hhmake -i duf914-1.a3m 
DATE  Thu Mar 10 08:20:05 2011
LENG  158 match states, 158 columns in multiple alignment
FILT  24 out of 26 sequences passed filter (-id 90 -cov 0 -qid 0 -qsc -20.00 -diff 100)
NEFF  4.3 
EVD   0.4167  -2.8222
SEQ
>ss_pred
CCCCCCCCCCCCHHHHHHHHHHHHHHHHHHHHHHHHHHHHHCCCCCCHHHHHHHHHHHHHHHHHHHHHCCCHHHHHHHHHHHHHHHHHHHHHHHHHHHHH
HHHHHHHHHHHHHHHHHHHHHHHHHHHHHHHHHHHHHHHHHHHHHHHHHHHHHCCCCC
>ss_conf
9642001123312899999999999999997788867998415776424899998999999999987201112135279999989999999999999851
2579999999776899999999999999889999999999999979988753313789
>Consensus
MxxxxxxxxxxxxxxxxxxxxlgqxlSlxxxxtxxxsqxlaxxxxxxPxxqsflxyxllxxvxxxxxxxrxxxlkxxxxxxlxlalxdveanxlxvxaxq
yTtxtSxqlLxxxxipxxxxLSxxFLxxrxxxxkxxgvxicixGvvxvvxaDxxxxxx
>AT22/1-159
MAMGFDFNEMNKTKKTLIGLGLGQILSLLCTSNAFTSSELARKGINAPTSQTFLSYTLLAVVYGGIMLYRRPTIKGKWYHYFLLALVDVEGNFLVVKANQ
YTSITSIMLLDCWAIPCVLVLTWMFLKTKYRLMKISGVFICIAGVVMVLFSDVHAGSR
>AT147/1-245
MS--------TKLWRWVLGLIYLFAVATIWIAASFVVQSVVEA-GVSPFLITFICNSLFVVYLPLFEigryledaygsllfwrskrshlmelvesekavl
lgkdvsgvksdatessglvvreqeiseggngiesglenieleidasvnvsdgasgvSNKgldekgRWTRMRVAKVSLVICPFWFLAQLTFNVSLKYTTVT
SNTILSSASSLFTFLVSLIFLGEKFTWLKLFSVLLCMSGTIIVSMGDSESKSN
>CE50/1-210
MTNcgaestsappqanghlrppgiqphrnpftppplpspdefddaincSPCCDDP-NVSRTFKALILGQILSLCLCGTGVSSQLLVNQNVNAPAAQAFSN
YFLLCFVYCISLACKndenglVVVLRKRGWRYLILAIIDVEANYMIVKAYQYTNLTSVQLLDCATIPTVLFLSWLFLSVRYLASHILGVTICIIGIACVI
WADALGDKGal
>DD11/1-282
MILklytnlinkkneienkniilgeinsnnninnnennensnnidnnnkcklgydkeninndninnnnntiisnKIIKENKKGDRNKFLGIIIVILITIF
QTGFSELSSFVVTGDYNSPFMIGWFNTIFLLFSFLIEFilikfelnkekkellninneppqkqdtilkrfkskfknqiifdnetgaeti---spnGITLK
KLIIISIPITILYIILNWLWVLSLSMTETSIATALYQSATVFCFFLSIIILKEKIRILKSLSILIFMGGLVGIVVATTTTTTDgd
>DD23/1-353
MSNnnnnsnnnesdiitsnnnnnnnnnnveyeynnnvnhyennniieneelyiitddinnnkyirnnnnnnnnnnnnnsnnnsnnkdnnrinkgssssis
sneitditpiiksingdneddelplsiSQKESNTKKVRRHVIGSLLVLSVVSLWVASSIITQIIFTSeSYDKPFFLTYFGTSIFSFYLGGYFikwkkwts
ipfntkqdndydyennlnknesttpiiikdknletglsktiststttttttttttTTTtattnyKFTLKQILRISLLLAPFWFFANYTYNLSLDKTSVST
NTILSTLSGIFSLFLSVIFKVDKFTIEKLFATLLTLSGVILVSYSDFDKNSN
>MM11/1-170
MA--------WTKYQLFLAGLMLVTGSINTLSAKWADNFVAEGcggsqehSFKHPFVQAvgmFLGEFSCLAAFYLLKcqGRRqsassvEPQQPFNTLLFL
PPALCDMTGTSIMYVALNMTSASSFQMLRGAVIIFTGLFSVAFLDRRLAPSQWLGILITIAGLVVVGLADLLSKHDsq
>MM20/1-189
MEAespasagasepralgtvdsigsqlSRIRRKL-FTWDILKTIALGQMLSLCICGTAITSQYLAEKyRVNTPMLQSFINYCLLFLVYTLMLAFQsgsdn
lLEILRRKWWKYTLLGLADVEANYLIVRAYQYTTLTSVQLLDCFGIPVLMALSWFILRARYKVIHFIAVFVCLLGVGTMVGADILAGREd
>DD26/1-173
MTGiissikessffkSGFIDKR-LIKKRLTGLALGQLLSVMIAGTGIFSQLLVKKyGVNIPTTQSLLNYILLC-VYLLVLVKRgvlWETIKTKSIYFAPL
ALVDLEANYIVVKAYQYTTITSVMLLDCFTIPCVVVLSRIFLKTRFTFVHIIAVLIALAGMAILVVSDIIEGESa
>TA37/1-130
MT----------------------APSIDNVSTKIVPVAAANPavwdvirddvkkvkirdkdyksykqlNCENLLKKL-------------------KAR
RRKLWKILWLsMLMAFVLAFQQVIGYKLKKIFSIRLL-----PTTTFLGY-------------GITVCLLGIRLspfIVQADYLMQTT
#
NULL   3706	5728	4211	4064	4839	3729	4763	4308	4069	3323	5509	4640	4464	4937	4285	4423	3815	3783	6325	4665	
HMM    A	C	D	E	F	G	H	I	K	L	M	N	P	Q	R	S	T	V	W	Y	
       M->M	M->I	M->D	I->M	I->I	D->M	D->D	Neff	Neff_I	Neff_D
       0	*	*	0	*	0	*	*	*	*	
M 1    *	*	*	*	*	*	*	*	4356	*	72	*	*	*	*	*	*	*	*	*	1
       124	*	3606	*	*	*	*	4405	0	0	

A 2    2542	*	*	3160	*	*	*	3032	*	*	4132	*	*	*	*	2228	2133	3385	*	*	2
       951	*	1051	*	*	*	0	4358	0	1711	

M 3    2436	*	*	3521	*	3403	*	*	*	2582	3158	1871	3624	*	*	*	*	*	*	*	3
       3158	171	*	5731	27	1778	498	3252	3088	3397	

G 4    *	3950	*	*	*	3055	*	*	2640	*	*	*	*	*	2415	1334	*	*	*	3826	4
       0	*	*	*	*	*	0	3293	0	3302	

F 5    *	*	*	*	1968	3561	*	2640	*	4130	*	*	3412	2079	3165	*	*	*	*	*	5
       0	*	*	*	*	*	0	3293	0	3302	

D 6    *	3412	3055	*	3561	*	*	1878	2621	4130	*	2887	*	*	3754	*	*	*	*	*	6
       0	*	*	*	*	*	0	3293	0	3302	

F 7    4130	3412	*	2621	2329	*	*	2654	2206	4145	*	*	*	*	4177	*	*	*	*	*	7
       0	*	*	*	*	*	0	3293	0	3302	

N 8    *	*	2085	2640	*	4152	*	*	4145	*	*	2329	*	*	2950	2621	*	*	*	*	8
       0	*	*	*	*	*	0	3293	0	3302	

E 9    *	*	3412	2434	*	*	*	*	1610	*	*	1630	*	*	3826	*	*	*	*	*	9
       0	*	*	*	*	*	0	3293	0	3302	

M 10   *	*	*	*	*	*	*	2977	2640	2568	2960	*	3412	*	3561	*	2621	3754	*	*	10
       1370	*	706	*	*	814	1214	3293	0	3302	

N 11   *	*	*	*	3599	*	*	*	1637	*	*	2490	*	*	*	*	2876	*	1828	*	11
       0	*	*	*	*	402	2041	3304	0	3069	

K 12   *	3491	*	*	3727	3369	*	*	1662	3279	*	4153	*	*	4663	4629	2445	*	*	*	12
       0	*	*	*	*	*	0	4146	0	1561	

T 13   *	*	3369	*	*	*	*	4189	2937	3475	*	4375	4235	*	4629	4297	1803	2749	*	*	13
       0	*	*	*	*	*	0	4146	0	1561	

K 14   *	*	*	*	*	*	*	*	2275	*	*	*	*	*	1504	4420	*	*	2434	2258	14
       0	*	*	*	*	*	0	4229	0	1561	

K 15   *	*	4943	4532	*	*	4893	*	2275	*	*	2998	*	1978	1937	4513	*	*	*	*	15
       0	*	*	*	*	*	0	4229	0	1561	

T 16   *	*	*	*	4481	*	3548	3320	3454	2619	4532	*	*	*	4414	*	1765	*	2931	*	16
       0	*	*	*	*	*	0	4229	0	1561	

L 17   *	*	*	*	1500	4746	*	*	*	1344	*	*	*	*	*	*	*	2553	4481	*	17
       0	*	*	*	*	*	0	4229	0	1561	

I 18   *	*	*	*	*	*	*	1562	2384	1400	*	*	*	*	4513	*	4414	*	*	*	18
       0	*	*	*	*	*	0	4229	0	1561	

G 19   1967	*	*	*	*	1095	*	3492	*	*	*	*	4513	*	*	4532	3320	*	*	*	19
       0	*	*	*	*	*	0	4229	0	1561	

L 20   4746	*	*	*	4402	3041	*	1784	*	1781	*	*	*	*	*	3548	*	2976	*	*	20
       0	*	*	*	*	*	0	4229	0	1561	

G 21   2675	4503	*	*	*	2252	*	2166	*	1632	*	*	*	*	*	*	*	4513	*	*	21
       0	*	*	*	*	794	1240	4229	0	1561	

L 22   *	*	*	*	3570	*	*	2933	*	988	2313	*	*	*	*	*	*	*	*	3656	22
       0	*	*	*	*	*	0	4343	0	1000	

G 23   *	*	*	*	*	974	*	4073	*	2109	*	*	*	*	*	*	*	2323	*	*	23
       0	*	*	*	*	*	0	4343	0	1000	

Q 24   *	*	*	*	3656	*	*	3054	*	3118	*	4073	*	974	*	*	*	3098	*	*	24
       0	*	*	*	*	0	*	4343	0	1000	

I 25   2959	*	*	*	4625	*	*	2370	*	2459	3433	4158	*	*	*	3736	2383	4634	*	*	25
       0	*	*	*	*	*	*	4478	0	0	

L 26   *	*	4158	*	*	2383	*	3278	*	1298	4684	*	4189	*	*	*	*	2749	*	*	26
       0	*	*	*	*	*	*	4478	0	0	

S 27   3130	*	*	*	*	*	*	*	*	*	*	4158	*	*	*	542	3885	3736	*	*	27
       0	*	*	*	*	*	*	4478	0	0	

L 28   *	*	*	*	4625	*	*	1433	*	1329	*	*	*	*	*	3736	3761	4562	*	*	28
       0	*	*	*	*	*	*	4478	0	0	

L 29   *	2813	4189	*	3340	*	*	3761	*	1738	3593	2383	*	*	*	4158	*	*	*	*	29
       0	*	*	*	*	*	*	4478	0	0	

C 30   4924	4898	*	*	*	*	*	2214	*	2870	*	4189	*	3885	*	3684	2383	4634	2749	*	30
       0	*	*	*	*	*	*	4478	0	0	

T 31   3346	1765	*	*	*	*	*	3761	*	2383	*	*	*	*	*	*	2238	2945	*	*	31
       0	*	*	*	*	*	*	4478	0	0	

S 32   2124	*	*	*	*	1307	*	*	*	4820	*	*	*	*	*	1863	4158	*	*	*	32
       0	*	*	*	*	*	*	4478	0	0	

N 33   2501	*	*	*	3885	*	*	3724	*	4559	4638	3911	*	*	*	2932	1323	*	*	*	33
       0	*	*	*	*	*	*	4478	0	0	

A 34   1745	*	*	*	*	2668	*	*	2020	*	*	*	*	*	*	1748	*	*	*	*	34
       0	*	*	*	*	*	*	4478	0	0	

F 35   *	*	*	3885	2453	*	*	2097	4158	4634	*	*	*	*	*	4820	4638	2715	2383	*	35
       0	*	*	*	*	*	*	4478	0	0	

T 36   2383	*	*	*	3622	*	*	3178	*	3015	*	*	*	*	*	3601	1827	2959	*	*	36
       0	*	*	*	*	*	*	4478	0	0	

S 37   4820	*	2383	*	*	*	*	*	*	*	*	*	4189	*	*	813	3736	3761	*	*	37
       0	*	*	*	*	*	*	4478	0	0	

S 38   *	*	*	4638	*	*	*	*	3528	*	*	3280	*	1117	4560	2238	*	4189	*	*	38
       0	*	*	*	*	*	*	4478	0	0	

E 39   4189	*	*	2793	1906	*	*	3736	*	3022	*	*	*	3493	*	3761	*	4625	*	2912	39
       0	*	*	*	*	*	*	4478	0	0	

L 40   4189	*	*	*	*	*	*	2259	*	1311	4850	*	*	*	*	3024	*	2510	*	*	40
       0	*	*	*	*	*	*	4478	0	0	

A 41   830	*	*	*	3736	*	*	*	*	*	*	*	*	3631	*	*	*	1828	*	*	41
       0	*	*	*	*	*	*	4478	0	0	

R 42   3743	*	*	1860	*	*	*	*	3561	*	*	3370	4430	4638	2793	3398	2809	*	*	*	42
       0	*	*	*	*	*	*	4478	0	0	

K 43   3761	*	4634	*	*	1665	*	*	2206	*	*	4638	4189	3777	3798	3736	4684	*	*	*	43
       1701	693	3761	2975	196	*	*	4478	3760	0	

G 44   4332	*	2882	*	*	1827	4576	*	4936	*	*	2779	4450	4930	4992	2303	*	*	*	*	44
       0	*	*	*	*	0	*	4294	0	1000	

I 45   4634	4189	*	*	2383	3761	*	2449	*	*	*	*	*	*	*	*	*	1957	*	2331	45
       0	*	*	*	*	*	*	4478	0	0	

N 46   *	*	2291	3416	*	*	*	*	3471	*	*	1345	*	3861	*	3726	*	3761	*	*	46
       0	*	*	*	*	*	*	4478	0	0	

A 47   2368	*	*	*	*	4158	2383	4562	3736	*	*	4189	*	*	*	2822	2542	3774	*	*	47
       0	*	*	*	*	*	*	4478	0	0	

P 48   *	*	*	*	*	*	*	*	*	4189	*	*	81	*	*	*	*	*	*	*	48
       0	*	*	*	*	*	*	4478	0	0	

T 49   4578	*	*	*	1107	*	*	*	*	3396	3433	*	*	*	*	*	1910	4634	*	*	49
       0	*	*	*	*	*	*	4478	0	0	

S 50   3601	*	*	*	2405	*	*	*	4189	1783	3885	*	*	*	*	2449	3346	4872	*	*	50
       0	*	*	*	*	*	*	4478	0	0	

Q 51   *	*	*	*	*	*	*	2341	4189	3736	*	*	*	572	*	*	*	*	*	*	51
       0	*	*	*	*	*	*	4478	0	0	

T 52   2111	5042	*	*	*	3987	*	4083	*	4081	*	*	*	*	*	1639	2084	*	*	*	52
       422	2361	4081	1585	585	*	*	4423	1520	0	

F 53   *	*	*	*	549	3998	*	*	*	4626	*	*	*	*	*	4465	*	*	3895	3307	53
       0	*	*	*	*	*	0	4270	0	1000	

L 54   *	*	*	*	2783	*	*	1691	*	1121	4465	*	*	*	*	4644	*	*	*	*	54
       0	*	*	*	*	*	0	4270	0	1000	

S 55   *	3593	*	*	5442	1459	*	*	3998	*	*	1198	*	*	*	4972	*	*	*	*	55
       0	*	*	*	*	*	0	4270	0	1000	

Y 56   *	*	*	2287	*	*	*	*	*	*	*	3593	*	*	*	*	2266	*	*	987	56
       0	*	*	*	*	*	0	4270	0	1000	

T 57   *	4077	*	*	2036	*	*	2267	3998	3443	*	*	*	*	*	2400	4972	3143	*	*	57
       0	*	*	*	*	*	0	4270	0	1000	

L 58   4452	*	*	*	3895	*	*	2611	*	1052	*	*	*	*	*	2051	*	*	*	*	58
       0	*	*	*	*	*	0	4270	0	1000	

L 59   *	2287	*	*	2635	*	*	5442	*	710	*	*	*	*	*	*	*	*	*	*	59
       0	*	*	*	*	*	0	4270	0	1000	

A 60   2390	3635	*	*	3408	4465	*	*	*	1628	4571	*	*	*	*	2830	*	3593	*	*	60
       60	*	4626	*	*	*	0	4270	0	1000	

V 61   3134	*	*	*	1417	*	*	2584	*	2494	*	*	*	*	*	*	*	2580	*	*	61
       0	*	*	*	*	551	1656	4245	0	1372	

V 62   3092	*	*	*	*	*	*	5042	*	*	*	*	*	*	*	2710	*	893	*	2635	62
       0	*	*	*	*	*	0	4270	0	1000	

Y 63   *	*	*	*	1569	*	*	*	*	2161	*	*	*	*	*	*	*	*	*	1187	63
       0	*	*	*	*	*	0	4270	0	1000	

G 64   *	4644	*	*	*	2164	*	*	4434	2935	4452	*	3593	4407	*	*	2251	3998	*	3166	64
       66	*	4494	*	*	*	0	4270	0	1000	

G 65   *	*	*	*	*	2667	*	2158	*	1438	*	*	4406	*	*	3637	3472	4981	*	*	65
       0	*	*	*	*	*	0	4241	0	1399	

I 66   5382	*	*	2898	3541	*	*	3144	*	2616	3446	*	*	4519	*	4598	3576	4563	4362	2963	66
       35	*	5382	*	*	*	0	4241	0	1399	

M 67   *	*	*	3606	1933	*	*	4314	4747	1465	3027	*	*	*	4727	*	*	4445	*	*	67
       1024	976	*	5353	36	*	0	4310	3041	1844	

L 68   1734	4204	4519	*	*	4459	*	*	4145	2937	*	*	*	*	*	3218	3275	2660	*	*	68
       0	*	*	*	*	*	0	3883	0	2591	

Y 69   4478	4363	*	*	2200	*	*	*	2633	*	*	3218	*	*	3489	*	3275	4474	*	2452	69
       0	*	*	*	*	*	0	3883	0	2591	

R 70   *	*	3202	*	*	4478	*	*	2249	*	*	*	*	4834	1006	*	3275	*	*	*	70
       2937	202	*	2320	323	656	1453	3883	4148	2591	

R 71   4732	*	4664	4685	4362	2898	4406	4394	2963	3033	*	*	*	*	2127	*	*	3558	4563	*	71
       0	*	*	*	*	1438	664	4241	0	1399	

P 72   4132	4639	*	3865	3719	3466	*	2991	3223	*	*	*	2802	5157	4488	3794	*	3882	3660	*	72
       0	*	*	*	*	*	0	4399	0	1000	

T 73   3321	*	4861	*	*	*	*	2802	*	*	*	4452	*	3750	*	3633	1498	2579	*	*	73
       0	*	*	*	*	*	0	4399	0	1000	

I 74   *	*	*	*	*	*	*	2781	*	964	*	*	*	2318	2822	*	*	*	*	*	74
       0	*	*	*	*	*	0	4399	0	1000	

K 75   *	*	*	*	*	*	*	*	841	*	3660	*	3183	*	2266	*	4480	*	*	*	75
       0	*	*	*	*	0	*	4399	0	1000	

G 76   3815	*	*	4684	2361	5056	*	*	2308	*	*	*	*	3318	2016	*	4694	4888	4524	*	76
       0	*	*	*	*	*	*	4423	0	0	

K 77   *	*	*	*	*	*	4541	3771	1792	3034	*	3113	*	*	2311	3662	*	3702	*	*	77
       0	*	*	*	*	*	*	4423	0	0	

W 78   3702	*	*	*	4083	3721	*	3987	*	2918	*	*	2653	*	*	3606	4812	*	1661	*	78
       0	*	*	*	*	*	*	4423	0	0	

Y 79   *	*	*	*	4491	*	*	2290	3702	2739	*	*	*	*	3771	*	*	*	1661	2890	79
       0	*	*	*	*	*	*	4423	0	0	

H 80   *	*	*	*	*	4524	3258	2356	1840	2730	*	*	*	*	4758	*	*	3051	*	3857	80
       0	*	*	*	*	*	*	4423	0	0	

Y 81   *	*	*	*	2100	*	*	4081	*	*	*	*	*	*	*	1877	*	*	*	1199	81
       0	*	*	*	*	*	*	4423	0	0	

F 82   3615	*	*	*	2502	*	*	2491	*	1055	4180	*	*	*	*	*	5186	*	*	*	82
       0	*	*	*	*	*	*	4423	0	0	

L 83   *	*	*	*	5211	4491	*	3441	*	1360	*	*	1686	*	*	*	*	3702	4081	*	83
       0	*	*	*	*	*	*	4423	0	0	

L 84   4512	*	*	*	*	*	*	2837	*	829	4083	*	2730	*	*	*	*	4524	*	*	84
       88	4081	*	0	*	*	*	4423	1000	0	

A 85   728	3702	*	*	*	2854	*	*	*	*	4081	*	*	*	*	4083	3987	*	*	*	85
       0	*	*	*	*	*	*	4423	0	0	

L 86   *	4512	*	*	3815	*	*	2465	*	1072	*	*	2736	*	*	*	*	3676	*	*	86
       0	*	*	*	*	*	*	4423	0	0	

V 87   2981	2361	*	*	2736	*	*	3145	*	3034	4081	*	*	*	*	*	4684	2355	*	*	87
       0	*	*	*	*	*	*	4423	0	0	

D 88   4081	*	580	*	4083	*	*	*	*	*	*	*	*	*	*	*	*	*	2736	3987	88
       0	*	*	*	*	*	*	4423	0	0	

V 89   *	*	*	*	2257	*	*	3554	*	3801	2361	*	*	*	*	*	*	1187	*	*	89
       0	*	*	*	*	*	*	4423	0	0	

E 90   4083	*	*	1077	3771	*	*	3987	*	3702	*	*	*	*	*	*	2361	4081	*	*	90
       0	*	*	*	*	*	*	4423	0	0	

G 91   551	*	*	*	*	2875	*	*	*	2465	*	*	*	*	*	*	*	*	*	*	91
       0	*	*	*	*	*	*	4423	0	0	

N 92   4081	*	*	*	*	*	*	*	*	*	*	579	*	3702	*	*	2361	*	*	*	92
       0	*	*	*	*	*	*	4423	0	0	

F 93   *	*	*	*	2102	*	*	*	*	3702	*	*	*	*	*	2361	*	*	3034	1420	93
       0	*	*	*	*	*	*	4423	0	0	

L 94   *	*	*	*	*	*	*	2575	*	1037	3645	*	*	4081	*	*	2497	5121	*	*	94
       0	*	*	*	*	*	*	4423	0	0	

V 95   4619	*	*	*	3702	*	*	3057	*	4524	2361	*	*	4081	*	*	*	1890	3034	3771	95
       0	*	*	*	*	*	*	4423	0	0	

V 96   *	*	*	4619	*	*	*	4541	*	*	4083	2736	*	*	*	*	*	964	*	2361	96
       0	*	*	*	*	*	*	4423	0	0	

K 97   4619	*	*	*	*	*	*	2762	1581	2069	*	*	*	*	4153	*	*	2449	*	*	97
       0	*	*	*	*	*	*	4423	0	0	

A 98   645	*	*	*	*	2762	*	*	*	*	*	*	*	*	*	2230	*	*	*	*	98
       0	*	*	*	*	*	*	4423	0	0	

N 99   *	*	*	4619	4888	*	*	4083	*	1294	*	5056	*	*	*	*	*	*	*	1222	99
       0	*	*	*	*	*	*	4423	0	0	

Q 100  *	*	3771	*	*	*	*	*	2501	*	*	2361	*	1206	*	3034	*	*	*	*	100
       60	4619	*	1585	585	*	*	4423	1000	0	

Y 101  *	*	*	*	*	*	*	*	3771	4081	1877	4888	*	*	*	*	*	*	*	832	101
       0	*	*	*	*	*	*	4423	0	0	

T 102  *	*	*	*	*	*	*	*	4081	4619	*	*	*	*	*	*	152	*	*	*	102
       0	*	*	*	*	*	*	4423	0	0	

S 103  *	*	*	3034	*	*	*	*	4081	*	*	3721	*	*	*	1659	1565	*	*	3501	103
       0	*	*	*	*	*	*	4423	0	0	

I 104  2361	*	*	*	*	*	*	2569	*	1595	4888	*	*	*	*	*	3987	2258	*	*	104
       0	*	*	*	*	*	*	4423	0	0	

T 105  *	*	*	*	4081	*	*	*	*	*	*	*	*	*	*	1359	971	*	*	4619	105
       0	*	*	*	*	*	*	4423	0	0	

S 106  *	*	4619	*	*	*	*	3034	*	*	*	*	*	*	*	388	3771	*	*	*	106
       0	*	*	*	*	*	*	4423	0	0	

I 107  3987	*	*	4619	2361	*	*	2628	*	*	*	2736	*	*	*	4083	*	1596	*	*	107
       63	4541	*	4644	59	*	*	4423	1000	0	

M 108  *	*	*	*	*	*	*	4619	*	*	2913	*	*	1014	4081	*	1877	*	*	*	108
       0	*	*	*	*	*	*	4423	0	0	

L 109  3034	*	*	*	*	*	*	2736	*	1016	2361	*	*	*	*	*	*	4684	*	*	109
       0	*	*	*	*	*	*	4423	0	0	

L 110  *	*	*	*	*	*	*	4619	*	60	*	*	*	*	*	*	*	*	*	*	110
       88	*	4081	*	*	*	*	4423	0	0	

D 111  *	*	1120	*	*	*	*	*	*	*	*	*	*	*	2005	2635	*	*	*	2945	111
       163	*	3224	*	*	*	0	4270	0	1000	

C 112  *	1120	*	*	*	2179	*	4355	*	*	*	*	*	3460	*	3443	3518	*	*	*	112
       0	*	*	*	*	*	0	4119	0	1890	

W 113  1905	*	*	*	1745	*	*	4336	*	3518	*	*	*	*	*	2477	*	*	3080	*	113
       0	*	*	*	*	*	0	4119	0	1890	

A 114  1970	*	*	*	*	3399	*	4316	*	*	*	*	*	*	*	2480	2861	1822	*	*	114
       0	*	*	*	*	*	0	4119	0	1890	

I 115  *	*	*	*	*	3518	*	548	*	4441	*	*	*	*	*	3443	3460	*	*	*	115
       0	*	*	*	*	2016	410	4119	0	1890	

P 116  *	*	*	*	*	*	*	2041	*	3565	*	*	1002	*	*	*	*	2529	*	*	116
       0	*	*	*	*	*	0	4277	0	1561	

C 117  3425	2711	*	*	1125	*	*	*	*	*	*	*	*	*	*	*	2770	2746	*	*	117
       0	*	*	*	*	*	0	4277	0	1561	

V 118  4437	3575	*	*	*	*	*	*	*	3488	*	*	*	*	*	3615	1483	1551	*	*	118
       0	*	*	*	*	*	0	4277	0	1561	

L 119  4408	*	*	*	2570	2632	*	4059	*	1871	2456	*	*	*	*	*	3945	4552	*	*	119
       0	*	*	*	*	820	1206	4277	0	1561	

V 120  2981	*	*	*	1529	*	*	4455	*	1548	*	*	*	*	*	*	*	2845	*	*	120
       0	*	*	*	*	*	0	4302	0	1000	

L 121  *	*	*	*	3741	*	*	*	*	320	*	*	*	*	*	*	*	3608	*	4569	121
       0	*	*	*	*	*	0	4302	0	1000	

T 122  *	*	*	*	*	4021	*	*	*	*	*	*	*	*	*	251	3350	*	*	*	122
       0	*	*	*	*	*	0	4302	0	1000	

W 123  *	4569	*	*	3551	*	*	3617	*	3608	*	*	*	*	3527	*	*	1834	1836	4021	123
       92	*	4021	*	*	*	0	4302	0	1000	

M 124  2245	*	*	*	2108	4384	*	1336	*	4586	4907	*	*	*	*	*	*	4710	*	*	124
       0	*	*	*	*	*	0	4149	0	1561	

F 125  *	*	*	*	344	*	*	2484	*	*	*	*	*	*	*	*	*	*	*	4902	125
       0	*	*	*	*	*	0	4149	0	1561	

L 126  *	*	*	*	*	*	*	*	3576	126	*	*	*	*	*	*	*	*	*	*	126
       0	*	*	*	*	*	0	4149	0	1561	

K 127  *	*	4667	*	*	2593	3658	*	1414	4035	*	*	*	*	3211	4586	*	2946	*	*	127
       0	*	*	*	*	*	0	4149	0	1561	

T 128  3463	*	3576	2500	*	*	*	4799	*	*	*	*	*	4363	2606	*	2365	2281	*	*	128
       0	*	*	*	*	*	0	4149	0	1561	

K 129  *	*	*	*	4363	*	4384	*	1282	*	*	*	*	*	1170	*	*	4384	*	*	129
       0	*	*	*	*	794	1240	4149	0	1561	

Y 130  *	*	*	*	2312	*	*	3128	*	2183	*	*	*	*	*	*	*	*	*	1108	130
       0	*	*	*	*	*	0	4270	0	1000	

R 131  4743	*	*	4789	*	*	*	*	2384	3552	*	*	*	*	1461	*	2008	4722	*	*	131
       0	*	*	*	*	*	0	4270	0	1000	

L 132  3351	*	*	*	4626	*	*	1980	4407	2013	*	*	2956	*	*	*	*	4077	3000	*	132
       0	*	*	*	*	*	0	4270	0	1000	

M 133  *	*	*	3680	4434	*	*	2513	4407	2233	2785	*	*	*	*	2724	*	2794	*	*	133
       0	*	*	*	*	*	0	4270	0	1000	

K 134  *	*	*	*	*	*	1477	*	1050	*	*	*	*	2665	*	*	*	*	*	*	134
       0	*	*	*	*	*	0	4270	0	1000	

I 135  *	*	*	*	2388	*	*	2148	*	2275	*	*	*	*	*	3895	3998	*	2287	4571	135
       0	*	*	*	*	*	0	4270	0	1000	

S 136  *	*	*	*	2635	4571	*	1765	*	1680	*	*	*	*	*	2785	*	4452	*	*	136
       0	*	*	*	*	0	*	4270	0	1000	

G 137  2358	*	*	*	*	723	*	*	*	*	*	*	*	*	*	2330	*	*	*	*	137
       0	*	*	*	*	*	*	4423	0	0	

V 138  *	*	*	*	*	*	*	1446	*	4541	4512	*	*	*	*	*	3771	1080	*	*	138
       0	*	*	*	*	*	*	4423	0	0	

F 139  4165	*	*	*	2505	4684	*	3287	*	1482	*	*	*	*	*	*	3380	2535	*	*	139
       0	*	*	*	*	*	*	4423	0	0	

I 140  4790	*	*	*	*	*	*	1137	*	2362	*	*	*	*	*	*	4512	1884	*	*	140
       0	*	*	*	*	*	*	4423	0	0	

C 141  3615	920	*	*	3034	*	*	4512	*	*	*	*	*	*	*	*	2478	4491	*	*	141
       0	*	*	*	*	*	*	4423	0	0	

I 142  *	*	*	*	*	*	*	1398	*	1567	2045	4619	*	*	*	*	*	*	*	*	142
       0	*	*	*	*	*	*	4423	0	0	

A 143  2832	*	*	*	*	3034	*	3015	*	2340	*	*	*	*	*	2369	*	2167	*	*	143
       0	*	*	*	*	*	*	4423	0	0	

G 144  *	*	*	*	*	0	*	*	*	*	*	*	*	*	*	*	*	*	*	*	144
       0	*	*	*	*	*	*	4423	0	0	

V 145  *	*	*	*	*	*	*	2366	*	1956	3415	*	*	*	*	*	3702	1405	*	*	145
       0	*	*	*	*	*	*	4423	0	0	

V 146  2659	*	*	*	5042	2459	*	2736	*	*	*	*	*	*	4081	*	*	1250	*	*	146
       0	*	*	*	*	*	*	4423	0	0	

M 147  4524	2523	*	*	*	3034	*	3114	*	2500	2890	*	*	*	*	*	3587	2736	*	*	147
       88	4081	*	1585	585	*	*	4423	1000	0	

V 148  *	*	*	*	*	*	*	2465	*	3606	2183	*	*	*	*	*	*	953	*	*	148
       0	*	*	*	*	*	*	4423	0	0	

L 149  3626	*	*	*	*	2361	*	3636	*	5056	*	*	*	*	*	2736	*	1108	*	*	149
       0	*	*	*	*	*	*	4423	0	0	

F 150  *	*	*	*	2890	2459	*	4083	*	2361	3702	*	*	4081	*	*	4684	2789	4758	3771	150
       0	*	*	*	*	*	*	4423	0	0	

S 151  918	*	*	*	*	3702	*	*	*	*	*	*	*	*	*	1578	4083	*	*	*	151
       0	*	*	*	*	*	*	4423	0	0	

D 152  *	*	188	*	*	*	*	*	*	*	*	*	*	*	*	*	3034	*	*	*	152
       64	*	4524	*	*	*	*	4423	0	0	

V 153  4506	*	*	*	3715	*	*	2116	*	3250	*	*	*	*	*	3726	3878	1717	*	3377	153
       0	*	*	*	*	*	0	4444	0	1000	

H 154  *	*	3715	3726	4631	4154	2455	4465	*	1133	*	*	*	*	*	*	3878	*	*	*	154
       0	*	*	*	*	0	*	4444	0	1000	

A 155  1935	*	*	4694	3501	3721	*	*	3771	4541	4081	*	*	*	*	2449	3034	4180	*	*	155
       0	*	*	*	*	*	*	4423	0	0	

G 156  *	*	4758	*	*	1495	*	*	2750	*	*	2630	*	3285	*	2917	3987	*	*	*	156
       0	*	*	*	*	*	*	4423	0	0	

S 157  *	*	3201	4603	*	*	3174	*	2965	*	*	4455	*	*	2437	2072	2805	*	*	*	157
       0	*	*	*	*	*	*	4302	0	0	

R 158  *	*	2073	4111	*	3595	4879	*	*	*	*	1771	*	4268	2835	4603	4021	*	*	*	158
       0	*	*	0	*	*	*	4302	3560	0	

//
