# Supplementary material for: Functional specialization in nucleotide sugar transporters occurred through differentiation of the gene cluster EamA (DUF6) before the radiation of Viridiplantae
Source: BMC Evol Biol. 2011 May 12;11:123. doi: 10.1186/1471-2148-11-123 (PMC3111387; doi:10.1186/1471-2148-11-123)
Supplement: Additional file 14 — Archive of HMM files. The gzipped archive contains the 32 HMM files, one for each first domain of the 19 DMTs, and 2nd domains for the DMT families that have a second domain. The archive also contains 'ALL HHS.ods', a spreadsheet containing the values for all pairwise comparisons between the HMMs. [file 1471-2148-11-123-S14.TGZ › duf914-2.hhm]

HHsearch 1.5
NAME  AT22/159-333
FAM   
FILE  duf914-2
COM   hhmake -i duf914-2.a3m 
DATE  Thu Mar 10 08:20:06 2011
LENG  175 match states, 175 columns in multiple alignment
FILT  22 out of 24 sequences passed filter (-id 90 -cov 0 -qid 0 -qsc -20.00 -diff 100)
NEFF  4.2 
EVD   0.3912  -4.1187
SEQ
>ss_pred
CCCCCCHHHHHHHHHHHHHHHHHHHHHHHHHCCHHHHHHHHHHHHHHHHHHHHHHHHHCCHHHHHCCCCHHHHHHHHHHHHHHHHHHHHHHHHHHHHHHH
HHHHHHHHHHHHHHHHHHHHCCCCCCHHHHHHHHHHHHHHHHHCCCCCCCCCCCCCCCCCCCCCCCCCCCCCCCC
>ss_conf
9866312899999999999999999999986443699999999999999999999983614565244441279999999999999999899998881688
999888877799999999842576688999999999999998406710014122677677555455511287869
>Consensus
xxgsnxixGDiLxlxxaxlyaixxVxeexxVxxxxrxxxlGxxGlFgxiixxixxxILexxelxxixxxxxixlxxxxxxxxxfxfxxlxxxxixvTsxx
xxxlxllxxxxxtxixxlxxxxxKfxxLyxlgfxxiviGxvlynxxxxxxxexxxxxxxxxxxxxxxxxxxxxxx
>AT22/159-333
AGGSNPVKGDFLVLAGATLYAVSNTTEEFLVKNADTVELMTFMGLFGAIISAIQVAIFEQGELKAIHWSADAVFPFLRFAITMFLFYSLLPILLRTNGST
MFTLSLLTSDMWAVLIRIFAYHEKVDWLYYLAFATTAIGLIIYSMKEKDEEEEREEQRKKLLDEEEGQSLPDTSL
>AT147/245-438
AVAKNPLLGDILSLVSAALYAVYITLIRKKLPDDDerngRvsMaQFLGFLGLFNFFIFLPPALILNFtkRERFNALTLKQFGLVVGKGLLDNVLSDYLWA
KAVLLTTTTVATAGLTIQVPLAAIVDSL-SGNKPSFTDYIGAAAVMVGFAGINIPsemfcksKETAIELEPGTSFTDPPPIVPDSIRVDSSltvv
>CE50/211-429
DGGSNKVLGDILCLAAAVMYAICNVAEEFLVKQHSRTEYLGMLGLFGCIVSGVQTAVFEQEALSKIVWDGTIVSYFALFAFSMFIFYSLVTVVLQKTSAL
MFNLSTLTADFYSLLFGIFMFKDTFHYLYFVSFIVCIIGSVIYSMKETQVRDADEPRRVCPCLFVCCCCCGCCFEegdstegsidvspspnermqmglnp
rgsmspcpvhggsqqlshl
>DD23/353-530
--GSDTVVGDILAIVGAFLYGLYSVLVKKLIGSEENlpMpMMFGYLGLFNLIFLWPIFFILNLtsWEVFELPSSRVLVYLIFNGIFGSFISDLLDSYSVV
MTSPVINSIGLSLSIPFAMISDFVRTGKKFTLMYLFGSCLVVLGFLLINLAssifeknlkfieaklfsrvKNLLNIKKND-------------------
>TA16/171-386
HSAPYPLSGDMIIIMAQIIVAIQMCYEERFVLRYNVppLQAVGWEGFFGFFILGILLIpfyfihanemfshspqfRLEDalDAFCQMGNSKIIVIAMIGN
IISIAFFNF---SGISVTKEMNATTRMVLDSLRTMIiwaVGLIAMWEKFQYLQIIGFVMLIIGTCVYNDLlvgpffrkrglllrifdlPEATPLRDTEKL
LSPPDYESVADERTRLIns
>TA37/130-243
------------------------------------------------------------------------GLLILAYGVSFAIFNVLAAAIIELSDSI
MLTLCLLPCPLYSNIILTFLEKSKIQFNTLTSVMIIIIGYGTYMLEPVREGERIRNLMASELNRKRIIDAYDENLirrstrnklki
>DD11/283-471
DKFPNAILGDILMIVSAFLWGLYEVLTSKFIGDANRtiVnTYMGLIGLFNLIIGIPIIIILNFikFELFKIPDSYTFIMILVNAIVG-FSVLYLIVWGLS
VTSPLFVRSGELMTIPSTLIFDILFKKMKLPLLAIPGYILIVIGFVLSVFIesrqikkkEKLKNQKGENGNEKNQKKENQQFNQFSEInl
>DD26/174-417
NGGSNPLLGDFLCLASSVCYAISNVGQEATVKKYDRVTYLAMIGLYGSIFCGIQIAILERNELATMAWSGGVVGYIVGFALCLFIMYSFTPTMMEIAGAT
VMNLSLLTSDMFGIIVAIFVFDRDLSWLYFLSFFVIVSALVIYNLSAPHVKSSEVQNLINNDNSNNNNISNYNNGslndssnnnnnsnnnssdltnsstn
lildngdeitpggadilsstvdeittsgeseenlnglennennv
>MM20/190-375
NSGSDVLIGDILVLLGASLYAVSNVCEEYIVKKLSRQEFLGMVGLFGTIISGIQLLIVEYKDIARIQWDWKIALLFVAFALCMFCLYSFMPLVIKVTSAT
SVNLGILTADLYSLFFGLFLFEYKFSGLYILSFTVIMVGFILYCSTPTRTVEPPESSVPPVTSIGIDNLGLKLEEsglpethsavl
>NV42/165-357
GPGTNQVIGDILVLSGSVLYGVSNVAQEFVVKKFSKIEFLGMLGLFGSVISGIQVAILERHALEGVTWSYDVVLYFLGFAVVLFLFYALIPNLMKMSSAA
MVNLSILTADFYTLLFGLFLFKDKFSALYFVAFVLTFSGVVIYNTKPEPRIPRAQPEDQYAGITQDSPDLQLHSCcqraethgndeekpiigt
#
NULL   3706	5728	4211	4064	4839	3729	4763	4308	4069	3323	5509	4640	4464	4937	4285	4423	3815	3783	6325	4665	
HMM    A	C	D	E	F	G	H	I	K	L	M	N	P	Q	R	S	T	V	W	Y	
       M->M	M->I	M->D	I->M	I->I	D->M	D->D	Neff	Neff_I	Neff_D
       0	*	*	0	*	0	*	*	*	*	
A 1    1738	*	3150	*	*	2248	2498	*	*	*	*	3290	*	*	*	4670	*	*	*	4096	1
       0	*	*	*	*	*	*	3866	0	0	

G 2    4539	*	*	3095	*	1676	*	*	2441	*	*	*	3358	*	*	3368	4558	3238	*	*	2
       0	*	*	*	*	*	*	3866	0	0	

G 3    2801	*	*	*	4204	930	*	*	*	3141	*	*	4187	*	*	4667	*	*	*	3840	3
       0	*	*	*	*	*	*	4065	0	0	

S 4    *	*	*	4668	*	*	*	*	3444	*	*	3407	2509	4449	*	974	4510	*	*	*	4
       0	*	*	*	*	*	*	4065	0	0	

N 5    *	*	2643	2571	*	*	3840	*	*	*	*	862	*	*	*	*	*	*	*	4277	5
       0	*	*	*	*	*	*	4065	0	0	

P 6    2613	*	*	*	*	*	*	*	3547	*	*	*	1401	4510	*	*	3566	2035	*	*	6
       0	*	*	*	*	*	*	4065	0	0	

V 7    4667	*	*	*	*	*	*	1467	*	1846	*	*	*	*	*	*	*	1640	*	*	7
       0	*	*	*	*	*	*	4065	0	0	

K 8    *	*	*	*	*	*	*	3064	2301	1582	*	*	*	*	*	4277	2571	3014	*	*	8
       0	*	*	*	*	*	*	4065	0	0	

G 9    *	*	*	*	*	0	*	*	*	*	*	*	*	*	*	*	*	*	*	*	9
       0	*	*	*	*	*	*	4065	0	0	

D 10   *	*	104	3840	*	*	*	*	*	*	*	*	*	*	*	*	*	*	*	*	10
       0	*	*	*	*	*	*	4065	0	0	

F 11   *	*	*	*	2128	*	*	1220	*	2268	3360	*	*	*	*	*	*	4765	*	*	11
       0	*	*	*	*	*	*	4065	0	0	

L 12   *	*	*	*	*	*	*	3231	*	238	*	*	*	*	*	*	*	*	*	4449	12
       0	*	*	*	*	*	*	4065	0	0	

V 13   2941	3285	*	*	*	*	*	2185	*	*	3011	*	*	*	*	3444	*	1594	*	*	13
       0	*	*	*	*	*	*	4065	0	0	

L 14   *	*	*	*	*	*	*	1204	*	821	*	*	*	*	*	*	*	*	*	*	14
       0	*	*	*	*	*	*	4065	0	0	

A 15   2085	*	*	*	*	3667	*	2552	*	3724	2600	*	*	*	*	4510	*	2117	*	*	15
       0	*	*	*	*	*	*	4065	0	0	

G 16   1910	*	*	*	*	1115	*	*	*	*	*	*	*	*	*	1876	*	*	*	*	16
       0	*	*	*	*	*	*	4065	0	0	

A 17   557	*	*	*	*	*	*	*	*	*	*	*	*	2185	*	3318	*	*	*	*	17
       0	*	*	*	*	*	*	4065	0	0	

T 18   2628	*	*	*	2850	*	*	2445	*	*	*	*	*	*	*	3724	1957	2452	*	*	18
       0	*	*	*	*	*	*	4065	0	0	

L 19   *	3384	*	*	*	*	*	2185	*	815	3108	*	*	*	*	*	*	*	*	*	19
       0	*	*	*	*	*	*	4065	0	0	

Y 20   *	*	*	*	*	*	*	4657	*	*	*	*	*	*	*	4187	*	2996	3011	608	20
       0	*	*	*	*	*	*	4065	0	0	

A 21   498	*	*	*	*	1777	*	*	*	*	*	*	*	*	*	*	*	*	*	*	21
       0	*	*	*	*	*	*	4065	0	0	

V 22   *	*	*	*	*	*	*	1384	*	2262	*	*	*	*	*	*	4187	1500	*	*	22
       0	*	*	*	*	*	*	4065	0	0	

S 23   *	4436	*	*	*	*	*	*	*	*	*	*	*	2185	*	1367	4449	*	*	1735	23
       0	*	*	*	*	*	*	4065	0	0	

N 24   *	*	*	3011	*	*	*	3444	*	*	2600	1060	*	*	*	3566	*	4187	*	*	24
       0	*	*	*	*	*	*	4065	0	0	

T 25   *	4277	*	*	*	*	*	*	*	*	*	*	*	*	*	*	2604	351	*	*	25
       0	*	*	*	*	*	*	4065	0	0	

T 26   2513	4683	*	*	*	4148	*	*	*	1093	*	*	*	*	*	3384	3755	*	4668	4277	26
       0	*	*	*	*	*	*	4065	0	0	

E 27   *	*	*	899	*	*	*	3444	*	*	4667	*	*	3014	*	*	3011	3566	*	*	27
       0	*	*	*	*	*	*	4065	0	0	

E 28   *	*	*	515	*	*	*	*	3566	*	*	*	*	*	3444	3011	*	*	*	*	28
       0	*	*	*	*	*	*	4065	0	0	

F 29   4148	*	*	*	1930	*	*	*	1093	*	*	*	*	*	4277	4668	*	*	*	3041	29
       0	*	*	*	*	*	*	4065	0	0	

L 30   *	*	*	*	1540	*	*	3120	3444	1923	*	*	*	*	*	4449	4148	3586	*	*	30
       0	*	*	*	*	*	*	4065	0	0	

V 31   *	*	*	*	*	*	*	2012	*	3444	*	*	*	*	*	4667	*	688	*	*	31
       0	*	*	*	*	*	*	4065	0	0	

K 32   *	*	*	*	*	2262	*	*	1183	4277	*	4187	3444	*	4668	*	*	*	*	3141	32
       0	*	*	*	*	*	*	4065	0	0	

N 33   *	*	2211	*	4449	4187	*	*	1776	*	*	2558	*	4436	4277	3566	4668	*	*	*	33
       0	*	*	*	*	*	*	4065	0	0	

A 34   1959	*	3444	3566	4510	*	2330	*	4187	3120	*	*	*	*	*	*	*	*	*	2701	34
       0	*	*	*	*	*	*	4065	0	0	

D 35   *	*	1424	3566	*	*	*	*	*	*	*	1775	*	*	*	2286	4449	*	*	*	35
       139	3444	*	2000	415	*	*	4065	1000	0	

T 36   *	*	*	*	*	*	*	3403	4510	*	*	3566	*	*	992	4667	3785	2623	*	*	36
       1183	837	*	1000	1000	*	*	4065	3406	0	

V 37   *	*	*	*	*	*	*	4510	*	1912	2504	*	*	4683	*	*	3028	1504	*	*	37
       515	1735	*	0	*	*	*	4065	2234	0	

E 38   *	*	*	1323	*	*	*	*	*	*	3566	*	*	1935	3761	*	2470	*	*	*	38
       0	*	*	*	*	*	*	4065	0	0	

L 39   2185	*	*	*	1753	*	*	4667	*	2910	3566	*	*	*	*	*	*	*	*	2141	39
       0	*	*	*	*	*	*	4065	0	0	

M 40   *	*	*	*	3566	*	*	*	*	1189	1959	*	*	*	*	*	*	2185	*	*	40
       0	*	*	*	*	*	*	4065	0	0	

T 41   2913	*	*	*	*	375	*	*	*	*	*	*	*	*	*	5411	3785	*	*	*	41
       0	*	*	*	*	*	*	4065	0	0	

F 42   *	*	*	*	2311	*	*	4657	*	2760	1528	*	*	*	*	*	3761	*	3231	3566	42
       0	*	*	*	*	*	*	4065	0	0	

M 43   *	*	*	2185	*	*	*	1913	*	1464	4755	*	*	*	*	*	*	3724	*	4667	43
       0	*	*	*	*	*	*	4065	0	0	

G 44   3840	*	*	*	*	104	*	*	*	*	*	*	*	*	*	*	*	*	*	*	44
       0	*	*	*	*	*	*	4065	0	0	

L 45   *	*	*	*	1584	*	*	*	*	585	*	*	*	*	*	*	*	*	*	*	45
       0	*	*	*	*	*	*	4065	0	0	

F 46   *	*	*	*	195	*	*	*	*	*	*	*	*	*	*	*	*	3840	*	4148	46
       0	*	*	*	*	*	*	4065	0	0	

G 47   *	4667	*	*	*	599	*	*	*	*	*	1735	*	*	*	*	*	*	*	*	47
       0	*	*	*	*	*	*	4065	0	0	

A 48   2536	4436	*	*	1961	*	*	*	*	2262	4187	*	4667	*	*	2775	3724	*	*	*	48
       0	*	*	*	*	*	*	4065	0	0	

I 49   *	*	*	*	2451	*	*	846	*	3554	*	*	*	*	*	*	4187	3047	*	*	49
       0	*	*	*	*	*	*	4065	0	0	

I 50   *	*	*	*	2473	*	*	507	*	3840	*	*	*	*	*	*	*	4436	*	*	50
       0	*	*	*	*	*	*	4065	0	0	

S 51   4755	3384	*	*	3444	2760	*	*	*	1717	*	*	*	*	*	1629	*	*	*	*	51
       0	*	*	*	*	*	*	4065	0	0	

A 52   2562	*	*	*	*	1142	*	3011	*	3444	*	*	*	*	*	3697	*	*	3566	*	52
       0	*	*	*	*	*	*	4065	0	0	

I 53   *	*	*	*	*	*	*	1290	*	2736	*	*	1735	*	*	*	4187	3547	*	*	53
       0	*	*	*	*	*	*	4065	0	0	

Q 54   *	*	*	*	*	*	*	2850	*	2185	*	*	3444	1060	*	*	*	3840	*	*	54
       0	*	*	*	*	*	*	4065	0	0	

V 55   3444	*	*	*	3566	*	*	2201	*	1393	3991	*	*	*	*	*	4436	3103	*	*	55
       0	*	*	*	*	*	*	4065	0	0	

A 56   1742	*	*	*	3566	*	*	2042	*	2934	*	*	*	*	*	3786	*	2767	*	5411	56
       358	2185	*	4022	92	*	*	4065	1580	0	

I 57   *	*	*	*	*	*	*	575	*	4667	*	*	5411	*	4277	*	4738	2498	*	*	57
       0	*	*	*	*	*	*	4065	0	0	

F 58   *	*	*	*	3056	*	*	*	*	362	4668	*	*	*	*	5411	*	4683	*	*	58
       0	*	*	*	*	*	*	4065	0	0	

E 59   *	*	*	565	*	*	*	*	*	*	*	1626	*	*	*	*	*	*	*	*	59
       0	*	*	*	*	*	*	4065	0	0	

Q 60   *	*	2185	*	2774	*	3716	*	*	3566	*	5411	*	3587	1955	*	*	3840	*	4683	60
       1132	879	*	1000	1000	*	*	4065	3273	0	

G 61   *	*	1969	4436	3011	3755	4510	*	2852	*	*	4148	*	3554	3444	*	*	*	3566	*	61
       34	*	5411	*	*	*	*	4065	0	0	

E 62   1557	*	3675	1055	*	4157	*	*	*	*	*	*	*	4493	*	*	*	*	*	*	62
       0	*	*	*	*	*	0	4172	0	1000	

L 63   *	*	*	*	2553	*	*	3675	*	1109	*	*	3807	*	3430	*	*	3017	*	*	63
       0	*	*	*	*	*	0	4172	0	1000	

K 64   3331	2553	*	4469	1711	*	*	*	3725	4585	4730	*	*	*	4708	4414	4677	4493	*	4157	64
       0	*	*	*	*	*	0	4172	0	1000	

A 65   3134	*	*	3024	*	4469	*	*	2792	4493	*	3430	*	1913	4622	3807	4088	*	*	*	65
       0	*	*	*	*	*	0	4172	0	1000	

I 66   2865	*	*	*	*	*	*	1223	*	3552	3166	*	*	*	*	*	*	2072	*	*	66
       0	*	*	*	*	*	0	4172	0	1000	

H 67   4088	*	*	4493	*	2410	3725	*	*	3430	*	*	1976	3101	*	4707	4469	3540	*	*	67
       0	*	*	*	*	*	0	4172	0	1000	

W 68   *	*	4163	*	*	*	*	*	*	*	*	4249	*	3405	3653	2674	3430	*	1095	*	68
       0	*	*	*	*	*	0	4172	0	1000	

S 69   *	*	2952	*	*	*	*	3807	*	3430	*	2856	*	3085	*	1281	4677	*	*	*	69
       0	*	*	*	*	*	0	4172	0	1000	

A 70   4707	*	*	*	*	3242	*	*	2782	*	*	*	3085	*	3552	2245	3725	*	3059	3308	70
       0	*	*	*	*	*	0	4172	0	1000	

D 71   *	*	3583	3597	*	3379	*	4249	3675	3085	*	*	*	2895	*	*	2337	2674	*	*	71
       0	*	*	*	*	*	0	4172	0	1000	

A 72   3134	*	*	*	2184	*	*	1389	*	2823	*	*	*	*	*	*	*	2806	*	*	72
       55	4743	*	4954	47	0	*	4172	1000	1000	

V 73   2097	*	*	*	*	2109	*	2558	*	*	*	*	*	*	*	*	5423	1551	*	*	73
       0	*	*	*	*	*	*	4140	0	0	

F 74   *	*	*	*	3845	3352	*	4335	*	996	3062	*	*	*	*	4484	*	4797	*	3625	74
       0	*	*	*	*	*	*	4140	0	0	

P 75   2248	*	*	*	*	*	*	4259	*	1261	5423	*	3845	*	*	*	*	3541	*	2824	75
       0	*	*	*	*	*	*	4140	0	0	

F 76   *	*	*	*	1754	*	*	2510	*	1908	4335	*	*	4242	*	*	*	3541	*	3771	76
       0	*	*	*	*	*	*	4140	0	0	

L 77   4484	*	*	*	3625	3541	*	2205	*	1359	*	*	*	*	*	*	*	2461	*	*	77
       0	*	*	*	*	*	*	4140	0	0	

R 78   3689	*	*	*	*	1112	*	*	3195	4484	*	2316	*	*	3845	*	*	4813	*	*	78
       0	*	*	*	*	*	*	4140	0	0	

F 79   3062	*	*	*	1308	2307	*	*	*	*	*	2666	*	*	*	4242	5423	*	*	4632	79
       0	*	*	*	*	*	*	4140	0	0	

A 80   1812	*	*	*	3888	3026	*	1781	*	3541	*	*	*	*	*	4717	4880	4242	*	5423	80
       0	*	*	*	*	*	*	4140	0	0	

I 81   3705	4242	*	*	2992	*	*	2955	*	1826	5423	*	*	*	*	3210	*	2304	*	*	81
       0	*	*	*	*	*	*	4140	0	0	

T 82   *	1885	3541	*	*	2083	*	*	*	*	*	*	*	*	*	1759	3845	4562	*	*	82
       223	*	2805	*	*	*	*	4140	0	0	

M 83   *	*	*	*	4454	*	*	2063	*	2699	1507	3257	*	*	*	3256	*	*	*	*	83
       0	*	*	*	*	498	1776	3878	0	1589	

F 84   1952	*	*	*	611	*	*	*	*	*	*	*	*	*	*	*	*	3525	*	*	84
       0	*	*	*	*	*	0	4254	0	1000	

L 85   *	4700	*	*	2207	3705	*	1923	*	1827	*	*	*	*	*	3026	*	*	*	*	85
       0	*	*	*	*	*	0	4254	0	1000	

F 86   *	*	*	*	1015	*	*	*	*	2665	4150	*	*	*	*	2569	*	3026	*	*	86
       0	*	*	*	*	*	0	4254	0	1000	

Y 87   *	*	2569	*	*	*	*	*	*	4219	*	1610	*	*	*	*	*	*	*	1151	87
       0	*	*	*	*	*	0	4254	0	1000	

S 88   4521	*	*	*	2207	*	*	*	*	3614	*	*	4803	*	*	1580	4781	4578	*	2254	88
       352	*	2207	*	*	*	0	4254	0	1000	

L 89   *	*	*	*	2595	*	*	*	*	346	*	*	*	*	*	4395	*	*	*	*	89
       0	*	*	*	*	*	0	3621	0	1872	

L 90   3129	*	3305	*	*	*	*	1955	*	4426	2357	*	*	*	*	*	3896	3210	3189	*	90
       0	*	*	*	*	*	0	3621	0	1872	

P 91   2606	*	*	*	*	*	*	*	*	*	*	3508	1096	*	*	3305	3188	3859	*	*	91
       0	*	*	*	*	377	2121	3621	0	1872	

I 92   3124	*	*	*	4214	*	*	3773	3525	4700	*	4521	*	*	*	3475	4150	2320	3026	3058	92
       0	*	*	*	*	*	0	4254	0	1000	

L 93   3525	*	*	*	*	1559	*	4578	*	2713	4150	*	*	*	*	3614	*	2330	*	4557	93
       0	*	*	*	*	*	0	4254	0	1000	

L 94   *	*	*	*	*	*	*	1286	*	2055	2468	*	*	*	*	*	*	2569	*	*	94
       0	*	*	*	*	*	0	4254	0	1000	

R 95   *	*	*	3348	*	*	*	*	1893	3525	*	*	*	4463	3657	1559	*	3614	*	*	95
       0	*	*	*	*	*	0	4254	0	1000	

T 96   *	*	*	*	*	*	*	3401	3546	2957	2576	4781	*	*	*	*	3784	1271	*	*	96
       0	*	*	*	*	*	0	4254	0	1000	

N 97   4150	*	*	*	*	*	*	*	*	*	*	3198	*	*	*	2588	581	*	*	*	97
       0	*	*	*	*	*	0	4254	0	1000	

G 98   *	*	4578	*	*	2597	*	*	2207	*	*	*	*	*	*	1031	3525	*	*	*	98
       0	*	*	*	*	*	0	4254	0	1000	

S 99   1407	*	*	2619	*	*	*	*	*	*	*	*	2290	4214	*	3120	3525	*	*	*	99
       0	*	*	*	*	*	0	4254	0	1000	

T 100  4521	*	*	*	*	*	*	3682	*	1746	4308	*	*	*	*	*	1158	3614	*	*	100
       0	*	*	*	*	*	0	4254	0	1000	

M 101  4703	*	*	*	3026	*	*	3614	*	*	2060	3260	*	*	*	2137	4557	2804	*	*	101
       0	*	*	*	*	*	0	4254	0	1000	

F 102  1720	*	*	*	2345	*	*	*	*	4578	4150	3614	*	*	*	*	*	1645	*	*	102
       0	*	*	*	*	0	*	4254	0	1000	

T 103  *	*	*	*	*	*	*	*	*	*	*	1228	*	*	3062	3625	1425	*	*	*	103
       0	*	*	*	*	*	*	4140	0	0	

L 104  3541	*	*	*	*	*	*	3062	*	1107	*	*	*	*	*	3062	2248	*	*	*	104
       0	*	*	*	*	*	*	4140	0	0	

S 105  *	4578	*	*	*	1449	*	*	*	*	*	*	*	*	2207	1414	*	*	*	*	105
       0	*	*	*	*	*	*	4254	0	0	

L 106  *	*	*	3026	*	*	*	2636	*	1138	2207	*	*	*	*	*	4463	*	*	*	106
       0	*	*	*	*	*	*	4254	0	0	

L 107  *	*	*	*	*	*	*	*	*	702	*	*	*	*	*	3614	3525	2207	*	*	107
       0	*	*	*	*	*	*	4254	0	0	

T 108  *	*	*	*	*	*	*	3525	*	1745	3026	*	4578	*	*	*	1151	*	*	*	108
       0	*	*	*	*	*	*	4254	0	0	

S 109  2020	4578	2207	*	*	*	*	*	*	*	*	*	*	3525	*	1809	4219	3857	*	*	109
       0	*	*	*	*	*	*	4254	0	0	

D 110  *	*	1193	*	*	*	*	2244	*	*	*	*	4555	*	*	2469	4633	3506	*	*	110
       0	*	*	*	*	*	*	4287	0	0	

M 111  *	*	*	*	2838	*	*	4215	*	1595	2504	*	2129	*	*	*	*	3827	*	*	111
       0	*	*	*	*	*	*	4287	0	0	

W 112  3827	*	*	*	2773	*	*	*	*	3506	*	*	*	*	2178	4170	*	*	3120	1719	112
       0	*	*	*	*	*	*	4287	0	0	

A 113  1796	*	*	*	*	4029	*	*	*	*	*	*	*	*	*	2233	1344	4504	*	*	113
       0	*	*	*	*	*	*	4287	0	0	

V 114  3506	*	*	*	4504	*	*	2363	*	1543	2864	4555	*	*	*	*	*	2733	*	*	114
       0	*	*	*	*	*	*	4287	0	0	

L 115  *	*	*	*	3042	*	*	1222	*	1830	*	*	*	*	*	*	*	2568	*	*	115
       360	2178	*	1585	585	*	*	4287	1580	0	

I 116  *	4544	*	*	1378	*	*	2666	*	4728	*	*	*	*	*	3556	*	1775	*	*	116
       0	*	*	*	*	*	*	4287	0	0	

R 117  4029	*	1741	*	*	1673	*	*	*	4555	*	*	*	*	3120	2962	4633	*	*	*	117
       0	*	*	*	*	*	*	4287	0	0	

I 118  *	*	*	*	3556	*	*	1866	*	1206	*	*	*	*	*	3506	3068	*	*	*	118
       0	*	*	*	*	*	*	4287	0	0	

F 119  2233	*	*	*	1198	*	*	3026	*	2800	*	*	*	*	*	*	*	3556	*	*	119
       133	*	3506	*	*	*	*	4287	0	0	

A 120  3334	*	*	*	3980	3602	*	3673	*	1317	4286	*	*	*	3324	*	*	3009	*	*	120
       0	*	*	*	*	0	*	3968	0	1000	

Y 121  *	*	*	4555	1633	3123	*	*	2475	*	4257	*	*	*	*	3506	3556	*	*	3120	121
       0	*	*	*	*	*	*	4287	0	0	

H 122  *	*	4029	4619	*	2531	1876	*	2367	*	*	*	*	*	*	*	*	*	2178	4724	122
       0	*	*	*	*	*	*	4287	0	0	

E 123  *	*	3384	1826	4504	*	*	*	3556	*	2988	3506	*	*	4029	3375	*	*	*	3042	123
       0	*	*	*	*	*	*	4287	0	0	

K 124  4728	*	4029	*	*	*	*	4633	471	4766	*	*	*	*	*	*	3285	*	*	*	124
       0	*	*	*	*	*	*	4287	0	0	

V 125  *	*	*	*	818	*	*	4555	*	2417	*	*	3506	*	*	*	*	3120	*	*	125
       0	*	*	*	*	*	*	4287	0	0	

D 126  *	*	3120	*	*	*	3021	*	*	*	*	*	2988	2750	*	1467	3556	*	*	4633	126
       0	*	*	*	*	*	*	4287	0	0	

W 127  3560	*	*	*	2937	2306	*	*	*	2244	*	*	4633	*	*	*	*	*	2504	2691	127
       0	*	*	*	*	*	*	4287	0	0	

L 128  *	*	*	*	*	*	*	*	*	350	3556	4555	*	*	*	*	3506	*	*	*	128
       0	*	*	*	*	*	*	4287	0	0	

Y 129  2988	*	3506	*	*	*	*	*	*	*	*	*	*	2178	*	*	4555	*	*	937	129
       0	*	*	*	*	*	*	4287	0	0	

Y 130  4215	*	*	*	2097	*	*	1535	*	2053	*	*	*	*	*	*	*	*	*	2985	130
       0	*	*	*	*	*	*	4287	0	0	

L 131  *	*	*	*	3556	*	*	2365	*	1131	*	*	2988	*	*	*	4555	3384	*	*	131
       0	*	*	*	*	*	*	4287	0	0	

A 132  2625	*	*	*	*	943	*	*	*	*	*	*	*	*	*	1653	*	*	*	*	132
       0	*	*	*	*	*	*	4287	0	0	

F 133  3506	*	*	*	603	*	*	*	*	*	*	*	*	*	*	3556	*	4555	*	2988	133
       0	*	*	*	*	*	*	4287	0	0	

A 134  2060	2954	*	*	3264	*	*	3261	*	3680	4555	*	*	*	*	3827	4619	2388	*	*	134
       0	*	*	*	*	*	*	4287	0	0	

T 135  3506	*	*	*	*	*	*	2357	*	1727	4257	*	*	*	*	*	2663	2290	*	*	135
       0	*	*	*	*	*	*	4287	0	0	

T 136  *	4359	*	*	*	*	*	1510	*	2178	*	*	*	*	*	*	2625	2204	*	*	136
       0	*	*	*	*	*	*	4287	0	0	

A 137  3120	*	*	*	4410	*	*	2341	*	2665	2586	*	*	*	*	*	*	1660	*	*	137
       0	*	*	*	*	*	*	4287	0	0	

I 138  *	*	*	*	*	4215	*	1364	*	3556	3698	*	*	*	*	3207	3704	2247	*	*	138
       0	*	*	*	*	*	*	4287	0	0	

G 139  4029	*	*	*	*	91	*	*	*	*	*	*	*	*	*	*	*	*	*	*	139
       0	*	*	*	*	*	*	4287	0	0	

L 140  4766	*	*	*	1405	*	*	*	*	1926	*	*	*	*	*	4359	2441	4410	*	4555	140
       0	*	*	*	*	*	*	4287	0	0	

I 141  2302	4257	*	*	*	4555	*	1888	*	3556	*	*	*	*	*	*	*	1527	*	*	141
       0	*	*	*	*	*	*	4287	0	0	

I 142  *	*	*	*	*	3506	*	1618	*	1161	*	*	*	*	*	*	4555	3376	*	*	142
       0	*	*	*	*	*	*	4287	0	0	

Y 143  *	*	*	*	*	*	*	2531	*	*	*	*	*	*	*	2988	*	*	*	513	143
       0	*	*	*	*	*	*	4287	0	0	

S 144  *	3671	*	*	*	*	*	*	*	*	4555	872	*	*	*	2275	*	2988	*	*	144
       0	*	*	*	*	*	*	4287	0	0	

M 145  *	*	4164	*	4128	3079	*	3458	*	2331	2532	4146	*	*	*	2976	4310	*	*	3792	145
       0	*	*	*	*	*	*	4249	0	0	

K 146  3487	*	*	4480	*	*	*	2950	2163	2117	*	*	3458	*	*	3948	2976	*	*	*	146
       1121	889	*	3652	120	*	*	4249	3142	0	

E 147  3948	*	*	2120	*	*	*	*	2473	*	*	*	1786	3792	3079	4487	*	*	*	*	147
       0	*	*	*	*	*	*	4249	0	0	

K 148  4719	*	*	1618	*	*	*	*	2483	4590	*	3487	3271	*	*	*	2488	4480	*	*	148
       0	*	*	*	*	*	*	4249	0	0	

D 149  4164	*	2647	*	*	*	3948	*	3792	2433	*	*	3444	3461	3512	*	3458	*	*	3307	149
       0	*	*	*	*	*	*	4249	0	0	

E 150  2946	*	*	2328	*	4719	*	4487	4128	3487	*	*	*	4660	4310	4146	2476	3108	*	*	150
       0	*	*	*	*	*	*	4249	0	0	

E 151  3569	*	4146	2640	*	4480	*	2822	2868	*	*	2772	4164	4590	4288	4719	*	4545	*	*	151
       0	*	*	*	*	*	*	4249	0	0	

E 152  *	*	4172	817	*	*	*	3544	*	3982	*	*	4202	3218	*	3919	*	*	*	*	152
       0	*	*	*	*	*	*	4384	0	0	

E 153  3345	*	4395	4513	*	4422	4555	*	2180	3417	*	*	3505	4531	2593	3188	*	*	*	*	153
       136	*	3474	*	*	*	*	4384	0	0	

R 154  4049	*	2932	1672	*	3972	*	4311	3472	*	*	*	3880	3668	2797	*	*	*	*	*	154
       0	*	*	*	*	*	0	4348	0	1340	

E 155  *	*	*	2038	4399	*	*	*	3668	*	*	3472	3342	2671	3371	4378	3889	3787	*	*	155
       0	*	*	*	*	0	*	4348	0	1340	

E 156  *	*	3544	1822	*	2869	*	*	*	*	*	2450	2668	3919	*	4456	4557	*	*	*	156
       0	*	*	*	*	*	*	4384	0	0	

Q 157  *	*	*	2712	*	3105	*	*	3878	4271	*	2710	*	4416	2255	4357	2705	*	*	*	157
       0	*	*	*	*	*	*	4234	0	0	

R 158  *	*	4081	*	*	*	*	*	*	1826	4271	2723	*	*	3219	3224	*	2051	*	*	158
       0	*	*	*	*	*	*	4234	0	0	

K 159  4271	*	*	3843	3224	2967	*	3817	4416	2245	*	*	3395	4081	*	*	*	3211	*	4247	159
       0	*	*	*	*	*	*	4234	0	0	

K 160  *	4047	4441	3611	*	3375	*	*	2563	*	*	3089	4357	4434	*	2579	3224	*	*	4081	160
       0	*	*	*	*	*	*	4234	0	0	

L 161  3242	*	2674	2782	*	4419	*	*	*	4416	*	2830	2517	4247	*	*	3611	4357	*	*	161
       0	*	*	*	*	*	*	4234	0	0	

L 162  4441	3228	3817	2961	4247	4081	*	*	*	3341	*	*	2514	3843	4395	4332	3388	*	*	*	162
       0	*	*	*	*	*	*	4234	0	0	

D 163  4441	*	3122	*	*	*	*	4081	3843	4047	*	2214	3224	*	2347	2936	*	*	*	*	163
       0	*	*	*	*	*	*	4234	0	0	

E 164  3429	*	*	4416	4047	*	*	4357	3093	3611	4441	4247	3224	*	4271	3817	2685	*	*	3878	164
       0	*	*	*	*	*	*	4234	0	0	

E 165  4424	*	*	2438	*	3395	*	3224	4271	2951	*	3817	2746	3250	*	*	*	4047	*	*	165
       0	*	*	*	*	*	*	4234	0	0	

E 166  *	4047	4081	4416	4395	*	*	2382	*	4434	*	2168	*	*	3353	3051	*	3224	*	*	166
       0	*	*	*	*	*	*	4234	0	0	

G 167  *	4047	2810	*	*	3329	*	4271	4441	*	*	2225	3224	3843	*	4081	*	3878	*	3611	167
       0	*	*	*	*	*	*	4234	0	0	

Q 168  3800	3960	2614	3278	*	*	*	4220	*	4356	*	2500	3075	2733	*	4345	*	*	*	*	168
       0	*	*	*	*	*	*	4095	0	0	

S 169  2727	3960	2414	3324	3306	*	*	3717	*	3314	*	*	*	*	*	2617	*	4146	*	*	169
       0	*	*	*	*	*	*	4095	0	0	

L 170  3284	3960	4304	3800	*	3314	*	3136	*	3166	*	3306	*	*	4345	2489	*	4146	*	*	170
       0	*	*	*	*	*	*	4095	0	0	

P 171  *	*	3935	4180	*	2918	*	*	*	3100	*	3552	4197	2433	2027	*	*	*	*	4051	171
       0	*	*	*	*	*	*	4001	0	0	

D 172  *	3738	2137	*	3133	*	*	*	3100	2873	*	*	*	*	*	*	3026	3029	*	3552	172
       0	*	*	*	*	*	*	4001	0	0	

T 173  *	3738	2493	4051	*	*	3813	*	*	3100	*	3552	3935	*	3026	2545	4197	*	*	*	173
       0	*	*	*	*	*	*	4001	0	0	

S 174  *	*	4109	2134	3738	*	*	*	*	2473	*	2780	*	*	*	1673	*	*	*	*	174
       0	*	*	*	*	*	*	4001	0	0	

L 175  *	3813	*	2384	*	3552	4124	2078	*	3122	*	*	4180	*	*	3029	3935	*	*	*	175
       0	*	*	0	*	*	*	4001	3966	0	

//
