# Supplementary material for: Functional specialization in nucleotide sugar transporters occurred through differentiation of the gene cluster EamA (DUF6) before the radiation of Viridiplantae
Source: BMC Evol Biol. 2011 May 12;11:123. doi: 10.1186/1471-2148-11-123 (PMC3111387; doi:10.1186/1471-2148-11-123)
Supplement: Additional file 14 — Archive of HMM files. The gzipped archive contains the 32 HMM files, one for each first domain of the 19 DMTs, and 2nd domains for the DMT families that have a second domain. The archive also contains 'ALL HHS.ods', a spreadsheet containing the values for all pairwise comparisons between the HMMs. [file 1471-2148-11-123-S14.TGZ › fae-1.hhm]

HHsearch 1.5
NAME  B4ARM7/1-141
FAM   
FILE  fae-1
COM   hhmake -i fae-1.a3m 
DATE  Thu Mar 10 08:18:39 2011
LENG  140 match states, 140 columns in multiple alignment
FILT  41 out of 43 sequences passed filter (-id 90 -cov 0 -qid 0 -qsc -20.00 -diff 100)
NEFF  3.6 
EVD   0.4298  -0.8763
SEQ
>ss_pred
CCCCCCHHHHHHHHCCCCCHHHHHHHHHHHHHHHHHHHHHHCCCCCCCCCCCCCHHHHHCHHHHHHHHHHHHHHHHHHHHHHHHHHHHCCCCHHHHHHHH
HHHHHHHHHHHCCCCCCEEEEHHHHHHHHHHHHHHHHHHC
>ss_conf
9355625999997237887578999999999999999985114447667874402333144668999999999999999999999980864024566899
9999999963058679700131129999999999767409
>Consensus
mlclGsWxxxxklxxxxxxxxxxYxDYxigxllxallxaxTlGsxGxxgxxFlxxLxqxxxxsxxxAxxGGvvxnlgNixlqxaiaxaGlSvaxpixxgl
avvlGxxxNYxxxxxgxxxiLfxGVxxxliAixlxxxxxx
>B4ARM7/1-141
MLCWGSWANTQKLSTKEWPFQQYYWDYALGILIVSFVLAITMGSFGTEGRSFFSDISQASSESFIYAFMGGVVFNLANILLVAAIDIAGMSVAFPLAIGL
ALVIGVITNYIATPLGQPVVLFLGVLSVLAAIIIDAVIYK
>A7LW55/1-141
MICWGSWGNTQKLVSKNWRYELFYWDYVIGMVLFTILLGFTMGSHGDTGRSFLEDLGQASGDSIGWVILGGVIFNASNILLSASISLAGMSVAFPLGVGI
ALVLGVIVNYLGIPTGNPLLLFGGVALIVIAIICNGVASG
>C3SA39/1-138
MPCSPSWSAGDAC--------HTYLDYSISNLLAAVLIALTFGQLGDAQPNFFTQLRQvqDNWHSVLFAIGGGAALSIGNVCTQYGWAYA----------
------GTTLNYFlDNKINRATILFPGVACFFVAAVLGAALHGsnkadikrklraspnstn
>A6KXB0/1-165
milvdnyflailccvicCACWGSWANTQKMVaAKQWSFELFYWDLTVGLFLTALLGAVTLGSMGSEGRTFFQDLAVMDWSSIQYAFLGGVVWNFGNIFLT
AAIAVAGMSVGFPIGGGLAWIGGIVFNYLlislagQTYQGNQLLLWSGVLVIIVAILICGKAYG
>C4CUI0/1-162
mfitshptvaiglclftMLCWGSWANAQKYVTQSSPLYVFYRDYVYGILLASLLIGFTLGSFGEQGRSLIADLQQARVSSLLIALAAGVVFNIGNMLLTV
GISIAGISIAMPVGTGLSLAIGLVVNYLAEPKGSIPLLVVGAVAILVAMVFSALAYRtkqg
>A9S1P5/1-193
myivenkgpaialmlgaLVFLGTWPAIMNLVeRRGRHLVHTYLDYSITNFLAGLLIALTLGQIGSStpeQPNFITQLHQDNWPSVGFALAGGLVLFMGNL
ACQYAWPFVGLSVTEVVSASITVVAGTTMNYFlDDRINRAEVLFPGVGCFLIAVWLGAWLLKsnsadnaaklqahhntgdvstvdtaadfia
>Q01V17/1-159
mfvvnslpvaivfcvitMLGWGSWANTQKLAgKEKWPFQLFYWDYAIGVFLFSILFAGTFGSFGTAGVSALENFRGARGGFIQPAVISGFIFNLSNILLV
VGIDAAGMSVAFPVGVGLALVIGTLESYVETPKGDPALLFTGVALIVFAMIMSALAHK
>Q028X2/1-170
milpqsysavmflmilsLVCLGSWASAFKF-AGKWRFELFYFDFAIGLLVASVIYAFTVGNIGFDGFNFLDDLQHAGKRQWMFGFLGGIVFNLGNMLLMA
AVSVAGLAIAFPMTMGIALLVGILIGLAGRPAGNLMMLELGCALVLASVVVNALLYRmravaehevlara
>B7FRT0/1-237
maftsdealglgfllssLLCLGTWPALLRLcsmtphsnssnsspatrvsssLsPTPRNLCHVYMDYATTYFLISSVPLLVdlyhrekLLKLAETtASSFV
PP------QLIFVAMLGGSLLSLGNLSLQWATAVFDASLTTVLAlqASLTVVLGTTLNYLlePSQTARPRVLGVGVGVFLLAIGLATRAqivysqekrwv
rlrrndsdwntiemepphHTsnirkptgsiaaktnygseless
>B8BPT0/1-269
makmvsqcislrqsfrvprlssarptlssrlaigyanpsfcgvkrsnrpsfiaaaldvpksmsspnsesslplkeviwawcnadavcfdvdsTVCLdegi
deladfcgaGQAVAEWTAKaMTGSVPFEEALAARLS------LFKPSLGQVEDCmekRPPRISPgiaeLVKmlKAKNVDVYLVSGGFRQMIKPVAMQLGI
ppenifanqllfgtsgEYVGFDPSEPTSrsGGKAVAVqnirqkcGYRTLFMvGDGATDLEARQPNGADLFIC-------YAd
#
NULL   3706	5728	4211	4064	4839	3729	4763	4308	4069	3323	5509	4640	4464	4937	4285	4423	3815	3783	6325	4665	
HMM    A	C	D	E	F	G	H	I	K	L	M	N	P	Q	R	S	T	V	W	Y	
       M->M	M->I	M->D	I->M	I->I	D->M	D->D	Neff	Neff_I	Neff_D
       0	*	*	0	*	0	*	*	*	*	
M 1    *	4491	*	*	*	*	*	*	*	1259	1190	*	*	*	*	*	3334	*	*	*	1
       0	*	*	*	*	*	*	3623	0	0	

L 2    4491	5638	*	*	4153	*	*	3152	*	1089	*	*	5336	*	*	6141	*	2239	4454	*	2
       0	*	*	*	*	*	*	3623	0	0	

C 3    *	417	*	*	2670	4706	*	*	*	4611	*	*	*	*	*	6109	*	*	*	*	3
       0	*	*	*	*	*	*	3623	0	0	

W 4    *	*	*	*	*	*	*	*	*	951	*	*	*	*	*	5336	*	*	1126	*	4
       151	3334	*	3700	115	*	*	3623	1000	0	

G 5    *	*	*	*	*	36	*	*	*	*	*	*	5336	*	*	*	*	*	*	*	5
       0	*	*	*	*	*	*	3623	0	0	

S 6    *	*	*	*	*	*	*	*	*	*	*	*	*	3334	*	696	1817	*	*	*	6
       0	*	*	*	*	*	*	3623	0	0	

W 7    3334	*	*	*	*	*	*	*	*	*	*	*	*	*	*	*	*	*	151	*	7
       0	*	*	*	*	*	*	3623	0	0	

A 8    1634	*	*	*	*	2457	*	*	*	*	*	*	1428	*	*	5336	*	3334	*	*	8
       0	*	*	*	*	*	*	3623	0	0	

N 9    1209	*	*	*	*	*	*	*	*	*	*	1126	*	*	*	4436	5487	4611	*	*	9
       0	*	*	*	*	*	*	3623	0	0	

T 10   3575	*	*	3334	*	5336	*	2972	*	2622	5457	*	*	*	*	*	1331	3611	*	*	10
       0	*	*	*	*	*	*	3623	0	0	

Q 11   *	*	5336	*	3228	*	*	*	*	2245	3317	*	*	1210	*	*	5279	*	3334	*	11
       0	*	*	*	*	*	*	3623	0	0	

K 12   3571	*	*	*	*	*	*	*	988	*	*	3812	*	*	4056	*	1835	*	*	*	12
       0	*	*	*	*	*	*	3623	0	0	

L 13   3346	5345	*	*	4472	*	5504	*	*	604	3736	*	*	*	*	*	*	4625	*	4769	13
       200	4070	3844	4392	70	*	*	3639	1000	0	

S 14   1762	*	*	*	*	*	*	*	3249	1618	*	5390	*	*	*	4334	5884	2443	*	*	14
       1523	617	*	0	*	779	1261	3556	3208	1530	

T 15   3068	*	*	*	*	4065	*	*	4728	*	3311	5270	4059	*	1642	2478	3372	*	*	*	15
       0	*	*	*	*	*	0	3631	0	1000	

K 16   *	*	*	4728	*	3479	*	*	1717	*	*	5265	*	3827	1684	*	2637	*	*	*	16
       0	*	*	*	*	*	0	3631	0	1000	

E 17   *	*	*	4261	*	1247	*	*	3192	*	*	3605	4059	4951	*	3056	3272	5723	*	*	17
       0	*	*	*	*	*	0	3631	0	1000	

W 18   *	*	*	*	*	*	*	*	*	*	*	*	*	*	1394	2857	*	4912	1158	*	18
       0	*	*	*	*	*	0	3631	0	1000	

P 19   *	*	*	5270	*	*	5247	5494	*	2012	*	4059	2896	5265	1882	4029	*	3002	*	*	19
       0	*	*	*	*	*	0	3631	0	1000	

F 20   *	*	*	*	1907	*	*	*	*	3016	*	*	1340	*	*	*	4912	*	*	2461	20
       0	*	*	*	*	*	0	3631	0	1000	

Q 21   *	4059	*	1589	3311	*	*	*	*	*	4432	*	5270	1566	*	*	4912	5247	*	4746	21
       0	*	*	*	*	0	*	3631	0	1000	

Q 22   *	*	*	3346	4685	*	1351	4939	*	1413	*	*	*	5276	*	*	*	4769	*	*	22
       0	*	*	*	*	*	*	3639	0	0	

Y 23   5504	*	*	3346	1232	*	*	*	*	*	*	*	*	*	*	*	1687	4070	*	3577	23
       0	*	*	*	*	*	*	3639	0	0	

Y 24   3346	*	*	*	4603	*	*	*	*	*	*	*	*	*	*	*	*	*	*	217	24
       0	*	*	*	*	*	*	3639	0	0	

W 25   *	*	*	*	4472	*	*	*	*	1214	4070	*	*	*	3852	*	*	*	1339	*	25
       0	*	*	*	*	*	*	3639	0	0	

D 26   3346	*	149	*	*	*	*	*	*	*	*	*	*	*	*	*	*	*	*	*	26
       0	*	*	*	*	*	*	3639	0	0	

Y 27   3346	*	*	*	3536	*	*	*	*	4046	*	*	*	*	*	*	*	*	*	406	27
       0	*	*	*	*	*	*	3639	0	0	

A 28   2208	*	*	*	*	*	*	*	*	*	*	*	*	*	3346	1794	2483	2197	*	*	28
       0	*	*	*	*	*	*	3639	0	0	

L 29   *	*	*	*	3763	*	*	1073	*	2149	*	*	*	*	*	*	3653	3705	*	3852	29
       0	*	*	*	*	*	*	3639	0	0	

G 30   4588	*	*	*	*	973	*	*	*	*	*	*	*	*	*	2571	1833	*	*	*	30
       149	*	3346	*	*	*	*	3639	0	0	

I 31   *	*	*	*	*	*	*	2053	*	2773	5324	1434	*	*	*	*	*	2714	*	3941	31
       0	*	*	*	*	*	0	3304	0	1000	

L 32   *	*	*	*	1822	*	*	*	*	740	*	*	*	*	*	*	*	3861	*	4328	32
       0	*	*	*	*	*	0	3304	0	1000	

I 33   5453	*	*	*	4394	4433	*	3949	*	433	*	*	*	*	*	5259	*	4274	*	*	33
       0	*	*	*	*	*	0	3304	0	1000	

V 34   1274	5174	*	*	2176	*	*	3941	*	2974	*	*	*	*	*	*	3902	3677	*	*	34
       0	*	*	*	*	*	0	3304	0	1000	

S 35   1071	*	*	*	*	5189	*	*	*	*	*	*	*	*	*	1173	4233	*	*	*	35
       0	*	*	*	*	*	0	3304	0	1000	

F 36   5318	*	*	*	5140	*	*	2562	*	1123	*	*	*	*	*	3941	*	1984	*	*	36
       0	*	*	*	*	0	*	3304	0	1000	

V 37   *	*	*	*	4218	*	*	2707	*	589	*	*	*	*	*	*	*	2964	*	*	37
       0	*	*	*	*	*	*	3639	0	0	

L 38   4784	*	*	*	1897	4046	*	1894	*	2950	*	*	4070	*	*	4685	*	3774	5666	4472	38
       0	*	*	*	*	*	*	3639	0	0	

A 39   631	*	*	*	*	2672	*	*	3346	4070	*	*	*	*	*	*	*	4665	*	*	39
       0	*	*	*	*	*	*	3639	0	0	

I 40   *	*	*	*	1215	4745	*	4362	*	1501	*	*	3346	*	*	*	*	4974	*	*	40
       0	*	*	*	*	*	*	3639	0	0	

T 41   *	*	*	*	*	*	*	*	*	*	*	*	*	*	*	2850	352	3683	*	*	41
       89	4070	*	2807	222	*	*	3639	1000	0	

M 42   5486	*	*	*	1924	*	*	5283	*	855	3893	*	*	*	*	*	*	3870	*	*	42
       0	*	*	*	*	*	*	3639	0	0	

G 43   *	*	*	*	*	89	*	*	*	4070	*	*	*	*	*	*	*	*	*	*	43
       0	*	*	*	*	*	*	3639	0	0	

S 44   *	*	5531	3457	*	5771	*	*	4070	*	*	3870	*	1854	*	1106	*	*	*	*	44
       0	*	*	*	*	*	*	3639	0	0	

F 45   *	*	*	*	2494	*	5445	1588	*	2458	3658	*	*	*	*	5283	4638	2839	*	*	45
       0	*	*	*	*	*	*	3639	0	0	

G 46   4070	*	*	3346	*	276	*	*	*	*	*	*	*	*	*	5967	*	*	*	*	46
       0	*	*	*	*	*	*	3639	0	0	

T 47   4755	*	2172	2016	4472	*	*	*	4039	*	5486	6137	3606	*	*	2686	3134	*	*	*	47
       0	*	*	*	*	*	*	3639	0	0	

E 48   2976	3346	2938	2313	*	4125	*	*	*	5750	*	*	*	4131	5486	2575	3063	*	*	*	48
       806	1225	*	1441	663	*	*	3639	2463	0	

G 49   2990	*	*	6109	*	973	*	*	5647	*	4742	*	*	4322	2875	4269	4625	6153	*	*	49
       0	*	*	*	*	*	*	3639	0	0	

R 50   *	*	*	*	4472	*	*	*	*	*	*	*	1214	5597	1299	4070	*	4745	*	*	50
       0	*	*	*	*	*	*	3639	0	0	

S 51   4381	*	5647	*	*	3345	*	*	*	*	*	1659	3346	*	*	1481	4046	*	*	*	51
       0	*	*	*	*	*	*	3639	0	0	

F 52   4745	*	*	*	273	*	*	*	*	4769	*	*	*	*	3346	*	*	*	*	*	52
       0	*	*	*	*	*	*	3639	0	0	

F 53   *	*	*	*	2553	*	*	2072	*	1262	5283	*	*	*	*	*	4301	3342	*	*	53
       0	*	*	*	*	*	*	3639	0	0	

S 54   3797	*	3673	2748	*	*	*	*	5422	5597	*	*	2569	4279	*	3010	1678	*	*	*	54
       0	*	*	*	*	*	*	3639	0	0	

D 55   *	*	1147	*	*	*	*	*	*	*	*	4109	2663	1588	*	*	*	*	*	*	55
       276	3129	4070	2675	246	*	*	3639	1307	0	

I 56   *	*	*	*	3759	*	*	2860	*	384	*	*	*	*	*	*	*	5516	*	*	56
       0	*	*	*	*	*	0	3503	0	1000	

S 57   2641	*	*	*	5420	4011	5210	*	4144	4611	*	*	4506	3156	2745	2686	3929	3275	*	*	57
       0	*	*	*	*	*	0	3503	0	1000	

Q 58   5040	*	*	*	*	4680	4410	*	3275	*	*	*	*	465	5490	*	*	4897	*	*	58
       405	2032	*	1000	1000	*	0	3503	2082	1000	

A 59   1355	*	1771	3964	*	*	*	5527	3275	*	3967	*	*	*	*	*	*	3989	*	*	59
       0	*	*	*	*	*	0	3503	0	1000	

S 60   3275	*	2004	*	*	3757	*	*	*	*	*	1597	*	*	3684	2807	5490	*	*	*	60
       0	*	*	*	*	*	0	3503	0	1000	

S 61   4641	*	*	*	*	3159	*	*	2734	5679	3929	*	4483	*	*	3632	4142	4687	1352	*	61
       0	*	*	*	*	0	*	3503	0	1000	

E 62   4027	*	5445	3158	*	3839	5345	*	*	*	*	2977	1699	4070	3288	3157	*	*	*	*	62
       0	*	*	*	*	*	*	3639	0	0	

S 63   5283	6153	*	*	4745	*	*	*	*	4070	*	3032	*	4472	*	834	*	3346	*	4768	63
       0	*	*	*	*	*	*	3639	0	0	

F 64   *	*	3346	*	3678	*	*	1847	*	2821	4347	*	*	*	*	*	*	1788	4472	5611	64
       0	*	*	*	*	*	*	3639	0	0	

I 65   3573	*	*	*	4070	2992	*	4098	5122	1998	2826	*	*	3855	5283	*	*	2860	5666	*	65
       0	*	*	*	*	*	*	3639	0	0	

Y 66   *	*	*	*	1541	*	*	4769	*	4878	*	*	4745	*	*	2008	*	4070	5445	2202	66
       0	*	*	*	*	*	*	3639	0	0	

A 67   303	*	*	*	*	3870	*	*	*	3346	*	*	*	*	*	*	*	5445	*	*	67
       0	*	*	*	*	*	*	3639	0	0	

F 68   *	*	*	*	1907	*	*	3792	*	2016	1949	*	*	*	*	*	*	2691	*	*	68
       0	*	*	*	*	*	*	3641	0	0	

M 69   1595	*	*	*	*	4051	*	3320	*	1721	5282	*	*	*	*	3104	5496	5618	5596	*	69
       0	*	*	*	*	*	*	3641	0	0	

G 70   4022	*	*	*	*	150	*	*	*	*	*	*	*	*	*	4749	*	*	*	*	70
       0	*	*	*	*	*	*	3641	0	0	

G 71   *	*	*	*	*	0	*	*	*	*	*	*	*	*	*	*	*	*	*	*	71
       0	*	*	*	*	*	*	3641	0	0	

V 72   4440	*	*	*	2887	*	*	2298	*	3098	*	*	*	*	*	4075	*	1187	*	*	72
       0	*	*	*	*	*	*	3641	0	0	

V 73   3144	*	*	*	4887	5802	*	2174	*	3037	*	*	*	*	3351	*	6812	1378	*	*	73
       0	*	*	*	*	*	*	3641	0	0	

F 74   *	*	*	*	1161	*	*	5630	*	1490	*	5776	*	3351	*	*	*	*	4050	*	74
       0	*	*	*	*	*	*	3641	0	0	

N 75   *	4490	*	*	5312	5776	*	*	*	*	3351	978	*	*	*	1706	*	*	*	*	75
       0	*	*	*	*	*	*	3641	0	0	

L 76   2655	*	*	*	4050	*	*	1954	*	1270	5312	*	*	*	*	*	*	3589	*	*	76
       0	*	*	*	*	*	*	3641	0	0	

A 77   2451	*	*	*	*	899	*	*	3351	*	*	*	*	*	*	2451	*	*	*	*	77
       0	*	*	*	*	*	*	3641	0	0	

N 78   *	*	*	*	*	*	5471	*	*	*	*	292	3351	*	*	*	3991	*	*	*	78
       0	*	*	*	*	*	*	3641	0	0	

I 79   *	*	*	*	*	*	*	1250	*	1543	3134	*	*	*	*	*	*	3030	*	*	79
       0	*	*	*	*	*	*	3641	0	0	

L 80   2160	3578	*	*	4050	*	*	5471	*	1161	*	*	*	*	*	2621	*	*	*	*	80
       0	*	*	*	*	*	*	3641	0	0	

L 81   *	5312	*	*	*	*	*	4942	*	789	3351	*	*	*	*	4764	2129	*	*	*	81
       0	*	*	*	*	*	*	3641	0	0	

V 82   *	*	*	*	*	*	*	*	*	*	4479	*	*	1022	*	2498	3367	2406	*	*	82
       0	*	*	*	*	*	*	3641	0	0	

A 83   1412	*	*	*	*	*	*	4942	*	3351	*	*	*	*	*	*	*	3333	4075	1577	83
       0	*	*	*	*	*	*	3641	0	0	

A 84   1017	*	*	*	*	1748	*	*	*	*	*	*	*	*	*	2265	*	*	*	*	84
       0	*	*	*	*	*	*	3641	0	0	

I 85   *	*	*	*	4882	*	*	1111	*	3699	5671	*	*	*	*	*	4075	3023	2157	*	85
       149	3351	*	4000	93	*	*	3641	1000	0	

D 86   968	*	3500	2937	*	*	*	*	*	*	*	5322	5312	*	*	2187	*	*	*	*	86
       0	*	*	*	*	*	*	3641	0	0	

I 87   4749	*	*	*	2056	*	*	2156	*	3132	4617	*	*	*	*	*	*	2603	*	2485	87
       0	*	*	*	*	*	*	3641	0	0	

A 88   1020	4690	*	*	4075	*	*	*	*	*	*	*	*	*	*	*	*	1291	*	*	88
       36	*	5360	*	*	*	*	3641	0	0	

G 89   *	*	4064	*	*	89	*	*	*	*	*	*	*	*	*	*	*	*	*	*	89
       0	*	*	*	*	*	0	3632	0	1000	

M 90   4064	*	*	*	3316	*	*	3591	*	1264	1555	*	*	*	*	*	*	*	*	*	90
       0	*	*	*	*	*	0	3632	0	1000	

S 91   2865	*	3316	*	*	*	*	*	*	*	*	*	*	*	*	431	5589	*	*	*	91
       0	*	*	*	*	*	0	3632	0	1000	

V 92   *	*	*	*	*	*	*	3164	*	2950	*	*	3316	*	*	*	*	602	*	*	92
       0	*	*	*	*	*	0	3632	0	1000	

A 93   1134	*	*	*	*	4033	*	*	*	*	*	*	*	*	*	3316	1441	6110	*	*	93
       0	*	*	*	*	*	0	3632	0	1000	

F 94   *	*	*	1320	1163	*	*	*	*	*	3831	5436	*	*	*	*	4064	*	*	*	94
       0	*	*	*	*	*	0	3632	0	1000	

P 95   *	*	*	*	*	*	*	5436	*	*	*	*	696	*	*	*	*	1475	*	*	95
       0	*	*	*	*	*	0	3632	0	1000	

L 96   *	*	*	*	*	*	*	1919	*	2403	3401	*	*	*	*	*	2820	1689	*	*	96
       0	*	*	*	*	*	0	3632	0	1000	

A 97   2479	5436	*	*	*	1254	*	*	*	*	*	*	*	*	*	2416	2581	5396	*	*	97
       252	2642	*	1000	1000	*	0	3632	1667	1000	

I 98   2130	*	*	*	*	2630	*	2425	*	*	4457	*	*	*	*	2695	4751	2422	*	*	98
       0	*	*	*	*	*	0	3632	0	1000	

G 99   *	*	*	*	*	696	*	*	*	*	*	*	*	*	*	1385	*	*	*	*	99
       0	*	*	*	*	*	0	3632	0	1000	

L 100  *	*	*	*	*	*	*	1924	3316	836	6063	*	*	*	*	*	6045	4447	*	*	100
       0	*	*	*	*	*	0	3632	0	1000	

A 101  589	*	*	*	*	*	*	*	4347	*	*	*	*	*	*	4751	2097	6063	*	*	101
       0	*	*	*	*	*	0	3632	0	1000	

L 102  *	*	*	*	*	*	*	*	*	1134	*	*	*	*	*	*	*	1049	4033	*	102
       0	*	*	*	*	*	0	3632	0	1000	

V 103  2613	*	*	*	*	*	*	2891	*	4457	*	*	*	*	*	*	*	608	*	*	103
       0	*	*	*	*	*	0	3632	0	1000	

I 104  5259	*	*	*	*	4033	*	1649	*	1220	*	*	*	*	*	*	*	2604	*	*	104
       191	3010	*	2584	263	0	*	3632	1385	1000	

G 105  *	*	*	*	*	0	*	*	*	*	*	*	*	*	*	*	*	*	*	*	105
       0	*	*	*	*	*	*	3641	0	0	

V 106  *	*	*	*	*	*	*	3248	*	4773	*	*	*	*	*	6148	1260	1606	*	3351	106
       0	*	*	*	*	*	*	3641	0	0	

I 107  *	*	*	*	3354	*	*	2892	*	3050	*	*	*	*	3351	*	1342	2697	*	*	107
       0	*	*	*	*	*	*	3641	0	0	

T 108  5436	*	*	4749	4050	*	*	3284	*	2016	4019	*	*	*	*	*	2521	1768	*	*	108
       0	*	*	*	*	*	*	3641	0	0	

N 109  *	*	*	*	*	4479	*	*	*	3351	*	331	*	*	*	4749	5322	*	*	*	109
       0	*	*	*	*	*	*	3641	0	0	

Y 110  *	*	*	*	3351	*	5829	*	*	4479	*	*	*	*	*	*	*	*	*	252	110
       0	*	*	*	*	*	*	3641	0	0	

I 111  4479	*	*	*	1084	*	*	3587	*	2062	3017	*	*	*	*	*	*	4749	*	*	111
       1161	855	*	721	1345	*	*	3641	2831	0	

A 112  3185	*	1577	3926	*	1903	*	*	*	*	*	4674	4075	4977	*	3451	*	*	*	*	112
       0	*	*	*	*	*	*	3641	0	0	

T 113  3014	*	1822	4134	*	3839	*	5451	5496	*	*	3024	*	*	4479	3444	3139	4374	*	*	113
       0	*	*	*	*	*	*	3641	0	0	

P 114  4690	*	*	*	*	2640	*	*	2902	*	*	*	1292	4075	2848	*	*	*	*	4050	114
       0	*	*	*	*	*	*	3641	0	0	

L 115  2807	*	*	5496	*	*	5829	1755	2383	3504	6812	*	5127	3732	*	*	3605	4436	*	*	115
       0	*	*	*	*	*	*	3641	0	0	

G 116  4075	*	*	*	*	978	*	*	*	*	*	1577	*	*	*	*	3351	*	*	*	116
       0	*	*	*	*	*	*	3641	0	0	

Q 117  *	*	1814	4690	*	*	*	*	2888	*	*	2466	*	5282	2073	3359	*	*	*	*	117
       0	*	*	*	*	*	*	3641	0	0	

P 118  1411	*	*	*	*	*	*	3855	*	2807	*	*	1508	4050	*	*	*	*	*	*	118
       0	*	*	*	*	*	*	3641	0	0	

V 119  3515	*	5802	1623	5724	5596	*	*	*	3052	4479	4942	4773	*	3617	4490	4556	2974	*	*	119
       0	*	*	*	*	*	*	3641	0	0	

V 120  3351	*	*	*	4506	*	*	1476	*	2134	4479	*	*	*	*	*	*	2757	4670	4690	120
       0	*	*	*	*	*	*	3641	0	0	

L 121  *	*	*	*	*	*	*	4690	*	212	*	*	*	*	3351	*	*	*	*	*	121
       0	*	*	*	*	*	*	3641	0	0	

F 122  *	*	*	4479	581	4075	*	*	*	*	*	*	*	3351	*	4942	*	4773	4050	*	122
       0	*	*	*	*	*	*	3641	0	0	

L 123  *	*	*	*	*	3717	*	3892	*	2903	*	*	1268	*	*	3187	3615	3104	*	*	123
       0	*	*	*	*	*	*	3641	0	0	

G 124  *	*	*	*	*	149	*	*	*	*	*	3351	*	*	*	*	*	*	*	*	124
       0	*	*	*	*	*	*	3641	0	0	

V 125  4773	4479	*	*	*	3351	*	5596	*	*	*	*	*	*	*	*	*	322	*	*	125
       0	*	*	*	*	*	*	3641	0	0	

L 126  1198	*	*	*	4261	1927	*	5724	*	2838	*	*	*	*	*	*	*	3471	*	*	126
       0	*	*	*	*	*	*	3641	0	0	

S 127  3855	1473	3351	*	*	*	*	*	*	1611	*	*	*	*	*	5282	*	3062	*	*	127
       0	*	*	*	*	*	*	3641	0	0	

V 128  *	*	*	*	1342	*	*	1612	*	3351	*	*	*	*	*	*	*	2471	*	*	128
       0	*	*	*	*	*	*	3641	0	0	

L 129  4051	*	*	*	2691	*	*	3664	*	1123	5802	*	*	*	*	*	4518	2434	*	*	129
       0	*	*	*	*	*	*	3641	0	0	

A 130  3086	*	*	*	4749	*	*	1418	*	2923	*	*	*	*	*	*	*	1560	*	*	130
       0	*	*	*	*	*	*	3641	0	0	

A 131  278	3351	*	*	*	*	*	*	*	*	*	*	*	*	*	3692	*	*	*	*	131
       149	*	3351	*	*	*	*	3641	0	0	

I 132  3255	*	*	*	*	*	*	949	*	*	3600	*	*	*	*	*	*	1763	*	*	132
       0	*	*	*	*	*	0	3306	0	1000	

I 133  *	2411	*	*	3991	3946	*	1942	*	3011	*	*	*	*	*	*	5394	2007	5202	*	133
       0	*	*	*	*	*	0	3306	0	1000	

I 134  *	3869	*	*	2417	*	*	3397	*	974	4043	*	*	*	*	*	*	3654	*	*	134
       0	*	*	*	*	*	0	3306	0	1000	

D 135  3060	3400	5145	*	*	1654	*	*	*	*	*	1771	*	*	*	3074	5179	*	*	*	135
       0	*	*	*	*	*	0	3306	0	1000	

A 136  1183	5394	*	*	*	2329	*	*	*	*	*	*	*	*	*	1879	3946	*	*	*	136
       0	*	*	*	*	*	0	3306	0	1000	

V 137  2042	*	*	*	3860	*	*	3437	3906	1763	5459	5369	*	*	3946	*	*	3725	4400	*	137
       0	*	*	*	*	*	0	3306	0	1000	

I 138  945	4344	*	*	*	*	*	4151	*	2945	*	*	*	*	*	*	*	2029	*	*	138
       97	3946	*	4858	51	0	*	3306	1000	1000	

Y 139  4067	*	*	*	*	*	1299	*	*	5312	*	*	*	*	*	4557	*	*	*	1101	139
       0	*	*	*	*	*	*	3641	0	0	

K 140  2347	*	*	*	*	2239	*	*	2487	*	*	*	*	*	2549	2451	4075	*	*	*	140
       0	*	*	0	*	*	*	3641	2960	0	

//
