# Supplementary material for: Functional specialization in nucleotide sugar transporters occurred through differentiation of the gene cluster EamA (DUF6) before the radiation of Viridiplantae
Source: BMC Evol Biol. 2011 May 12;11:123. doi: 10.1186/1471-2148-11-123 (PMC3111387; doi:10.1186/1471-2148-11-123)
Supplement: Additional file 14 — Archive of HMM files. The gzipped archive contains the 32 HMM files, one for each first domain of the 19 DMTs, and 2nd domains for the DMT families that have a second domain. The archive also contains 'ALL HHS.ods', a spreadsheet containing the values for all pairwise comparisons between the HMMs. [file 1471-2148-11-123-S14.TGZ › fae-2.hhm]

HHsearch 1.5
NAME  Q1AKH7/1-106
FAM   
FILE  fae-2
COM   hhmake -i fae-2.a3m 
DATE  Thu Mar 10 08:18:41 2011
LENG  106 match states, 106 columns in multiple alignment
FILT  48 out of 50 sequences passed filter (-id 90 -cov 0 -qid 0 -qsc -20.00 -diff 100)
NEFF  3.7 
EVD   0.4099  -1.7354
SEQ
>ss_pred
CCCCCCHHHHHCCCHHHHHHHHHHHHHHHHHHHHHHHHCCCCCHHHHHHHHHHHHHHHHHHHHHHHHHCCCCHHHHHHHHHHHHHHHHHHHHHHHCCCCC
CCCCCC
>ss_conf
9876367898358842637999999999997999985314776899988536599999889997403227873566999999999999999998527888
511169
>Consensus
xgxpxsxxxyyxxdxxxrxxgxLaGxicgxGnxlqfmggqaAGyAxayalQxaplvsxxWGifixxEfxxsxxxtxxllxxMxxxfxxglxllxxsxxxx
xxxxxx
>Q1AKH7/1-106
LNLPKSSFKAYLADSDGRVWAMLAGLLCGFGNGLQFMGGQAAGYAAADAVQALPLVSTFWGVVLFGEYRKSSRRTYILLGSMLFMFIVAVAVLMASSGQR
TSTAKE
>B6VS40/136-309
klssgkastpkkgillaimagiaimffyglvvksldpqyvaggtgtltpytgvfffavgilvstpifntfamkhpvEGRVVTMKDYFAGDAKTHLTGMLG
GFIWMGGMVISFMGAGAANPAISYALsNAAPVVAMIWGVFVWKEFKDAPKGTDKLIVAMFALFIIGLISITLSN---------
>C4DBS8/158-330
aktadegsvstqgltislvggfmmsfffffvaramasdfsnpapglltpytalvlfavgvvastplflpilrryaskpaDGE----IDYGDVSRRNHQIG
MLGGMIWCLGMASSLMASGQAGYAISYGLgQGATIVAVLWGVFIWKEFRGAPAMSGRYLTLMGVCYLLGLTLIIYAR---------
>B0TWE2/158-334
risdnksknmlkgfivsiisgilmgffyplviksissdfvtpqaglmtpytasfifavgifvsnfvingwmikfpiSGKKLKFKDYFsQGTPWLHTIGIL
GGVIWGIGSCLNFIASGIAGPSISYGLgQGATMIAAFWGVFIWKEFAKAPKGTNKLIVLMFITYILGLTLIVFARNI-------
>B3CFN9/158-335
kvskasgqstrkkgilvavcagilmaffyrfvaaamdlenleaptagmmtpysalfvfaigifisnflfntlvmkkpfMGEPVYYSQYFKGNFNTHLVGV
LGGIIWALGTACSYIAAGKAGAAISYALgQGATMVAALWGLFIWKEFKGASKSTNLLLTLMLILFISGLVLIIVSGGS-------
>Q028X2/170-349
grakstrrpsaikaiilslvagiligsfaplldraragdlglgpyaatavfafgvffsslvfniffmnlpvEGEPVDFGAYFSGRLKQHLLGGSAGVMWL
TGVLALMVAGSVPDlvqvPALErYLLsQGAPVLTALWGIVVFREFKDGDVRVKVLGVLMLVLLLCGMVMIGLAPQYMRAV---
>C3SA41/232-492
dapkdmengasptkyatkaeagtaeylieleeqrsikvfgsntfiglsivffagvcfslfspainlatndqwhtlkdgvphlvvytaffyfsiscfvigi
glnilflyrpmAGVPKSSFRAYLNDWEGRQWALLAGFLCGFGNGFQFMGGQAAGYAAADAVQLWHYCSS--GIAtcehVLGHpavrgvpevvkenihsac
vhathvHRRSSYADgfsrpqehqmidhYILLSVVLVYSFSchkAKKFRQQSKGPDPGSHAStk
>C1YZL9/158-332
rlnrktsnfsmkglviaiaagimlgffykyvavsmvsdqlnpepgkltpytalvsfaagifvsnfifnsfimykpfVGGAIPWSAWFKGSFKDHAMGIIG
GLIWNLGMSLNILAAAKASPAISYGLgQGATVIAAIWGIFIWKEFKNADRRTNNQLYIMLALYVAGIALLIIARS--------
>C4CUI0/162-335
qedagassannrgiwialagglvagfffritaeslvpdlespesglltpytslllfavgvnlsnplieylvrrflQTDEQDQPSYPQTPFKAHLAGLGGG
VIWGLGMITLLLGTGQAGDAVSYGLsQGATIVSVLWGLFVWHEFKDAPPKANRYLWLMGTTYVVGLVLIVLARA--------
>B7FRT0/237-475
ssltnsetehgdgtifsdrnpvsicstnksllplsnehtlalqkdysliskpmwgvvvatagglcfgffspcfniavndpfnwrhlddtntdcttpeyla
ttaglsvsranfwfslafwmasalgnvvllswqqrsv-SVYHVVLDYVaVDAAADRVWAWLAGVVCALGNVLQFQGGQRVGYATADLVQAYPLISTIWDI
FLFGEFATVRMKSHLgcLLLGMYASYLAGIFLLAASSMQE------
#
NULL   3706	5728	4211	4064	4839	3729	4763	4308	4069	3323	5509	4640	4464	4937	4285	4423	3815	3783	6325	4665	
HMM    A	C	D	E	F	G	H	I	K	L	M	N	P	Q	R	S	T	V	W	Y	
       M->M	M->I	M->D	I->M	I->I	D->M	D->D	Neff	Neff_I	Neff_D
       0	*	*	0	*	0	*	*	*	*	
L 1    2511	*	5256	3014	*	*	*	*	*	1994	4957	*	*	3766	*	3281	*	2217	*	*	1
       0	*	*	*	*	*	*	3736	0	0	

N 2    5061	*	4675	*	*	480	*	*	*	*	*	3185	*	*	*	3967	4651	*	*	*	2
       0	*	*	*	*	*	*	3859	0	0	

L 3    4627	*	4651	2521	*	4971	*	5045	3924	2167	*	5181	*	*	5324	6128	3789	1968	*	*	3
       35	*	5378	*	*	*	*	3859	0	0	

P 4    4421	*	*	3702	*	*	*	*	3530	*	*	5024	675	*	*	4630	*	4408	*	4464	4
       0	*	*	*	*	*	0	3841	0	1000	

K 5    5538	*	*	*	*	*	4464	4949	2382	3627	*	*	4810	4176	2407	6041	5452	1688	*	*	5
       0	*	*	*	*	*	0	3841	0	1000	

S 6    *	*	3354	*	*	*	*	*	5244	*	*	5441	3686	*	*	710	3329	4464	*	5714	6
       0	*	*	*	*	*	0	3841	0	1000	

S 7    *	*	*	*	3158	5441	*	4137	*	5392	4206	*	*	4542	*	1355	3795	4464	4949	2772	7
       0	*	*	*	*	0	*	3841	0	1000	

F 8    5574	5856	*	*	2306	3362	*	4082	2640	1918	*	*	4651	*	5061	3206	*	*	*	*	8
       0	*	*	*	*	*	*	3859	0	0	

K 9    3008	*	2398	2943	*	3665	*	*	2385	*	5528	*	*	5776	3069	4154	3825	*	*	*	9
       0	*	*	*	*	*	*	3859	0	0	

A 10   1481	*	*	6128	*	*	*	*	6145	*	5045	*	*	*	*	*	4636	*	4971	969	10
       0	*	*	*	*	*	*	3859	0	0	

Y 11   *	*	*	*	1298	5378	*	*	*	5181	*	*	4651	*	*	*	*	4485	*	1129	11
       138	3458	*	0	*	*	*	3859	1963	0	

L 12   2974	5045	5378	*	*	*	*	3662	2728	1847	*	*	*	3631	3754	3718	*	3650	*	*	12
       0	*	*	*	*	*	*	3859	0	0	

A 13   4333	*	4485	*	*	1092	6362	*	3169	6069	*	2808	*	5045	6657	4743	4651	5378	*	6145	13
       0	*	*	*	*	*	*	3859	0	0	

D 14   4485	*	972	*	*	5432	*	*	4041	*	*	3825	4651	*	4202	2731	4431	*	*	*	14
       0	*	*	*	*	*	*	3859	0	0	

S 15   3354	*	*	*	2972	4434	*	5873	*	3718	5856	*	3499	*	4202	3971	3997	5432	1618	*	15
       0	*	*	*	*	*	*	3859	0	0	

D 16   4485	*	3530	3347	*	*	*	*	1883	*	*	2167	5432	*	2580	4036	*	*	5296	*	16
       18	6362	*	1000	1000	*	*	3859	1000	0	

G 17   4651	*	3348	*	*	1129	*	5432	*	3346	*	4472	*	4202	*	*	2444	*	*	*	17
       0	*	*	*	*	*	*	3859	0	0	

R 18   *	*	*	*	*	*	1005	*	*	*	*	*	*	*	995	*	*	*	*	*	18
       0	*	*	*	*	*	*	3859	0	0	

V 19   3380	*	4744	*	5432	2516	3563	4331	6320	1880	4683	*	*	3333	*	*	5296	3727	*	6499	19
       0	*	*	*	*	*	*	3859	0	0	

W 20   4651	4641	*	*	*	*	*	2864	*	3074	4971	*	*	*	*	*	4444	2482	1296	*	20
       0	*	*	*	*	*	*	3859	0	0	

A 21   1180	*	*	*	*	1005	*	*	*	*	*	*	*	*	*	4044	*	*	*	*	21
       0	*	*	*	*	*	*	3859	0	0	

M 22   *	*	*	*	2689	4202	*	2279	*	1753	3070	*	*	*	*	*	*	3287	3915	*	22
       0	*	*	*	*	*	*	3859	0	0	

L 23   6128	*	*	*	6145	4651	*	4373	*	362	*	*	*	*	*	4202	*	4287	*	*	23
       0	*	*	*	*	*	*	3859	0	0	

A 24   846	*	*	*	*	1172	*	*	*	*	*	*	*	*	*	*	*	*	*	*	24
       0	*	*	*	*	*	*	3859	0	0	

G 25   *	*	*	*	*	0	*	*	*	*	*	*	*	*	*	*	*	*	*	*	25
       0	*	*	*	*	*	*	3859	0	0	

L 26   3561	3869	*	*	2237	*	*	4633	*	1915	2931	*	*	*	*	*	*	2335	*	*	26
       0	*	*	*	*	*	*	3859	0	0	

L 27   *	*	*	*	*	*	*	1172	*	1294	4202	*	*	*	*	*	*	3409	*	*	27
       0	*	*	*	*	*	*	3859	0	0	

C 28   *	995	*	*	*	*	*	*	*	*	*	*	*	*	*	*	*	*	1005	*	28
       0	*	*	*	*	*	*	3859	0	0	

G 29   3991	3040	*	*	*	628	*	*	*	4202	3600	4971	*	*	*	*	*	*	*	*	29
       0	*	*	*	*	*	*	3859	0	0	

F 30   *	*	*	*	1690	5324	*	2634	*	1452	*	*	*	*	*	5181	4202	4146	*	*	30
       0	*	*	*	*	*	*	3859	0	0	

G 31   5061	*	5695	*	*	73	*	*	*	*	*	*	*	*	*	*	*	*	*	*	31
       0	*	*	*	*	*	*	3859	0	0	

N 32   *	*	*	*	5579	*	*	*	*	4276	2563	870	*	4882	*	4511	3662	4202	*	*	32
       0	*	*	*	*	*	*	3859	0	0	

G 33   2130	5296	*	*	*	1468	*	4651	*	3711	*	*	*	*	*	2757	*	3055	*	*	33
       0	*	*	*	*	*	*	3859	0	0	

L 34   4202	5776	*	*	1590	*	*	5324	*	1062	*	*	*	*	*	5378	4651	5181	*	*	34
       0	*	*	*	*	*	*	3859	0	0	

Q 35   *	*	*	4894	*	*	*	*	*	3409	*	3178	*	1180	*	1769	5208	*	*	*	35
       0	*	*	*	*	*	*	3859	0	0	

F 36   *	*	*	*	735	*	*	4241	*	2935	3502	*	*	*	*	*	*	5061	*	3360	36
       0	*	*	*	*	*	*	3859	0	0	

M 37   *	*	*	*	*	*	*	2125	*	3124	906	*	*	4485	*	*	*	3690	*	*	37
       0	*	*	*	*	*	*	3859	0	0	

G 38   1089	*	*	*	*	916	*	*	*	*	*	*	*	*	*	*	*	*	*	*	38
       0	*	*	*	*	*	*	3859	0	0	

G 39   2422	*	*	*	*	846	*	*	*	*	*	*	*	*	*	2356	4015	*	*	*	39
       0	*	*	*	*	*	*	3859	0	0	

Q 40   4971	*	5574	3143	*	1653	*	*	*	*	*	*	*	1115	*	4202	*	*	*	*	40
       0	*	*	*	*	*	*	3859	0	0	

A 41   991	*	*	5764	*	*	*	5296	2245	*	*	*	*	3547	4485	5181	*	3568	*	*	41
       0	*	*	*	*	*	*	3859	0	0	

A 42   150	*	*	*	*	*	*	*	*	*	*	*	4202	*	*	*	*	4485	*	*	42
       0	*	*	*	*	*	*	3859	0	0	

G 43   *	*	3763	*	*	248	*	*	*	*	*	4251	*	*	*	4971	*	*	*	*	43
       81	4202	*	2000	415	*	*	3859	1000	0	

Y 44   3085	*	4651	*	*	*	*	*	*	*	*	*	1849	*	*	*	5873	*	*	869	44
       0	*	*	*	*	*	*	3859	0	0	

A 45   84	*	*	*	*	*	*	*	*	*	*	*	*	4998	*	5296	*	*	*	*	45
       0	*	*	*	*	*	*	3859	0	0	

A 46   1231	*	*	*	*	*	*	1492	*	4202	*	*	*	4998	*	*	4485	3504	*	*	46
       0	*	*	*	*	*	*	3859	0	0	

A 47   1047	*	*	4202	*	*	*	*	*	*	*	*	*	4998	*	1216	*	*	*	*	47
       81	4202	*	0	*	*	*	3859	1000	0	

D 48   *	*	1251	*	*	4311	*	*	*	*	*	*	*	*	*	4998	*	*	*	1005	48
       0	*	*	*	*	*	*	3859	0	0	

A 49   822	*	*	*	*	1922	*	*	*	2940	*	*	*	*	*	4641	*	*	*	*	49
       0	*	*	*	*	*	*	3859	0	0	

V 50   *	4998	*	*	*	*	*	*	*	1005	*	*	*	*	*	*	*	1087	*	*	50
       1115	893	*	1071	932	*	*	3859	3127	0	

Q 51   *	*	*	4894	*	*	*	*	*	*	*	4251	*	180	4998	*	*	*	*	*	51
       111	*	3756	*	*	*	*	3859	0	0	

A 52   1249	*	*	*	*	1089	4896	*	*	4353	*	*	*	*	*	*	*	5235	*	*	52
       0	*	*	*	*	*	0	3740	0	1333	

L 53   925	*	*	*	4896	*	5235	*	*	1660	*	*	*	*	*	*	*	*	4353	4385	53
       49	*	4896	*	*	*	0	3740	0	1333	

P 54   *	*	*	*	*	*	3652	*	*	*	*	*	776	*	*	*	1571	*	*	*	54
       0	*	*	*	*	518	1728	3712	0	1632	

L 55   *	*	*	*	*	*	*	3101	*	983	2548	*	*	*	*	*	*	2624	*	4493	55
       0	*	*	*	*	*	0	3837	0	1000	

V 56   *	3719	*	4270	*	*	*	2280	*	4192	*	*	*	*	*	5322	*	770	*	*	56
       0	*	*	*	*	*	0	3837	0	1000	

S 57   1414	*	*	*	*	4985	*	*	4986	*	*	4270	*	*	*	1136	4192	*	*	*	57
       0	*	*	*	*	*	0	3837	0	1000	

T 58   1457	*	*	*	*	*	4986	5322	4270	*	4210	*	*	*	*	4493	1546	3529	*	*	58
       104	*	3849	*	*	*	0	3837	0	1000	

F 59   *	*	*	*	1376	*	4124	2225	*	1606	*	*	*	*	*	*	*	6058	*	*	59
       0	*	*	*	*	1615	570	3746	0	1469	

W 60   *	*	*	*	4165	*	*	*	*	*	*	*	*	*	*	*	*	*	83	*	60
       0	*	*	*	*	822	1202	3772	0	1319	

G 61   4335	*	4450	*	*	183	*	*	*	*	*	*	*	*	*	*	*	*	*	5382	61
       0	*	*	*	*	*	0	3838	0	1000	

V 62   *	*	*	*	4262	4272	*	1076	*	3490	*	*	*	*	*	*	*	1587	*	*	62
       0	*	*	*	*	*	0	3838	0	1000	

V 63   4048	*	*	*	1075	*	*	6435	*	2495	*	*	*	*	*	5382	*	2604	*	3511	63
       67	4469	*	2000	415	*	0	3838	1000	1000	

L 64   *	4272	*	*	*	*	*	1531	*	1515	*	*	*	*	*	*	*	2132	5382	*	64
       0	*	*	*	*	*	0	3838	0	1000	

F 65   *	4272	*	*	1343	*	*	*	*	3274	*	*	*	*	*	*	*	*	1150	*	65
       0	*	*	*	*	*	0	3838	0	1000	

G 66   *	*	*	*	*	1601	4129	*	1353	4272	*	*	*	5382	2778	*	*	*	*	*	66
       0	*	*	*	*	*	0	3838	0	1000	

E 67   *	*	*	103	*	*	4469	*	*	*	*	*	*	5382	*	*	*	*	*	*	67
       103	3855	*	4402	70	*	0	3838	1223	1000	

Y 68   *	*	*	*	750	*	4469	*	*	*	*	4272	*	*	*	*	*	*	*	1696	68
       0	*	*	*	*	*	0	3838	0	1000	

R 69   3173	*	*	*	*	*	4699	*	1753	*	*	*	*	4541	1537	*	3636	5491	4868	5090	69
       0	*	*	*	*	0	*	3838	0	1000	

K 70   5061	*	2836	*	*	2048	*	*	2749	*	*	4971	*	5342	1969	3593	4485	*	*	*	70
       0	*	*	*	*	*	*	3859	0	0	

S 71   1390	3969	4311	*	*	3711	*	*	*	*	*	*	*	*	*	1384	*	4485	*	*	71
       0	*	*	*	*	*	*	3859	0	0	

S 72   *	*	3536	*	*	4636	4311	*	*	*	*	5402	1593	*	4485	1395	5764	5342	*	*	72
       0	*	*	*	*	*	*	3859	0	0	

R 73   3989	5342	*	5579	*	5933	*	5402	2233	*	4485	*	3841	4311	1630	4636	6128	4202	*	4575	73
       0	*	*	*	*	*	*	3859	0	0	

R 74   4150	*	*	4311	*	2407	5402	4001	2050	*	5378	*	*	*	2283	2921	6017	*	*	*	74
       0	*	*	*	*	*	*	3859	0	0	

T 75   4651	*	4575	*	*	*	3969	*	4311	*	*	5504	*	*	*	2991	870	3195	*	*	75
       102	4540	5307	3700	115	*	*	3859	1000	0	

Y 76   *	*	4128	*	*	3839	3012	*	4166	*	*	1847	*	*	5476	5535	*	5087	*	1548	76
       0	*	*	*	*	*	0	3816	0	1000	

I 77   3991	*	*	*	5849	5525	*	1803	3259	3470	5535	4928	5087	5706	2944	5873	3975	3276	*	*	77
       120	4410	4927	1000	1000	0	*	3816	1000	1000	

L 78   5245	*	*	*	*	*	4224	*	*	520	4288	*	*	4943	*	4551	*	*	*	3376	78
       0	*	*	*	*	*	0	3812	0	1000	

L 79   *	*	*	*	4224	4134	*	3253	*	607	*	4080	*	*	4551	*	*	5245	*	*	79
       0	*	*	*	*	*	0	3812	0	1000	

G 80   2568	*	*	5245	6402	3045	*	3667	*	3021	*	5527	*	*	*	3484	3915	2187	4619	4943	80
       0	*	*	*	*	*	0	3812	0	1000	

S 81   3675	3973	*	*	5605	2655	*	3954	*	2189	*	6560	*	*	*	2033	3674	4019	*	*	81
       0	*	*	*	*	*	0	3812	0	1000	

M 82   *	*	*	*	*	*	*	*	3857	*	267	*	*	*	*	*	*	3319	*	*	82
       0	*	*	*	*	*	0	3812	0	1000	

L 83   *	4224	*	*	1653	3930	*	*	*	1146	3974	*	*	*	*	*	*	*	*	4400	83
       0	*	*	*	*	*	0	3812	0	1000	

F 84   2531	*	*	*	2686	*	*	2660	*	3466	*	*	*	*	4551	6480	4215	1935	*	4224	84
       0	*	*	*	*	*	0	3812	0	1000	

M 85   4551	4423	*	*	4750	5026	*	*	*	1439	2129	*	*	*	*	3843	3247	5396	*	4421	85
       0	*	*	*	*	*	0	3812	0	1000	

F 86   *	4224	*	*	749	*	*	*	*	4134	*	*	*	*	*	4421	*	*	*	2013	86
       0	*	*	*	*	*	0	3812	0	1000	

I 87   4877	*	*	*	3782	*	*	1814	*	2218	*	*	*	*	*	3866	3986	2206	*	4458	87
       0	*	*	*	*	*	0	3790	0	1000	

V 88   2203	4036	*	*	*	*	*	3048	*	3467	*	*	*	4378	*	2947	4282	1830	*	*	88
       83	4164	*	1585	585	*	0	3690	1000	1000	

A 89   1517	*	*	*	*	731	*	*	*	*	*	*	*	*	*	4378	*	*	*	*	89
       0	*	*	*	*	*	0	3690	0	1000	

V 90   *	*	*	*	*	*	*	2908	4164	1292	3206	*	*	*	*	4378	*	2022	*	*	90
       0	*	*	*	*	*	0	3690	0	1000	

A 91   2504	*	*	*	4297	2147	*	5185	4164	*	*	*	*	*	*	3604	3799	1691	*	*	91
       0	*	*	*	*	*	0	3690	0	1000	

V 92   5864	*	*	*	2995	*	*	3068	*	1017	3085	*	*	*	*	5185	*	3339	*	*	92
       0	*	*	*	*	*	0	3690	0	1000	

L 93   4378	*	*	*	*	*	*	1215	*	1104	*	*	*	*	4164	*	*	*	*	*	93
       0	*	*	*	*	*	0	3690	0	1000	

M 94   3923	*	4378	*	*	3424	*	1994	*	*	2042	*	*	4164	*	*	4072	2445	*	*	94
       0	*	*	*	*	*	0	3690	0	1000	

A 95   1490	*	*	*	4401	4482	*	3882	5319	2479	*	*	*	4164	4378	*	*	3962	*	3163	95
       0	*	*	*	*	*	0	3690	0	1000	

S 96   1389	*	*	*	*	*	*	*	*	*	4378	*	*	*	*	811	*	*	*	*	96
       0	*	*	*	*	*	0	3690	0	1000	

S 97   3544	*	*	*	*	2357	*	*	4164	*	*	3582	4036	*	2476	1950	4956	4378	*	*	97
       0	*	*	*	*	*	0	3690	0	1000	

G 98   2253	*	*	*	*	1318	*	*	*	4975	3322	3930	*	2779	*	4447	*	*	*	*	98
       0	*	*	*	*	*	0	3521	0	1000	

Q 99   *	*	*	5255	*	*	1979	3642	*	*	*	3027	2953	2652	*	3124	*	*	*	3128	99
       0	*	*	*	*	0	*	3130	0	1000	

R 100  *	4340	3580	3148	*	*	*	*	*	*	2380	*	*	*	831	*	*	*	*	*	100
       0	*	*	*	*	*	*	2620	0	0	

T 101  *	*	4382	4650	*	*	4441	*	1938	*	*	*	3350	*	1873	2276	5178	*	*	*	101
       0	*	*	*	*	*	*	2400	0	0	

S 102  1799	*	4744	*	*	2250	*	4220	*	*	*	*	3554	*	*	3840	1963	*	*	*	102
       0	*	*	*	*	*	*	2450	0	0	

T 103  *	*	4254	4817	*	4423	*	4149	2856	3481	*	*	*	*	4298	1991	4699	2055	*	*	103
       0	*	*	*	*	*	*	2453	0	0	

A 104  3077	*	*	2907	2835	*	1084	*	*	*	*	*	*	*	2876	*	*	*	*	*	104
       0	*	*	*	*	*	*	1780	0	0	

K 105  2125	*	*	*	*	*	*	*	2762	*	*	*	*	*	*	*	682	*	*	*	105
       0	*	*	*	*	*	*	1696	0	0	

E 106  2220	*	*	2178	*	*	*	*	*	1912	*	*	*	*	*	1743	*	*	*	*	106
       0	*	*	0	*	*	*	1587	1501	0	

//
