# Supplementary material for: Functional specialization in nucleotide sugar transporters occurred through differentiation of the gene cluster EamA (DUF6) before the radiation of Viridiplantae
Source: BMC Evol Biol. 2011 May 12;11:123. doi: 10.1186/1471-2148-11-123 (PMC3111387; doi:10.1186/1471-2148-11-123)
Supplement: Additional file 14 — Archive of HMM files. The gzipped archive contains the 32 HMM files, one for each first domain of the 19 DMTs, and 2nd domains for the DMT families that have a second domain. The archive also contains 'ALL HHS.ods', a spreadsheet containing the values for all pairwise comparisons between the HMMs. [file 1471-2148-11-123-S14.TGZ › mdr.hhm]

HHsearch 1.5
NAME  Q7B1Y7/1-115
FAM   
FILE  mdr
COM   hhmake -i mdr.a3m 
DATE  Thu Mar 10 08:18:10 2011
LENG  115 match states, 115 columns in multiple alignment
FILT  17 out of 19 sequences passed filter (-id 90 -cov 0 -qid 0 -qsc -20.00 -diff 100)
NEFF  3.7 
EVD   0.4320  -1.3895
SEQ
>ss_pred
CHHHHHHHHHHHHHHHHHHHHHHHHHHHHCCHHHHHHHHHHHHHHHHHHHHHHHCCHHHHHHHHHHHHHHHHHHHHHHHCCCCCHHHHHHHHHHHHHHHH
HHHCCCCCCCCCCCC
>ss_conf
9158999999999999999977554142101699999999999999999983305133899999999999999999986775479999999999999998
754046557687899
>Consensus
MxxwixLxiAixxEvigxxxLKxsxgfxxxxpsxxxivxxxxsfxlLsxaxxxipxxvAYAvWsGiGxvxxxlxgixxfgExxxxxxiigixLilaGvvx
Lklxxxxxxxxxxxx
>Q7B1Y7/1-115
MKGWLFLVIAIVGEVIATSALKSSEGFTKLAPSAVVIIGYGIAFYFLSLVLKSIPVGVAYAVWSGLGVVIITAIAWLLHGQKLDAWGFVGMGLIIAAFLL
ARSPSWKSLRRPTPW
>O31791/1-117
MRGLLYLALAIVSEVFGSTMLKLSEGFTQAWPIAGVIVGFLSAFTFLSFSLKTIDLSSAYATWSGVGTALTAIVGFLLFGETISLKGVFGLTLVIAGVVV
LNQSKAHAEDKKQTAce
>P69214/1-121
MYiYWILLGLAIATEITGTLSMKWASVSEGNGGFILMLVMISLSYIFLSFAVKKIALGVAYALWEGIGILFITLFSVLLFDESLSLMKIAGLTTLVAGIV
LIKSGTRKARKPELEVnhgav
>P49856/1-112
M-KWGLVVLAAVFEVVWVIGLKHADSALTW---SGTAIGIIFSFYLLMKATHSLPVGTVYAVFTGLGTAGTVLSEIVLFHEPVGWPKLLLIGVLLIGVIG
LKLVTQDETEEKGGEa
>P55580/1-117
mNAvPIILVFAAGLNSCIGNILLKW--GRASLPPSagladtfltpgfVGGVVFYGINVLLFAKALDSLEVSVAYPILAGSGFAMLIIASHYFFGEPFHLH
KWIGVALVLVGIIFLARGG----------
>P14319/1-107
M-PYIYLIIAISTEVIGSAFLKSSEGFSKFIPSLGTIISFGICFYFLSKTMQHLPLNITYATWAGLGLVLTTVVSIIIFKEQINLITIVSIVLIIVGVVS
LNIFGTS--H-----
>P69210/1-109
mAQfEWVhaaWLALAIVLEIVANVFLKFSDGFRRKIFGLLSLAAVLAAFSALSQAVKGIDLSVAYALWGGFGIAATLAAGWILFGQRLNRKGWIGLVLLL
AGMIMVKLA-----------
>O06999/1-106
M-AWFLLVIAGIEEIIAAIAMKYIDGTRKKWPIIVMTVGFGLSFYCLSQAMIVLPAGVAYAVWTGIGSIGVSAVGLIWFKERFQLSQVISLCLILAGVIG
LRLTSSS--------
>P49857/1-105
mL-HWISLLCAGCLEMAGVALMNQYAKEKSVKWVLLIIVGFAASFSLLSYAMETTPMGTAYAVWTGIGTAGGALIGILFYKEQKDAKRIFFIALILCSAV
GLKILS----------
#
NULL   3706	5728	4211	4064	4839	3729	4763	4308	4069	3323	5509	4640	4464	4937	4285	4423	3815	3783	6325	4665	
HMM    A	C	D	E	F	G	H	I	K	L	M	N	P	Q	R	S	T	V	W	Y	
       M->M	M->I	M->D	I->M	I->I	D->M	D->D	Neff	Neff_I	Neff_D
       0	*	*	0	*	0	*	*	*	*	
M 1    3961	*	*	*	*	*	*	*	*	3719	376	3482	*	*	*	*	*	*	*	*	1
       1187	*	835	*	*	*	*	3757	0	0	

K 2    2472	*	*	*	*	*	*	*	2912	2919	*	2981	*	2793	2998	*	*	*	*	2657	2
       1378	701	*	0	*	0	*	2925	2485	3086	

G 3    4072	*	*	3961	*	2621	3719	4082	3853	*	*	3151	2119	*	*	3365	*	*	*	3840	3
       0	*	*	*	*	*	*	3757	0	0	

W 4    *	*	*	*	*	*	*	3482	*	4248	*	*	*	*	*	*	*	*	723	1989	4
       0	*	*	*	*	*	*	3757	0	0	

L 5    *	*	*	*	4072	3853	*	929	*	2561	*	*	*	*	*	*	*	2500	*	*	5
       96	3961	*	1585	585	*	*	3757	1000	0	

F 6    *	*	*	*	2648	*	*	3365	*	1511	*	*	*	*	*	3719	*	*	3961	1986	6
       0	*	*	*	*	*	*	3757	0	0	

L 7    *	*	*	*	*	*	*	*	*	361	*	*	*	*	*	*	*	2174	*	*	7
       0	*	*	*	*	*	*	3757	0	0	

V 8    3098	4333	*	*	2299	3022	*	4459	*	2498	*	*	*	*	*	*	4263	2103	*	*	8
       0	*	*	*	*	*	*	3757	0	0	

I 9    3482	2889	*	*	*	4229	*	1450	*	1711	*	*	*	*	*	*	*	4300	*	*	9
       0	*	*	*	*	*	*	3757	0	0	

A 10   0	*	*	*	*	*	*	*	*	*	*	*	*	*	*	*	*	*	*	*	10
       0	*	*	*	*	*	*	3757	0	0	

I 11   3853	*	*	*	*	1378	*	873	*	*	*	*	*	*	*	*	*	*	*	*	11
       0	*	*	*	*	*	*	3757	0	0	

V 12   3840	2966	*	*	4082	*	*	3301	*	1505	*	*	*	*	*	4459	*	2036	*	*	12
       0	*	*	*	*	*	*	3757	0	0	

G 13   3154	*	*	4072	3073	4112	*	*	*	1736	*	3482	*	*	*	3256	2669	*	*	*	13
       0	*	*	*	*	*	*	3757	0	0	

E 14   *	*	*	135	*	*	*	*	*	*	*	*	*	*	*	3482	*	*	*	*	14
       0	*	*	*	*	*	*	3757	0	0	

V 15   *	3482	*	*	*	*	*	1805	*	*	3719	*	*	*	*	4263	*	1011	*	*	15
       0	*	*	*	*	*	*	3757	0	0	

I 16   2994	*	*	*	4248	*	*	1323	*	*	*	*	*	*	*	*	3840	1505	*	*	16
       0	*	*	*	*	*	*	3757	0	0	

A 17   2056	*	*	*	*	915	*	*	*	*	*	*	*	*	*	*	*	*	2125	*	17
       0	*	*	*	*	*	*	3757	0	0	

T 18   1881	*	*	*	*	*	*	*	*	*	*	2702	*	*	*	3350	1592	2784	*	*	18
       0	*	*	*	*	*	*	3757	0	0	

S 19   2527	*	*	*	*	*	*	2197	*	3840	*	*	*	*	*	2173	3239	2246	*	*	19
       0	*	*	*	*	*	*	3757	0	0	

A 20   3092	*	*	*	2721	2589	*	*	*	1848	3256	*	*	*	*	2455	*	*	*	*	20
       0	*	*	*	*	*	*	3757	0	0	

L 21   *	*	*	*	*	*	*	*	*	531	1698	*	*	*	*	*	*	*	*	*	21
       0	*	*	*	*	*	*	3757	0	0	

K 22   *	*	*	*	*	*	*	*	114	*	*	3719	*	*	*	*	*	*	*	*	22
       0	*	*	*	*	*	*	3757	0	0	

S 23   *	*	*	*	3089	*	2920	*	*	3290	*	*	*	3719	*	2291	*	4263	2650	2676	23
       135	*	3482	*	*	*	*	3757	0	0	

S 24   1903	*	*	*	*	*	*	3942	*	*	*	*	*	*	*	1273	2540	*	*	3611	24
       0	*	*	*	*	*	0	3578	0	1000	

E 25   3611	*	1561	1548	*	*	3232	*	*	*	*	*	*	*	*	2934	*	*	*	*	25
       0	*	*	*	*	0	*	3578	0	1000	

G 26   *	*	*	*	*	470	*	*	3719	*	*	*	*	*	*	2920	*	3840	*	*	26
       0	*	*	*	*	*	*	3757	0	0	

F 27   3853	*	*	3719	803	*	*	*	*	3990	*	*	*	*	3482	3840	4072	*	*	*	27
       0	*	*	*	*	*	*	3757	0	0	

T 28   3482	*	*	3840	*	*	*	*	2966	2920	*	*	*	*	3016	3447	1453	*	*	*	28
       0	*	*	*	*	*	*	3757	0	0	

K 29   *	*	3990	*	*	3840	*	*	1707	*	*	*	*	4248	1870	2596	3853	*	*	*	29
       0	*	*	*	*	*	*	3757	0	0	

L 30   4248	*	*	*	4459	*	*	*	3016	1157	*	3840	*	*	*	*	*	3719	2440	*	30
       204	*	2920	*	*	*	*	3757	0	0	

A 31   3960	*	*	*	*	3602	*	2459	2758	*	*	*	3272	*	*	*	3078	*	1728	*	31
       0	*	*	*	*	*	0	3568	0	1482	

P 32   *	*	*	*	3804	3602	*	*	*	*	*	*	401	*	*	*	*	*	3496	*	32
       0	*	*	*	*	*	0	3568	0	1482	

S 33   *	*	*	*	3602	3804	*	2976	*	*	*	*	*	*	*	957	3116	3496	*	*	33
       158	3272	*	3585	126	0	*	3568	1000	1482	

A 34   2621	*	*	*	*	*	*	2041	*	1851	*	*	*	*	*	3853	*	2011	*	*	34
       0	*	*	*	*	*	*	3757	0	0	

V 35   *	*	*	*	*	1282	*	2644	*	1682	*	*	*	*	*	*	*	3092	*	*	35
       0	*	*	*	*	*	*	3757	0	0	

V 36   *	4082	*	*	*	3482	*	2848	*	4333	2952	*	*	*	*	3961	1703	2621	*	*	36
       0	*	*	*	*	*	*	3757	0	0	

I 37   3853	*	*	*	3990	*	*	1375	*	2089	*	*	*	*	*	*	4072	2413	*	*	37
       0	*	*	*	*	*	*	3757	0	0	

I 38   3961	*	*	*	4333	*	*	1385	*	*	*	*	*	*	*	4300	4434	1299	*	*	38
       0	*	*	*	*	*	*	3757	0	0	

G 39   2633	4229	*	*	2846	1231	*	*	*	3990	3840	*	*	*	*	3515	*	*	*	*	39
       0	*	*	*	*	*	*	3757	0	0	

Y 40   *	*	*	*	1860	*	*	2308	*	*	3365	*	*	*	*	*	*	3961	*	1468	40
       0	*	*	*	*	*	*	3757	0	0	

G 41   2848	4229	*	*	*	1312	*	2589	*	3098	*	*	*	*	*	3036	*	*	*	*	41
       0	*	*	*	*	*	*	3757	0	0	

I 42   2370	*	*	*	3853	4333	*	1767	*	2463	*	*	*	*	*	4248	*	2644	*	*	42
       0	*	*	*	*	*	*	3757	0	0	

A 43   1807	3515	*	*	*	*	*	*	*	*	*	3482	*	*	*	896	*	*	*	*	43
       0	*	*	*	*	*	*	3757	0	0	

F 44   *	*	*	*	527	*	*	*	*	4333	3365	*	*	*	*	*	*	3482	*	3840	44
       0	*	*	*	*	*	*	3757	0	0	

Y 45   3247	*	*	*	4333	4300	*	2913	*	3482	*	*	*	*	*	2835	4248	*	4229	1617	45
       0	*	*	*	*	*	*	3757	0	0	

F 46   3961	4072	*	*	1656	*	*	*	*	1132	3281	*	*	*	*	*	*	*	*	*	46
       0	*	*	*	*	*	*	3757	0	0	

L 47   *	*	*	*	3482	*	*	*	*	135	*	*	*	*	*	*	*	*	*	*	47
       0	*	*	*	*	*	*	3757	0	0	

S 48   2011	*	*	*	*	*	*	3990	*	*	3853	*	*	*	*	811	4333	*	*	*	48
       0	*	*	*	*	*	*	3757	0	0	

L 49   *	*	*	*	3030	*	*	*	2292	2194	*	*	*	2498	3990	*	4573	*	4434	2980	49
       0	*	*	*	*	*	*	3757	0	0	

V 50   818	*	*	*	*	*	*	*	*	*	*	*	*	*	*	2518	2319	4112	*	*	50
       0	*	*	*	*	*	*	3757	0	0	

L 51   *	*	*	*	*	*	*	4082	*	1494	1644	*	*	*	*	*	3853	2900	*	3990	51
       0	*	*	*	*	*	*	3757	0	0	

K 52   4229	*	3482	3719	*	*	3853	4072	1207	*	*	4263	*	3206	*	4082	*	*	*	*	52
       0	*	*	*	*	*	*	3757	0	0	

S 53   *	*	*	*	*	3121	2675	*	2913	*	*	*	*	*	*	1679	2960	4072	*	3391	53
       88	4082	*	0	*	*	*	3757	1000	0	

I 54   *	*	*	*	*	*	*	1113	*	1312	4082	*	*	*	*	*	3719	*	*	*	54
       0	*	*	*	*	*	*	3757	0	0	

P 55   3840	*	2587	3482	*	*	*	*	*	*	*	*	701	4082	*	*	*	*	*	*	55
       0	*	*	*	*	*	*	3757	0	0	

V 56   3182	*	*	*	*	*	*	*	*	1616	2848	*	*	*	*	*	3154	1679	*	*	56
       0	*	*	*	*	*	*	3757	0	0	

G 57   3990	*	4082	*	*	1051	*	*	*	*	*	3515	*	*	*	1699	*	*	*	*	57
       0	*	*	*	*	*	*	3757	0	0	

V 58   3990	*	*	*	*	*	*	2828	*	4263	*	*	*	*	*	4248	2046	1154	*	*	58
       0	*	*	*	*	*	*	3757	0	0	

A 59   338	*	*	*	*	*	*	*	*	*	*	*	*	*	*	3410	4459	3853	*	*	59
       0	*	*	*	*	*	*	3757	0	0	

Y 60   *	*	*	*	*	*	*	*	*	*	*	*	*	*	*	*	*	*	*	0	60
       0	*	*	*	*	*	*	3757	0	0	

A 61   239	*	*	*	*	*	*	*	*	*	*	*	3482	*	*	*	3990	*	*	*	61
       0	*	*	*	*	*	*	3757	0	0	

V 62   *	*	*	*	*	*	*	2369	*	2373	*	*	*	*	*	*	2380	1247	*	*	62
       0	*	*	*	*	*	*	3757	0	0	

W 63   *	*	*	*	2920	*	*	*	*	3482	*	*	*	*	*	*	*	*	361	*	63
       0	*	*	*	*	*	*	3757	0	0	

S 64   2499	*	*	3840	*	3961	*	*	*	*	*	*	*	*	*	1624	1729	3990	*	*	64
       0	*	*	*	*	*	*	3757	0	0	

G 65   4082	*	*	*	*	88	*	*	*	*	*	*	*	*	*	*	*	*	*	*	65
       0	*	*	*	*	*	*	3757	0	0	

L 66   4263	*	*	*	3961	*	*	1237	*	2221	4333	*	*	*	*	3482	*	3239	*	*	66
       0	*	*	*	*	*	*	3757	0	0	

G 67   *	*	*	*	*	0	*	*	*	*	*	*	*	*	*	*	*	*	*	*	67
       0	*	*	*	*	*	*	3757	0	0	

V 68   3365	*	*	*	3482	*	*	2077	*	3515	*	*	*	*	*	4072	1427	4112	*	*	68
       0	*	*	*	*	*	*	3757	0	0	

V 69   1285	*	*	*	*	*	*	4072	*	3840	*	*	*	*	*	*	*	1119	*	*	69
       0	*	*	*	*	*	*	3757	0	0	

I 70   3020	*	*	*	3840	1456	*	4112	*	1761	3482	*	*	*	*	*	*	*	*	*	70
       0	*	*	*	*	*	*	3757	0	0	

I 71   4434	*	*	*	*	3719	*	1788	*	3482	*	*	*	*	*	*	1187	4072	*	*	71
       0	*	*	*	*	*	*	3757	0	0	

T 72   2148	*	*	*	*	*	*	3482	*	3961	*	*	*	*	*	3149	1658	2963	*	3990	72
       0	*	*	*	*	*	*	3757	0	0	

A 73   2462	*	*	*	*	*	*	2064	*	1210	*	*	*	*	*	*	*	2765	*	*	73
       0	*	*	*	*	*	*	3757	0	0	

I 74   2702	*	*	*	3052	*	*	2428	*	4229	*	*	*	*	*	3853	3195	1698	*	*	74
       0	*	*	*	*	*	*	3757	0	0	

A 75   3097	*	*	3853	*	961	*	*	*	*	*	*	*	*	*	1737	*	*	*	*	75
       0	*	*	*	*	*	*	3757	0	0	

W 76   *	*	*	*	3290	*	3482	1512	*	4072	*	*	*	*	*	*	*	2165	2512	*	76
       0	*	*	*	*	*	*	3757	0	0	

L 77   *	*	*	*	*	4229	*	1933	4263	1455	*	*	*	*	*	*	*	2487	*	3482	77
       0	*	*	*	*	*	*	3757	0	0	

L 78   *	*	*	*	1611	*	*	3515	*	1242	*	*	*	*	*	*	*	4300	3165	*	78
       94	*	3990	*	*	*	*	3757	0	0	

H 79   *	*	*	*	426	*	4040	*	*	3149	*	*	*	*	*	*	*	*	*	3609	79
       0	*	*	*	*	0	*	3689	0	1000	

G 80   *	*	3840	*	*	898	3853	*	1863	*	*	*	*	4333	*	*	*	*	*	*	80
       0	*	*	*	*	*	*	3757	0	0	

Q 81   *	*	*	385	*	*	*	*	*	*	*	*	*	2512	*	4082	*	*	*	*	81
       0	*	*	*	*	*	*	3757	0	0	

K 82   *	*	4263	*	*	*	4333	*	4112	*	*	4573	2199	3042	2498	2122	4248	*	*	*	82
       0	*	*	*	*	*	*	3757	0	0	

L 83   3365	*	*	*	2239	*	*	2328	3719	1750	*	*	*	*	*	*	*	3073	*	*	83
       0	*	*	*	*	*	*	3757	0	0	

D 84   *	*	2418	*	*	3853	3482	*	*	*	*	1733	*	4072	*	1766	*	*	*	*	84
       0	*	*	*	*	*	*	3757	0	0	

A 85   2007	*	*	*	*	*	*	4300	*	1279	*	*	4434	*	3961	*	*	3202	3853	*	85
       0	*	*	*	*	*	*	3757	0	0	

W 86   3990	*	*	*	*	*	3482	3515	2030	*	2154	*	3029	*	*	4072	*	*	4112	4300	86
       0	*	*	*	*	*	*	3757	0	0	

G 87   4229	*	*	*	*	2141	*	*	1569	*	*	*	*	3031	2531	4573	4459	*	*	*	87
       0	*	*	*	*	*	*	3757	0	0	

F 88   *	*	*	*	4112	*	*	1803	*	2195	3990	*	*	*	*	*	*	2180	2702	*	88
       0	*	*	*	*	*	*	3757	0	0	

V 89   3107	*	*	*	2099	*	*	1442	*	3059	*	*	*	*	*	*	*	2623	*	*	89
       0	*	*	*	*	*	*	3757	0	0	

G 90   *	*	*	*	2848	1005	*	*	*	3853	*	*	*	*	*	1768	*	*	*	*	90
       0	*	*	*	*	*	*	3757	0	0	

M 91   *	*	*	*	*	*	*	1581	*	1300	3169	*	*	*	*	*	*	2751	*	*	91
       0	*	*	*	*	*	*	3757	0	0	

G 92   1620	4072	*	*	*	2085	*	*	*	4263	4229	*	*	*	*	*	2604	3189	*	*	92
       0	*	*	*	*	*	*	3757	0	0	

L 93   *	*	*	*	*	*	*	*	*	304	4300	*	*	*	*	*	3840	3853	*	*	93
       0	*	*	*	*	*	*	3757	0	0	

I 94   *	*	*	*	*	*	*	890	*	1652	*	*	*	*	*	*	*	2815	*	*	94
       0	*	*	*	*	*	*	3757	0	0	

I 95   *	4229	*	*	*	*	*	2014	*	1079	*	*	*	*	*	*	*	2146	*	*	95
       0	*	*	*	*	*	*	3757	0	0	

A 96   1090	3719	*	*	4300	*	*	3169	*	4434	*	*	*	*	*	4263	*	2366	*	*	96
       0	*	*	*	*	*	*	3757	0	0	

A 97   4112	*	*	*	*	207	*	*	*	*	*	*	*	*	*	3719	*	*	*	*	97
       0	*	*	*	*	*	*	3757	0	0	

F 98   3719	*	*	*	4112	*	*	1647	*	*	3961	*	*	*	*	*	*	1051	*	*	98
       0	*	*	*	*	*	*	3757	0	0	

L 99   *	*	*	*	*	*	*	1398	*	2522	*	*	*	*	*	*	*	1163	*	*	99
       0	*	*	*	*	*	*	3757	0	0	

L 100  *	*	*	*	3482	1456	*	4229	*	2173	3961	*	*	*	*	3395	4082	4248	*	*	100
       0	*	*	*	*	*	*	3757	0	0	

A 101  4112	*	*	*	*	*	*	3022	*	531	3990	*	*	*	*	*	*	3961	*	*	101
       0	*	*	*	*	*	*	3757	0	0	

R 102  3482	*	*	*	*	*	*	*	1187	*	*	1498	*	*	3092	*	*	*	*	*	102
       0	*	*	*	*	*	*	3757	0	0	

S 103  *	*	*	*	*	*	*	3042	*	958	*	*	*	4248	3482	2970	*	4573	4263	*	103
       0	*	*	*	*	*	*	3757	0	0	

P 104  2523	*	*	*	2733	2650	*	4333	*	2952	*	*	3186	*	*	3338	4072	3853	*	*	104
       0	*	*	*	*	*	*	3757	0	0	

S 105  *	*	*	4093	*	1917	*	*	3949	*	*	*	*	*	*	1558	1877	*	*	*	105
       0	*	*	*	*	*	*	3643	0	0	

W 106  2580	*	*	*	*	*	2654	*	3424	*	*	*	*	3387	2480	2717	3851	*	3565	*	106
       0	*	*	*	*	*	*	3311	0	0	

K 107  *	*	3225	3244	*	3867	2457	*	2341	*	*	*	*	*	*	1966	*	3584	*	*	107
       282	*	2495	*	*	*	*	3245	0	0	

S 108  1252	*	*	2673	*	*	*	*	*	*	*	*	*	*	*	1817	2843	*	*	*	108
       0	*	*	*	*	*	0	2958	0	1191	

L 109  *	*	*	2851	*	*	*	*	2787	2847	*	*	2843	*	2688	*	2673	2987	*	*	109
       0	*	*	*	*	0	*	2958	0	1191	

R 110  *	*	3197	2939	*	*	1796	*	2941	*	*	*	*	*	3113	2140	*	*	*	*	110
       0	*	*	*	*	*	*	3102	0	0	

R 111  *	*	*	1627	*	*	*	*	2592	*	*	*	2467	2630	2573	*	*	*	*	*	111
       0	*	*	*	*	*	*	2848	0	0	

P 112  *	*	*	2467	*	*	*	*	1564	*	*	*	1056	*	*	*	*	*	*	*	112
       0	*	*	*	*	*	*	2848	0	0	

T 113  *	*	*	*	*	1582	*	*	*	2467	*	*	*	2592	*	*	2573	2724	*	*	113
       0	*	*	*	*	*	*	2848	0	0	

P 114  *	*	*	2467	*	1582	2724	*	*	*	*	*	2573	*	*	*	2592	*	*	*	114
       0	*	*	*	*	*	*	2848	0	0	

W 115  2592	*	*	1582	*	*	*	*	2724	*	*	*	*	*	*	*	*	2467	2573	*	115
       0	*	*	0	*	*	*	2848	2641	0	

//
