# Supplementary material for: Functional specialization in nucleotide sugar transporters occurred through differentiation of the gene cluster EamA (DUF6) before the radiation of Viridiplantae
Source: BMC Evol Biol. 2011 May 12;11:123. doi: 10.1186/1471-2148-11-123 (PMC3111387; doi:10.1186/1471-2148-11-123)
Supplement: Additional file 14 — Archive of HMM files. The gzipped archive contains the 32 HMM files, one for each first domain of the 19 DMTs, and 2nd domains for the DMT families that have a second domain. The archive also contains 'ALL HHS.ods', a spreadsheet containing the values for all pairwise comparisons between the HMMs. [file 1471-2148-11-123-S14.TGZ › nst-1.hhm]

HHsearch 1.5
NAME  AT4/1-160
FAM   
FILE  nst-1
COM   hhmake -i nst-1.a3m 
DATE  Thu Mar 10 08:20:14 2011
LENG  159 match states, 159 columns in multiple alignment
FILT  42 out of 44 sequences passed filter (-id 90 -cov 0 -qid 0 -qsc -20.00 -diff 100)
NEFF  5.1 
EVD   0.4055  -3.3068
SEQ
>ss_pred
CCHHHHHHHHHHHHHHHHHHHHHHHHHHCCCCCCCHHHHHHHHHHHHHHHHHHHHHHHHCCCHHHHHHHHHHHHHHHHHHHHHHHHHHHHHHHHHHHHHH
CCHHHHHHHHHHHHHHHHHHHHHHHCCCCCHHHHHHHHHHHHHHHHHHCCCCCCCCCCC
>ss_conf
9436899999999999855999999985457977615799999999999999999998436653622288898887799999999999999999999984
37789999986199999999999956867898899999999999998535888654569
>Consensus
xxxxxxxxxlxxxxxxxxsxxlxxrysxxxxxxxyxxttvvxxxEixKlxxclxxxxxxxxxxxxxxxxLxxxxxxxxkxxvPAllYxlqNnLxfxalsx
ldaatyqVxxqlKIltTAilsxxxLxrxLSxxQWxaLxlLxxGvxxvqxxxxxxxxxxx
>AT4/1-160
MAATPWYFVAVLLTILTSSQGILTTLSQSDGGYKYDYATVPFLAEVFKLIISGLFLWREMRTSSSTTSRITTDWKSVRLFVIPSLIYLIHNNVQFATLTY
VDTSTYQIMGNLKIVTTGILFRLFLKRKLSKLQWMAIGLLAVGTTTSQVKGCGEASCDS
>AT111/1-202
mkngiaecpachsklvspgsktisrayddhkirvssKQRVLNVLLVVGDCMLVGLQPVLVYMSKVDGKFNFSPISVNFLTEIAKVIFAIVMLLIQARhQK
VGEKPLLSVSTfvqaaRNNVLLAVPALLYAINNYLKFTMQLYFNPATVKMLSNLKVLVIAVLLKMVMKRRFSIIQWEALALLLIGISVNQLRSLPEGATA
I
>DD30/1-229
mtpnrspsitttiqqppnsntidpnvipssqnklkiDFRAISIFSLFLFSGVANTLLVQLIYNNISfnPKSMLTNICIFLGYALLSLFKdptkninnnnn
ntnininnnNINNTLNATTsPINSTTIQLGTSTintkkqnFNHIKYILLALFDCLASLLTTIGQIAVGSGLFQVLFSSKIIFAAILTRFYLKSYVSPKKW
ISILTIFSGLCIAvfKISS------HSvqnnddt
>DM3/1-193
mallpapvtysyshrtvNANTLKYISLLTLTLQNAILGLSMRYARTRPGDIFLSSTAVLMAEFAKLITCLFLVFNEEGkDAQKFVRSLHKTIianpMDTL
KVCVPSLVYIVQNNLLYVSASHLDAATYQVTYQLKILTTAMFAVVILRRKLLNTQWGALLLLVMGIVLVQLAQTEGPT-SGsaggaaaaataas
>DM7/1-179
mdh-----RVFLSLIFVLSGTFNVLVVKWANQQqvIGSDgklhgFQHPVVFTLLMFLGEFLCFAVFkVIRLIsNRRGVISDL-DSIlsqdsseFRPVSML
LPTLLDAAASILLFTGLYLTYATSFQMIRGAALIFVGIFSTMFLNHTLTGRHWLAIFTISCGLLDIiSldVHRveydlvtlpYT------
>MM41/1-216
mkviflrqlktrgmerkcsrrpglgPPTLYTFLLGIIFITLSSSRILLVKYSANEeNKYDYLPTTVNVCSELMKLILCILVSLCVIKKEDHQSRHLRCTS
wkefSSFMKWSIPAFLYFLDNLIVFYVLSYLQPAMAVIFSNFSIITTALLFRIVLKRHLNWIQWASLLILFLSIVALTAST------KTsqhelaghgfh
hdafftpsnsclhfrrdcslrd
>NV43/1-178
mssylsavsvsnlknlFPTKTHFFIFIGYMALFINQGILVTATKDKnNRYHYNTTTVVLFTEVVKLFAACFLQLQES-TPREFLTHIKDNIKVLGLYLIP
AFLYCLYNNLAFVNLGAYDPTTYYLLLQFRVVVTGVIFQCLFSKQLSRIQWVSLLLLTAGCIVKQLNFNTMSSGLSlk
>AT35/1-168
matangakspsSMGPKVLFYSILLTLQYGAQPLISKRC---IRKDVIVTSSVLTCEIVKVICALILMARNGSlKGLAKEWTLM---GSLTASGLPAAIYA
LQNSLLQISYRSLDSLTFSILNQTKIFFTAFFTFIILRQKQSILQIGALCLLIMAAVLLSVGEGS--N-KDssgin
>TR3/1-177
envgpgsqagmrrqwRKRIRWGVLFALMVLIYGSHAPLITLTKVDGRVPFHPSSCVVMIELSKLAISLASLsLSGGLsTLCQPPSA-----VLLSSYAVP
AVLYALNNNLVVLMQAFMDPSSFQVLSNLKIASTALLYSLCLGKRLRPAQWCALGLLLAAGFCHTYFSldLGEQE-RAengp
>TA47/1-76
---------------------------------------------------------------------------SGRKLMLPALCYAINTTFAISALTD
LNIPMYTVMKRLGLLMNLILSVILLSKIPSVMVCFSIALIITGCVVAgmH-----------
#
NULL   3706	5728	4211	4064	4839	3729	4763	4308	4069	3323	5509	4640	4464	4937	4285	4423	3815	3783	6325	4665	
HMM    A	C	D	E	F	G	H	I	K	L	M	N	P	Q	R	S	T	V	W	Y	
       M->M	M->I	M->D	I->M	I->I	D->M	D->D	Neff	Neff_I	Neff_D
       0	*	*	0	*	0	*	*	*	*	
M 1    4138	4976	3633	*	3681	5402	5714	4611	3149	5417	3314	4085	3190	*	4588	4252	4417	3022	*	*	1
       0	*	*	*	*	*	*	4983	0	0	

A 2    2961	*	4872	*	3633	5340	5784	5482	4588	3315	4252	4682	3297	4271	4352	2407	3898	*	*	*	2
       0	*	*	*	*	*	*	4983	0	0	

A 3    3191	4441	*	4861	3610	4252	*	5586	5729	4670	*	4641	*	4352	2380	3481	2590	4616	*	5714	3
       0	*	*	*	*	*	*	4983	0	0	

T 4    2978	*	*	*	4988	*	*	3495	2972	3481	5511	3734	3792	*	4960	3205	3312	2997	*	*	4
       0	*	*	*	*	*	*	5027	0	0	

P 5    *	*	*	*	3064	*	5019	2562	4308	2053	4493	*	3974	*	3539	5146	4082	4590	*	3924	5
       0	*	*	*	*	*	*	5040	0	0	

W 6    *	*	*	*	*	*	4868	*	1378	*	*	4553	*	4098	3603	3942	2744	4472	2855	*	6
       0	*	*	*	*	*	*	5159	0	0	

Y 7    *	5016	*	*	2948	3993	*	3420	*	2316	*	*	*	*	*	*	4078	3001	*	1745	7
       0	*	*	*	*	*	*	5159	0	0	

F 8    3855	*	*	*	1867	*	*	2969	*	1743	5944	*	*	*	*	5121	*	3276	*	3605	8
       0	*	*	*	*	*	*	5159	0	0	

V 9    *	3870	*	*	*	5131	*	3458	*	1988	3890	*	*	*	*	1487	*	3462	*	4472	9
       0	*	*	*	*	*	*	5159	0	0	

A 10   3895	*	*	*	3317	3528	*	4072	*	1066	4098	*	*	*	*	3217	*	4553	*	*	10
       0	*	*	*	*	*	*	5159	0	0	

V 11   2560	*	*	*	3602	3022	*	2473	*	2067	*	*	*	*	*	*	4854	2543	*	*	11
       0	*	*	*	*	*	*	5159	0	0	

L 12   4098	*	*	*	4458	3702	*	2593	*	1601	*	*	*	*	*	4018	4724	2309	5469	*	12
       0	*	*	*	*	*	*	5159	0	0	

L 13   *	*	4553	*	2203	*	*	*	*	1299	3131	*	*	*	*	3890	*	4098	*	3413	13
       0	*	*	*	*	*	*	5159	0	0	

T 14   5575	4553	*	*	*	*	*	2942	*	*	3870	*	*	*	*	3942	1435	1723	*	*	14
       0	*	*	*	*	*	*	5159	0	0	

I 15   2643	5138	*	*	3698	3942	*	3501	*	1459	4553	*	*	*	*	4872	4032	3657	*	*	15
       0	*	*	*	*	*	*	5159	0	0	

L 16   *	*	*	*	*	*	4098	3416	*	1917	4229	*	*	1444	*	4000	*	3327	*	*	16
       0	*	*	*	*	*	*	5159	0	0	

T 17   3104	*	*	*	3870	2851	4682	*	*	*	*	2808	*	5131	*	4098	2396	4553	5016	2791	17
       0	*	*	*	*	*	*	5159	0	0	

S 18   2546	4130	*	*	*	2418	*	3870	*	*	*	3942	*	*	*	2840	1683	*	*	*	18
       0	*	*	*	*	*	*	5159	0	0	

S 19   2259	5572	*	*	4000	4872	*	3989	*	4553	*	4868	*	*	*	1507	2598	5906	*	*	19
       0	*	*	*	*	*	*	5159	0	0	

Q 20   *	*	*	*	5656	*	3035	*	*	1758	3211	4000	*	2359	3119	*	*	*	*	3605	20
       0	*	*	*	*	*	*	5159	0	0	

G 21   3330	*	*	*	*	2968	*	2920	*	3465	*	*	2518	*	*	*	2909	2044	*	*	21
       0	*	*	*	*	*	*	5159	0	0	

I 22   *	*	*	*	3526	*	*	3013	*	869	*	*	3330	*	*	*	*	2814	*	*	22
       0	*	*	*	*	*	*	5159	0	0	

L 23   4286	*	*	*	3594	*	*	3605	*	1354	5131	*	*	3942	*	3826	2591	4000	*	*	23
       0	*	*	*	*	*	*	5159	0	0	

T 24   5131	*	*	*	*	*	*	2601	*	1885	2464	*	*	*	*	4472	4687	1885	*	*	24
       0	*	*	*	*	*	*	5159	0	0	

T 25   4771	*	*	*	*	*	*	3942	1905	*	*	*	*	5649	1327	*	2556	*	*	4553	25
       0	*	*	*	*	*	*	5159	0	0	

L 26   3870	*	*	*	4214	*	*	4700	*	2855	3999	*	*	*	4472	*	*	*	4000	913	26
       0	*	*	*	*	*	*	5159	0	0	

S 27   2291	3152	*	*	*	*	*	*	*	*	*	3942	*	*	*	1208	2561	5986	*	*	27
       158	*	3273	*	*	*	*	5159	0	0	

Q 28   3899	*	*	*	*	*	4606	*	2671	*	3954	2821	*	3293	1325	5178	*	*	*	*	28
       0	*	*	*	*	*	0	4994	0	1893	

S 29   4100	*	4699	4731	*	*	*	3779	*	*	*	3088	*	3863	4960	3714	1563	2648	*	*	29
       0	*	*	*	*	*	0	4994	0	1893	

D 30   5178	*	2098	3899	*	*	*	3996	3414	3388	*	*	*	3455	3602	2729	4865	4037	*	*	30
       1296	754	*	597	1561	0	*	4994	4346	1893	

G 31   *	*	3168	3650	*	2025	*	3217	*	*	*	2228	2578	*	*	4828	*	4655	*	*	31
       0	*	*	*	*	*	*	5159	0	0	

G 32   4776	*	4225	*	*	1570	*	*	1906	*	*	*	*	*	2501	3663	4300	*	*	*	32
       0	*	*	*	*	*	*	5159	0	0	

Y 33   5469	*	3783	3834	4553	*	*	5020	4472	*	5016	5131	2808	*	*	2586	4144	3866	*	2169	33
       0	*	*	*	*	*	*	5159	0	0	

K 34   *	*	2179	*	*	4880	3224	5622	3898	3816	2777	4562	3345	5680	2960	*	*	4470	*	*	34
       93	4004	*	2322	322	*	*	5153	1000	0	

Y 35   *	*	*	*	1205	*	*	*	*	3948	*	*	*	*	*	*	*	4484	*	1130	35
       0	*	*	*	*	*	*	5153	0	0	

D 36   *	*	4697	*	2972	*	4138	3610	*	1614	*	3878	*	4004	4783	3270	3948	4904	*	*	36
       0	*	*	*	*	*	*	5153	0	0	

Y 37   3360	*	*	*	*	*	4004	*	5131	*	*	3948	1828	*	*	1895	3377	4019	*	4697	37
       0	*	*	*	*	*	*	5153	0	0	

A 38   3968	*	*	*	*	*	*	3223	*	*	*	*	4004	*	*	1826	1243	4008	*	*	38
       0	*	*	*	*	*	*	5153	0	0	

T 39   *	3948	*	*	*	*	*	5131	*	*	*	*	*	*	*	1810	1031	2921	*	*	39
       0	*	*	*	*	*	*	5153	0	0	

V 40   1657	4990	*	*	*	*	*	3948	*	*	*	5144	*	*	*	3288	5131	1226	*	*	40
       0	*	*	*	*	*	*	5153	0	0	

P 41   *	*	*	*	2976	*	*	*	*	*	*	2679	4697	*	*	*	*	560	*	*	41
       0	*	*	*	*	*	*	5153	0	0	

F 42   5617	4304	*	*	2583	*	*	4915	*	1477	*	*	*	*	*	*	4004	1808	5510	*	42
       0	*	*	*	*	*	*	5153	0	0	

L 43   *	3166	*	*	3998	3948	*	3506	*	1421	2276	*	*	*	*	5961	3962	6236	*	*	43
       0	*	*	*	*	*	*	5153	0	0	

A 44   1507	4484	*	*	*	5131	*	4010	*	4004	3540	*	*	*	*	4051	2061	*	*	3948	44
       0	*	*	*	*	*	*	5153	0	0	

E 45   3948	*	*	196	*	*	*	*	*	*	4004	*	*	*	*	*	*	*	*	*	45
       0	*	*	*	*	*	*	5153	0	0	

V 46   5879	*	*	*	2555	*	*	2007	*	2023	*	*	*	*	*	*	*	1653	*	*	46
       0	*	*	*	*	*	*	5153	0	0	

F 47   3997	*	*	*	2951	*	*	2925	*	1542	4769	*	*	*	*	4990	3901	2337	*	*	47
       0	*	*	*	*	*	*	5153	0	0	

K 48   *	*	*	*	*	4004	*	*	196	*	*	*	*	*	*	3948	*	*	*	*	48
       0	*	*	*	*	*	*	5153	0	0	

L 49   *	4308	*	4004	5149	4874	*	3763	*	797	*	*	*	*	*	*	*	2507	*	*	49
       0	*	*	*	*	*	*	5153	0	0	

I 50   4543	*	*	*	2071	5703	*	1763	*	2876	4877	*	*	*	*	4871	4380	2710	*	*	50
       0	*	*	*	*	*	*	5153	0	0	

I 51   3707	4484	*	*	2535	*	*	2658	3948	2176	*	*	*	*	*	4919	3088	3169	*	*	51
       97	3948	*	4322	74	*	*	5153	1000	0	

S 52   3046	971	*	*	*	*	*	*	*	*	*	3566	*	*	*	1979	5023	*	*	*	52
       0	*	*	*	*	*	*	5153	0	0	

G 53   4783	4877	*	*	3141	4697	*	2836	*	1265	5670	*	*	*	*	5144	4322	3016	*	*	53
       0	*	*	*	*	*	*	5153	0	0	

L 54   2710	4299	*	*	2422	4304	*	3288	*	2267	*	3948	*	*	*	5149	5680	2873	*	*	54
       0	*	*	*	*	*	*	5153	0	0	

F 55   *	*	*	*	3854	*	*	2212	*	1795	2880	3948	*	*	*	3883	*	2658	*	*	55
       0	*	*	*	*	*	*	5153	0	0	

L 56   4315	*	*	*	3426	*	*	3426	*	1971	2947	*	*	4877	*	3440	3574	2892	*	4880	56
       142	3415	*	0	*	*	*	5153	1730	0	

W 57   3329	4000	*	*	2801	*	5670	4442	*	1303	*	*	*	*	*	*	*	3512	4697	3360	57
       0	*	*	*	*	*	*	5153	0	0	

R 58   6187	4694	*	*	4687	*	5892	2579	3281	*	*	3555	*	4159	2548	4990	4422	3894	3890	3368	58
       0	*	*	*	*	*	*	5153	0	0	

E 59   3948	*	4071	1680	*	3883	*	5149	4687	*	6449	3562	*	2989	4004	*	5144	3545	5030	*	59
       0	*	*	*	*	*	*	5153	0	0	

M 60   4079	4279	5030	3820	*	3715	6332	3966	3464	3466	4697	3474	*	6449	*	3392	2593	5879	4783	*	60
       136	*	3475	*	*	*	*	5153	0	0	

R 61   5166	*	*	*	*	2388	*	3921	2016	3933	*	3860	*	4685	2491	4399	3848	*	*	*	61
       1365	709	*	0	*	0	*	4982	4452	1953	

T 62   *	*	3439	*	*	6449	*	*	3252	5030	*	2356	3948	4562	4452	2170	2988	*	4783	5149	62
       28	*	5722	*	*	*	*	5153	0	0	

S 63   5614	*	*	3707	3687	4477	*	2917	3797	2812	6310	*	2713	*	3996	3840	*	3070	5873	*	63
       0	*	*	*	*	0	*	5150	0	1000	

S 64   4475	4990	4694	5672	*	3031	5879	5617	3884	4155	5144	3948	*	4142	1769	3670	*	4058	*	*	64
       0	*	*	*	*	*	*	5153	0	0	

S 65   3095	5526	4844	4200	*	2632	4255	*	2182	*	*	*	*	4007	3352	2749	6347	5892	*	*	65
       0	*	*	*	*	*	*	5153	0	0	

T 66   5030	*	*	4562	2489	5131	*	*	4484	2559	4781	*	3883	4694	*	4474	2504	4004	4284	5144	66
       0	*	*	*	*	*	*	5153	0	0	

T 67   4293	5703	5526	4484	4223	5672	*	2750	3708	2897	5590	4719	3883	*	*	3849	3055	3342	*	5961	67
       0	*	*	*	*	*	*	5153	0	0	

S 68   4901	*	5149	5023	*	*	4603	3948	4086	5106	*	3521	3668	5961	2283	2221	3893	*	4484	*	68
       0	*	*	*	*	*	*	5153	0	0	

R 69   3813	*	3040	3246	6187	*	3940	4622	3899	3762	*	4695	5526	3388	4697	4232	4484	4555	3901	4648	69
       149	*	3345	*	*	*	*	5153	0	0	

I 70   *	*	*	*	*	*	*	2294	*	598	*	*	*	*	*	5415	*	3158	*	*	70
       103	*	3866	*	*	*	0	4943	0	1585	

T 71   *	*	5712	*	*	3212	2571	*	2852	5867	4100	5406	*	4669	2809	2666	4389	5643	*	4061	71
       87	*	4100	*	*	1418	676	4752	0	2231	

T 72   *	4396	2377	3110	4007	*	4912	*	2790	4942	*	*	*	4775	4476	4575	2747	3694	*	5500	72
       0	*	*	*	*	*	0	4797	0	2104	

D 73   3059	*	3531	2486	*	5378	4512	*	*	5347	*	3046	*	5255	*	2070	3323	*	*	4755	73
       0	*	*	*	*	*	0	4797	0	2104	

W 74   *	5689	*	*	4912	4953	*	1173	*	5378	*	*	*	*	4692	3329	2726	3771	4385	4755	74
       2988	194	*	2198	355	0	*	4797	4473	2104	

K 75   5620	5526	*	*	2714	4042	5030	5389	2654	3010	4446	4880	*	*	2858	3575	*	3948	5728	5510	75
       0	*	*	*	*	*	*	5153	0	0	

S 76   *	*	2284	1893	*	*	5060	5347	*	5009	*	3018	*	4008	4101	2942	*	3925	*	*	76
       0	*	*	*	*	*	*	5220	0	0	

V 77   4855	*	*	*	4745	4983	4018	*	*	2019	5661	4622	4101	*	*	3938	1567	3907	*	*	77
       0	*	*	*	*	*	*	5220	0	0	

R 78   3405	*	*	*	5180	3925	*	3353	*	1631	2734	*	*	*	3872	5009	4545	3339	*	*	78
       0	*	*	*	*	*	*	5220	0	0	

L 79   4545	*	*	*	*	*	*	*	643	2618	*	*	3954	*	*	3485	*	*	*	*	79
       0	*	*	*	*	*	*	5220	0	0	

F 80   *	*	*	*	3304	*	*	*	*	2015	3212	*	*	*	*	4545	5686	2239	3177	2656	80
       0	*	*	*	*	*	*	5220	0	0	

V 81   1503	3850	*	*	5699	4545	*	4018	*	3066	3958	*	*	*	*	2098	*	4769	*	*	81
       0	*	*	*	*	*	*	5220	0	0	

I 82   *	*	*	*	*	*	*	1830	*	1949	*	*	*	*	*	*	*	1121	*	*	82
       0	*	*	*	*	*	*	5220	0	0	

P 83   *	*	*	*	*	*	*	*	*	4018	*	*	195	*	*	3954	*	*	*	*	83
       0	*	*	*	*	*	*	5220	0	0	

S 84   625	*	*	*	*	5180	*	*	*	*	*	*	*	*	*	1912	4101	*	*	*	84
       0	*	*	*	*	*	*	5220	0	0	

L 85   3818	*	*	*	2484	3245	*	4688	*	1005	5549	*	*	*	*	*	*	3532	*	*	85
       0	*	*	*	*	*	*	5220	0	0	

I 86   5064	4983	*	*	4018	*	*	1700	*	1240	5676	*	*	*	*	*	*	2989	*	*	86
       0	*	*	*	*	*	*	5220	0	0	

Y 87   *	*	3059	*	*	*	*	*	*	*	*	*	*	*	*	*	*	*	*	184	87
       0	*	*	*	*	*	*	5220	0	0	

L 88   1434	2971	*	*	3177	4855	*	4594	*	4769	5699	*	*	*	*	5686	2179	5676	*	*	88
       0	*	*	*	*	*	*	5220	0	0	

I 89   3026	*	*	*	4411	*	*	2228	*	1239	*	*	*	*	*	*	*	2372	*	*	89
       0	*	*	*	*	*	*	5220	0	0	

H 90   3059	*	3177	*	*	*	4769	*	*	*	*	2575	*	1003	*	*	*	*	*	3925	90
       0	*	*	*	*	*	*	5220	0	0	

N 91   *	*	*	*	*	*	*	*	*	*	*	237	*	*	*	3059	4983	*	*	*	91
       0	*	*	*	*	*	*	5220	0	0	

N 92   *	*	*	*	5156	*	*	4101	*	2537	*	675	*	*	*	4545	4983	*	*	4622	92
       0	*	*	*	*	*	*	5220	0	0	

V 93   *	*	*	*	4983	*	*	4097	*	323	4336	*	*	*	*	*	5347	4769	*	*	93
       0	*	*	*	*	*	*	5220	0	0	

Q 94   2766	*	5064	*	5549	5180	*	*	4622	1677	*	*	*	3379	*	*	4018	2485	*	3568	94
       0	*	*	*	*	*	*	5220	0	0	

F 95   *	*	*	*	1153	*	*	3917	*	*	*	*	*	4545	*	*	4018	4034	*	1650	95
       0	*	*	*	*	*	*	5220	0	0	

A 96   4769	*	*	*	5676	*	5060	2053	*	3381	*	*	*	*	*	4983	3339	1731	*	2785	96
       0	*	*	*	*	*	*	5220	0	0	

T 97   1191	*	*	*	*	2738	*	5180	*	4855	3299	3925	*	*	*	3991	4769	3591	*	*	97
       0	*	*	*	*	*	*	5220	0	0	

L 98   4594	*	*	*	*	*	*	4072	*	770	5347	*	*	2337	*	*	*	4402	*	4545	98
       0	*	*	*	*	*	*	5220	0	0	

T 99   3057	*	5156	*	*	4918	*	4018	5676	3825	*	5686	*	*	3691	1354	3429	5180	*	4101	99
       0	*	*	*	*	*	*	5220	0	0	

Y 100  3399	*	4983	*	4034	*	3850	*	5676	4101	*	1413	*	*	*	4545	4933	*	*	2223	100
       0	*	*	*	*	*	*	5220	0	0	

V 101  *	*	*	*	3770	*	*	4734	*	774	3387	*	*	*	*	*	4101	3092	*	4918	101
       0	*	*	*	*	*	*	5220	0	0	

D 102  *	*	753	5162	*	4018	*	*	*	*	*	3791	3721	3591	*	5180	*	*	*	4101	102
       0	*	*	*	*	*	*	5220	0	0	

T 103  1012	*	*	*	*	*	*	4983	*	*	*	*	1593	*	*	3257	4769	*	*	*	103
       40	5180	*	4907	49	*	*	5220	1000	0	

S 104  1078	*	*	*	*	3448	*	*	*	4545	*	*	4292	*	*	2918	2263	*	*	*	104
       0	*	*	*	*	*	*	5220	0	0	

T 105  *	*	*	*	*	*	*	*	*	3448	3125	*	*	*	*	3485	719	3368	*	*	105
       0	*	*	*	*	*	*	5220	0	0	

Y 106  3591	*	*	*	1635	*	*	*	*	*	*	*	*	*	*	*	*	4622	*	851	106
       0	*	*	*	*	*	*	5220	0	0	

Q 107  *	5181	*	*	*	*	*	*	4629	*	4354	*	*	784	*	3009	4996	3612	*	3938	107
       0	*	*	*	*	*	*	5213	0	0	

I 108  *	*	*	*	*	*	*	2284	*	2864	3341	*	*	*	*	*	*	840	*	*	108
       0	*	*	*	*	*	*	5213	0	0	

M 109  *	*	*	*	3612	*	*	4101	*	1721	3398	*	*	*	*	5181	1204	*	*	*	109
       0	*	*	*	*	*	*	5213	0	0	

G 110  *	*	*	*	4025	3976	*	*	4996	3298	*	4221	*	*	4101	2072	5104	5723	*	1538	110
       0	*	*	*	*	*	*	5213	0	0	

N 111  *	*	*	*	*	4101	*	*	*	*	*	1835	*	814	4996	4025	*	*	*	*	111
       0	*	*	*	*	*	*	5213	0	0	

L 112  4101	*	*	*	2820	*	*	5759	*	620	5181	*	*	*	*	4025	4583	*	*	*	112
       0	*	*	*	*	*	*	5213	0	0	

K 113  4101	*	*	*	*	4996	*	*	554	*	*	*	*	*	3052	4764	*	3794	*	*	113
       0	*	*	*	*	*	*	5213	0	0	

I 114  *	*	*	*	*	*	*	366	*	3480	*	*	*	*	*	*	*	2892	*	*	114
       0	*	*	*	*	*	*	5213	0	0	

V 115  5028	*	*	*	3469	4877	*	2129	*	1340	6396	*	4353	*	*	*	*	2638	*	*	115
       0	*	*	*	*	*	*	5213	0	0	

T 116  5720	4353	*	*	2631	*	*	*	*	*	4312	*	*	*	*	2803	1085	3243	*	*	116
       0	*	*	*	*	*	*	5213	0	0	

T 117  3601	*	*	*	*	*	*	4629	*	*	*	4996	*	*	*	*	345	4101	*	*	117
       0	*	*	*	*	*	*	5213	0	0	

G 118  306	*	*	*	*	2644	*	*	*	4996	*	*	*	*	*	*	*	*	*	*	118
       0	*	*	*	*	*	*	5213	0	0	

I 119  4431	*	*	*	3820	*	*	1506	*	1539	4686	*	*	*	*	*	*	2758	*	*	119
       0	*	*	*	*	*	*	5213	0	0	

L 120  *	4353	*	*	1192	*	*	4932	*	1117	5673	*	*	*	*	*	*	*	*	*	120
       0	*	*	*	*	*	*	5213	0	0	

F 121  5649	*	*	*	2248	*	*	*	*	4629	4142	*	*	*	*	1408	2315	*	*	3402	121
       0	*	*	*	*	*	*	5213	0	0	

R 122  *	4877	*	*	4583	*	*	6396	4629	*	5104	*	*	3938	2274	3651	4101	1302	*	5181	122
       0	*	*	*	*	*	*	5213	0	0	

L 123  5934	4287	*	*	3212	*	*	1871	*	1616	3341	*	*	*	*	4259	4795	4723	*	*	123
       0	*	*	*	*	*	*	5213	0	0	

F 124  *	3950	*	*	2464	*	*	2899	*	2733	2114	*	*	*	*	*	*	2497	*	4025	124
       0	*	*	*	*	*	*	5213	0	0	

L 125  *	*	*	*	3938	*	*	*	*	192	4074	*	*	*	*	*	*	*	*	*	125
       0	*	*	*	*	*	*	5213	0	0	

K 126  *	*	*	*	*	2310	5164	*	1741	*	*	2467	*	*	2472	3181	*	*	*	*	126
       0	*	*	*	*	*	*	5213	0	0	

R 127  *	*	*	*	*	*	3437	*	1465	*	*	*	*	3465	1346	4025	*	*	*	*	127
       0	*	*	*	*	*	*	5213	0	0	

K 128  *	*	*	*	*	*	4706	4996	1583	*	*	*	*	4272	2097	2974	3473	*	*	3413	128
       0	*	*	*	*	*	*	5213	0	0	

L 129  *	*	*	*	3847	*	*	6396	*	351	*	*	4996	4583	*	*	*	4025	*	*	129
       0	*	*	*	*	*	*	5213	0	0	

S 130  *	*	*	*	*	4386	5687	*	*	5649	*	3703	*	*	4045	537	3537	*	*	*	130
       0	*	*	*	*	*	*	5213	0	0	

K 131  *	*	*	*	6015	3714	*	2901	3228	*	*	4686	3171	4944	2417	4922	4142	3209	3318	*	131
       0	*	*	*	*	*	*	5213	0	0	

L 132  5028	*	*	*	*	*	6015	2828	3310	2401	4295	5716	*	5164	2444	*	3562	4475	*	3164	132
       0	*	*	*	*	*	*	5213	0	0	

Q 133  *	*	*	*	*	*	4101	*	3141	*	*	5687	*	441	4610	*	*	4996	*	*	133
       0	*	*	*	*	*	*	5213	0	0	

W 134  *	4996	*	*	*	4877	*	4583	*	*	*	*	*	*	*	*	*	*	163	*	134
       0	*	*	*	*	*	*	5213	0	0	

M 135  3033	5028	*	4629	2546	3336	*	2600	*	2378	3281	*	*	*	*	*	*	4362	5181	*	135
       0	*	*	*	*	*	*	5213	0	0	

A 136  892	*	*	*	*	*	*	*	*	*	*	*	*	*	*	1154	*	*	*	6396	136
       0	*	*	*	*	*	*	5213	0	0	

I 137  *	*	*	*	*	*	*	2207	*	599	5724	*	*	4175	*	*	*	4353	*	*	137
       0	*	*	*	*	*	*	5213	0	0	

G 138  3430	3803	*	*	2888	3266	*	3873	*	1883	5673	*	*	*	*	*	5104	2261	*	*	138
       0	*	*	*	*	*	*	5213	0	0	

L 139  *	*	*	*	*	*	*	2971	*	985	2954	*	*	5720	*	*	2860	3617	*	*	139
       0	*	*	*	*	*	*	5213	0	0	

L 140  4175	*	*	*	*	*	*	2727	*	333	*	*	*	*	*	*	*	*	*	*	140
       0	*	*	*	*	*	*	5213	0	0	

A 141  4779	4353	*	*	1753	*	*	3498	*	2984	2368	*	*	*	*	4101	3271	4396	*	*	141
       0	*	*	*	*	*	*	5213	0	0	

V 142  1946	3694	*	*	5104	4920	*	3210	*	2416	4019	*	*	*	*	4025	3245	3698	*	*	142
       0	*	*	*	*	*	*	5213	0	0	

G 143  2875	*	*	*	*	406	*	*	*	*	*	*	*	*	*	3199	*	*	*	*	143
       0	*	*	*	*	*	*	5213	0	0	

T 144  4583	3372	*	5800	*	3402	*	2296	*	3063	*	*	*	*	*	*	4779	1361	*	*	144
       0	*	*	*	*	*	*	5213	0	0	

T 145  1892	4025	*	*	5028	6105	*	3926	*	3714	4944	*	*	*	*	3201	3883	1873	*	*	145
       0	*	*	*	*	*	*	5213	0	0	

T 146  3304	3950	3542	*	3800	*	*	2853	*	1988	4944	*	*	*	*	4212	4175	2793	*	*	146
       0	*	*	*	*	*	*	5213	0	0	

S 147  3431	*	*	*	*	*	5028	3291	3938	2568	*	4629	*	*	*	4779	*	1323	*	3967	147
       315	2351	*	803	1228	*	*	5213	2973	0	

Q 148  4877	*	*	6396	*	*	4996	*	3655	*	*	*	*	734	*	2944	3153	*	*	*	148
       92	4014	*	1000	1000	*	*	5213	1000	0	

V 149  3456	5023	*	*	*	*	*	3358	*	2099	4398	*	*	*	*	*	5179	2202	3025	2923	149
       0	*	*	*	*	*	*	5128	0	0	

K 150  4635	*	3028	6322	4971	2457	3979	*	3450	*	*	3953	2934	3280	4541	3541	*	5137	*	*	150
       0	*	*	*	*	*	*	5128	0	0	

G 151  5533	*	5602	4502	3855	2945	*	*	5683	6322	*	3857	3666	3662	3979	1925	3312	*	*	5137	151
       1005	2227	1795	2661	248	*	*	5128	2966	0	

C 152  5533	4191	2773	5813	*	2830	5984	*	3914	3259	*	2935	*	*	*	2891	5022	4502	*	3445	152
       0	*	*	*	*	*	0	4588	0	3409	

G 153  *	*	5157	4179	*	2285	*	*	*	*	4620	5533	2395	5536	5984	1832	2826	*	*	*	153
       1126	*	884	*	*	*	0	4588	0	3409	

E 154  *	*	*	1126	*	3071	*	*	*	*	3157	*	3384	*	3513	2976	*	*	*	*	154
       0	*	*	*	*	*	0	3529	0	4156	

A 155  3045	*	*	*	*	2194	*	*	*	*	*	2976	2219	3335	*	2189	*	*	*	*	155
       0	*	*	*	*	601	1552	3529	0	4156	

S 156  1646	*	5576	3563	*	5624	*	*	4767	*	*	3143	3960	3961	*	2518	3296	*	*	*	156
       1854	*	467	*	*	*	0	4352	0	2850	

C 157  2027	2531	*	3207	*	2748	*	*	3010	*	*	*	*	*	*	*	2319	*	*	*	157
       0	*	*	*	*	0	*	2939	0	4566	

D 158  3203	*	4566	5751	*	3308	3393	4329	2823	4305	*	5615	4509	4142	3930	2897	3796	*	*	*	158
       0	*	*	*	*	*	*	4926	0	0	

S 159  2275	*	4410	3192	*	4056	*	4397	*	5534	*	3722	5615	4765	*	1798	3946	5482	*	*	159
       0	*	*	0	*	*	*	4926	4767	0	

//
