# Supplementary material for: Functional specialization in nucleotide sugar transporters occurred through differentiation of the gene cluster EamA (DUF6) before the radiation of Viridiplantae
Source: BMC Evol Biol. 2011 May 12;11:123. doi: 10.1186/1471-2148-11-123 (PMC3111387; doi:10.1186/1471-2148-11-123)
Supplement: Additional file 14 — Archive of HMM files. The gzipped archive contains the 32 HMM files, one for each first domain of the 19 DMTs, and 2nd domains for the DMT families that have a second domain. The archive also contains 'ALL HHS.ods', a spreadsheet containing the values for all pairwise comparisons between the HMMs. [file 1471-2148-11-123-S14.TGZ › rhat-1.hhm]

HHsearch 1.5
NAME  B6ZP31/1-50
FAM   
FILE  rhat-1
COM   hhmake -i rhat-1.a3m 
DATE  Thu Mar 10 08:18:45 2011
LENG  50 match states, 50 columns in multiple alignment
FILT  40 out of 42 sequences passed filter (-id 90 -cov 0 -qid 0 -qsc -20.00 -diff 100)
NEFF  4.4 
EVD   0.4750  1.1027 
SEQ
>ss_pred
CCCHHHHHHHHHHHHHHHHHHHHHHHCCCCCCCHHHHHHHHHHHHHHHCC
>ss_conf
96118999999999999876542422224898589999999999998459
>Consensus
MxxxxxxGilxxxigxxxxgsfxlpxkkxkxwsWExxWxxxgixsxlixP
>B6ZP31/1-50
MSNAITMGIFWHLIGAASAACFYAPFKKVKKWSWETMWSVGGIVSWIILP
>A9UNS0/1-185
MGd--VIVGILVVVLGGTLSGLFTAPMSYNKGWAWENGWLIYSIYAMLLCPwifafyalddlpqvyqespaeaigaaiglgclwgigsvlfglgvdavgh
alafaiilgltsaigaalplvilhpddigsrtgiftwvalgvviiglvvlakagarrereqkagetkplllndeiavldsishqpg
>Q93P85/1-161
----MIEGIIWAVIAGITLGLYALPEKFTKNFDFENTWGMMFFINMFIVPavtgfllingfsdilkaipgnvlskmiisgvlwgvgvmmwgkainhigvs
lgfsifigtviligsllpflvdalpasnkfiailigiavvlvgviangkagmkrqkdegqdpsg
>Q1NEI4/1-174
MIGNPLLGVLFHWLGGLASASFYVPYRGVKRWNWEIFWLTGGLFSWVIAPwffasiqtsdlmgvmaqvpssvvgwcvffgflwgfggltygltmrylgls
lgmavvlglctvfgtlippivegtfiteiagtlhgqivllglavtilgivvvamagarkdaalsadqkaaava
>A6LBL7/1-169
mIE--IGIGLLIIAIGSFGQSSSYVPINKIRDWSWESFWLVQGIFAWLVFPylgamlavpegstllelwcspgslgaviygmlwgvggltfglsmrylgv
algqsialgtcagfgtlfpalfggtnlfegtglilltgvcitlagiavigyagslrarnmseeekkaavk
>A8U530/1-146
ME------ILIALIPAIAWGSIGLVSNKLGGNSYQQTVgmsAGAVLFAIGA--yfvyqpiidmkivlvgllsgalwsigqmqqfqsmkfigvsntlpist
glqlivntlagvllfrewtstrdiilgiiaiiilifgvtfttvtdnkevtdns
>C1MZF1/1-195
MS--AAAGVVAAIASGLANGSWNVPTKSQAPrclhagevWKWENIWfLFNAMLPFINTAfvvavvgaetlgtiygnaesselwaicassllwgfggvgfg
qavkrcgialgtsicmaviialgtalpaiveaenlttaqavgtsvgaslgivgfalgakaglirdagaaaeaeaeaeakakilsvedaaaaaapapa
>A8S5I0/1-198
MIitNGslvvpinlsikikekyrtkylggikMASAFFVLFLACIFQGSFGICFKKYQPFSWEAFWVLFSFIGVLCIPhiwcmvevphylsyitatpvptl
ivgalsgffwgissiwyskaidmigvslvtginlglsnllgsfvpmiilgtypparvlvvlllgqlillggvivlskagfmkngnnegtktakekgt
>C0VY52/1-145
MY------ILIGLFPSLMFGTMNLLVGKIGGNPRQQNFglaLGAGTLSLLLVPfidnqwsvqafllgffgaifwsfgqifmlqafkyqgvsrsmpvivgv
qlvqnaligvlllgewqatlaftlgisalamiitgiyatsyhegaspksp
>Q9ZQ88/1-213
MYvvESkaGAIGCMILSLCCLGSWPAILTLLERRGRLPQHTFldfATANLLAAIVIAfslgeigkstflkpdfttqlpqdnwpsvllavaggvllsignl
atqyafafvglsvtevitasitvvigttlnyfldnkinkaeilfpgvgcfliavflgaavhasnaadvkeklkslpsedlyssiengedkpeiektdves
qeklaekakagta
#
NULL   3706	5728	4211	4064	4839	3729	4763	4308	4069	3323	5509	4640	4464	4937	4285	4423	3815	3783	6325	4665	
HMM    A	C	D	E	F	G	H	I	K	L	M	N	P	Q	R	S	T	V	W	Y	
       M->M	M->I	M->D	I->M	I->I	D->M	D->D	Neff	Neff_I	Neff_D
       0	*	*	0	*	0	*	*	*	*	
M 1    *	*	*	*	*	*	*	5261	*	*	38	*	*	*	*	*	*	*	*	*	1
       209	*	2892	*	*	*	*	4308	0	0	

S 2    5702	*	6022	2206	*	3171	6180	2975	*	*	*	4227	*	4715	*	2162	*	*	*	2460	2
       2242	1718	1045	849	1168	1188	833	4200	2827	2197	

N 3    3952	*	*	1800	*	3156	4651	*	*	*	*	1554	4218	*	*	3296	*	*	*	*	3
       0	*	*	*	*	*	0	3133	0	3716	

A 4    2107	*	*	*	*	2636	*	*	*	*	*	2475	4699	*	*	1671	3743	*	*	*	4
       674	1421	*	3174	169	339	2255	3133	1719	3716	

I 5    2744	*	*	*	4971	3150	*	1781	*	*	2763	*	3769	*	*	5831	4723	3034	5880	*	5
       0	*	*	*	*	*	0	4154	0	1715	

T 6    1546	*	*	*	5655	5186	*	1525	*	2348	*	*	*	*	*	*	3917	*	*	*	6
       0	*	*	*	*	*	0	4154	0	1715	

M 7    3577	*	*	3858	*	*	*	2139	*	1994	3917	*	*	*	*	2803	5371	3272	*	4971	7
       0	*	*	*	*	*	0	4154	0	1715	

G 8    3673	*	*	*	*	118	*	*	*	*	*	*	*	*	*	*	*	*	*	*	8
       0	*	*	*	*	0	*	4154	0	1715	

I 9    4303	3616	*	*	2928	*	*	1486	*	2669	*	*	*	*	*	*	*	2170	*	*	9
       0	*	*	*	*	*	*	4471	0	0	

F 10   5581	*	*	*	2811	3884	*	1982	*	1417	3616	*	*	*	*	*	*	4068	*	*	10
       0	*	*	*	*	*	*	4471	0	0	

W 11   4068	*	*	*	2662	*	*	1589	*	4128	*	*	*	*	*	4303	*	2868	2284	*	11
       0	*	*	*	*	*	*	4471	0	0	

H 12   1991	*	*	*	*	4264	1609	2737	*	2501	*	*	*	*	*	*	*	4581	*	*	12
       0	*	*	*	*	*	*	4471	0	0	

L 13   2937	*	*	*	2949	*	*	3683	*	1614	5516	*	*	*	*	3353	*	2749	3900	*	13
       0	*	*	*	*	*	*	4471	0	0	

I 14   3181	*	*	*	3579	*	*	1440	*	1704	*	*	*	*	*	*	*	2940	*	*	14
       0	*	*	*	*	*	*	4471	0	0	

G 15   2069	3616	*	*	*	1049	*	*	*	*	*	*	2867	*	*	4068	*	*	*	*	15
       0	*	*	*	*	*	*	4471	0	0	

A 16   2129	2501	*	*	*	1240	*	*	*	*	4520	*	*	*	*	2970	*	*	*	*	16
       0	*	*	*	*	*	*	4471	0	0	

A 17   2954	*	*	*	2002	4784	*	2496	*	1531	*	*	*	*	*	*	4016	*	*	*	17
       0	*	*	*	*	*	*	4471	0	0	

S 18   1713	3326	*	*	3394	2923	*	*	*	3435	4264	*	*	*	*	2577	4151	*	*	*	18
       0	*	*	*	*	*	*	4471	0	0	

A 19   2746	*	*	*	4264	*	*	*	*	4151	*	3181	*	2260	*	1563	*	*	3556	*	19
       0	*	*	*	*	*	*	4471	0	0	

A 20   2345	*	*	*	*	718	*	*	*	*	*	*	*	*	*	3137	*	*	3616	*	20
       0	*	*	*	*	*	*	4471	0	0	

C 21   *	3199	*	*	*	*	*	*	*	3350	*	*	3616	*	*	682	3500	*	*	*	21
       0	*	*	*	*	*	*	4471	0	0	

F 22   3616	4714	*	*	997	*	*	3556	*	*	4264	*	*	*	*	3726	*	*	3181	4151	22
       0	*	*	*	*	*	*	4471	0	0	

Y 23   3433	*	*	*	*	2473	*	3616	*	*	*	2623	*	*	*	*	4581	*	*	1179	23
       0	*	*	*	*	*	*	4471	0	0	

A 24   2390	*	*	*	*	*	*	2652	*	1401	5939	*	*	*	*	*	*	1971	*	*	24
       0	*	*	*	*	*	*	4471	0	0	

P 25   *	3394	*	*	*	*	*	*	*	4264	*	*	543	*	*	*	3616	3556	*	*	25
       0	*	*	*	*	*	*	4471	0	0	

F 26   *	*	*	4151	1959	*	*	2701	*	3616	4016	*	*	*	*	3556	3181	4264	*	2816	26
       0	*	*	*	*	*	*	4471	0	0	

K 27   *	*	*	5516	*	3386	*	*	816	3616	*	2946	*	*	4543	4058	*	*	*	*	27
       0	*	*	*	*	*	*	4471	0	0	

K 28   *	*	*	3616	4151	4543	4784	*	962	*	*	*	4303	3920	4278	4068	*	*	*	4581	28
       0	*	*	*	*	*	*	4471	0	0	

V 29   *	*	4303	*	*	*	*	2449	*	4592	*	3679	*	4068	3616	*	4151	1498	*	3394	29
       0	*	*	*	*	*	*	4471	0	0	

K 30   3181	*	*	*	*	2867	*	*	1176	*	*	*	*	3394	2656	4784	5644	*	*	*	30
       0	*	*	*	*	*	*	4471	0	0	

K 31   *	*	3926	4716	*	1534	4974	*	4351	5375	*	3110	2283	4310	4543	4999	*	*	*	*	31
       169	3181	*	3000	193	*	*	4471	1353	0	

W 32   *	*	*	*	2723	*	*	*	*	*	*	3419	*	*	3616	4520	*	*	667	*	32
       0	*	*	*	*	*	*	4471	0	0	

S 33   2642	*	4151	4303	*	*	*	*	3382	3616	*	5401	4264	*	*	1060	*	*	*	*	33
       0	*	*	*	*	*	*	4471	0	0	

W 34   *	*	*	*	4151	*	*	*	*	*	*	4520	3616	*	4264	*	*	*	464	4592	34
       0	*	*	*	*	*	*	4471	0	0	

E 35   *	*	*	356	*	*	*	*	*	*	*	*	*	2193	*	*	*	*	*	*	35
       0	*	*	*	*	*	*	4471	0	0	

T 36   3186	*	*	*	*	*	3616	5401	*	*	*	2366	*	2413	*	2316	2488	5375	*	*	36
       0	*	*	*	*	*	*	4471	0	0	

M 37   *	*	*	*	2119	4581	*	3181	*	*	3016	3500	*	*	*	*	1927	*	*	2808	37
       0	*	*	*	*	*	*	4471	0	0	

W 38   *	*	*	*	2904	*	*	*	*	4520	*	*	*	*	*	*	*	4592	356	*	38
       471	1845	*	1374	703	*	*	4471	2605	0	

S 39   2404	*	*	*	4784	4151	*	2756	*	1396	*	*	*	*	*	3492	*	3298	*	*	39
       0	*	*	*	*	*	*	4471	0	0	

V 40   3961	*	*	*	3683	2867	*	2694	*	2992	4151	*	*	*	*	*	3248	1841	*	*	40
       0	*	*	*	*	*	*	4471	0	0	

G 41   1602	*	*	*	3394	1901	*	*	*	*	4151	4068	*	3137	*	*	*	*	4784	4581	41
       0	*	*	*	*	*	*	4471	0	0	

G 42   4068	*	*	*	4151	1019	*	*	*	4520	*	2919	*	*	*	2529	*	4592	*	*	42
       0	*	*	*	*	*	*	4471	0	0	

I 43   *	*	*	*	2890	*	*	1633	*	1710	4068	*	*	*	*	*	3840	3217	*	*	43
       0	*	*	*	*	*	*	4471	0	0	

V 44   *	*	*	*	1209	*	*	2413	*	2036	*	*	*	*	*	*	*	3412	*	4581	44
       0	*	*	*	*	*	*	4471	0	0	

S 45   1668	*	*	*	*	3394	*	4303	*	*	*	4151	4068	*	*	1240	*	*	*	*	45
       0	*	*	*	*	*	*	4471	0	0	

W 46   3616	*	*	*	4068	*	*	3556	*	3500	3350	*	*	*	*	*	*	2778	1179	*	46
       0	*	*	*	*	*	*	4471	0	0	

I 47   5375	*	*	*	4151	4592	*	1734	*	1013	*	*	*	*	*	*	*	3609	*	*	47
       0	*	*	*	*	*	*	4471	0	0	

I 48   4100	4801	*	*	3675	4984	*	1714	*	2568	*	4068	*	*	*	*	*	1928	*	*	48
       0	*	*	*	*	*	*	4471	0	0	

L 49   2974	4535	*	*	3205	*	*	2352	*	2553	*	4212	*	*	*	*	3987	2072	*	*	49
       0	*	*	*	*	*	*	4325	0	0	

P 50   2676	*	*	*	*	*	*	*	*	*	*	*	341	*	*	*	4212	*	*	*	50
       0	*	*	0	*	*	*	4325	4502	0	

//
