# Supplementary material for: Functional specialization in nucleotide sugar transporters occurred through differentiation of the gene cluster EamA (DUF6) before the radiation of Viridiplantae
Source: BMC Evol Biol. 2011 May 12;11:123. doi: 10.1186/1471-2148-11-123 (PMC3111387; doi:10.1186/1471-2148-11-123)
Supplement: Additional file 14 — Archive of HMM files. The gzipped archive contains the 32 HMM files, one for each first domain of the 19 DMTs, and 2nd domains for the DMT families that have a second domain. The archive also contains 'ALL HHS.ods', a spreadsheet containing the values for all pairwise comparisons between the HMMs. [file 1471-2148-11-123-S14.TGZ › rhat-2.hhm]

HHsearch 1.5
NAME  C2FWZ0/137-142
FAM   
FILE  rhat-2
COM   hhmake -i rhat-2.a3m 
DATE  Thu Mar 10 08:18:47 2011
LENG  26 match states, 26 columns in multiple alignment
FILT  286 out of 288 sequences passed filter (-id 90 -cov 0 -qid 0 -qsc -20.00 -diff 100)
NEFF  2.4 
EVD   0.8280  4.6429 
SEQ
>ss_pred
CHHHHHHHHHHCCCCCCCCCCCCCCC
>ss_conf
91445310000000000002011479
>Consensus
PIvEAAxxxxxxxxxxxxxxxxxxxx
>C2FWZ0/137-142
PIQEFVXXXXXXXXXXXXXXXXXXXX
>A9UNS0/185-275
hasfargliiclisglaspclnlgitfgdDVSKKAkdlgnsatfadnatwclmwaeepfptcstvsiyspksvyqplstssapgiasnaslXXXXXXXXX
XXXXXXXXXXX
>Q93P85/161-334
kgsmgagisiaivggllatafsfanavgrPVIHEQslaagnpewvtavgvmfiiyvsggifvvpyfiinlstkklwpkfatsafgtnlaltsvmavlnfa
asaffafaafklgaagntvgyaifntlsvavailsglitkewshasrkaktllylglacmiigvvviavgnsfkXXXXXXXXXXXXXXXXXXXX
>B5CV85/168-336
dfnftkgifvallagfmsacfsiglgfgqSLCFPEsaevyktlpatlmvtaggfltnmvycfyqnaknktwgdygktslyvnnilfcalagvlwysqffg
lslgkgflvaspvlltfswcilmslnvtfsnvwgiilkewkgcssktiwvlvlglivlivssflpqllkXXXXXXXXXXXXXXXXXXXX
>C4C0C2/163-333
ssamkagiilalisglgsaslniaysytqVPVQNAiadgipaisasliswpvvffggflanfffalskliknktynnyfekgcgiayakviltsfvwfaa
laiygkassmlgplgpvvgwisfngialvianswglkdgewkgypeakkvmligngililsfivlgiangmXXXXXXXXXXXXXXXXXXXX
>Q9ZQ88/211-401
gtagfyvelenkraikvfgksimiglfitlfagislslfspafnlatNDQWSTlpkgvpklvvytaffyfsiagflislilnliflyrpmvglarsslkk
yiydskgrgwavfagflcgfgnglqfmggqaagyaaadsvqalplvstfwgivlfgeyrksskrtyallvsmlamfvaavailmassghrkXXXXXXXXX
XXXXXXXXXXX
>C2FWY9/35-214
eykfglgitvaivsgilsacfnfgieagkPMADVAnqlwkaanpgqgeflyqnnvtyivilwggfttnfiwclyllaknktfsdytkssaplgknlllca
lagttwylqfffygmgesrlgngasswilhmafiilisnawgvilkewkgvskptyraiiagiatiilsicivgfaktleXXXXXXXXXXXXXXXXXXXX
>B9AJM3/175-343
dfnfpkglaiallagfmsgcfnvglafgsDIHFGSftpdmyktlpatflvtlggfitnaiycfyqntknhtwsdyknqevwsnnilycalagalwysqff
glslgkgfltesptlmtlsfcilmalnvvfsnvwgiilkewkgcskktisvlivgiivliissflpqliXXXXXXXXXXXXXXXXXXXX
#
NULL   3706	5728	4211	4064	4839	3729	4763	4308	4069	3323	5509	4640	4464	4937	4285	4423	3815	3783	6325	4665	
HMM    A	C	D	E	F	G	H	I	K	L	M	N	P	Q	R	S	T	V	W	Y	
       M->M	M->I	M->D	I->M	I->I	D->M	D->D	Neff	Neff_I	Neff_D
       0	*	*	0	*	0	*	*	*	*	
P 1    *	*	3340	4833	*	4213	*	*	4347	*	*	3444	1103	*	*	3720	*	3971	*	3923	1
       0	*	*	*	*	*	*	6858	0	0	

I 2    *	*	3444	*	*	*	*	2328	*	2527	2039	*	3127	*	*	*	*	2492	*	*	2
       0	*	*	*	*	*	*	6858	0	0	

Q 3    2950	3310	*	*	*	*	2687	4085	3985	4246	*	5013	*	2738	4948	4528	*	2570	*	6085	3
       0	*	*	*	*	*	*	6858	0	0	

E 4    3532	*	2711	1786	2893	*	3635	*	4528	*	*	4694	*	4364	*	*	5965	5857	3444	*	4
       0	*	*	*	*	*	*	6858	0	0	

F 5    1971	*	5062	3662	4445	4885	5076	5376	3208	2787	*	4364	4274	*	*	3444	5370	4917	*	*	5
       0	*	*	*	*	*	*	6858	0	0	

V 6    755	*	*	3310	*	*	*	*	*	*	*	*	*	4085	*	3685	3009	4445	*	*	6
       4445	68	*	7082	11	*	*	6858	6732	0	

X 7    3706	5728	4211	4064	4839	3729	4763	4308	4069	3323	5509	4640	4464	4937	4285	4423	3815	3783	6325	4665	7
       *	*	*	*	*	*	*	1000	0	0	

X 8    3706	5728	4211	4064	4839	3729	4763	4308	4069	3323	5509	4640	4464	4937	4285	4423	3815	3783	6325	4665	8
       *	*	*	*	*	*	*	1000	0	0	

X 9    3706	5728	4211	4064	4839	3729	4763	4308	4069	3323	5509	4640	4464	4937	4285	4423	3815	3783	6325	4665	9
       *	*	*	*	*	*	*	1000	0	0	

X 10   3706	5728	4211	4064	4839	3729	4763	4308	4069	3323	5509	4640	4464	4937	4285	4423	3815	3783	6325	4665	10
       *	*	*	*	*	*	*	1000	0	0	

X 11   3706	5728	4211	4064	4839	3729	4763	4308	4069	3323	5509	4640	4464	4937	4285	4423	3815	3783	6325	4665	11
       *	*	*	*	*	*	*	1000	0	0	

X 12   3706	5728	4211	4064	4839	3729	4763	4308	4069	3323	5509	4640	4464	4937	4285	4423	3815	3783	6325	4665	12
       *	*	*	*	*	*	*	1000	0	0	

X 13   3706	5728	4211	4064	4839	3729	4763	4308	4069	3323	5509	4640	4464	4937	4285	4423	3815	3783	6325	4665	13
       *	*	*	*	*	*	*	1000	0	0	

X 14   3706	5728	4211	4064	4839	3729	4763	4308	4069	3323	5509	4640	4464	4937	4285	4423	3815	3783	6325	4665	14
       *	*	*	*	*	*	*	1000	0	0	

X 15   3706	5728	4211	4064	4839	3729	4763	4308	4069	3323	5509	4640	4464	4937	4285	4423	3815	3783	6325	4665	15
       *	*	*	*	*	*	*	1000	0	0	

X 16   3706	5728	4211	4064	4839	3729	4763	4308	4069	3323	5509	4640	4464	4937	4285	4423	3815	3783	6325	4665	16
       *	*	*	*	*	*	*	1000	0	0	

X 17   3706	5728	4211	4064	4839	3729	4763	4308	4069	3323	5509	4640	4464	4937	4285	4423	3815	3783	6325	4665	17
       *	*	*	*	*	*	*	1000	0	0	

X 18   3706	5728	4211	4064	4839	3729	4763	4308	4069	3323	5509	4640	4464	4937	4285	4423	3815	3783	6325	4665	18
       *	*	*	*	*	*	*	1000	0	0	

X 19   3706	5728	4211	4064	4839	3729	4763	4308	4069	3323	5509	4640	4464	4937	4285	4423	3815	3783	6325	4665	19
       *	*	*	*	*	*	*	1000	0	0	

X 20   3706	5728	4211	4064	4839	3729	4763	4308	4069	3323	5509	4640	4464	4937	4285	4423	3815	3783	6325	4665	20
       *	*	*	*	*	*	*	1000	0	0	

X 21   3706	5728	4211	4064	4839	3729	4763	4308	4069	3323	5509	4640	4464	4937	4285	4423	3815	3783	6325	4665	21
       *	*	*	*	*	*	*	1000	0	0	

X 22   3706	5728	4211	4064	4839	3729	4763	4308	4069	3323	5509	4640	4464	4937	4285	4423	3815	3783	6325	4665	22
       *	*	*	*	*	*	*	1000	0	0	

X 23   3706	5728	4211	4064	4839	3729	4763	4308	4069	3323	5509	4640	4464	4937	4285	4423	3815	3783	6325	4665	23
       *	*	*	*	*	*	*	1000	0	0	

X 24   3706	5728	4211	4064	4839	3729	4763	4308	4069	3323	5509	4640	4464	4937	4285	4423	3815	3783	6325	4665	24
       *	*	*	*	*	*	*	1000	0	0	

X 25   3706	5728	4211	4064	4839	3729	4763	4308	4069	3323	5509	4640	4464	4937	4285	4423	3815	3783	6325	4665	25
       *	*	*	*	*	*	*	1000	0	0	

X 26   3706	5728	4211	4064	4839	3729	4763	4308	4069	3323	5509	4640	4464	4937	4285	4423	3815	3783	6325	4665	26
       0	*	*	0	*	*	*	1000	0	0	

//
