# Supplementary material for: Functional specialization in nucleotide sugar transporters occurred through differentiation of the gene cluster EamA (DUF6) before the radiation of Viridiplantae
Source: BMC Evol Biol. 2011 May 12;11:123. doi: 10.1186/1471-2148-11-123 (PMC3111387; doi:10.1186/1471-2148-11-123)
Supplement: Additional file 14 — Archive of HMM files. The gzipped archive contains the 32 HMM files, one for each first domain of the 19 DMTs, and 2nd domains for the DMT families that have a second domain. The archive also contains 'ALL HHS.ods', a spreadsheet containing the values for all pairwise comparisons between the HMMs. [file 1471-2148-11-123-S14.TGZ › sugt-1.hhm]

HHsearch 1.5
NAME  Q88UI3/1-142
FAM   
FILE  sugt-1
COM   hhmake -i sugt-1.a3m 
DATE  Thu Mar 10 08:18:53 2011
LENG  142 match states, 142 columns in multiple alignment
FILT  17 out of 19 sequences passed filter (-id 90 -cov 0 -qid 0 -qsc -20.00 -diff 100)
NEFF  3.1 
EVD   0.4109  -1.7786
SEQ
>ss_pred
CHHHHHHHHHHHCCCHHHHHEECCCCHHHHHHHHHHHHHHHHHHHHHHHCCCHHHHHHHHHHHHHHHHHHHHHHHHHHHHHHHHHHHHHHHHHHHHHHHH
HHHHHHHCCCCCCEEHHHHHHHHHHHHHHHHHEEECCCCCCC
>ss_conf
9168989999840115651200178179988610068999999999882753239999999999999997321264565311011210334678999999
999887213785210575899999999987710103444469
>Consensus
xxiLIaLiPalxWGxxxlixxkigGxpxxQxlGxTxGaLifaiixxxxxxpxxtxxxxxxxxiSGxxWaxGQxxQfxsxxxiGvSktmPiSTgxQLVgxs
LxGVxxfxEWxxxxxilGxxAlxliiiGxxlTsxxxxxxxxx
>Q88UI3/1-142
MGILIALIPAIAWGSIGLISGRMGGTARQQTLGMTMGALVFGLALWAVEQPTLTSKIWLIGIVSGLFWSIGQGQQFTSMKAVGISRTTPISTGMQLVANA
LAGVLLFNEWHGNMYWIGSASVIVLIAGAVLTSLTDKTDPNR
>P0C0G9/1-144
mEGIFYALIPMFTWGSIGFVSNKIGGKPSQQTLGMTFGALLFSLAVWLIVRPEMTLQLWLFGILGGFIWSIGQTGQFHAMQYMGVSVANPLSSGSQLVLG
SLIGVLVFHEWTRPMqFVVGSLALLLLIVGFYFSSKQDDANAQV
>Q9X4M3/1-147
mnaVNILIGLMPMIGWGIFPVIVGKIGGKPASQILGTTFGTLILAIVVAIFRGTPIpETKTFIFCLISGACWALAQIITFHVFETMGVSRTMPITTGFQL
VGASLWGVFVLGNWSSSQsKLIGFTAIALIIIGVYLTAWSEDKSSAS
>Q8NYG6/1-147
msiVALLIGLGPLIGWGFFPTVASKFGGKPVHQIIGATVGTLIFAIILAVVTSSGFpTGTNLLFALLSGAGWGFGQIITFKAFELVGSSRAMPVTTAFQL
LGASLWGVFALGNWPGIGhKIIGFTALVVILIGARMTVWSERKEASN
>Q88UB3/1-144
MIFLIAIIPALCWGINPLLVGKINGHSENEMFGMGIGDGLIALIFWLFSQPTVTISgvTFGLAMISGAAWAIGQLGQYISYRLLGVSKTMPISTALQLVG
TSLIGVLMFGEWGSSNqKILGLLAIMLIVAGSALSAGTSDGRK--
>Q9ZF37/1-144
MNILIALIPALGWGIFSLIAGKIkNSHPANELMGLGTGALIIGIITAIIHPASSNITIFSLSLISGMFCALGQSGQFISMRNIGISKTMPLSTGFQLIGN
TLIGAIIFGEWTSSSqYLIGTLALILIIVGVSLTAISKDKSAKL
>Q8YAF7/1-143
MNIVIALIPAVMWGIMPLVVSKIGGKPRQQIIGTTFGALAFAIGVFIFTNPEYTATIIIASFVSGAFWSLGQMNQFRAFTQVGVSKTMPLSTGMQLVGTS
LFGVFAFHEWGTTSkLVLGFSALALIIIGIFLTSYQQHKDENS
>O07881/1-144
MDLLIALLPALFWGSVVLINVLVGGGPYNQIRGTTFGALIIGIILLLTGNAKFdDLTIIIVGLISGAFWALGQGYQLKSVSLIGVSKTMPISTGLQLVGT
TLFSAIFLGEWSTGVqVTLGLVAMVLLVIGIALTSIKGKNEASE
>P40419/1-143
MDIFLAVLPAIFWGSIVLFNVKLGGGPYSQTLGTTLGALIFSIGIYIFVHPTFTPLIFGVGVVSGLFWAVGQSNQLKSIDLIGVSKTMPISTGLQLVSTS
LFGVIVFHEWSTKTsIILGVLALIFIIVGIVLASLQSKEEKEA
>Q8Y9U6/1-144
mSIYLIALLPVLGWGFMPIIANLRKSTPEEQLLGTSISALLFALILFWILSPEITVLSFIVSFISGIFWSFGQLLQFKGIAASSVAKAMPISNGTQLVGA
TLFAVLVFREWQTVTaVIIGVVAVILILIGVVMTGFQKRGNHIT
#
NULL   3706	5728	4211	4064	4839	3729	4763	4308	4069	3323	5509	4640	4464	4937	4285	4423	3815	3783	6325	4665	
HMM    A	C	D	E	F	G	H	I	K	L	M	N	P	Q	R	S	T	V	W	Y	
       M->M	M->I	M->D	I->M	I->I	D->M	D->D	Neff	Neff_I	Neff_D
       0	*	*	0	*	0	*	*	*	*	
M 1    *	*	*	3186	*	*	*	4242	*	*	1104	*	*	4041	*	3602	4029	2575	*	*	1
       0	*	*	*	*	*	*	3128	0	0	

G 2    2557	*	2310	*	*	2078	*	2684	*	*	*	2083	*	*	*	*	*	*	*	*	2
       0	*	*	*	*	*	*	3128	0	0	

I 3    *	*	*	*	2959	*	*	1107	*	1921	*	*	*	*	*	*	*	4041	*	3602	3
       0	*	*	*	*	*	*	3128	0	0	

L 4    *	*	*	*	3196	*	*	*	*	363	3990	*	*	*	*	*	*	4317	*	*	4
       0	*	*	*	*	*	*	3128	0	0	

I 5    *	*	*	*	*	*	*	353	*	2662	*	*	*	*	*	*	*	*	*	4087	5
       0	*	*	*	*	*	*	3128	0	0	

A 6    371	*	*	*	*	2142	*	*	*	*	*	*	*	*	*	*	*	*	*	*	6
       0	*	*	*	*	*	*	3128	0	0	

L 7    *	*	*	*	*	*	*	3772	*	190	*	*	*	*	*	*	*	4314	*	*	7
       0	*	*	*	*	*	*	3128	0	0	

I 8    *	*	*	*	*	2557	*	1222	*	1816	4144	*	*	*	*	*	*	4041	*	*	8
       0	*	*	*	*	*	*	3128	0	0	

P 9    *	*	*	*	*	*	*	*	*	*	*	*	0	*	*	*	*	*	*	*	9
       0	*	*	*	*	*	*	3128	0	0	

A 10   942	*	*	*	*	*	*	*	*	2557	2138	*	*	*	*	*	*	3602	*	*	10
       0	*	*	*	*	*	*	3128	0	0	

I 11   *	*	*	*	2551	*	*	2127	*	862	*	*	*	*	*	*	*	4317	*	*	11
       0	*	*	*	*	*	*	3128	0	0	

A 12   2490	3772	*	*	2310	1414	*	*	*	3990	4317	*	*	*	*	*	4087	*	*	*	12
       0	*	*	*	*	*	*	3128	0	0	

W 13   *	*	*	*	*	*	*	*	*	*	*	*	*	*	*	*	*	*	0	*	13
       0	*	*	*	*	*	*	3128	0	0	

G 14   *	*	*	*	*	0	*	*	*	*	*	*	*	*	*	*	*	*	*	*	14
       0	*	*	*	*	*	*	3128	0	0	

S 15   *	*	*	*	2855	*	*	2021	*	3132	*	*	*	*	*	1190	3990	*	*	*	15
       0	*	*	*	*	*	*	3128	0	0	

I 16   *	*	*	*	2110	*	*	1582	*	*	2915	3772	*	*	*	*	*	2580	*	4029	16
       0	*	*	*	*	*	*	3128	0	0	

G 17   *	*	*	*	*	2078	*	*	*	*	*	*	1014	*	*	3914	*	2310	*	*	17
       0	*	*	*	*	*	*	3128	0	0	

L 18   *	*	*	*	2551	*	*	2860	*	1104	*	*	*	*	*	*	2557	4144	*	*	18
       0	*	*	*	*	*	*	3128	0	0	

I 19   *	*	*	*	3361	*	*	855	*	3772	*	*	*	*	*	*	*	1854	*	*	19
       0	*	*	*	*	*	*	3128	0	0	

S 20   1398	*	*	*	*	*	*	3990	*	*	*	2310	*	*	*	2506	*	2474	*	*	20
       0	*	*	*	*	*	*	3128	0	0	

G 21   *	*	*	*	*	1931	*	*	*	*	*	1983	*	*	*	2183	3990	2310	*	*	21
       0	*	*	*	*	*	*	3128	0	0	

R 22   *	*	*	*	4175	*	*	*	420	2929	*	*	*	*	3918	*	*	*	*	*	22
       0	*	*	*	*	*	*	3128	0	0	

M 23   *	*	*	*	2105	*	*	1260	*	3361	3918	*	*	*	3602	*	*	3261	*	*	23
       99	3914	*	0	*	*	*	3128	1000	0	

G 24   *	*	*	*	*	362	*	*	3602	*	*	2841	*	*	*	*	*	*	*	*	24
       0	*	*	*	*	*	*	3128	0	0	

G 25   *	*	*	*	*	232	*	*	*	*	*	*	*	*	*	2749	*	*	*	*	25
       0	*	*	*	*	*	*	3128	0	0	

T 26   *	*	4041	*	*	2310	2841	*	2175	*	*	*	*	*	2598	3990	2751	*	*	*	26
       0	*	*	*	*	*	*	3128	0	0	

A 27   2978	*	*	*	*	*	*	*	*	*	*	*	440	*	*	3772	3990	*	*	*	27
       0	*	*	*	*	*	*	3128	0	0	

R 28   3024	*	*	2684	*	*	*	*	4041	*	*	4292	*	*	2480	4087	*	2557	*	2310	28
       0	*	*	*	*	*	*	3128	0	0	

Q 29   *	*	*	3602	*	*	4161	*	*	*	*	1482	*	1515	*	2700	*	*	*	*	29
       0	*	*	*	*	*	*	3128	0	0	

Q 30   *	*	*	2841	*	*	*	*	*	*	*	*	*	217	*	*	*	*	*	*	30
       0	*	*	*	*	*	*	3128	0	0	

T 31   *	*	*	*	*	*	*	1392	*	2749	3772	*	*	*	*	*	1333	*	*	*	31
       0	*	*	*	*	*	*	3128	0	0	

L 32   *	*	*	*	2497	*	*	3237	*	1049	2951	*	*	*	3261	*	*	*	*	*	32
       0	*	*	*	*	*	*	3128	0	0	

G 33   *	*	*	*	*	0	*	*	*	*	*	*	*	*	*	*	*	*	*	*	33
       0	*	*	*	*	*	*	3128	0	0	

M 34   3201	*	*	*	*	*	*	*	*	3914	1423	*	*	*	*	4029	1356	*	*	*	34
       0	*	*	*	*	*	*	3128	0	0	

T 35   *	*	*	*	*	2841	*	*	*	*	*	*	*	*	*	3602	362	*	*	*	35
       0	*	*	*	*	*	*	3128	0	0	

M 36   *	*	*	*	2221	*	*	1922	*	1835	3918	*	*	*	*	*	3914	3201	*	*	36
       0	*	*	*	*	*	*	3128	0	0	

G 37   *	*	*	*	*	124	*	*	*	*	*	*	*	*	*	3602	*	*	*	*	37
       0	*	*	*	*	*	*	3128	0	0	

A 38   633	*	3772	*	*	*	*	*	*	*	*	*	*	*	*	*	1827	*	*	*	38
       0	*	*	*	*	*	*	3128	0	0	

L 39   *	*	*	*	4041	3772	*	*	*	207	*	*	*	*	*	*	*	*	*	*	39
       0	*	*	*	*	*	*	3128	0	0	

V 40   4317	*	*	*	4175	*	*	1187	*	1913	*	*	*	*	*	*	3990	2978	*	*	40
       0	*	*	*	*	*	*	3128	0	0	

F 41   *	*	*	*	616	*	*	2036	*	4144	*	*	*	*	*	*	*	4410	*	*	41
       0	*	*	*	*	*	*	3128	0	0	

G 42   720	*	*	*	*	2078	*	*	*	*	*	*	*	*	*	2679	*	*	*	*	42
       0	*	*	*	*	*	*	3128	0	0	

L 43   *	*	*	*	4175	*	*	1062	*	1313	*	*	*	*	*	*	*	3990	*	*	43
       0	*	*	*	*	*	*	3128	0	0	

A 44   3000	*	*	*	*	3315	*	830	*	*	*	*	*	*	*	4175	*	2676	*	*	44
       0	*	*	*	*	*	*	3128	0	0	

L 45   *	*	*	*	3772	*	*	3361	*	1468	*	*	*	*	*	*	3914	1555	*	4029	45
       0	*	*	*	*	*	*	3128	0	0	

W 46   1772	*	*	*	1965	*	*	*	*	3261	*	*	*	*	*	*	*	*	2004	3361	46
       0	*	*	*	*	*	*	3128	0	0	

A 47   3040	*	*	*	3185	*	*	2162	*	1533	*	*	*	*	*	*	*	4161	2800	*	47
       0	*	*	*	*	*	*	3128	0	0	

V 48   *	*	*	*	986	*	*	2268	*	*	*	*	*	*	*	*	3261	2448	*	*	48
       0	*	*	*	*	*	*	3128	0	0	

E 49   *	*	*	3918	*	3261	3914	*	3267	3602	*	*	*	4029	3092	3772	2565	2679	*	*	49
       0	*	*	*	*	*	*	3128	0	0	

Q 50   *	*	3990	*	*	2551	3243	*	*	*	4041	3335	3914	2074	4087	2855	*	*	*	*	50
       0	*	*	*	*	*	*	3128	0	0	

P 51   2551	*	*	*	*	*	*	3132	*	*	*	*	730	*	*	4161	4144	*	*	*	51
       0	*	*	*	*	*	*	3128	0	0	

T 52   3100	*	*	2044	*	3201	*	*	4353	*	*	*	4144	*	*	3914	1998	3185	*	*	52
       0	*	*	*	*	*	*	3128	0	0	

L 53   *	*	*	*	1880	*	*	2848	*	2141	3186	*	*	*	*	3914	*	3772	*	3144	53
       580	1596	*	0	*	*	*	3128	2047	0	

T 54   *	*	4353	4144	*	4242	*	*	*	*	*	3038	*	*	*	3207	709	*	*	*	54
       0	*	*	*	*	*	*	3128	0	0	

S 55   3304	*	*	*	*	2557	*	2841	*	1872	*	*	4314	*	*	3918	4144	3602	4041	*	55
       0	*	*	*	*	*	*	3128	0	0	

K 56   *	*	*	*	*	*	*	*	2429	2914	3132	*	*	3064	4410	3008	1853	*	*	*	56
       110	3772	*	1000	1000	*	*	3128	1000	0	

I 57   4242	*	*	*	*	*	*	1360	*	3186	*	3094	*	*	*	3602	2375	4175	*	*	57
       0	*	*	*	*	*	*	3128	0	0	

W 58   *	*	*	*	1196	*	*	2694	*	2557	*	*	*	*	*	*	*	3990	2506	*	58
       0	*	*	*	*	*	*	3128	0	0	

L 59   *	*	*	*	*	2423	*	1353	*	2049	*	*	*	*	*	3914	*	4242	4029	*	59
       0	*	*	*	*	*	*	3128	0	0	

I 60   4317	*	*	*	1572	*	*	2397	*	2841	*	*	*	*	*	*	*	1816	*	*	60
       0	*	*	*	*	*	*	3128	0	0	

G 61   2953	4144	*	*	*	1190	*	*	*	*	*	*	*	*	*	1412	*	*	*	*	61
       0	*	*	*	*	*	*	3128	0	0	

I 62   *	*	*	*	1965	*	*	1814	*	1574	3772	*	*	*	*	*	*	4314	*	*	62
       0	*	*	*	*	*	*	3128	0	0	

V 63   *	*	*	*	*	*	*	989	*	2139	*	*	*	*	*	*	*	1894	*	*	63
       0	*	*	*	*	*	*	3128	0	0	

S 64   *	*	*	*	*	2551	*	*	*	*	*	*	*	*	*	384	3990	*	*	*	64
       0	*	*	*	*	*	*	3128	0	0	

G 65   *	*	*	*	*	0	*	*	*	*	*	*	*	*	*	*	*	*	*	*	65
       0	*	*	*	*	*	*	3128	0	0	

L 66   1347	3990	*	*	4087	*	*	2361	*	2157	3914	*	*	*	*	*	*	*	*	*	66
       0	*	*	*	*	*	*	3128	0	0	

F 67   3772	4144	*	*	1282	2557	*	4087	*	2120	*	*	*	*	*	*	*	*	*	*	67
       0	*	*	*	*	*	*	3128	0	0	

W 68   *	3914	*	*	*	*	*	*	*	*	*	*	*	*	*	*	*	*	99	*	68
       0	*	*	*	*	*	*	3128	0	0	

S 69   928	*	*	*	*	4161	*	*	*	*	*	*	*	*	*	1491	3990	*	*	*	69
       0	*	*	*	*	*	*	3128	0	0	

I 70   *	*	*	*	2021	*	*	1949	*	1894	*	*	*	*	*	4029	*	2606	*	*	70
       0	*	*	*	*	*	*	3128	0	0	

G 71   3085	*	*	*	*	181	*	*	*	*	*	*	*	*	*	*	*	*	*	*	71
       0	*	*	*	*	*	*	3128	0	0	

Q 72   *	*	*	*	*	*	*	*	*	*	*	*	*	0	*	*	*	*	*	*	72
       0	*	*	*	*	*	*	3128	0	0	

G 73   4410	*	*	*	4041	2552	*	2142	*	2684	3144	4292	*	*	*	3100	4087	*	*	*	73
       0	*	*	*	*	*	*	3128	0	0	

Q 74   *	*	*	*	3990	1689	*	2597	*	3602	*	2301	*	3918	*	*	*	4029	*	4353	74
       0	*	*	*	*	*	*	3128	0	0	

Q 75   *	*	*	*	*	*	*	*	*	*	*	*	*	371	*	*	2142	*	*	*	75
       0	*	*	*	*	*	*	3128	0	0	

F 76   *	*	*	*	595	*	*	*	*	1918	*	*	*	*	*	*	*	*	*	3772	76
       0	*	*	*	*	*	*	3128	0	0	

T 77   *	*	*	*	*	*	3115	2841	1139	*	*	4041	*	3133	4317	*	3918	*	*	*	77
       0	*	*	*	*	*	*	3128	0	0	

S 78   1592	*	*	*	*	3602	*	*	*	*	*	*	*	*	*	1095	*	3085	*	*	78
       0	*	*	*	*	*	*	3128	0	0	

M 79   *	*	*	*	1558	*	*	2477	*	*	1722	*	*	*	*	*	*	3261	*	3772	79
       0	*	*	*	*	*	*	3128	0	0	

K 80   3602	*	4314	2597	*	*	4175	*	2053	*	*	*	*	3240	2841	4353	3166	*	*	*	80
       0	*	*	*	*	*	*	3128	0	0	

A 81   2751	*	*	*	*	*	*	3990	*	1383	4029	3914	*	4317	*	*	4144	*	*	2551	81
       0	*	*	*	*	*	*	3128	0	0	

V 82   *	*	*	*	*	*	*	1817	*	3772	1866	*	*	*	*	3602	*	1804	*	*	82
       0	*	*	*	*	*	*	3128	0	0	

G 83   *	*	*	*	*	124	*	*	*	*	*	*	*	*	*	3602	*	*	*	*	83
       0	*	*	*	*	*	*	3128	0	0	

I 84   *	*	*	*	*	*	*	2916	*	*	*	*	*	*	*	2557	*	520	*	*	84
       0	*	*	*	*	*	*	3128	0	0	

S 85   3602	*	*	*	*	*	*	*	*	*	*	*	*	*	*	124	*	*	*	*	85
       0	*	*	*	*	*	*	3128	0	0	

R 86   *	*	*	*	*	*	*	*	898	*	*	*	*	*	1772	*	*	2551	*	*	86
       0	*	*	*	*	*	*	3128	0	0	

T 87   1041	*	*	*	*	*	*	*	*	*	*	*	*	*	*	*	960	*	*	*	87
       0	*	*	*	*	*	*	3128	0	0	

T 88   *	*	*	*	*	*	*	*	*	*	390	3186	*	*	*	4041	3918	*	*	*	88
       0	*	*	*	*	*	*	3128	0	0	

P 89   *	*	*	*	*	*	*	*	*	*	*	*	0	*	*	*	*	*	*	*	89
       0	*	*	*	*	*	*	3128	0	0	

I 90   *	*	*	*	*	*	*	606	*	1800	*	*	*	*	*	*	*	4161	*	*	90
       0	*	*	*	*	*	*	3128	0	0	

S 91   *	*	*	*	*	*	*	*	*	*	*	*	*	*	*	371	2142	*	*	*	91
       0	*	*	*	*	*	*	3128	0	0	

T 92   *	*	*	*	*	*	*	*	*	*	*	3602	*	*	*	2551	421	*	*	*	92
       0	*	*	*	*	*	*	3128	0	0	

G 93   2040	*	*	*	*	402	*	*	*	*	*	*	*	*	*	*	*	*	*	*	93
       0	*	*	*	*	*	*	3128	0	0	

M 94   4292	*	*	*	1772	*	*	*	*	2536	1828	*	*	*	*	3064	3602	*	*	*	94
       0	*	*	*	*	*	*	3128	0	0	

Q 95   *	*	*	*	*	*	*	*	*	*	*	*	*	0	*	*	*	*	*	*	95
       0	*	*	*	*	*	*	3128	0	0	

L 96   *	*	*	*	*	*	*	*	*	0	*	*	*	*	*	*	*	*	*	*	96
       0	*	*	*	*	*	*	3128	0	0	

V 97   *	*	*	*	*	*	*	3914	*	2557	*	*	*	*	*	*	*	389	*	*	97
       0	*	*	*	*	*	*	3128	0	0	

A 98   3918	*	*	*	*	480	*	4041	*	4087	*	*	*	*	*	3361	*	*	*	*	98
       0	*	*	*	*	*	*	3128	0	0	

N 99   1695	*	*	*	*	2551	*	*	*	*	*	2916	*	*	*	*	1366	*	*	*	99
       0	*	*	*	*	*	*	3128	0	0	

A 100  3918	*	*	*	*	4041	*	*	*	*	*	*	*	*	*	844	1662	*	*	*	100
       0	*	*	*	*	*	*	3128	0	0	

L 101  *	*	*	*	*	*	*	*	*	0	*	*	*	*	*	*	*	*	*	*	101
       0	*	*	*	*	*	*	3128	0	0	

A 102  3918	3990	*	*	1581	*	*	1948	*	*	*	*	*	*	*	*	*	4292	2142	*	102
       0	*	*	*	*	*	*	3128	0	0	

G 103  3602	*	*	*	*	298	*	*	*	*	*	*	*	*	*	3261	*	*	*	*	103
       0	*	*	*	*	*	*	3128	0	0	

V 104  2173	*	*	*	*	*	*	*	*	*	*	*	*	*	*	*	*	362	*	*	104
       0	*	*	*	*	*	*	3128	0	0	

L 105  *	*	*	*	1567	*	*	1596	*	1592	*	*	*	*	*	*	*	*	*	*	105
       0	*	*	*	*	*	*	3128	0	0	

L 106  1832	*	*	*	3261	*	*	3914	*	2953	3772	*	*	*	*	*	*	1531	*	*	106
       0	*	*	*	*	*	*	3128	0	0	

F 107  *	*	*	*	580	*	*	*	*	1596	*	*	*	*	*	*	*	*	*	*	107
       0	*	*	*	*	*	*	3128	0	0	

N 108  *	*	*	*	*	1088	1582	*	*	*	*	3918	*	*	2950	*	*	*	*	*	108
       0	*	*	*	*	*	*	3128	0	0	

E 109  *	*	4029	371	*	*	*	*	*	*	*	2597	*	*	*	*	*	*	*	*	109
       0	*	*	*	*	*	*	3128	0	0	

W 110  *	*	*	*	*	*	*	*	*	*	*	*	*	*	*	*	*	*	0	*	110
       0	*	*	*	*	*	*	3128	0	0	

H 111  *	*	3990	*	*	3019	3918	*	*	*	*	*	2557	3602	*	1954	2077	*	*	*	111
       0	*	*	*	*	*	*	3128	0	0	

G 112  *	*	*	*	*	2082	*	*	3161	*	*	*	*	*	4087	2350	1332	*	*	*	112
       0	*	*	*	*	*	*	3128	0	0	

N 113  4029	*	*	*	*	4353	*	2608	4314	*	*	3918	2672	4041	*	2350	3144	3602	*	*	113
       0	*	*	*	*	*	*	3128	0	0	

M 114  *	*	*	*	*	4161	*	2654	*	3990	2425	3772	*	4144	*	3101	2431	3261	*	*	114
       3918	99	*	0	*	*	*	3128	3072	0	

Y 115  *	*	*	*	2551	*	*	2642	1738	4317	*	*	*	*	*	*	*	2422	*	2916	115
       0	*	*	*	*	*	*	3128	0	0	

W 116  *	*	*	*	*	*	*	1031	*	3024	*	*	*	*	*	*	3381	2148	3918	*	116
       0	*	*	*	*	*	*	3128	0	0	

I 117  *	*	*	*	*	*	*	1395	*	984	4175	*	*	*	*	*	*	4087	*	*	117
       0	*	*	*	*	*	*	3128	0	0	

G 118  *	*	*	*	*	0	*	*	*	*	*	*	*	*	*	*	*	*	*	*	118
       0	*	*	*	*	*	*	3128	0	0	

S 119  *	*	*	*	1560	4029	*	*	*	2129	*	*	*	*	*	3000	3914	2477	*	*	119
       0	*	*	*	*	*	*	3128	0	0	

A 120  3918	*	*	*	*	*	*	2482	*	1287	*	*	*	*	*	4317	2613	2929	*	*	120
       0	*	*	*	*	*	*	3128	0	0	

S 121  99	*	*	*	*	*	*	*	*	*	*	*	*	*	*	3918	*	*	*	*	121
       0	*	*	*	*	*	*	3128	0	0	

V 122  *	*	*	*	*	*	*	2946	*	845	2599	*	*	*	*	*	*	2751	*	*	122
       0	*	*	*	*	*	*	3128	0	0	

I 123  2118	*	*	*	*	*	*	1444	*	3163	3772	*	*	*	*	*	4292	2590	*	*	123
       0	*	*	*	*	*	*	3128	0	0	

V 124  *	*	*	*	3361	4029	*	*	*	723	*	*	*	*	*	*	*	2085	*	*	124
       0	*	*	*	*	*	*	3128	0	0	

L 125  *	*	*	*	*	*	*	602	*	1552	*	*	*	*	*	*	*	*	*	*	125
       0	*	*	*	*	*	*	3128	0	0	

I 126  *	*	*	*	*	*	*	1131	*	2388	*	*	*	*	*	*	*	1505	*	*	126
       0	*	*	*	*	*	*	3128	0	0	

A 127  2843	*	*	*	*	3990	*	1123	*	*	*	*	*	*	*	*	*	1562	*	*	127
       0	*	*	*	*	*	*	3128	0	0	

G 128  *	*	*	*	*	0	*	*	*	*	*	*	*	*	*	*	*	*	*	*	128
       0	*	*	*	*	*	*	3128	0	0	

A 129  2082	*	*	*	2551	*	*	1668	*	*	*	*	*	*	*	3772	*	2284	*	*	129
       0	*	*	*	*	*	*	3128	0	0	

V 130  3033	*	*	*	3144	*	*	4410	*	*	*	*	*	*	3201	3038	*	2330	4029	2138	130
       0	*	*	*	*	*	*	3128	0	0	

L 131  *	*	*	*	2551	*	*	*	*	648	2388	*	*	*	*	*	*	*	*	*	131
       0	*	*	*	*	*	*	3128	0	0	

T 132  4314	*	*	*	*	*	*	*	*	*	*	*	*	*	*	2036	503	*	*	*	132
       0	*	*	*	*	*	*	3128	0	0	

S 133  1961	*	*	*	*	3602	*	*	*	*	*	*	*	*	*	1027	*	2557	*	*	133
       0	*	*	*	*	*	*	3128	0	0	

L 134  *	*	*	*	3602	3772	*	3117	2551	2192	*	*	*	*	*	*	*	*	2142	3144	134
       0	*	*	*	*	*	*	3128	0	0	

T 135  3990	*	*	4410	*	*	*	*	3261	*	*	*	*	2049	3161	2059	2379	*	*	*	135
       0	*	*	*	*	*	*	3128	0	0	

D 136  4175	*	1817	1789	*	4353	*	*	2749	*	*	*	*	4317	*	3017	*	*	*	*	136
       0	*	*	*	*	*	*	3128	0	0	

K 137  *	*	1972	*	*	*	3166	*	1596	*	*	*	4041	*	2855	*	4242	4292	*	*	137
       0	*	*	*	*	*	*	3128	0	0	

T 138  4087	*	*	2523	*	2684	*	*	1543	*	*	3381	*	*	*	3232	3918	*	*	*	138
       0	*	*	*	*	*	*	3128	0	0	

D 139  *	*	2154	1624	*	*	*	*	*	*	*	2308	*	4242	3772	3024	*	*	*	*	139
       0	*	*	*	*	*	*	3128	0	0	

P 140  1506	*	3990	4317	*	4175	3602	*	2552	*	*	*	3918	3267	*	4144	*	*	*	*	140
       0	*	*	*	*	*	*	3128	0	0	

N 141  3097	*	*	3158	*	2926	*	3508	2420	*	*	3006	*	4000	*	3154	*	3934	*	*	141
       0	*	*	*	*	*	*	3055	0	0	

R 142  4167	*	*	3278	*	*	*	*	*	2913	*	3010	*	*	3826	2517	2691	2967	*	4150	142
       0	*	*	0	*	*	*	3055	0	0	

//
