# Supplementary material for: Functional specialization in nucleotide sugar transporters occurred through differentiation of the gene cluster EamA (DUF6) before the radiation of Viridiplantae
Source: BMC Evol Biol. 2011 May 12;11:123. doi: 10.1186/1471-2148-11-123 (PMC3111387; doi:10.1186/1471-2148-11-123)
Supplement: Additional file 14 — Archive of HMM files. The gzipped archive contains the 32 HMM files, one for each first domain of the 19 DMTs, and 2nd domains for the DMT families that have a second domain. The archive also contains 'ALL HHS.ods', a spreadsheet containing the values for all pairwise comparisons between the HMMs. [file 1471-2148-11-123-S14.TGZ › sugt-2.hhm]

HHsearch 1.5
NAME  Q88UI3/142-285
FAM   
FILE  sugt-2
COM   hhmake -i sugt-2.a3m 
DATE  Thu Mar 10 08:18:54 2011
LENG  144 match states, 144 columns in multiple alignment
FILT  17 out of 19 sequences passed filter (-id 90 -cov 0 -qid 0 -qsc -20.00 -diff 100)
NEFF  3.4 
EVD   0.3831  -3.6891
SEQ
>ss_pred
CCCCCHHHHHHHHHHHHHHHHHHHHHHHHHHCCCHHHHHHHHHHHHHHHHHHHHHCCCCCHHHHHHHHHHHHHHHHHHHHHHHHHHHHHHHHHHHHHHHH
HHHHHHHHHHHHHCCCCCHHHHHHHHHHHHHHHHHHHHHHHHHC
>ss_conf
9873003455999999987999999986565521899999976799999999874546421377899988899999999999998776217889999999
99999988898863366678999999999999999999998619
>Consensus
xxxxxnxxkxxxxLlxstiGYxxYxvxxxxxxvdgxxxxLPQaIGMxigaiixxxxxxxxxxKxtxxNiixGxxwgignlxmxxsaxxxGvAtxFslSQl
xVViSTlgGIxfLgEkKtkkEmixvxxGiiliivgxvxlxxiKx
>Q88UI3/142-285
RSASENWGVGIRALILSTIGYAGYTIVVHYGNVNAQAVVMPQAVGMLLGALIWSFKDKPWVVKATYRNIVTGLVWGIGNLFMFMAMAQIGQAVAYSLSQM
GIVISTFGSIYLLGEHKTKREMVYVVIGSILVIVGGVALSLMKA
>Q9CDF7/144-295
VEEGRNYTKGLTALTYSTLGYVIYVILfNNLavlwfnVHFDTLTIILPMSVGMIFGALVMGRF-KIKMEKYVYQNMIVGAMWGVGNIFMLMAASAAGNAI
AFSFSQLGVIVSTIGGILFLGEKKTKKELVYVGIGIVLFVTGAILLAIVKSkg
>Q8Y9U6/144-285
TES--VSFHVYGIVILSSFFLTLYVVTNQLFDVTGFSIILPQAIGMLTCAIGINLAkKTAISRKNVTFNLMTGLSWSIANLGMFLATAVLGVATSFSISQ
ACVIVATIGGILIFKQKKSPLEWTFILSGILLIMVGVVFLSLLK-
>Q8YAF7/143-285
SGQ--NMKKGIITLLISSVGYVGYVVITRWFDISGWDAILPQAIGMVVAGLLFSIKsEEKRFTKQTWLNMIPGVMWATGNLALLFSNKLVGIATGFSLSQ
MGVVISTIGGILFLGEKKTKKELILVIIGVVLVIIGGTMIGIAKS
>P40420/143-287
EGEPSNLKKGILILLVSTLGYLVYVVVARLFNVSGWSALLPQAIGMVVGGLVLTYR-HKPFNKYAIRNILPGLIWAGGNMFLFISQPRVGVATSFSLSQM
GIVISTLGGIFILREKKTKRQLIAIAIGIILIIAAAVFLGIAKTns
>Q8DWQ7/144-288
LATHQEFSKGFATIAYSTVGYISYAVLfNNIMKFDAMAVILPMAVGMCLGAICFMKF-RVNFEAVVVKNMITGLMWGVGNVFMLLAAAKAGLAIAFSFSQ
LGVIISIIGGILFLGETKTKKEQKWVVMGILCFVMGAILLGIVKSy
>Q8CN16/147-293
YSK--NLRSAVLLLLVGEIGYWIYSAAPQATDIGGFKAFLPQAIGMVIVAVIYALMnmSKgnAFKEKVSWQQIISGFFFAFAALTYLISAQpnMNGLATG
FVLSQTSVVLATLTGIFFLNQKKTSKELMITIVGLVLILVAASITVFIK-
>Q88UB3/144-282
-----KGFSCYLPLLMTTIGYWIYSCIPKLVKVDALQLFLPQMLGILIVAVGWAIYhqPTVYRDKQSWQNTLPGILYGIAAFMYILSARSIGVTNAYIIG
QLSVVISTLSGLFFLHERTGQQSIVSVATGLLFIFMGCVTTALI--
>Q9ZF37/144-280
LKM-----RDIILLLFTSIGYWIYSSFPKAITANAQTLFLPQMIGIFIGSIIFLLVsrqTKVLKEKATWLNIFSGFSYGIAAFSYIFSAQLNGVITAFIY
SQLCVIISTLGGIFFIGENKTKSELIATFVGLILIIIGAAIQ-----
>O07881/144-288
ESSK-NFGKAMPILLISTVGYVVYVVVAQIFGVDGMNALFFQSIGMAIGGLILSAK-HETSVKSTLWNLIPGIVWGIGNLFMFYSQPKVGVATSFSFSQL
LVIVSTLGGIFLLGEKKDKRQMIGIWAGIVLIVIAPLYSEILKHnyn
#
NULL   3706	5728	4211	4064	4839	3729	4763	4308	4069	3323	5509	4640	4464	4937	4285	4423	3815	3783	6325	4665	
HMM    A	C	D	E	F	G	H	I	K	L	M	N	P	Q	R	S	T	V	W	Y	
       M->M	M->I	M->D	I->M	I->I	D->M	D->D	Neff	Neff_I	Neff_D
       0	*	*	0	*	0	*	*	*	*	
R 1    4508	*	*	3234	*	*	*	*	*	2786	*	3114	*	*	3635	2566	2657	2953	*	4260	1
       0	*	*	*	*	*	*	3282	0	0	

S 2    2466	*	4117	2323	*	3260	*	*	2880	*	*	2925	*	*	*	2400	*	*	*	*	2
       96	*	3954	*	*	*	*	3282	0	0	

A 3    3572	*	*	2575	*	*	3804	*	3171	*	3587	4024	*	3960	3894	2190	3835	*	*	*	3
       954	*	1047	*	*	*	0	3232	0	1000	

S 4    *	*	*	*	*	2106	2910	*	3101	3023	*	*	2084	*	*	2651	*	*	*	*	4
       392	*	2073	*	*	*	0	2350	0	2610	

E 5    *	*	*	2305	*	*	2719	*	2712	*	*	*	*	2595	2605	2616	*	*	*	*	5
       239	2712	*	0	*	175	3127	2158	1000	2843	

N 6    3994	*	*	3065	*	4125	*	*	3239	*	*	1001	*	*	*	*	3974	3456	*	*	6
       0	*	*	*	*	*	0	3395	0	1000	

W 7    4125	*	*	*	1831	3239	*	*	*	1867	4226	*	*	*	*	3456	*	*	3706	4051	7
       0	*	*	*	*	*	0	3395	0	1000	

G 8    *	*	*	*	2344	2926	*	*	1936	*	*	*	*	*	2603	2967	4051	4125	*	*	8
       0	*	*	*	*	0	*	3395	0	1000	

V 9    *	*	*	*	*	*	3551	*	1078	*	*	*	*	3077	3165	2855	*	3781	*	*	9
       0	*	*	*	*	*	*	3444	0	0	

G 10   1954	3446	3954	*	*	999	*	*	*	*	*	*	*	*	*	*	*	3551	*	*	10
       0	*	*	*	*	*	*	3444	0	0	

I 11   *	*	*	*	3028	*	*	1625	*	3084	3233	*	*	*	*	*	*	2720	*	2497	11
       0	*	*	*	*	*	*	3444	0	0	

R 12   4045	*	*	*	*	2847	*	2100	*	2094	*	*	4246	*	2892	*	4113	3511	*	*	12
       0	*	*	*	*	*	*	3444	0	0	

A 13   2377	*	*	*	*	*	*	1850	*	2258	*	*	3446	*	*	*	2548	*	4099	*	13
       0	*	*	*	*	*	*	3444	0	0	

L 14   *	*	*	*	*	*	*	4045	*	228	*	*	*	*	*	*	*	3551	*	*	14
       0	*	*	*	*	*	*	3444	0	0	

I 15   3072	*	*	*	4056	*	*	2661	*	881	*	*	*	*	*	*	3062	*	*	*	15
       0	*	*	*	*	*	*	3444	0	0	

L 16   *	*	*	*	3954	*	*	1995	*	2240	3446	*	*	*	*	*	*	2316	*	2471	16
       0	*	*	*	*	*	*	3444	0	0	

S 17   *	*	*	*	*	2301	*	*	*	*	*	*	*	*	*	642	2678	*	*	*	17
       0	*	*	*	*	*	*	3444	0	0	

T 18   4056	*	*	2301	*	*	*	*	*	*	*	*	*	*	*	2321	897	*	*	*	18
       0	*	*	*	*	*	*	3444	0	0	

I 19   *	4056	*	*	2918	*	*	1154	*	2701	*	*	*	*	*	*	*	2292	*	*	19
       0	*	*	*	*	*	*	3444	0	0	

G 20   *	*	*	*	3551	129	*	*	*	*	*	*	*	*	*	*	*	*	*	*	20
       0	*	*	*	*	*	*	3444	0	0	

Y 21   *	*	*	*	*	*	*	*	*	3551	*	*	*	*	*	*	*	*	*	129	21
       0	*	*	*	*	*	*	3444	0	0	

A 22   3781	*	*	*	*	*	*	4045	*	2870	*	*	*	*	*	*	3551	1571	1699	*	22
       0	*	*	*	*	*	*	3444	0	0	

G 23   4099	*	*	*	*	1796	*	1941	*	2918	4012	*	*	*	*	4045	*	2854	*	*	23
       0	*	*	*	*	*	*	3444	0	0	

Y 24   *	*	*	*	*	*	*	*	*	4056	*	*	*	*	*	*	*	*	*	89	24
       0	*	*	*	*	*	*	3444	0	0	

T 25   3028	*	*	*	*	*	*	*	*	*	*	*	*	*	*	1477	3781	1167	*	*	25
       0	*	*	*	*	*	*	3444	0	0	

I 26   2301	3446	*	*	*	*	*	2938	*	*	*	*	*	*	*	3954	*	971	*	*	26
       0	*	*	*	*	*	*	3444	0	0	

V 27   2720	*	*	*	3112	*	*	2816	*	1765	*	*	*	*	*	*	3551	2244	*	*	27
       287	2471	*	0	*	*	*	3444	1460	0	

V 28   2854	*	*	*	*	4220	*	4056	*	*	*	1912	1477	*	*	*	4315	3781	*	*	28
       0	*	*	*	*	*	*	3444	0	0	

H 29   *	*	4220	*	*	*	3781	*	2678	*	*	2471	*	1318	2879	*	*	*	*	*	29
       0	*	*	*	*	*	*	3444	0	0	

Y 30   1903	*	*	*	*	4056	*	2127	*	1641	*	*	*	*	*	*	*	*	4315	3781	30
       86	4113	*	2585	263	*	*	3444	1000	0	

G 31   *	*	*	*	1367	3781	*	3954	*	*	3028	*	*	*	*	*	2720	2317	*	*	31
       0	*	*	*	*	*	*	3444	0	0	

N 32   *	*	2458	*	*	3233	4113	*	1865	*	*	2206	*	*	*	3349	3954	*	*	*	32
       0	*	*	*	*	*	*	3444	0	0	

V 33   3112	*	*	*	2471	*	*	1931	*	*	*	*	*	*	*	*	*	1178	*	*	33
       0	*	*	*	*	*	*	3444	0	0	

N 34   *	*	1115	4012	*	3255	*	*	*	*	*	2865	*	*	*	2748	3551	*	*	*	34
       0	*	*	*	*	*	*	3444	0	0	

A 35   1788	*	*	*	*	760	*	*	*	*	*	*	*	*	*	*	4113	4012	*	*	35
       0	*	*	*	*	*	*	3444	0	0	

Q 36   *	*	*	4099	2451	*	*	4056	*	1951	3142	*	*	2865	*	*	4220	*	2879	*	36
       0	*	*	*	*	*	*	3444	0	0	

A 37   2907	*	3267	4099	*	*	*	*	4428	*	*	3148	*	2807	*	2102	2562	*	*	*	37
       0	*	*	*	*	*	*	3444	0	0	

V 38   1139	*	*	*	*	4290	*	2805	*	2678	*	*	*	*	*	*	*	2356	*	*	38
       0	*	*	*	*	*	*	3444	0	0	

V 39   *	*	*	*	1477	*	*	1411	*	2381	*	*	*	*	*	*	*	3781	*	*	39
       0	*	*	*	*	*	*	3444	0	0	

M 40   *	*	*	*	3233	*	*	*	*	391	3781	*	*	*	*	*	*	4099	*	*	40
       0	*	*	*	*	*	*	3444	0	0	

P 41   *	*	*	*	3233	*	*	*	*	*	*	*	162	*	*	*	*	*	*	*	41
       0	*	*	*	*	*	*	3444	0	0	

Q 42   *	*	*	*	*	*	*	*	*	*	2471	*	*	287	*	*	*	*	*	*	42
       0	*	*	*	*	*	*	3444	0	0	

A 43   557	*	*	*	*	*	*	*	*	*	2678	*	*	*	*	2607	*	*	*	*	43
       0	*	*	*	*	*	*	3444	0	0	

V 44   *	*	*	*	*	*	*	718	*	3446	4411	*	*	*	*	*	*	1982	*	*	44
       0	*	*	*	*	*	*	3444	0	0	

G 45   *	*	*	*	*	0	*	*	*	*	*	*	*	*	*	*	*	*	*	*	45
       0	*	*	*	*	*	*	3444	0	0	

M 46   *	*	*	*	*	*	*	2678	*	*	245	*	*	*	*	*	*	*	*	*	46
       0	*	*	*	*	*	*	3444	0	0	

L 47   3233	4045	*	*	3954	*	*	4113	*	2001	*	*	*	*	*	*	4290	1287	*	*	47
       0	*	*	*	*	*	*	3444	0	0	

L 48   *	*	*	*	4113	*	*	820	*	2356	*	*	*	*	*	*	3551	3393	*	*	48
       0	*	*	*	*	*	*	3444	0	0	

G 49   4315	3551	*	*	*	973	*	*	*	*	*	*	*	*	*	4056	*	1763	*	*	49
       0	*	*	*	*	*	*	3444	0	0	

A 50   776	*	*	*	*	1769	*	*	*	*	*	*	*	*	*	3025	*	*	*	*	50
       0	*	*	*	*	*	*	3444	0	0	

L 51   *	*	*	*	*	*	*	1389	*	1350	*	*	*	*	*	*	*	2146	*	*	51
       0	*	*	*	*	*	*	3444	0	0	

I 52   *	4045	*	*	*	2497	*	1157	*	3459	*	*	*	*	*	*	4012	2634	*	*	52
       0	*	*	*	*	*	*	3444	0	0	

W 53   *	*	*	*	1793	*	*	3551	*	2381	3084	*	*	*	*	*	*	*	2604	2720	53
       0	*	*	*	*	*	*	3444	0	0	

S 54   2347	*	*	*	*	2681	*	*	*	3954	3028	3551	*	*	*	2124	2778	*	*	*	54
       0	*	*	*	*	*	*	3444	0	0	

F 55   4246	*	*	*	2640	*	4056	2816	4045	1710	4220	*	*	*	4113	4012	*	*	*	4476	55
       0	*	*	*	*	*	*	3444	0	0	

K 56   3551	*	*	*	2067	*	*	*	2208	*	3420	4220	*	*	4476	4056	4290	3954	*	3446	56
       3781	850	1425	910	1096	*	*	3444	2792	0	

D 57   *	*	2844	3361	*	*	*	*	1808	*	*	*	2965	*	*	2718	2338	*	*	*	57
       0	*	*	*	*	0	*	2998	0	2198	

K 58   4411	*	*	3179	*	*	2381	*	1496	*	*	*	*	*	3072	*	2497	*	*	*	58
       327	2301	*	1499	630	*	*	3444	1515	0	

P 59   2395	*	*	4246	*	*	*	3062	2351	*	*	4220	2549	*	*	*	*	2205	*	*	59
       0	*	*	*	*	*	*	3444	0	0	

W 60   *	*	*	*	2790	*	*	3551	4113	3025	*	4045	3546	*	3179	4012	3233	*	3781	3446	60
       0	*	*	*	*	*	*	3444	0	0	

V 61   *	*	*	*	1962	*	*	4012	2625	*	4113	*	*	*	2849	2383	*	2932	*	*	61
       0	*	*	*	*	*	*	3444	0	0	

V 62   *	*	2701	1562	*	*	*	4220	*	*	*	2375	*	*	3551	*	4315	2995	*	*	62
       0	*	*	*	*	*	*	3444	0	0	

K 63   3162	*	*	*	*	4099	*	*	381	*	*	*	*	4012	*	*	*	*	*	*	63
       0	*	*	*	*	*	*	3444	0	0	

A 64   2865	*	*	*	*	*	*	4411	*	*	*	3551	*	2816	4056	3233	4290	2596	*	2283	64
       0	*	*	*	*	*	*	3444	0	0	

T 65   3546	*	*	*	*	*	*	*	*	*	*	*	*	*	*	2014	1318	1912	*	*	65
       0	*	*	*	*	*	*	3444	0	0	

Y 66   4220	*	*	*	*	*	*	2760	*	3148	*	*	*	*	*	*	3551	4045	1737	2059	66
       0	*	*	*	*	*	*	3444	0	0	

R 67   *	*	*	*	3551	*	*	*	2525	1859	*	*	*	2351	2659	*	4099	*	4246	*	67
       0	*	*	*	*	*	*	3444	0	0	

N 68   *	*	*	*	*	*	4099	*	*	4056	*	344	*	3420	*	*	*	*	*	*	68
       0	*	*	*	*	*	*	3444	0	0	

I 69   *	*	*	*	*	*	*	1232	*	2383	2568	*	*	*	*	4012	2719	*	*	*	69
       0	*	*	*	*	*	*	3444	0	0	

V 70   *	*	*	*	3112	*	*	922	*	2871	3551	*	*	*	*	*	*	2892	*	*	70
       0	*	*	*	*	*	*	3444	0	0	

T 71   *	*	*	*	*	*	*	*	*	*	*	*	1343	*	*	1903	2193	3062	*	*	71
       0	*	*	*	*	*	*	3444	0	0	

G 72   *	*	*	*	*	0	*	*	*	*	*	*	*	*	*	*	*	*	*	*	72
       0	*	*	*	*	*	*	3444	0	0	

L 73   4113	*	*	*	1903	*	*	2791	*	1449	*	*	*	*	*	*	*	2608	*	*	73
       0	*	*	*	*	*	*	3444	0	0	

V 74   *	*	*	*	2301	*	*	2326	*	2701	2568	*	*	*	*	2738	*	2995	*	*	74
       0	*	*	*	*	*	*	3444	0	0	

W 75   *	*	*	*	2301	*	*	*	*	*	*	*	*	*	*	*	*	*	642	2678	75
       0	*	*	*	*	*	*	3444	0	0	

G 76   1326	*	*	*	*	955	*	*	*	*	*	*	*	*	*	3551	*	*	*	*	76
       0	*	*	*	*	*	*	3444	0	0	

I 77   3310	*	*	*	2301	4476	*	1051	*	*	*	*	*	*	*	*	4315	3079	*	*	77
       0	*	*	*	*	*	*	3444	0	0	

G 78   1331	*	*	*	*	731	*	*	*	*	*	*	*	*	*	*	*	*	*	*	78
       0	*	*	*	*	*	*	3444	0	0	

N 79   1477	*	*	*	*	*	*	*	*	*	*	642	*	*	*	*	*	*	*	*	79
       0	*	*	*	*	*	*	3444	0	0	

L 80   *	*	*	*	2678	*	*	3062	*	950	3546	*	*	*	*	*	*	3050	*	*	80
       0	*	*	*	*	*	*	3444	0	0	

F 81   3179	*	*	*	1168	3551	*	*	*	*	3446	*	*	*	*	3954	2301	*	*	*	81
       0	*	*	*	*	*	*	3444	0	0	

M 82   *	*	*	*	*	*	*	*	*	2879	986	*	*	*	*	*	*	*	*	1477	82
       0	*	*	*	*	*	*	3444	0	0	

F 83   *	*	*	*	1514	*	*	2678	*	1206	*	*	*	*	*	*	*	4056	*	*	83
       0	*	*	*	*	*	*	3444	0	0	

M 84   *	*	*	*	3123	*	4056	1793	*	1738	2938	*	*	*	*	*	*	*	*	3233	84
       0	*	*	*	*	*	*	3444	0	0	

A 85   1327	*	*	*	*	*	*	*	*	*	*	*	*	*	*	734	*	*	*	*	85
       0	*	*	*	*	*	*	3444	0	0	

M 86   890	*	*	*	*	*	*	*	*	*	3781	3179	*	2381	*	*	3551	*	*	*	86
       0	*	*	*	*	*	*	3444	0	0	

A 87   2193	*	*	*	*	*	*	*	4315	*	*	*	2381	1610	3446	3062	*	*	*	*	87
       327	2301	*	1000	1000	*	*	3444	1515	0	

Q 88   4113	*	*	*	*	*	*	*	1891	2515	2720	*	*	3781	4476	3446	*	2874	*	*	88
       0	*	*	*	*	*	*	3444	0	0	

I 89   2471	*	*	*	*	*	*	2604	*	3551	*	1903	*	*	*	*	*	1726	*	*	89
       0	*	*	*	*	*	*	3444	0	0	

G 90   *	*	*	*	*	0	*	*	*	*	*	*	*	*	*	*	*	*	*	*	90
       0	*	*	*	*	*	*	3444	0	0	

Q 91   *	*	*	*	*	*	*	4315	*	1619	*	4113	*	3781	*	*	*	1018	*	*	91
       0	*	*	*	*	*	*	3444	0	0	

A 92   245	*	*	*	*	*	*	3954	*	*	*	*	*	*	*	*	3446	*	*	*	92
       0	*	*	*	*	*	*	3444	0	0	

V 93   *	*	*	*	*	*	*	2471	*	*	*	3446	*	*	*	*	610	3781	*	*	93
       0	*	*	*	*	*	*	3444	0	0	

A 94   1288	*	*	*	*	1674	*	*	*	*	*	*	*	*	*	1850	*	*	*	*	94
       0	*	*	*	*	*	*	3444	0	0	

Y 95   *	*	*	*	259	*	*	*	*	*	*	*	*	*	*	*	*	*	*	2604	95
       0	*	*	*	*	*	*	3444	0	0	

S 96   *	*	*	*	*	*	*	1934	*	*	*	*	*	*	*	642	*	3358	*	*	96
       0	*	*	*	*	*	*	3444	0	0	

L 97   *	*	*	*	2101	*	*	2497	*	929	*	*	*	*	*	*	*	*	*	3954	97
       0	*	*	*	*	*	*	3444	0	0	

S 98   *	*	*	*	*	3446	*	*	*	*	*	*	*	*	*	139	*	*	*	*	98
       0	*	*	*	*	*	*	3444	0	0	

Q 99   *	*	*	*	*	*	*	*	*	*	*	*	*	0	*	*	*	*	*	*	99
       0	*	*	*	*	*	*	3444	0	0	

M 100  3551	*	*	*	*	*	*	*	*	991	2261	*	*	*	*	*	2301	*	*	*	100
       0	*	*	*	*	*	*	3444	0	0	

G 101  *	2738	*	*	*	1155	*	*	*	3233	*	*	*	*	*	1763	*	*	*	*	101
       0	*	*	*	*	*	*	3444	0	0	

I 102  4012	*	*	*	*	*	*	2659	*	*	*	*	*	*	*	*	*	359	*	*	102
       0	*	*	*	*	*	*	3444	0	0	

V 103  *	*	*	*	*	*	*	1036	*	*	*	*	*	*	*	*	*	965	*	*	103
       0	*	*	*	*	*	*	3444	0	0	

I 104  *	*	*	*	4290	*	*	869	*	2720	*	*	*	*	*	*	*	2003	*	*	104
       0	*	*	*	*	*	*	3444	0	0	

S 105  1795	*	*	*	*	*	*	*	*	*	*	*	*	*	*	491	*	*	*	*	105
       0	*	*	*	*	*	*	3444	0	0	

T 106  *	*	*	*	*	*	*	3028	*	*	*	*	*	*	*	*	189	*	*	*	106
       0	*	*	*	*	*	*	3444	0	0	

F 107  *	*	*	*	3781	*	*	1453	*	1000	*	*	*	*	*	*	*	4012	*	*	107
       0	*	*	*	*	*	*	3444	0	0	

G 108  *	*	*	*	*	403	*	*	*	*	*	*	*	*	*	3446	2720	*	*	*	108
       0	*	*	*	*	*	*	3444	0	0	

S 109  *	*	*	*	*	109	*	*	*	*	*	*	*	*	*	3781	*	*	*	*	109
       0	*	*	*	*	*	*	3444	0	0	

I 110  *	*	*	*	*	*	*	139	*	3446	*	*	*	*	*	*	*	*	*	*	110
       0	*	*	*	*	*	*	3444	0	0	

Y 111  *	*	*	*	1498	*	*	3310	*	1662	*	*	*	*	*	*	*	*	4099	2549	111
       0	*	*	*	*	*	*	3444	0	0	

L 112  *	*	*	*	892	*	*	1859	*	2430	*	*	*	*	*	*	*	*	*	*	112
       0	*	*	*	*	*	*	3444	0	0	

L 113  *	*	*	*	3551	*	*	3954	*	234	*	*	*	*	*	*	*	*	*	*	113
       0	*	*	*	*	*	*	3444	0	0	

G 114  *	*	*	*	*	803	3446	*	2037	*	*	4428	*	*	4476	*	*	*	*	*	114
       0	*	*	*	*	*	*	3444	0	0	

E 115  *	*	*	390	*	*	*	*	*	*	*	*	*	2076	*	*	*	*	*	*	115
       0	*	*	*	*	*	*	3444	0	0	

H 116  *	*	*	*	*	*	3062	*	734	*	*	3954	*	*	3446	*	3028	*	*	*	116
       0	*	*	*	*	*	*	3444	0	0	

K 117  *	*	*	*	*	*	*	*	139	*	*	*	*	*	*	*	3446	*	*	*	117
       0	*	*	*	*	*	*	3444	0	0	

T 118  *	*	3233	*	*	3446	*	*	*	*	*	*	*	*	*	2874	588	*	*	*	118
       0	*	*	*	*	*	*	3444	0	0	

K 119  *	*	*	*	*	*	*	*	843	*	*	*	3551	2719	4220	3420	4099	*	*	*	119
       0	*	*	*	*	*	*	3444	0	0	

R 120  *	*	*	*	*	*	*	*	1018	3551	*	*	*	3446	1917	3954	*	*	*	*	120
       0	*	*	*	*	*	*	3444	0	0	

E 121  *	*	*	481	*	*	*	*	*	*	*	*	*	2381	*	3446	*	*	*	*	121
       0	*	*	*	*	*	*	3444	0	0	

M 122  *	*	*	*	*	*	*	3446	*	1715	1128	*	*	4045	*	*	*	*	3551	*	122
       0	*	*	*	*	*	*	3444	0	0	

V 123  *	*	*	*	*	*	*	1657	4045	4056	4428	*	*	*	4012	*	3551	1690	4099	*	123
       0	*	*	*	*	*	*	3444	0	0	

Y 124  2639	*	*	*	2781	2766	*	3420	*	4315	*	*	*	*	*	3446	*	4099	3028	2938	124
       0	*	*	*	*	*	*	3444	0	0	

V 125  *	*	*	*	*	*	*	1850	*	*	*	*	*	*	*	*	2209	982	*	*	125
       0	*	*	*	*	*	*	3444	0	0	

V 126  2871	*	*	*	3954	4113	*	1723	*	3551	4290	*	*	*	*	*	*	2356	3233	*	126
       0	*	*	*	*	*	*	3444	0	0	

I 127  4246	*	*	*	*	4099	*	1674	*	*	4045	*	*	*	*	2847	2701	2170	*	*	127
       0	*	*	*	*	*	*	3444	0	0	

G 128  *	*	*	*	*	0	*	*	*	*	*	*	*	*	*	*	*	*	*	*	128
       0	*	*	*	*	*	*	3444	0	0	

S 129  *	*	*	*	*	*	*	1128	*	1477	*	*	*	*	*	3781	*	3179	*	*	129
       0	*	*	*	*	*	*	3444	0	0	

I 130  *	*	*	*	*	*	*	1333	*	1792	*	*	*	*	*	*	*	1670	*	*	130
       0	*	*	*	*	*	*	3444	0	0	

L 131  *	3028	*	*	3446	*	*	*	*	450	*	*	*	*	*	*	*	4220	*	*	131
       0	*	*	*	*	*	*	3444	0	0	

V 132  *	*	*	*	2471	*	*	773	*	*	*	*	*	*	*	*	*	2094	*	*	132
       0	*	*	*	*	*	*	3444	0	0	

I 133  *	*	*	*	3446	*	*	1346	*	2790	3551	*	*	*	*	*	*	1812	*	*	133
       0	*	*	*	*	*	*	3444	0	0	

V 134  3276	*	*	*	*	*	*	1933	*	4056	2714	*	*	*	*	*	4113	1455	*	*	134
       0	*	*	*	*	*	*	3444	0	0	

G 135  1341	*	*	*	*	725	*	*	*	*	*	*	*	*	*	*	*	*	*	*	135
       0	*	*	*	*	*	*	3444	0	0	

G 136  1179	3446	*	*	*	1863	*	*	*	*	*	*	4246	*	*	4220	*	3551	*	*	136
       0	*	*	*	*	*	*	3444	0	0	

V 137  3025	*	*	*	*	*	*	1765	*	4246	*	*	*	*	*	2790	4315	1576	*	*	137
       0	*	*	*	*	*	*	3444	0	0	

A 138  3781	*	*	*	2940	*	*	2603	*	2056	3459	*	*	*	*	*	3446	2676	*	4246	138
       0	*	*	*	*	*	*	3444	0	0	

L 139  *	*	*	*	*	*	*	3179	*	1066	*	*	*	3954	*	4246	1763	*	*	*	139
       0	*	*	*	*	*	*	3444	0	0	

S 140  2161	*	*	4185	*	1361	*	*	*	*	*	*	*	*	*	2576	*	2603	*	*	140
       0	*	*	*	*	*	*	3395	0	0	

L 141  *	*	*	*	2660	*	*	1841	*	1662	*	4160	*	*	*	*	3974	2977	*	*	141
       0	*	*	*	*	*	*	3395	0	0	

M 142  2283	*	*	*	*	*	*	1609	*	2307	3706	*	*	*	*	*	*	2410	*	*	142
       0	*	*	*	*	*	*	3395	0	0	

K 143  *	*	*	*	*	*	*	*	0	*	*	*	*	*	*	*	*	*	*	*	143
       0	*	*	*	*	*	*	3103	0	0	

A 144  2872	*	*	*	*	3046	3039	*	*	*	*	*	*	*	*	937	3347	*	*	*	144
       0	*	*	0	*	*	*	2505	2202	0	

//
