# Supplementary material for: Functional specialization in nucleotide sugar transporters occurred through differentiation of the gene cluster EamA (DUF6) before the radiation of Viridiplantae
Source: BMC Evol Biol. 2011 May 12;11:123. doi: 10.1186/1471-2148-11-123 (PMC3111387; doi:10.1186/1471-2148-11-123)
Supplement: Additional file 14 — Archive of HMM files. The gzipped archive contains the 32 HMM files, one for each first domain of the 19 DMTs, and 2nd domains for the DMT families that have a second domain. The archive also contains 'ALL HHS.ods', a spreadsheet containing the values for all pairwise comparisons between the HMMs. [file 1471-2148-11-123-S14.TGZ › uaa-1.hhm]

HHsearch 1.5
NAME  AT9/1-163
FAM   
FILE  uaa-1
COM   hhmake -i uaa-1.a3m 
DATE  Thu Mar 10 08:19:57 2011
LENG  162 match states, 162 columns in multiple alignment
FILT  50 out of 52 sequences passed filter (-id 90 -cov 0 -qid 0 -qsc -20.00 -diff 100)
NEFF  5.8 
EVD   0.4082  -3.1117
SEQ
>ss_pred
CCCCCCCCCCCCCHHHHHHHHHHHHHHHHHHHHHHHHHHHHHCCCCCCCCCCCCHHHHHHHHHHHHHHHHHHHHHHCCCCCCCCCCCHHHHHHHHHHHHH
HHHHHHHHHCCCCHHHHHHHHCCCHHHHHHHHHHHCCCCCCHHHHHHHHHHHHHHHHHHHCC
>ss_conf
9865445554320124337899999999999999999767511137775576560269989999999999999984288887677828999999999999
99999998235571699998315265999999996577768999999999999999986468
>Consensus
MxxxxxxxxxxxxxxxxxxxxxxxxgvfxxyxxxgvxqExixxxxxxxxxxxxxxxxxltfxqxxxxxxxxxxxxxxxxxxxxxxxPxxxYxxxsxxxxx
xxxxxnxALkyixxPtqvixKsxklIpVMixGxlixxkxYxxxxyxsxllislGvxiftlxx
>AT9/1-163
MAEPDSVNEAKEKKKKLWKAVFAISGIMLTLVIYGLLQEKIMRVPYGLKKEYFKHSLFLVFCNRLTTSAVSAAALLASKKVLDPVAPVYKYCLISVTNIL
TTTCQYEALKYVSFPVQTLAKCAKMIPVMVWGTLIMQKKYRGFDYLVAFLVTLGCSVFILFP
>AT71/1-151
M------EVQAEMEPTSSISLVAAVSYGIASMAMVFINKAVIMQYPHS-------MTVLTLQQLATSLLIHF-----grrmGYTRakGIDMATAKKLLPV
SIFYNANVAFALASLKGVNIPMYIAIKRLTPLAVLISGVLFGKGKPTTQVALSVLLTAAGCVIAALGD
>AT93/1-197
MGLVDSllgkdarkflkrkdsdaaeagraleelrsslynelktSEGAKRQQQRFCGPVVAMSFNFVVAVGIILANKLVMGRV---GF---NFPIFLTLIH
YTVAWILLAFFKSLsllpmsp----PSKTTPFSSLFSLGAVMAFASGLANTSLKHNSVGFYQMAKIAVTPTIVLAEFVLFKKTISSTKVMALAVVSLGVA
IATVTD
>CE46/1-179
MTAAQIhsdcsvhmlprhvkedvepihlLGFNIARKPKWLQFVLLSLAIFILYIGYGYMQELIFKLPGMK-----PFGWTLTLIQFLIYSGCGYTECII-
WHNTKRMIPWRIYGVIAFFTVATMGLSNASVGYLNYPTQVIFKCCKLIPVLIGGILIQGKRYGWIDIGAAMLMSLGIIMFTLAD
>DD10/1-166
M------------IFDSLISLIPISMIMVGCCSNVISLELIMKQSQSH-------AILVTFFQFATVAFISFfvnirwkqvfsIFW--iPIGLRERKIPL
KTYFLMVSIFFILSVLNNKALDCdIPIPFHMIFRSSSLLSTIVIGSIFYRKSYSKQQILSLIMVTLGIIFATFSSmpdskkeislg
>DD12/1-79
M------------------------------------------------------------------------------------------IPVSICFAA
VMILTNVGIQKIPVDYHVVFKSTNIIWVVLFSILINKEKPSIYEYVSIGLLMAGTILVSLAFadqsvd
>SLC35B1/1-196
MRPLPPvgdvrlelsppppllpvpvvsgspvgssgrlMASSSSLVPDRLRLPLCFLGVFVCYFYYGILQEKITRGKYGEGAKQEtfTFALTLVFIQCVIN
AVFAKILIQFFDTARVDRTRSWLYAACSISYLGAMVSSNSALQFVNYPTQVLGKSCKPIPVMLLGVTLLKKKYPLAKYLCVLLIVAGVALFMYKP
>AT37/1-248
MATTS--------RRFTTGLFASITSVkshsanrpqsislirrnhidhrlplivpssrrwiiqaarswdgfddgaeaeikkpgaygyaigdneiegssss
tvhvidgehvktaeiviwAAVTAAFGVGNRVMYKLALVPLKEYPfflaqlsTFGYVAVYYTILYFRYRAG-----TVTDAMLSVPKSPFLIVGILEALAA
AAGMAAAANLSGPSTTVLSQTFLVWQIFFSIIFLGRRYSVNQILGCTLVALGVIVSVASG
>SC1/1-155
M------------AGSTSSLVICAIGIYATFLTWALVQEPLATRTWPNSMGKFQFPNVISLIQASVAMMMGYLYLNWkkveYPPRKMIKDHWKQLMLISF
TQSSSGPLATTSLKHVDYLTYMLAKSCKMIPVLLVHLLLYRTPIASQKKVVALLVSLGVTIFTIGGn
>SC16/1-171
MSELKTgHAGHNPWASVANSGPISILSYCGSSILMTVTNKFVVNLK---DF---NMNFVMLFVQSLVCTITLI-----ilrilGYAKfrSLNKTDAKNWF
PISFLLVLMIYTSSKALQYLAVPIYTIFKNLTIILIAYGEVLFFGGSVTSMELSSFLLMVLSSVVATWGDqqavaakaasl
#
NULL   3706	5728	4211	4064	4839	3729	4763	4308	4069	3323	5509	4640	4464	4937	4285	4423	3815	3783	6325	4665	
HMM    A	C	D	E	F	G	H	I	K	L	M	N	P	Q	R	S	T	V	W	Y	
       M->M	M->I	M->D	I->M	I->I	D->M	D->D	Neff	Neff_I	Neff_D
       0	*	*	0	*	0	*	*	*	*	
M 1    *	*	*	*	*	*	*	*	*	5621	58	*	*	*	5709	*	*	*	*	*	1
       833	*	1189	*	*	*	*	6047	0	0	

A 2    2175	*	3040	5138	*	3032	*	*	3366	*	*	*	4444	*	4015	2892	3954	*	4931	3845	2
       0	*	*	*	*	*	0	4944	0	4464	

E 3    2566	*	*	2218	5076	*	5072	5002	4444	3045	*	4031	3568	*	*	3812	2819	*	*	*	3
       0	*	*	*	*	*	0	4944	0	4464	

P 4    4809	5076	5002	3942	5116	4561	*	*	3306	2650	*	3648	3860	*	5153	*	2481	3150	*	4703	4
       0	*	*	*	*	*	0	4944	0	4464	

D 5    *	*	3129	4859	4597	*	4444	4561	2875	*	4833	3904	4957	3855	*	2317	5002	3320	5153	5504	5
       130	*	3542	*	*	*	0	4944	0	4464	

S 6    *	*	*	2911	*	2628	*	4635	4602	3852	*	5487	3906	4612	*	2617	2807	*	3074	*	6
       3162	171	*	5235	39	*	0	4638	4497	4596	

V 7    4744	4956	4836	3420	3254	4857	2895	*	4612	2796	4844	4459	4128	*	*	3468	4602	3748	*	*	7
       0	*	*	*	*	2502	280	4638	0	4596	

N 8    2384	4962	*	2244	*	1794	*	*	4805	*	*	2874	5186	4398	5069	*	*	*	*	*	8
       0	*	*	*	*	*	0	4973	0	4221	

E 9    4130	*	5206	3690	3408	2253	*	2895	*	*	*	4655	4761	*	4805	4016	3237	3064	*	*	9
       0	*	*	*	*	3969	95	4973	0	4221	

A 10   3226	*	5006	3443	*	3009	2922	*	4792	*	*	3040	4009	3923	4421	2848	*	4554	*	*	10
       0	*	*	*	*	3571	127	4996	0	4178	

K 11   3177	*	*	*	*	3081	4999	3429	2806	2500	*	3939	*	*	3751	3693	4286	4073	*	*	11
       44	*	5069	*	*	*	0	5028	0	4123	

E 12   4888	*	4129	3230	*	*	*	*	5221	4137	*	*	3918	4397	3722	1460	3447	4666	*	4842	12
       0	*	*	*	*	2262	337	5014	0	4137	

K 13   4052	4488	4071	*	*	4015	5084	*	3409	4288	4004	4763	5367	3188	4990	2945	5322	*	2992	4219	13
       0	*	*	*	*	1545	605	5070	0	3955	

K 14   3064	*	5559	3763	3810	*	5899	3546	3329	2389	5599	5579	*	4147	3531	4228	*	4593	5660	5477	14
       0	*	*	*	*	1684	538	5584	0	3053	

K 15   4144	*	*	*	4839	4148	*	*	4552	*	*	2761	2009	3668	2542	3005	5699	*	5696	*	15
       0	*	*	*	*	*	0	5723	0	2819	

K 16   6115	*	4242	3266	4134	*	*	*	2900	3991	*	4567	5283	4073	2602	4028	3197	3553	*	5189	16
       0	*	*	*	*	*	0	5723	0	2819	

L 17   2829	*	*	*	4268	*	*	4069	*	4077	*	4168	4525	*	3246	2130	2806	4514	3859	*	17
       0	*	*	*	*	1991	418	5723	0	2819	

W 18   4591	4342	*	*	*	4446	*	3078	*	2339	5266	4442	*	4544	*	2560	3036	3961	3706	*	18
       0	*	*	*	*	939	1064	5845	0	2479	

K 19   *	*	*	*	*	3167	4132	4023	2263	3795	*	5123	*	2264	2960	3280	*	*	5541	*	19
       0	*	*	*	*	945	1057	5951	0	1671	

A 20   3315	*	*	*	2166	3986	*	*	*	1309	*	*	3499	*	*	3518	4872	*	*	*	20
       0	*	*	*	*	*	0	5999	0	1760	

V 21   2975	*	*	*	3427	*	*	4211	*	1509	4158	*	3694	*	*	4864	*	2273	*	*	21
       0	*	*	*	*	*	0	5999	0	1760	

F 22   3154	*	*	*	2257	*	*	1871	5181	2952	*	*	*	*	*	5647	*	2284	5443	*	22
       0	*	*	*	*	*	0	5999	0	1760	

A 23   1887	1238	*	*	5111	6086	*	*	*	4556	5980	*	4541	*	*	3178	*	5248	*	5389	23
       0	*	*	*	*	*	0	5999	0	1760	

I 24   2262	5044	*	*	2579	*	*	1855	*	*	3653	*	*	*	*	4166	4536	2847	*	*	24
       0	*	*	*	*	*	0	5999	0	1760	

S 25   2922	4351	*	*	4635	3381	*	3867	*	2614	*	*	*	*	*	1898	3913	3104	*	*	25
       0	*	*	*	*	*	0	5999	0	1760	

G 26   5630	*	*	*	4079	743	*	5485	*	3241	5473	*	*	*	*	2948	5248	5898	*	*	26
       0	*	*	*	*	*	0	5999	0	1760	

I 27   *	*	*	*	4674	*	*	1662	*	3168	*	4492	*	*	*	*	5248	1384	*	3647	27
       74	4328	*	6508	16	*	0	5999	1000	1760	

M 28   4328	4551	*	*	1160	4748	*	*	*	3338	2955	*	*	3093	*	*	*	*	4589	4792	28
       0	*	*	*	*	*	0	5999	0	1760	

L 29   2503	6032	*	*	3113	3129	*	2458	*	4162	4983	*	*	*	*	4593	*	1902	*	*	29
       0	*	*	*	*	*	0	5999	0	1760	

T 30   3667	2891	*	*	4374	2130	*	*	*	3692	*	*	*	*	*	2097	3258	3408	*	*	30
       0	*	*	*	*	*	0	5999	0	1760	

L 31   4492	2254	*	*	3409	*	*	*	*	3869	*	*	*	*	*	3647	4328	*	*	1140	31
       0	*	*	*	*	*	0	5999	0	1760	

V 32   4328	2618	*	*	2890	*	*	2652	*	1867	4117	*	*	*	*	*	*	2630	*	*	32
       0	*	*	*	*	*	0	5999	0	1760	

I 33   3109	*	*	*	5723	3166	*	3666	*	2663	4770	*	*	*	*	2618	3187	3350	*	3190	33
       0	*	*	*	*	*	0	5999	0	1760	

Y 34   *	4419	*	*	3417	5647	5485	4492	*	*	3200	2457	*	4589	*	*	*	*	2763	1771	34
       0	*	*	*	*	*	0	5999	0	1760	

G 35   4792	*	*	*	*	719	*	4492	*	*	5612	*	*	5248	*	5485	4551	2321	*	*	35
       0	*	*	*	*	*	0	5999	0	1760	

L 36   5248	*	*	*	4133	5485	*	1723	*	3328	*	*	*	*	*	*	*	1424	*	3070	36
       0	*	*	*	*	*	0	5999	0	1760	

L 37   3588	3675	*	*	3087	3716	*	3838	*	1585	5630	*	*	5377	*	4712	3832	3489	*	*	37
       0	*	*	*	*	*	0	5999	0	1760	

Q 38   *	*	*	4674	5181	*	*	5248	*	2885	*	2522	*	793	*	*	*	5612	*	*	38
       0	*	*	*	*	*	0	5999	0	1760	

E 39   *	*	*	276	*	*	*	*	3008	*	*	*	*	*	4328	*	*	*	*	*	39
       0	*	*	*	*	*	0	5999	0	1760	

K 40   4748	*	*	*	4551	*	5618	*	2663	2098	*	5612	4792	*	2468	5746	3545	4328	4283	3933	40
       0	*	*	*	*	*	0	5999	0	1760	

I 41   *	*	*	*	*	*	*	1515	*	1734	3605	*	*	*	*	*	*	1903	*	*	41
       24	*	5914	*	*	*	0	5999	0	1760	

M 42   3826	*	*	*	2795	*	*	3079	*	*	1878	*	*	5244	*	4564	3066	3095	*	3475	42
       0	*	*	*	*	*	0	5996	0	1531	

R 43   *	*	*	*	*	4483	*	*	2894	5938	4735	3595	*	4667	1783	3961	1911	5377	*	*	43
       0	*	*	*	*	*	0	5996	0	1531	

V 44   5611	*	*	5057	*	2982	*	4348	4564	2769	5875	5173	*	2840	2308	*	4232	3073	*	5244	44
       0	*	*	*	*	*	0	5996	0	1531	

P 45   4315	*	3279	2992	5095	5095	6238	*	2479	4656	*	5429	3561	*	4445	3355	4218	3518	*	4735	45
       235	*	2736	*	*	*	0	5996	0	1531	

Y 46   *	*	*	*	3812	2732	*	*	4980	4071	*	*	2466	5202	*	5459	4936	*	4463	1403	46
       29	*	5644	*	*	2698	242	5615	0	3476	

G 47   5638	*	5452	5135	3349	1529	4360	5267	5154	5231	5377	5000	4477	5321	4871	3115	*	3651	*	*	47
       0	*	*	*	*	*	0	5637	0	3435	

L 48   3000	4968	5442	3100	*	5452	5210	5502	2698	4286	*	3327	3569	*	4356	2560	*	5399	*	*	48
       897	*	1111	*	*	576	1604	5637	0	3435	

K 49   4588	*	2313	3315	4784	2877	*	5015	3825	3550	*	4910	4618	4736	*	3204	3693	*	*	*	49
       0	*	*	*	*	*	0	5089	0	4218	

K 50   3552	*	2956	4094	2143	3416	*	*	2485	5015	4014	*	5237	*	4885	*	4784	4674	*	*	50
       370	*	2143	*	*	*	0	5089	0	4218	

E 51   *	*	*	1634	4569	2391	*	*	3076	*	*	*	4664	3231	3761	*	3229	*	*	*	51
       62	*	4569	*	*	*	0	4370	0	4776	

Y 52   *	*	3758	3633	4543	*	*	*	2949	4055	*	*	4733	3640	3539	2769	3362	*	*	2599	52
       0	*	*	*	*	*	0	4329	0	4871	

F 53   4883	*	3362	2340	1557	4603	*	4137	*	*	*	*	2421	*	*	4419	*	*	*	*	53
       1557	599	*	2157	366	973	1028	4329	3681	4871	

K 54   *	*	5099	4172	*	4647	*	*	2514	*	*	3003	3088	3814	*	4225	1585	*	*	*	54
       0	*	*	*	*	2085	388	5303	0	3422	

H 55   *	*	3064	4802	1347	*	3038	4239	*	*	4153	4458	*	*	*	*	*	*	*	2515	55
       0	*	*	*	*	297	2428	5473	0	3125	

S 56   3127	*	*	*	*	1543	*	*	*	3881	4117	3832	3634	*	*	2231	4238	*	*	*	56
       0	*	*	*	*	*	0	5999	0	1760	

L 57   4589	*	*	*	4551	*	*	3901	*	3122	4677	2163	*	2442	5914	*	3648	*	2821	4328	57
       0	*	*	*	*	*	0	5999	0	1760	

F 58   3884	5890	*	*	1557	*	*	4568	*	2927	5618	*	*	*	*	4734	4244	2411	*	3276	58
       0	*	*	*	*	*	0	5999	0	1760	

L 59   4328	*	*	*	4674	*	*	2519	*	777	3986	*	*	*	*	*	*	3474	*	*	59
       0	*	*	*	*	*	0	5999	0	1760	

V 60   *	*	*	*	*	*	*	5111	*	4551	*	4589	*	*	*	4792	1147	1325	*	*	60
       0	*	*	*	*	*	0	5999	0	1760	

F 61   5723	4955	*	*	959	5647	*	*	*	1552	*	*	*	*	*	*	*	*	5389	4328	61
       0	*	*	*	*	*	0	5999	0	1760	

C 62   2728	3381	*	*	3901	*	*	2443	*	5723	3218	*	*	4748	*	3603	6181	2376	*	4328	62
       0	*	*	*	*	*	0	5999	0	1760	

N 63   *	*	*	*	*	*	4492	*	*	5377	*	2298	*	663	*	5248	3832	*	*	*	63
       0	*	*	*	*	*	0	5999	0	1760	

R 64   4792	2692	*	*	1510	4674	*	4328	*	4748	*	5604	*	*	2298	3974	*	*	*	4492	64
       0	*	*	*	*	*	0	5999	0	1760	

L 65   3197	*	*	*	5680	3191	*	2809	*	1463	*	*	*	*	*	4792	3868	2720	*	*	65
       0	*	*	*	*	*	0	5999	0	1760	

T 66   4540	5389	*	*	1807	*	*	3162	*	3240	5823	*	*	*	*	*	3333	2126	*	3579	66
       0	*	*	*	*	*	0	5999	0	1760	

T 67   2141	3231	*	*	4328	*	*	2907	*	*	*	2856	*	*	*	3807	3926	4320	*	2659	67
       0	*	*	*	*	*	0	5999	0	1760	

S 68   2009	*	*	*	4055	*	*	4728	*	2339	4159	*	*	*	4328	3106	2744	5914	4492	5389	68
       0	*	*	*	*	*	0	5999	0	1760	

A 69   3684	5181	*	*	4573	4105	*	2228	*	2094	4097	*	*	*	*	*	3628	2664	*	4328	69
       0	*	*	*	*	1068	935	5999	0	1760	

V 70   *	5666	*	3161	2125	*	*	3693	*	3167	4088	*	*	5203	4350	*	4563	2452	4614	4330	70
       0	*	*	*	*	*	0	6012	0	1415	

S 71   1740	*	*	*	*	1472	4757	4691	*	3536	*	*	*	*	*	2487	*	*	*	*	71
       0	*	*	*	*	*	0	6012	0	1415	

A 72   3157	*	*	*	2778	3072	*	3606	3193	2141	5493	*	*	*	5750	*	6377	*	5841	2891	72
       351	4354	2582	3459	138	*	0	6012	1514	1415	

A 73   3804	*	*	*	3633	5421	*	1994	*	2453	4846	*	*	*	*	5613	5358	1940	5901	4882	73
       0	*	*	*	*	*	0	5475	0	3094	

A 74   4456	*	*	2567	1819	5518	*	3481	*	3290	3769	*	*	*	*	4460	*	4679	5705	3163	74
       92	*	4022	*	*	*	0	5475	0	3094	

L 75   *	3545	*	4293	*	*	4083	2282	3977	2098	5612	*	*	4344	5508	*	3209	3825	4999	*	75
       385	*	2093	*	*	*	0	5352	0	3721	

L 76   3745	*	*	*	*	*	*	3972	2680	2986	*	3489	*	2307	4142	2881	4708	4119	*	*	76
       0	*	*	*	*	*	0	4706	0	4343	

A 77   4020	*	*	*	2665	*	*	2863	3495	1407	5304	*	*	*	*	*	*	5082	3399	5162	77
       1424	1973	1424	1550	603	163	3226	4706	4725	4343	

S 78   *	*	5437	*	3755	2646	*	*	2881	5131	*	3197	5074	4678	3208	4116	3956	5629	3305	4346	78
       0	*	*	*	*	540	1680	5699	0	4074	

K 79   5676	5871	4816	5871	2187	5314	5823	4154	3319	6173	*	6070	3977	6280	5360	3553	3123	4225	5605	3498	79
       0	*	*	*	*	*	0	5810	0	1923	

K 80   4367	*	*	4517	3882	2258	4708	*	2440	*	*	4056	3968	4724	4062	4537	2800	*	*	*	80
       0	*	*	*	*	*	0	5810	0	1923	

V 81   4142	*	3263	4980	*	5531	*	*	2935	4370	*	5605	3658	2963	2827	4566	2895	4029	*	*	81
       160	3253	*	1000	1000	366	2157	5810	2035	1923	

L 82   3557	*	*	4039	*	3683	*	*	1990	3569	*	*	2811	6186	3587	4563	4096	3319	*	*	82
       0	*	*	*	*	*	0	6012	0	1415	

D 83   5761	*	4153	3580	*	*	5694	4045	2810	4563	3564	5606	2953	3413	2854	3399	*	5989	*	*	83
       0	*	*	*	*	1278	767	6012	0	1415	

P 84   *	*	2326	*	*	4621	3051	4199	4517	3725	5695	3178	3197	*	2264	5760	*	*	*	*	84
       0	*	*	*	*	*	0	6020	0	1000	

V 85   4149	5835	*	5760	*	3466	*	4745	2371	6748	4153	4754	*	4802	2564	3949	3912	2758	*	*	85
       0	*	*	*	*	*	0	6020	0	1000	

A 86   2011	*	4827	*	*	*	*	1856	*	*	*	4697	5127	*	*	*	1981	3060	*	*	86
       0	*	*	*	*	*	0	6020	0	1000	

P 87   5017	*	4568	*	*	*	4222	*	5944	*	*	5457	408	*	5999	5134	4769	*	*	*	87
       0	*	*	*	*	*	0	6020	0	1000	

V 88   3299	*	*	*	3769	4821	*	3900	3876	1937	2848	*	*	*	*	3864	5414	4392	3124	*	88
       0	*	*	*	*	*	0	6020	0	1000	

Y 89   *	*	*	*	*	5457	3867	*	1613	5960	6199	*	5686	*	2761	3437	*	5930	3460	2430	89
       0	*	*	*	*	*	0	6020	0	1000	

K 90   *	*	4900	*	*	5672	6039	4829	2288	3844	5414	3726	4361	4489	5938	3441	2296	4169	4857	5171	90
       0	*	*	*	*	*	0	6020	0	1000	

Y 91   *	*	*	*	4361	*	5127	*	*	3113	*	*	*	*	*	*	*	*	4568	387	91
       0	*	*	*	*	0	*	6020	0	1000	

C 92   2344	4717	*	*	2814	4372	*	4332	*	2901	3843	*	*	*	6764	2873	*	2884	4636	*	92
       0	*	*	*	*	*	*	6050	0	0	

L 93   3133	6764	*	*	3732	3780	*	2556	3602	3018	4729	*	3387	*	*	3600	6069	4816	*	3524	93
       0	*	*	*	*	*	*	6050	0	0	

I 94   2954	3225	*	*	*	*	*	2057	*	2506	3393	*	*	*	*	4560	3773	2868	*	*	94
       0	*	*	*	*	*	*	6050	0	0	

S 95   2199	*	*	*	*	2949	*	*	*	*	*	*	*	*	*	1136	*	2338	*	*	95
       0	*	*	*	*	*	*	6050	0	0	

V 96   2156	*	*	*	1990	5722	*	2674	*	2465	6275	*	*	*	*	5055	4490	3650	*	*	96
       13	*	6765	*	*	*	*	6050	0	0	

T 97   *	4732	*	*	4177	*	*	4403	*	1941	3335	*	*	*	*	2097	2548	3636	*	6044	97
       0	*	*	*	*	*	0	6042	0	1000	

N 98   *	*	*	4399	2318	*	5672	*	*	3431	4558	2063	*	4837	*	*	2859	*	*	2433	98
       0	*	*	*	*	*	0	6042	0	1000	

I 99   3204	*	*	*	2330	*	*	2594	*	2949	4135	4806	*	*	*	4837	3859	2514	*	5283	99
       0	*	*	*	*	*	0	6042	0	1000	

L 100  3288	5436	*	*	4558	2019	*	2747	*	2044	4084	*	*	*	*	4416	3776	6044	*	*	100
       0	*	*	*	*	*	0	6042	0	1000	

T 101  1854	*	*	*	*	4629	*	*	*	5541	4584	4806	*	*	*	2005	2248	3006	*	*	101
       0	*	*	*	*	*	0	6042	0	1000	

T 102  3841	*	*	*	*	4837	4719	4130	*	*	1897	3652	4629	*	*	1730	3745	4806	*	*	102
       0	*	*	*	*	*	0	6042	0	1000	

T 103  3017	*	*	*	6262	2196	*	4707	*	5958	5277	*	4837	*	*	*	3599	2027	2640	4584	103
       0	*	*	*	*	*	0	6042	0	1000	

C 104  3010	2252	*	*	4105	*	*	5151	*	1707	4629	*	*	*	*	3782	3148	4399	*	*	104
       0	*	*	*	*	*	0	6042	0	1000	

Q 105  3143	*	*	*	*	3509	*	*	*	*	*	2311	*	2330	5958	1722	3656	*	*	*	105
       23	*	5958	*	*	*	0	6042	0	1000	

Y 106  *	*	*	*	*	*	*	4039	4704	4793	4377	897	*	*	*	4574	4823	*	*	2306	106
       0	*	*	*	*	*	0	6037	0	1175	

E 107  3265	*	*	2040	*	4704	5647	*	3596	5269	4533	5275	*	4113	*	3610	2571	5736	*	3473	107
       0	*	*	*	*	*	0	6037	0	1175	

A 108  697	*	*	*	*	5736	*	*	*	*	*	*	*	*	*	1647	*	4467	*	*	108
       0	*	*	*	*	*	0	6037	0	1175	

L 109  4377	*	*	*	3739	*	*	4944	*	320	5417	*	*	*	*	*	*	5654	*	*	109
       0	*	*	*	*	*	0	6037	0	1175	

K 110  3531	*	4590	*	*	2838	*	5718	1222	5647	*	3464	*	2869	4752	*	*	*	*	*	110
       0	*	*	*	*	*	0	6037	0	1175	

Y 111  *	4590	*	*	2065	4793	3678	*	5736	5165	*	4377	*	*	*	5490	*	*	5417	1105	111
       328	2298	*	0	*	*	0	6037	2647	1175	

V 112  *	*	*	*	*	*	*	1688	*	1774	*	4546	*	*	*	*	*	1497	*	*	112
       0	*	*	*	*	*	0	6037	0	1175	

S 113  3281	*	4823	*	*	*	*	*	*	*	*	1594	2499	*	*	1609	*	*	*	5269	113
       0	*	*	*	*	*	0	6037	0	1175	

F 114  *	*	*	*	2132	4377	*	3580	*	*	3402	*	*	*	*	*	*	2850	*	1298	114
       0	*	*	*	*	*	0	6037	0	1175	

P 115  *	*	5736	*	*	4546	*	*	*	4823	*	*	178	*	*	*	5690	*	*	*	115
       0	*	*	*	*	*	0	6037	0	1175	

V 116  3654	*	*	5718	3954	*	*	3882	5647	2683	4793	*	*	*	*	3926	1205	4670	*	5736	116
       0	*	*	*	*	*	0	6037	0	1175	

Q 117  5417	*	*	*	5269	*	2350	*	*	*	*	*	*	862	*	*	4377	*	*	2679	117
       0	*	*	*	*	*	0	6037	0	1175	

T 118  *	*	*	*	*	*	*	2775	*	5490	2583	*	*	4546	*	*	2462	1183	*	*	118
       0	*	*	*	*	2233	345	6037	0	1175	

L 119  4806	*	*	*	*	*	*	1319	*	1444	3630	*	*	*	*	*	*	3119	*	*	119
       0	*	*	*	*	*	0	6046	0	1000	

A 120  1900	3929	*	*	1257	2871	*	4197	*	4389	*	6760	*	*	*	*	*	*	*	*	120
       0	*	*	*	*	0	*	6046	0	1000	

K 121  *	*	*	*	*	*	*	*	339	*	*	*	*	*	2624	4410	*	*	*	*	121
       0	*	*	*	*	*	*	6050	0	0	

C 122  2588	2580	*	*	*	5760	*	4565	*	*	*	4589	*	4410	4819	1054	*	*	*	*	122
       0	*	*	*	*	*	*	6050	0	0	

A 123  3285	1763	*	*	5294	2446	*	*	*	3700	*	*	*	*	*	2229	3273	*	*	*	123
       0	*	*	*	*	*	*	6050	0	0	

K 124  *	*	*	*	4410	5294	*	*	717	*	*	5748	*	*	*	2679	3290	4565	*	*	124
       0	*	*	*	*	*	*	6050	0	0	

M 125  *	*	*	*	*	*	*	3299	*	1453	2880	*	2346	*	*	*	3884	2912	*	*	125
       0	*	*	*	*	*	*	6050	0	0	

I 126  *	*	*	*	*	*	*	649	*	2550	6146	*	4565	*	*	*	*	2886	*	*	126
       0	*	*	*	*	*	*	6050	0	0	

P 127  2715	*	*	*	*	*	*	5294	*	4589	*	*	786	*	*	4668	3888	5138	3929	*	127
       0	*	*	*	*	*	*	6050	0	0	

V 128  *	*	*	*	*	*	*	3577	*	*	*	2981	*	4410	*	6086	3411	658	*	*	128
       0	*	*	*	*	*	*	6050	0	0	

M 129  4589	*	*	*	*	*	*	3629	*	2641	607	*	*	*	*	*	*	4038	*	*	129
       0	*	*	*	*	*	*	6050	0	0	

V 130  6086	5760	*	*	3549	*	*	1632	*	1616	5924	*	*	*	*	*	4858	2836	*	4589	130
       0	*	*	*	*	*	*	6050	0	0	

W 131  4565	*	*	*	3493	2488	*	5582	*	2021	1906	*	*	*	*	4819	5294	4117	4717	*	131
       0	*	*	*	*	*	*	6050	0	0	

G 132  *	4508	*	3577	*	443	4850	*	*	*	*	*	*	*	*	3292	*	*	*	*	132
       0	*	*	*	*	*	*	6050	0	0	

T 133  4156	5685	*	*	4565	*	*	2041	3210	4393	*	*	*	*	5138	4613	3327	1922	4300	*	133
       0	*	*	*	*	*	*	6050	0	0	

L 134  *	*	*	*	3384	*	*	2087	*	880	*	*	*	*	*	*	4329	3725	*	*	134
       0	*	*	*	*	*	*	6050	0	0	

I 135  *	*	*	*	2442	*	*	1339	*	2403	4592	*	*	*	*	*	*	2395	*	*	135
       0	*	*	*	*	*	*	6050	0	0	

M 136  4108	*	*	*	3370	3718	*	*	*	2370	4121	4503	4725	2870	4220	2932	*	5699	*	3384	136
       0	*	*	*	*	*	*	6050	0	0	

Q 137  *	*	*	*	*	1259	3730	*	1819	*	*	4128	*	4717	2963	*	*	*	*	*	137
       56	4725	*	1000	1000	*	*	6050	1111	0	

K 138  5493	*	*	5748	*	3700	*	4636	844	*	*	*	*	4386	2499	*	4850	*	*	5306	138
       0	*	*	*	*	*	*	6050	0	0	

K 139  *	*	*	*	*	*	*	*	1735	*	*	*	4850	5306	1549	1968	4565	*	*	*	139
       0	*	*	*	*	*	*	6050	0	0	

Y 140  *	*	*	*	4718	*	*	3700	*	*	*	*	4210	*	*	*	*	4589	*	341	140
       0	*	*	*	*	*	*	6050	0	0	

R 141  4850	*	*	3801	*	3808	5433	*	5666	*	*	4348	2280	*	4765	1602	2662	*	*	*	141
       0	*	*	*	*	*	*	6050	0	0	

G 142  5699	*	*	*	4916	4717	5947	4043	4170	1967	4308	*	4956	*	*	2830	4819	3325	3423	3844	142
       0	*	*	*	*	*	*	6050	0	0	

F 143  3071	*	*	*	3664	*	4725	3782	4373	5053	4589	4410	4636	3458	4146	3482	3594	*	4335	3119	143
       0	*	*	*	*	*	*	6050	0	0	

D 144  *	*	2338	1864	*	*	*	*	1693	*	*	*	*	2725	5486	*	6764	4819	*	*	144
       0	*	*	*	*	*	*	6050	0	0	

Y 145  4819	*	*	*	4368	*	*	2856	4850	3398	*	*	*	*	*	*	*	3694	*	808	145
       0	*	*	*	*	*	*	6050	0	0	

L 146  4359	4637	*	*	4184	4387	*	3499	*	1594	4001	*	*	*	*	2848	5200	2643	*	*	146
       0	*	*	*	*	*	*	6050	0	0	

V 147  2511	2510	*	*	*	4410	*	4565	*	*	*	*	*	*	*	1465	3493	3546	*	5433	147
       0	*	*	*	*	*	*	6050	0	0	

A 148  1683	3368	*	*	4589	5138	*	4093	*	3985	*	*	*	*	*	5875	3928	1656	*	*	148
       0	*	*	*	*	*	*	6050	0	0	

F 149  3321	5138	*	*	2918	4994	*	4887	*	1132	4705	*	*	*	*	*	3635	3336	*	*	149
       0	*	*	*	*	*	*	6050	0	0	

L 150  5136	4644	*	*	4140	*	*	*	*	789	3180	*	*	*	*	6356	3762	3326	*	*	150
       0	*	*	*	*	*	*	6050	0	0	

V 151  *	*	*	*	*	*	*	1519	*	3080	2488	*	*	*	*	*	4819	1648	*	*	151
       0	*	*	*	*	*	*	6050	0	0	

T 152  2726	4941	*	*	*	*	*	*	*	*	5748	*	*	*	*	1548	2132	2135	*	*	152
       0	*	*	*	*	*	*	6050	0	0	

L 153  3043	6069	*	*	4072	4150	*	2685	*	1374	4984	*	*	*	*	*	4602	2900	*	*	153
       0	*	*	*	*	*	*	6050	0	0	

G 154  *	*	*	*	*	61	*	*	*	*	*	*	*	*	*	4589	*	*	*	*	154
       0	*	*	*	*	*	*	6050	0	0	

C 155  4214	3374	*	*	*	*	*	2108	*	2688	5493	*	*	*	*	4589	5748	1395	*	*	155
       0	*	*	*	*	*	*	6050	0	0	

S 156  2580	*	*	*	3683	*	*	1663	*	*	5444	*	*	*	*	2123	4850	2718	*	*	156
       0	*	*	*	*	*	*	6050	0	0	

V 157  5875	*	*	*	4537	5729	*	1810	*	2021	2650	*	*	*	*	*	6086	2614	4260	*	157
       0	*	*	*	*	*	*	6050	0	0	

F 158  2594	2886	*	*	659	*	*	*	*	*	*	*	*	*	*	4410	*	5748	*	*	158
       0	*	*	*	*	*	*	6050	0	0	

I 159  3725	*	*	*	5444	*	*	4717	*	2704	2794	*	*	*	*	4503	1144	3859	*	*	159
       0	*	*	*	*	*	*	6050	0	0	

L 160  4410	*	*	*	4379	*	*	4004	*	789	6764	*	*	*	*	5493	*	4565	4589	2751	160
       0	*	*	*	*	*	*	6050	0	0	

F 161  2131	*	5875	*	3609	2901	*	*	2943	4636	4645	*	6275	*	*	2598	3276	5107	*	5775	161
       0	*	*	*	*	*	*	6050	0	0	

P 162  5875	*	1605	5486	5748	3256	*	*	3368	*	*	5433	3510	*	*	2041	4109	*	*	*	162
       0	*	*	0	*	*	*	6050	3261	0	

//
