# Supplementary material for: Functional specialization in nucleotide sugar transporters occurred through differentiation of the gene cluster EamA (DUF6) before the radiation of Viridiplantae
Source: BMC Evol Biol. 2011 May 12;11:123. doi: 10.1186/1471-2148-11-123 (PMC3111387; doi:10.1186/1471-2148-11-123)
Supplement: Additional file 14 — Archive of HMM files. The gzipped archive contains the 32 HMM files, one for each first domain of the 19 DMTs, and 2nd domains for the DMT families that have a second domain. The archive also contains 'ALL HHS.ods', a spreadsheet containing the values for all pairwise comparisons between the HMMs. [file 1471-2148-11-123-S14.TGZ › uaa-2.hhm]

HHsearch 1.5
NAME  AT9/163-347
FAM   
FILE  uaa-2
COM   hhmake -i uaa-2.a3m 
DATE  Thu Mar 10 08:19:59 2011
LENG  185 match states, 185 columns in multiple alignment
FILT  53 out of 55 sequences passed filter (-id 90 -cov 0 -qid 0 -qsc -20.00 -diff 100)
NEFF  6.1 
EVD   0.4167  -3.1980
SEQ
>ss_pred
CCCCCCCCCCCCCCCHHHHHHHHHHHHHHHHHHHHHHHHHHHCCCCHHHHHHHHHHHHHHHHHHHHHHCCCHHHHHHHHHCCHHHHHHHHHHHHHHHHHH
HHHHHHHHHHHHHHHHHHHHHHHHHHHHHHHHHHCCCCCHHHHHHHHHHHHHHHHHHHHCCCCCCCCCCCCCCCCCCCCCCCCCC
>ss_conf
9865465456765545999999999999997999999999970889778887756799999999987166666899999608589999999999999999
9999999754357999999999999999999982576429999999999999999998232658874446434433346877789
>Consensus
xxxxxxxxxxxxxxxxxGxxllxxalxxdaxxgxxQexlxkxyxxxxxemmfyxnxxsxxxlxxxllxxgxxxxxxxfxxxxxxxxxxlxxxxxxxxxgq
xfixxxixxfgaLtxtxVxTxRKxxsillSxixFxxpxtxxxxxGxxlVFxGxxlxxxxxxkxxxxxxxxxxxxxxxxxxxxxxx
>AT9/163-347
AGDDISPYNKGRENTVWGVSLMVGYLGFDGFTSTFQDKLFKGYNMEIHNQIFYTTICSSILSFTGLILQGHLLPAVDFVSRHRDCLFDIALLSTVATASQ
FFISYTIRTFGALTFAAIMTTRQLASIMLSCIWFSHPLSWEQCIGSVIVFGSLYAKTFVKKKSEKPPAAQELPRDEEAQPLKGNP
>AT93/197-398
-------LEF----NLFGALVAVAWIIPSAINKILWSNLQQQANWTALALMWKTTPFTVFflLALMPWLDPPGVLlFKWDLTNSSA-----ILISALLGF
LLQWSGALALGATSATSHVVLGQFKTCVILLGGYVIFGSDPGFISICGAIAALGGMSVYTWLnlPGKSIDHMSNKQLPKQNVTVSKPKAEaddgggetgv
tvvsvdpllsktitaniv
>DD12/79-234
--------------SWVPIVINLLGSFAESL---------------SIVVLKWTLVQGSIgiFIPMLIVEGVKGFKVLSSVSQHQ--IWLLVAGIFVTMV
FQTCTVWLSKSMYSTTVGVISQLQIIPQTIINIIAGILIVTSLRIVGVILTVLGCTLFSMFhfSKIYPISNCLPKGRTCLWFKNNNV--
>DD35/95-285
AT--SKKnIQFEGHDHLFGNFILFVSLMMDGVMGPFQDNLVRQYKPSATSMMLNTNIWNLGLFSIMAFARGEVSQAIDFILEYPEVIKLILAFCITSAIG
QQFIFLTTNKFGSLNCSTITTTRKFFSILVSIFYFGHSLDNLQWAAICMVFGGLILDLYIsySNKKKGVVLSPIAAPVKHPTATTPLEnkksl
>GG12/204-387
-------STVAPNFNLTGVVLISLALCADAVIGNVQEKAMKLHNGSNSEMVLYSYSIGFLYILLGLTCTSGLSPAVAFCSQHPiQTYGYAFLFSLTGYFG
ISFVLALIKIFGALLAVTVTTGRKAMTIVLSFLFFAKPFTFQYVWSGLLVVLGIFLNVYSknMDKIKLPSLHGIWKKNVEERKTRTLSqtv
>AT37/248-452
SGA-AHSlNEA----GVLWILLMVLSFLLQGAGTVLKEVIFIdSQrRLkGASLDLFIVNSYGSAfqAICIALLLPflsklwgipfnqlGTYLKDGAVCFL
NNgtitkgcdgaPFLPLLFVIMNIGYNIALL------RLLKISSAVVSCLASTVSVPIAVFLFTMPLPYLGVAsslpkgfmgGTIILVLGMILYSWTphG
ANSSHTDSVIPSPPPT---------
>AT71/151-323
-------FSF----DLFGYGLALTSVFFQTMYLVLVEKSGAEDGLSSIEIMFYNSFLSLPFLSILIIVTGEFPNSLSLLLAKCsylPFLVILILSLVMGI
VLNFTMFLCTIVNSALTTTIVGVLKGVGSTTLGFVLLGGvEVHALNVSGLVVNTAGGVWYSYAkyRQKKAKPAKLMSDLEAHKK-------
>DM4/151-352
HHSLkvDT-SYSDFFWWTVGIGLLTIALLVTAYMGIYQEVIYKKYGKHPSEALFFTHMLPLP---GFLIMAGNIVQHFGIAWSSEpvavpllgaiglewk
fpLMLFYLLCNVVTQYVCISAVYVLTTECASLTVTLVVTLRKFVSLLFSIIYFRNPFTLNHWVGTILVFFGTILFANVinQVRDAYRARSSRKTHFDTAP
LAKKVE
>SC1/156-339
DGKKlkRSFNESGNDNKLQGFGLLFSSLFLDGLTNATQDKLLKANKAKekgkqtlitGAHLMFTLNLFVILwnILYFIVIDCKQWDNAVSVLTMDPQVWG
YLMLYSFCGAMGQCFIFYTLEQFGSLVLIMITVTRKMVSMILSIIVFGKSVRFQQWVGMFIVFGGITWEALNkkKANIPKAKSA----------------
>SC6/75-249
DLDQelVEStIFV----LNPGYLWMFTNCISSALFVLIMRKRIRLTNFKDYDTMFYNNVLALPLLLVFSFIMEDWStKNLSVNLSAD-SLAAMVISGLMS
VGISYCSGWCVRVTSSTTYSMVGALNKLPIALAGLVFFDAPKNFLSFFSIFLGFLSGLLYAVAkqKKIQQQKVLAATLEK-----------
#
NULL   3706	5728	4211	4064	4839	3729	4763	4308	4069	3323	5509	4640	4464	4937	4285	4423	3815	3783	6325	4665	
HMM    A	C	D	E	F	G	H	I	K	L	M	N	P	Q	R	S	T	V	W	Y	
       M->M	M->I	M->D	I->M	I->I	D->M	D->D	Neff	Neff_I	Neff_D
       0	*	*	0	*	0	*	*	*	*	
A 1    1682	*	2315	*	*	*	3887	*	4662	*	*	*	*	3777	4361	2579	3452	*	*	*	1
       30	*	5592	*	*	*	*	4960	0	0	

G 2    *	*	*	4009	*	1957	3756	*	*	3975	4662	*	5127	*	*	1647	3455	*	3964	*	2
       375	*	2126	*	*	*	0	5041	0	1000	

D 3    3070	*	2193	3457	*	2085	*	*	2461	*	*	*	*	*	*	3192	4491	*	*	*	3
       314	*	2355	*	*	*	0	4345	0	2471	

D 4    4288	*	2596	*	*	4537	*	2524	3033	2089	*	3997	*	2771	*	*	*	*	*	*	4
       2596	261	*	947	1055	167	3193	3884	3339	3638	

I 5    2859	*	3369	4163	*	3249	4356	5094	2678	*	*	3691	*	*	4467	2787	5216	3729	*	*	5
       0	*	*	*	*	*	0	5411	0	1235	

S 6    3938	*	3533	3668	*	4002	3379	*	1921	*	*	*	3893	3418	*	2928	4189	*	*	*	6
       469	*	1849	*	*	*	0	5455	0	1235	

P 7    4443	*	4988	5186	4070	3428	*	4489	3504	4717	*	5216	3779	4829	4632	1974	3776	3858	*	*	7
       1078	926	*	0	*	206	2909	4708	3912	2977	

Y 8    3232	*	*	5918	4549	3137	4631	3949	4917	4395	5756	3379	6144	4917	6166	2093	5914	4453	5498	4629	8
       0	*	*	*	*	*	0	6010	0	1000	

N 9    4973	*	4531	2617	4159	3920	3623	*	2540	4847	*	3248	*	4042	6144	3487	4940	4997	*	5737	9
       0	*	*	*	*	0	*	6010	0	1000	

K 10   3109	*	*	*	3179	6254	4568	4458	4056	4032	4764	5447	4266	5355	*	2772	3022	2776	*	*	10
       313	*	2358	*	*	*	*	6076	0	0	

G 11   2390	*	3210	3072	5553	3584	5224	4244	*	*	*	5166	4220	5828	*	2151	5664	4210	*	*	11
       0	*	*	*	*	*	0	5180	0	3038	

R 12   5206	*	3316	4697	3291	3866	4418	5234	5553	4631	*	4805	1937	*	4393	5197	3244	5372	*	5224	12
       0	*	*	*	*	*	0	5180	0	3038	

E 13   4229	*	4805	3102	3588	*	3128	*	3751	3302	5856	2453	3769	*	*	5197	5569	3855	*	5029	13
       0	*	*	*	*	*	0	5180	0	3038	

N 14   *	*	4234	4671	2176	*	5856	5956	*	*	*	2484	5234	*	5166	5527	1974	4682	3257	*	14
       61	4601	*	0	*	0	*	5180	1390	3038	

T 15   4738	*	3773	5002	2487	4547	5507	5884	5217	4107	6620	3133	*	*	*	3287	2538	6259	3304	*	15
       0	*	*	*	*	*	*	6243	0	0	

V 16   5002	6017	*	*	4335	3207	6241	4007	*	1689	5732	4135	4738	*	*	3704	4396	2955	4519	*	16
       0	*	*	*	*	*	*	6243	0	0	

W 17   *	*	*	*	2124	*	*	3312	*	2433	*	*	4135	5217	5794	3356	3287	3182	4732	4842	17
       0	*	*	*	*	*	*	6243	0	0	

G 18   *	*	*	*	*	130	*	*	*	*	*	*	4519	*	*	*	*	*	4547	*	18
       0	*	*	*	*	*	*	6243	0	0	

V 19   4036	*	*	2945	5217	*	*	1709	*	4441	4521	5507	*	*	*	*	5193	2423	*	2728	19
       0	*	*	*	*	*	*	6243	0	0	

S 20   3013	5115	*	*	3880	3157	*	2182	*	2169	4453	*	*	*	*	4732	5884	3008	*	*	20
       0	*	*	*	*	*	*	6243	0	0	

L 21   4836	*	*	*	6241	*	*	2998	*	792	2745	*	*	*	*	*	*	4534	4135	*	21
       0	*	*	*	*	*	*	6243	0	0	

M 22   3613	4738	*	*	*	*	*	2541	*	1137	2320	4519	*	*	*	*	*	6620	*	*	22
       0	*	*	*	*	*	*	6243	0	0	

V 23   3455	5794	*	*	2685	*	*	3791	*	2407	*	*	*	*	*	2386	3036	2633	*	*	23
       0	*	*	*	*	*	*	6243	0	0	

G 24   3986	*	*	*	3211	2413	*	4548	*	1615	5066	*	*	*	*	5217	3173	3517	*	5884	24
       0	*	*	*	*	*	*	6243	0	0	

Y 25   1492	*	*	*	*	4519	*	*	*	*	*	3405	*	*	*	1791	*	*	4534	2520	25
       0	*	*	*	*	*	*	6243	0	0	

L 26   *	4135	*	*	4547	*	*	3331	*	706	3704	*	*	*	*	3786	*	4697	*	*	26
       0	*	*	*	*	*	*	6243	0	0	

G 27   3556	3290	*	*	2284	4732	*	2687	*	2076	5507	*	*	*	*	4691	3758	4549	*	*	27
       0	*	*	*	*	*	*	6243	0	0	

F 28   2711	4926	*	*	1899	*	*	*	*	2465	2612	*	4534	*	*	4111	3875	4951	*	*	28
       0	*	*	*	*	*	*	6243	0	0	

D 29   *	*	830	4519	*	*	*	*	*	*	*	*	*	3620	*	1759	5858	*	*	*	29
       0	*	*	*	*	*	*	6243	0	0	

G 30   1170	*	*	*	*	1753	*	*	*	*	*	*	*	*	*	2181	4697	*	*	*	30
       0	*	*	*	*	*	*	6243	0	0	

F 31   3086	*	*	*	2018	*	*	3672	*	1990	4697	*	*	*	3622	*	5713	3269	*	4000	31
       64	*	4519	*	*	*	*	6243	0	0	

T 32   *	*	*	*	4049	4418	*	2824	*	2658	3025	4442	*	*	*	*	1387	*	*	4577	32
       0	*	*	*	*	*	0	6076	0	1000	

S 33   4708	*	*	*	*	1041	*	*	4442	3916	*	3904	*	*	*	2560	3906	4049	*	*	33
       0	*	*	*	*	*	0	6076	0	1000	

T 34   2705	*	*	*	*	*	*	2356	*	3289	*	1748	5475	*	*	5647	4007	2768	*	*	34
       0	*	*	*	*	*	0	6076	0	1000	

F 35   *	*	*	*	2885	*	*	2576	*	2538	*	*	*	6574	*	4546	3354	2933	3071	3014	35
       0	*	*	*	*	*	0	6076	0	1000	

Q 36   *	*	*	*	*	*	*	*	4418	*	4049	5052	*	368	*	*	*	4577	4442	*	36
       0	*	*	*	*	*	0	6076	0	1000	

D 37   *	*	1910	873	*	5845	*	*	5359	*	*	*	*	5582	4049	3948	*	*	*	*	37
       0	*	*	*	*	*	0	6076	0	1000	

K 38   3490	*	*	5735	*	*	3977	*	1656	5019	5884	3609	*	3942	3018	4150	3799	3946	*	*	38
       0	*	*	*	*	*	0	6076	0	1000	

L 39   3703	*	*	*	5562	*	*	2447	*	1454	2877	5758	*	*	4049	4577	3369	*	*	*	39
       0	*	*	*	*	*	0	6076	0	1000	

F 40   5627	*	*	*	1826	4577	*	4049	5647	5165	3008	*	*	4442	3126	*	5740	5475	*	2175	40
       60	*	4621	*	*	*	0	6076	0	1000	

K 41   2460	*	5207	5562	*	*	5536	4399	1300	*	*	*	*	3305	3086	5619	4170	*	*	*	41
       70	4399	*	0	*	691	1395	6010	1000	1910	

G 42   3691	*	*	3451	*	3656	4574	*	2593	3014	4739	*	*	2972	3341	3281	4215	*	*	*	42
       0	*	*	*	*	*	0	6076	0	1000	

Y 43   4012	*	4577	*	3846	*	2963	*	5359	*	*	3936	*	4418	*	5495	4049	*	*	1061	43
       230	2761	*	0	*	*	0	6076	2946	1000	

N 44   5495	*	*	4739	6024	1741	5779	*	2170	*	*	2063	*	3994	4046	*	5447	*	*	*	44
       0	*	*	*	*	*	0	6076	0	1000	

M 45   3916	*	*	*	4049	4136	*	*	2176	3495	2673	*	4021	*	5647	6182	2739	4094	4442	*	45
       101	3889	*	0	*	*	0	6076	1586	1000	

E 46   *	6000	*	4071	*	3484	2579	*	3502	*	*	4875	4881	4804	5593	1799	2574	*	*	*	46
       70	4390	*	3643	120	0	*	6076	1740	1000	

I 47   2506	*	4135	*	*	3594	4847	4732	5404	*	*	3032	3430	4828	*	1801	5492	*	5115	*	47
       0	*	*	*	*	*	*	6243	0	0	

H 48   4105	*	5638	5643	5102	*	3832	3605	3275	3708	4237	4075	*	5538	4965	3087	4203	4152	4738	3199	48
       0	*	*	*	*	*	*	6243	0	0	

N 49   4534	*	3100	1190	5811	*	3874	*	*	4547	*	4732	*	2879	*	4606	*	4519	*	6078	49
       0	*	*	*	*	*	*	6243	0	0	

Q 50   2798	*	4547	*	*	*	*	3718	*	3560	1273	5115	*	4063	*	*	3702	3771	*	*	50
       0	*	*	*	*	*	*	6243	0	0	

I 51   *	*	*	*	*	*	*	3533	*	2130	866	*	*	*	*	*	*	2871	*	*	51
       0	*	*	*	*	*	*	6243	0	0	

F 52   *	5896	*	*	730	*	6078	5492	4519	2290	*	*	*	*	5538	*	*	*	4534	5039	52
       0	*	*	*	*	*	*	6243	0	0	

Y 53   5538	4828	*	*	5858	2719	6028	3992	4534	*	*	3382	*	*	*	*	5217	*	4519	1040	53
       0	*	*	*	*	*	*	6243	0	0	

T 54   6017	*	*	*	*	*	*	5125	*	5217	3703	2633	*	*	*	2180	1937	2258	*	*	54
       0	*	*	*	*	*	*	6243	0	0	

T 55   *	*	*	*	5914	*	2376	*	*	4519	*	1144	*	*	*	4697	3108	5648	*	3058	55
       29	*	5648	*	*	*	*	6243	0	0	

I 56   4262	6139	*	*	2606	3287	*	4609	*	1837	5032	*	4506	*	*	3285	*	2565	*	*	56
       0	*	*	*	*	*	0	6222	0	1000	

C 57   *	4043	*	*	2409	*	*	2636	*	1866	*	*	*	4501	*	*	*	4811	2669	3665	57
       0	*	*	*	*	*	0	6222	0	1000	

S 58   4096	*	*	*	*	1737	*	*	*	*	*	5488	2963	*	*	1252	4506	5201	*	*	58
       0	*	*	*	*	*	0	6222	0	1000	

S 59   5349	3752	*	*	3050	*	*	3929	*	1584	*	*	*	*	*	2306	2889	4506	*	*	59
       0	*	*	*	*	*	0	6222	0	1000	

I 60   4032	*	*	*	3783	4631	*	2214	*	2630	*	*	1592	*	*	*	*	3096	*	*	60
       726	2346	2331	1000	1000	*	0	6222	3480	1000	

L 61   4262	*	*	*	1824	*	*	2839	*	1857	3795	*	*	*	*	*	*	4596	*	2875	61
       0	*	*	*	*	*	0	5770	0	2721	

S 62   4176	5153	*	*	5046	*	*	2043	*	1288	5429	*	*	*	*	3778	3109	5492	*	*	62
       0	*	*	*	*	*	0	5770	0	2721	

F 63   5153	4262	*	*	2504	2792	*	*	*	1809	*	*	4189	*	*	3286	*	3704	*	3650	63
       0	*	*	*	*	148	3357	5770	0	2721	

T 64   2842	*	*	*	3832	3020	*	3053	*	2621	2803	*	*	*	*	*	4349	2529	5768	*	64
       23	*	5989	*	*	*	0	6222	0	1000	

G 65   3112	*	*	*	1653	2524	*	3897	*	3576	5465	*	3618	*	*	3072	5750	*	*	*	65
       0	*	*	*	*	886	1124	6227	0	1595	

L 66   4550	*	*	*	*	4728	6068	2838	*	1143	3478	5904	*	*	*	4096	*	3278	4506	*	66
       0	*	*	*	*	*	0	6222	0	1000	

I 67   *	*	*	*	2394	*	*	2158	*	1363	*	*	*	*	*	4494	4893	3073	*	*	67
       0	*	*	*	*	*	0	6222	0	1000	

L 68   4681	3806	3812	3208	4382	*	*	4027	*	2089	3819	*	4728	5768	*	4463	4808	2816	5975	*	68
       0	*	*	*	*	*	0	6222	0	1000	

Q 69   3512	5201	*	*	4401	3555	4881	*	*	6139	5122	4613	3514	2581	4269	4982	1964	4620	*	*	69
       90	4522	5904	3700	115	0	*	6222	1000	1000	

G 70   *	*	4818	4121	*	781	*	*	3797	*	*	4747	3793	*	*	3320	*	4511	*	*	70
       0	*	*	*	*	0	*	6232	0	1000	

H 71   4678	*	2250	2131	*	3109	4732	5683	4025	*	*	4467	*	3789	5492	4390	3315	*	*	*	71
       0	*	*	*	*	*	*	6243	0	0	

L 72   5538	*	*	*	3331	3168	*	2753	*	1493	5643	*	*	*	*	*	*	3088	3577	4547	72
       0	*	*	*	*	*	*	6243	0	0	

L 73   *	*	5217	*	2175	4381	*	5115	5538	2124	5896	*	4166	*	5308	3272	*	3751	3574	3959	73
       152	3321	*	0	*	*	*	6243	1914	0	

P 74   5863	*	3913	2867	4534	*	3524	*	2903	*	*	3657	2861	4210	4264	3120	4368	5102	*	*	74
       0	*	*	*	*	*	*	6243	0	0	

A 75   1687	5863	4547	5115	2945	5081	2980	*	4534	*	*	3759	*	*	*	3027	*	3740	*	*	75
       0	*	*	*	*	*	*	6243	0	0	

V 76   4038	*	*	*	3092	4142	*	2436	*	2251	5538	*	*	*	*	*	6251	2229	3420	5115	76
       0	*	*	*	*	*	*	6243	0	0	

D 77   2867	*	3282	4675	*	4891	4919	4381	5404	6051	*	5234	5794	3549	4094	2370	3677	3907	*	4623	77
       0	*	*	*	*	*	*	6243	0	0	

F 78   4687	*	*	*	1048	*	*	3713	5638	2594	*	5102	*	*	*	4058	*	2985	*	*	78
       0	*	*	*	*	*	*	6243	0	0	

V 79   3322	2083	*	*	3435	5404	*	4043	*	3287	3325	3702	*	*	*	*	3428	3119	*	*	79
       0	*	*	*	*	*	*	6243	0	0	

S 80   3392	*	*	4080	3523	6251	*	4668	4738	3026	4967	3071	*	5713	5115	2171	4144	5002	5858	5643	80
       0	*	*	*	*	*	*	6243	0	0	

R 81   3458	*	4728	3216	*	*	5914	*	3243	3618	5217	*	*	2686	2692	2548	4264	*	*	*	81
       0	*	*	*	*	*	*	6243	0	0	

H 82   5170	*	5217	*	5811	6051	1342	*	4181	*	*	2653	6620	*	*	2346	4884	*	*	3982	82
       0	*	*	*	*	*	*	6243	0	0	

R 83   2933	4697	4135	3163	*	*	*	*	*	*	*	3943	1308	4519	4732	3751	6174	5404	*	*	83
       1130	1324	2799	3024	189	*	*	6243	4135	0	

D 84   *	*	3849	2510	5639	4778	*	4010	3287	4774	6427	*	3201	3687	4449	3094	4099	6181	*	3955	84
       0	*	*	*	*	1309	746	5570	0	2544	

C 85   3548	4626	*	4994	2182	*	*	3396	*	3229	3813	*	*	*	*	3937	3632	2297	*	*	85
       0	*	*	*	*	1108	900	5881	0	1777	

L 86   3284	*	*	5066	3681	*	*	3160	*	2180	4299	*	*	*	*	5358	6215	4926	2265	2973	86
       0	*	*	*	*	*	0	6053	0	1000	

F 87   3729	*	*	*	2868	2518	*	*	5436	3632	*	*	4455	5769	5358	*	3338	2848	3047	4009	87
       0	*	*	*	*	*	0	6053	0	1000	

D 88   3424	*	2455	*	5859	*	2904	4569	*	2570	*	4022	*	*	*	*	*	4750	*	1920	88
       0	*	*	*	*	0	*	6053	0	1000	

I 89   2965	*	*	*	*	5928	*	2311	*	1205	3464	*	*	*	*	4643	6017	3758	*	*	89
       0	*	*	*	*	*	*	6243	0	0	

A 90   3857	*	*	*	2332	*	*	3002	*	1583	5217	*	*	*	*	5538	4598	2442	*	*	90
       0	*	*	*	*	*	*	6243	0	0	

L 91   3242	5189	*	*	3453	3666	*	2713	5683	1721	3010	*	*	*	*	*	5811	3653	*	*	91
       0	*	*	*	*	*	*	6243	0	0	

L 92   *	*	*	4828	2229	4519	*	3568	*	2133	*	2535	*	*	*	2656	*	*	*	3958	92
       0	*	*	*	*	*	*	6243	0	0	

S 93   2894	3122	*	*	*	3597	*	3796	*	4697	4102	*	*	*	*	1433	6174	3122	*	*	93
       0	*	*	*	*	*	*	6243	0	0	

T 94   5492	4803	*	*	3079	*	*	2745	*	1654	4828	4547	*	*	*	*	4190	2159	*	*	94
       0	*	*	*	*	*	*	6243	0	0	

V 95   3104	2500	*	*	5643	*	*	4547	*	3621	3624	*	*	*	*	3229	1767	3621	*	*	95
       0	*	*	*	*	*	*	6243	0	0	

A 96   3699	*	*	*	*	1432	*	*	*	*	*	*	*	2234	*	1939	3665	*	*	*	96
       0	*	*	*	*	*	*	6243	0	0	

T 97   1874	5713	*	*	3345	5492	6051	4697	*	*	4519	*	*	*	*	5863	4732	3672	*	1486	97
       15	*	6620	*	*	*	*	6243	0	0	

A 98   4107	4670	*	*	3822	3679	*	2750	*	2142	5207	4542	*	*	*	*	5808	1782	*	*	98
       0	*	*	*	*	*	0	6237	0	1000	

S 99   *	2271	*	*	4511	919	*	3317	*	3608	*	*	*	*	*	4726	*	*	*	*	99
       23	5994	*	1000	1000	*	0	6237	1000	1000	

Q 100  4542	*	*	*	*	*	*	2035	*	5912	*	4691	*	954	*	4123	5625	3965	*	*	100
       0	*	*	*	*	*	0	6237	0	1000	

F 101  *	5207	*	*	3350	*	4429	5399	3833	2894	5486	3465	*	4081	3591	3098	3779	4808	4002	4123	101
       0	*	*	*	*	*	0	6237	0	1000	

F 102  5789	2862	*	*	1137	3062	*	*	*	4542	5906	*	*	*	*	3177	4691	4627	*	5594	102
       63	*	4542	*	*	*	0	6237	0	1000	

I 103  *	*	*	*	*	4427	*	1230	*	*	4569	*	*	*	*	4048	4392	1407	*	*	103
       0	*	*	*	*	*	0	6087	0	1460	

S 104  4427	*	*	*	1196	4048	*	*	*	2479	*	5030	*	*	*	4681	*	4392	*	2644	104
       0	*	*	*	*	*	0	6087	0	1460	

Y 105  4054	*	5865	5949	*	*	4930	3058	5631	2438	3314	*	*	5530	*	4013	4265	5734	3210	2428	105
       0	*	*	*	*	*	0	6087	0	1460	

T 106  4427	3074	*	*	*	*	5745	*	*	1238	5476	*	*	*	*	*	1435	*	*	*	106
       0	*	*	*	*	*	0	6087	0	1460	

I 107  5030	*	*	*	*	*	*	1488	*	3748	*	5530	*	*	*	3864	2270	2054	*	*	107
       0	*	*	*	*	*	0	6087	0	1460	

R 108  3340	*	5832	3774	*	3619	*	4569	2740	*	*	4318	*	5750	2616	2809	3263	4091	*	*	108
       0	*	*	*	*	646	1470	6087	0	1460	

T 109  4087	5825	*	2826	*	*	*	4401	3801	4063	*	4231	*	3914	3245	3325	3887	2432	*	5268	109
       0	*	*	*	*	*	0	6237	0	1000	

F 110  *	3329	*	*	909	*	*	*	*	4542	4511	4691	*	*	*	5922	2414	5594	*	5825	110
       0	*	*	*	*	*	0	6237	0	1000	

G 111  5071	*	5594	*	*	869	*	*	*	4542	*	5098	*	*	*	2362	3449	*	*	4511	111
       0	*	*	*	*	*	0	6237	0	1000	

A 112  1316	*	*	*	*	*	*	*	4542	*	*	*	2402	*	*	1531	5618	*	*	*	112
       0	*	*	*	*	*	0	6237	0	1000	

L 113  3738	*	*	*	*	*	*	3908	*	594	*	*	5922	*	*	*	2790	4848	*	*	113
       0	*	*	*	*	*	0	6237	0	1000	

T 114  3694	*	*	*	*	*	*	4493	*	4269	5059	4558	*	*	*	3536	1024	2506	*	*	114
       0	*	*	*	*	*	0	6237	0	1000	

F 115  2861	2528	*	*	2511	*	4530	*	*	4152	*	4727	*	*	*	4542	3748	2311	*	4123	115
       0	*	*	*	*	*	0	6237	0	1000	

A 116  2539	*	*	*	*	4511	*	5207	*	*	*	*	*	*	*	2021	1530	2605	*	*	116
       0	*	*	*	*	*	0	6237	0	1000	

A 117  4726	*	*	*	*	*	*	2069	*	2379	3041	*	*	*	*	*	2185	2393	*	*	117
       0	*	*	*	*	*	0	6237	0	1000	

I 118  *	*	*	*	*	*	*	1272	*	4047	*	*	*	*	*	*	5098	1011	*	*	118
       0	*	*	*	*	*	0	6237	0	1000	

M 119  *	*	*	*	*	2843	*	4735	*	3941	2511	*	*	*	*	3527	1354	3257	*	*	119
       0	*	*	*	*	*	0	6237	0	1000	

T 120  4123	4542	*	*	*	*	*	*	*	5098	*	*	*	3520	*	5618	567	3505	*	*	120
       0	*	*	*	*	*	0	6237	0	1000	

T 121  4260	4992	*	*	3770	4589	*	4504	*	1269	*	*	*	*	*	*	1757	4416	*	*	121
       0	*	*	*	*	*	0	6237	0	1000	

R 122  4542	*	*	*	*	*	*	*	3608	*	*	4123	*	4511	370	*	*	*	*	*	122
       0	*	*	*	*	*	0	6237	0	1000	

Q 123  *	*	*	*	*	4691	*	4511	609	5808	*	*	*	2666	*	4542	4530	*	*	*	123
       0	*	*	*	*	*	0	6237	0	1000	

L 124  2132	4530	*	*	1400	5722	*	4511	*	3129	3459	*	*	*	*	*	4542	4691	*	*	124
       0	*	*	*	*	*	0	6237	0	1000	

A 125  4726	*	*	*	2234	4691	*	4022	*	2752	4589	*	3304	*	*	*	*	1481	*	*	125
       0	*	*	*	*	*	0	6237	0	1000	

S 126  4155	*	*	*	*	*	*	3312	*	*	*	*	*	4511	*	966	1798	*	*	*	126
       0	*	*	*	*	*	0	6237	0	1000	

I 127  4123	*	*	*	*	*	*	1106	*	2008	4179	*	*	*	*	*	3598	3446	*	*	127
       0	*	*	*	*	*	0	6237	0	1000	

M 128  5922	*	*	*	5863	*	*	2175	*	1284	4194	*	4542	*	*	*	4691	2337	*	*	128
       0	*	*	*	*	*	0	6237	0	1000	

L 129  4212	5534	*	*	2936	3700	*	2461	*	1289	*	*	*	*	*	5089	*	3372	*	*	129
       0	*	*	*	*	*	0	6237	0	1000	

S 130  4542	*	*	*	*	2843	*	*	*	*	*	4511	*	*	*	370	*	*	*	*	130
       0	*	*	*	*	*	0	6237	0	1000	

C 131  *	2950	*	*	2347	*	*	2229	*	4123	*	*	*	*	*	4727	4442	2056	*	3662	131
       0	*	*	*	*	*	0	6237	0	1000	

I 132  *	*	*	*	3174	*	*	1785	*	1778	4049	*	*	*	5098	*	*	2199	*	*	132
       0	*	*	*	*	*	0	6237	0	1000	

W 133  4511	*	*	*	2478	*	*	2478	*	1792	4530	*	*	*	*	*	*	4401	4726	2474	133
       0	*	*	*	*	*	0	6237	0	1000	

F 134  *	*	*	*	468	4511	*	*	*	4691	5708	*	*	*	*	4727	*	*	*	2861	134
       0	*	*	*	*	*	0	6237	0	1000	

S 135  3572	*	3530	4759	*	1716	5825	4511	5594	5486	*	4662	*	3510	4025	3507	3228	*	*	*	135
       0	*	*	*	*	*	0	6237	0	1000	

H 136  4123	*	*	*	*	4691	2091	*	2319	4511	4542	1562	*	*	*	4530	*	*	*	*	136
       57	4691	*	0	*	0	*	6237	1000	1000	

P 137  5026	*	4534	4008	*	*	4761	4519	6028	*	*	5115	834	6375	*	3621	4528	4589	*	*	137
       0	*	*	*	*	*	*	6243	0	0	

L 138  *	*	*	*	1642	*	*	4174	5170	1551	5040	*	4534	*	5102	*	*	2714	*	*	138
       0	*	*	*	*	*	*	6243	0	0	

S 139  *	*	5507	*	*	4534	4697	5538	*	*	*	3295	4547	*	5217	1888	1259	6028	*	*	139
       0	*	*	*	*	*	*	6243	0	0	

W 140  3565	*	*	4828	2382	5713	*	3580	*	3620	4963	4499	5638	*	*	3164	3276	3858	4246	3803	140
       0	*	*	*	*	*	*	6243	0	0	

E 141  *	*	*	4160	5625	*	*	4530	4727	1754	4555	5789	*	2168	3763	5863	4279	4670	3931	5976	141
       0	*	*	*	*	*	*	6237	0	0	

Q 142  4589	*	*	*	*	2777	2371	*	*	5618	*	4691	*	1847	4511	3312	*	*	*	2861	142
       0	*	*	*	*	*	*	6237	0	0	

C 143  5399	4726	*	*	4369	3433	*	2365	*	4029	*	*	*	*	*	*	*	2542	1551	5098	143
       0	*	*	*	*	*	*	6237	0	0	

I 144  3941	4530	*	*	3994	4727	*	2235	*	2446	*	*	*	*	*	4116	4243	2766	3065	5784	144
       63	4542	*	3170	170	*	*	6237	1000	0	

G 145  3459	4727	*	*	*	470	*	*	*	*	*	*	*	*	*	2741	*	*	*	*	145
       0	*	*	*	*	*	*	6237	0	0	

S 146  2656	*	*	*	5399	3008	*	3431	*	3748	4483	*	*	*	*	4726	2067	2285	*	*	146
       0	*	*	*	*	*	*	6237	0	0	

V 147  2922	5493	*	*	3354	*	*	2059	*	2370	4698	*	*	*	*	3874	4765	2816	*	5098	147
       0	*	*	*	*	*	*	6237	0	0	

I 148  4530	5801	*	*	3772	*	*	2048	*	1264	4060	*	*	*	*	*	*	2764	*	*	148
       0	*	*	*	*	*	*	6237	0	0	

V 149  4530	*	*	*	*	4123	*	4808	*	4542	*	4691	*	*	*	*	4511	438	*	*	149
       0	*	*	*	*	*	*	6237	0	0	

F 150  5722	*	*	*	540	*	*	*	*	3290	5784	*	*	*	*	*	4691	2900	*	*	150
       0	*	*	*	*	*	*	6237	0	0	

G 151  2906	*	*	*	3807	2285	*	4026	*	1517	4357	*	*	*	*	4836	4929	4005	*	*	151
       0	*	*	*	*	*	*	6237	0	0	

S 152  2521	*	*	*	*	498	*	*	*	*	*	*	*	*	*	3393	5486	*	*	*	152
       0	*	*	*	*	*	*	6237	0	0	

L 153  5098	4511	*	5994	*	3379	*	2053	*	1690	3536	*	*	*	*	*	2490	*	*	*	153
       0	*	*	*	*	*	*	6237	0	0	

Y 154  4785	4992	*	*	2037	4086	*	2584	*	2802	*	*	*	*	*	3696	3473	4116	*	3400	154
       0	*	*	*	*	*	*	6237	0	0	

A 155  3170	*	*	*	*	*	*	3457	*	1012	3800	*	*	*	*	*	5994	3497	3926	4057	155
       0	*	*	*	*	*	*	6237	0	0	

K 156  *	*	2635	5207	2895	*	5994	*	3384	*	*	2861	*	4727	3448	*	*	*	*	1742	156
       0	*	*	*	*	*	*	6237	0	0	

T 157  2471	*	*	*	*	*	*	2975	*	4631	4126	5698	*	*	*	1901	2973	2471	*	*	157
       0	*	*	*	*	*	*	6237	0	0	

F 158  *	*	4722	3926	4329	*	5399	4178	5268	3364	4511	4889	*	*	*	*	5618	2916	3536	1608	158
       0	*	*	*	*	*	*	6237	0	0	

V 159  2549	5889	5708	5486	3551	5098	*	3718	4631	2900	*	5207	4808	*	*	2630	4542	3291	*	4773	159
       5755	27	*	991	1010	*	*	6237	6217	0	

K 160  *	*	*	*	*	3846	5087	*	1795	*	4267	4098	4516	5777	2464	2281	*	4785	5855	*	160
       0	*	*	*	*	*	*	6242	0	0	

K 161  3186	*	4148	5198	5615	4516	*	4775	1731	3615	6240	5478	4008	4067	*	4913	3522	4464	*	*	161
       0	*	*	*	*	*	*	6242	0	0	

K 162  4121	*	*	5578	*	4714	6435	3760	1298	4158	*	3198	5459	5050	3336	5720	4737	5790	*	*	162
       0	*	*	*	*	*	*	6242	0	0	

S 163  3734	*	5588	*	*	5772	5453	3129	2799	5451	6422	*	3591	2639	5792	2719	3715	5942	5707	4460	163
       30	*	5612	*	*	*	*	6233	0	0	

E 164  2720	*	4159	5679	*	4132	*	3631	2967	5753	*	3787	3353	4332	3090	4489	3747	4958	*	*	164
       0	*	*	*	*	0	*	6233	0	1000	

K 165  4715	5849	3398	5810	5842	3253	4108	4449	2351	2933	5678	5670	*	4066	5814	3704	4519	5587	*	5577	165
       0	*	*	*	*	*	*	6243	0	0	

P 166  3910	*	5822	5587	*	5974	3368	*	2355	5842	4789	*	2303	4004	4847	3184	3641	5352	5733	*	166
       0	*	*	*	*	*	*	6243	0	0	

P 167  3995	*	3850	5167	*	3843	*	3367	2983	4224	4429	4425	3303	4365	4311	3502	*	3157	*	*	167
       21	*	6096	*	*	*	*	6293	0	0	

A 168  2889	4400	*	5391	*	*	5251	4587	3177	3131	*	4653	3764	*	3048	2460	4495	5256	6095	*	168
       0	*	*	*	*	*	0	6322	0	1000	

A 169  2580	*	5865	5417	*	3959	6345	4906	2683	3138	*	4370	3497	3863	4799	3661	*	3918	*	5255	169
       0	*	*	*	*	*	0	6313	0	1000	

Q 170  3182	*	5197	*	4578	4578	*	4360	2051	*	4504	6142	2567	3431	4567	5369	4294	5509	5072	*	170
       0	*	*	*	*	0	*	6239	0	1000	

E 171  4351	*	5053	3141	*	4764	*	3595	2703	4357	6120	5404	3779	4281	4659	3359	3833	3107	*	*	171
       0	*	*	*	*	*	*	6202	0	0	

L 172  3699	*	4007	3201	5047	4311	*	5110	3061	2726	*	4998	3947	4444	4126	2884	5450	*	6185	*	172
       0	*	*	*	*	*	*	6210	0	0	

P 173  3331	*	*	3603	*	3646	*	*	2232	4359	*	4647	2428	5458	3326	4155	4409	5297	*	*	173
       0	*	*	*	*	*	*	6147	0	0	

R 174  4071	*	*	3874	5425	4067	4342	5003	1618	5454	*	*	2938	5189	4272	*	3650	4193	5950	*	174
       0	*	*	*	*	*	*	6059	0	0	

D 175  3430	4086	4443	3663	5091	5371	4979	5211	3557	3631	4176	4890	4101	4000	5359	5913	4781	2949	*	5114	175
       0	*	*	*	*	*	*	5870	0	0	

E 176  3038	*	4655	3552	*	5132	3431	*	3257	3244	5765	2885	*	3831	*	4631	3023	4854	*	*	176
       0	*	*	*	*	*	*	5851	0	0	

E 177  *	*	5648	2154	5117	4960	4551	*	1827	*	*	5185	*	*	5065	*	3212	3242	3879	5016	177
       0	*	*	*	*	*	*	5613	0	0	

A 178  3136	*	*	3326	3765	3591	4861	*	2687	*	5503	*	4325	*	5559	5036	3008	2378	*	*	178
       0	*	*	*	*	*	*	5487	0	0	

Q 179  4685	*	3558	4513	4110	*	*	*	1740	*	*	*	2984	3692	4415	3854	4023	3412	*	*	179
       0	*	*	*	*	*	*	5189	0	0	

P 180  3976	*	*	*	4597	4519	*	*	2284	2507	*	3546	4541	*	4604	2344	4077	4496	*	*	180
       0	*	*	*	*	*	*	5204	0	0	

L 181  3830	*	4519	4597	*	*	4077	*	3406	3228	*	2276	*	4524	*	2192	3502	5188	*	*	181
       0	*	*	*	*	*	*	5204	0	0	

K 182  *	*	*	*	*	*	*	*	2369	*	*	2125	2231	5061	2962	4398	3862	3479	*	*	182
       0	*	*	*	*	*	*	5034	0	0	

G 183  3479	*	*	3453	5061	3883	*	*	2435	3942	*	4398	3862	*	*	2455	3614	3457	*	*	183
       0	*	*	*	*	*	*	5034	0	0	

N 184  3023	*	4215	3265	*	*	*	4174	*	2235	*	2613	*	*	3224	3558	*	3381	*	*	184
       0	*	*	*	*	*	*	4563	0	0	

P 185  3965	*	3200	1726	*	*	*	*	3224	*	*	3588	3638	4351	*	2736	*	4174	*	*	185
       0	*	*	0	*	*	*	4563	3940	0	

//
