# Supplementary material for: Functional specialization in nucleotide sugar transporters occurred through differentiation of the gene cluster EamA (DUF6) before the radiation of Viridiplantae
Source: BMC Evol Biol. 2011 May 12;11:123. doi: 10.1186/1471-2148-11-123 (PMC3111387; doi:10.1186/1471-2148-11-123)
Supplement: Additional file 14 — Archive of HMM files. The gzipped archive contains the 32 HMM files, one for each first domain of the 19 DMTs, and 2nd domains for the DMT families that have a second domain. The archive also contains 'ALL HHS.ods', a spreadsheet containing the values for all pairwise comparisons between the HMMs. [file 1471-2148-11-123-S14.TGZ › upf0546.hhm]

HHsearch 1.5
NAME  AT101/1-137
FAM   
FILE  upf0546
COM   hhmake -i upf0546.a3m 
DATE  Thu Mar 10 08:19:01 2011
LENG  137 match states, 137 columns in multiple alignment
FILT  9 out of 11 sequences passed filter (-id 90 -cov 0 -qid 0 -qsc -20.00 -diff 100)
NEFF  2.5 
EVD   0.3810  -2.7526
SEQ
>ss_pred
CCHHHHHHHHHHHHHCCCHHHHHHHHCCHHHCCCCCCCCCCCCCHHHHHHHHHHHHHHHHHHCCHHHHHHHHHHHHHHHHHHHHHHHCCCEEEHHHHHHH
HHHHHHHHHHHHCCHHCHHHHHHHHHHHHHHHHHHCC
>ss_conf
9157999999999951240999964202685148877655443011434999999999998407889999999887899999998504402500345489
9999999999960000447899999999999886349
>Consensus
MxxxxxslvxVglxWGxTNplikrgsxxxexvkxxxxxxxxxxxxxxxxxxxxxlxexxxlxxnwxyxiPfllNqsGSxlfxxtLxxadlslaVPixNSl
tfifTxxxGxxLGEkxxxxxxxlGmxlxlxGvxlcvx
>AT101/1-137
MKEDMDKMVAVGLVWGATNALIRRGALAWDKTKSSSTTESHSPPLQIRRKIMIALRDWINLLLFWQYSIPFLINLSASATFFALLSHAPISLAVPVTNAT
TFAATAAFGILLGEETQIGLALLGTSFIVFGIWLCVL
>CE40/1-127
MSecgvQCILSIIVVGFVWGATNPLLRAASKDLENKKNG------------------IILGFLKSFLNWRFSIPFALNQSGSVMFNALVVNFPVTVVVPC
VNAIQFIATITVGWLMGEKMqvSTRKQKIGMTISslaIIGMLIID-
>DD4/1-128
MDtYNIISLLLVGFIWGGTNPLIKRGSEGVSKVKKD-------------NFLSQIIYEFVYLWTRPSYTIPMLINLSGSVVFFYTLSKVDISLVVPISNS
LTFLFTSLMGMLLGEKVLHFKSYLGMIFVLAGVTICVSskf
>MM3/1-140
MAaswgQ-VLALVLVAALWGGTQPLLKRASSGLEQVRER-------------TWAWQLLQEIKALFGNTEYLMPFLLNQSGSLLYYLTLASTDLTLAVPI
CNSLAIVFTLIVGKVLGEDIGGKEAVAGMVLTITGITVCITssvsktqgqpshs
>NV21/1-131
MCflskgN-ALSLLGVALLWGVTNPFIKKGSAGIEDVKGK-------------GAIRQFLAEIRYLIFNWKYMVPFLLNQSGSVLFYLTLGSADLSLAVP
ITNSLTFIMTTLTGRILGEESCKTETYIGMLLVVGGVSLCVMdkt
>TA29/1-136
MPlndiiECTISFIVVSLFWGCTNPLIKKANDNPHQAKLDKGS----------NRLFNFYLDFKNLVTNWKRFYPILINQIGSLIYYVTLSKADLSLAIP
VANSLTFVFTALTGYYLGEKLnGGIRLWLGTSLILCGVTLCVIskt
>DM11/1-142
MLDIAAQLLAVGLLWGVTNPFIRLGSQGIESVGDTG------------SKWRNFVQEARTIGSRWRYWIPFGLNQCGSALYVWTLQRASITVAVPVANSL
SFAFTAITGYALGEKLPGRKVILGTLLVCCGSILMIYdkilqeqaqhqlnitfh
>GG39/1-72
-------------------------------------------------------------------MVPFLLNQCGSLLFYLTLASAELSLAVPLCNSL
ALVVTLVTGRILGEDIGGKRAVAGMLLTLLGVTLCVAgs
>C1orf91/1-180
MAaslgQ-VLALVLVAALWGGTQPLLKRASAGLQRVHEP-------------TWAQQLLQEMKTLFLNTEYLMPFLLNQCGSLLYYLTLASTDLTLAVPI
CNSLAIIFTLIVGKALGEDIGGKRKLdyceCGTQLCgsrhtcvssfpepispewvrtrpfpilpfplqlfcfLVAIRVPFPwtvwrkteagvwd
#
NULL   3706	5728	4211	4064	4839	3729	4763	4308	4069	3323	5509	4640	4464	4937	4285	4423	3815	3783	6325	4665	
HMM    A	C	D	E	F	G	H	I	K	L	M	N	P	Q	R	S	T	V	W	Y	
       M->M	M->I	M->D	I->M	I->I	D->M	D->D	Neff	Neff_I	Neff_D
       0	*	*	0	*	0	*	*	*	*	
M 1    *	*	*	*	*	*	*	*	*	*	0	*	*	*	*	*	*	*	*	*	1
       0	*	*	*	*	*	*	2588	0	0	

K 2    2375	3332	3159	*	*	*	*	*	2219	3060	*	*	3005	*	*	2872	*	*	*	*	2
       1579	588	*	1932	438	*	*	2588	2401	0	

E 3    *	*	3060	1559	*	*	*	*	*	*	*	3332	*	1602	*	*	*	*	*	3159	3
       498	*	1776	*	*	*	*	2588	0	0	

D 4    *	1411	1906	*	*	*	*	2419	*	*	*	2555	*	*	*	*	*	*	*	*	4
       0	*	*	*	*	0	*	2300	0	1562	

M 5    2189	*	*	*	*	*	*	2008	*	*	2219	*	*	*	*	*	3005	2375	*	*	5
       0	*	*	*	*	*	*	2588	0	0	

D 6    3060	*	2219	*	*	*	*	2080	*	1222	*	*	*	*	*	*	*	*	*	*	6
       0	*	*	*	*	*	*	2588	0	0	

K 7    2375	*	*	*	*	*	*	*	2219	*	*	*	*	3060	*	1082	*	*	*	*	7
       0	*	*	*	*	*	*	2588	0	0	

M 8    *	*	*	*	3005	*	*	2872	*	933	2219	*	*	*	*	*	*	*	*	*	8
       0	*	*	*	*	*	*	2588	0	0	

V 9    *	*	*	*	*	*	*	1937	*	1594	*	*	*	*	*	*	*	1295	*	*	9
       0	*	*	*	*	*	*	2588	0	0	

A 10   1579	*	*	*	*	3332	*	*	*	1715	*	*	*	*	*	*	*	1937	*	*	10
       0	*	*	*	*	*	*	2588	0	0	

V 11   *	*	*	*	*	*	*	*	*	*	*	*	*	*	*	*	*	0	*	*	11
       0	*	*	*	*	*	*	2588	0	0	

G 12   1776	*	*	*	*	778	*	*	*	*	*	*	*	*	*	3005	*	*	*	*	12
       0	*	*	*	*	*	*	2588	0	0	

L 13   2375	*	*	*	2008	*	*	*	*	840	*	*	*	*	*	*	*	*	*	*	13
       0	*	*	*	*	*	*	2588	0	0	

V 14   *	*	*	*	3005	*	*	3159	*	1279	*	*	*	*	*	*	*	1509	*	*	14
       0	*	*	*	*	*	*	2588	0	0	

W 15   *	*	*	*	*	*	*	*	*	*	*	*	*	*	*	*	*	*	0	*	15
       0	*	*	*	*	*	*	2588	0	0	

G 16   *	*	*	*	*	0	*	*	*	*	*	*	*	*	*	*	*	*	*	*	16
       0	*	*	*	*	*	*	2588	0	0	

A 17   1509	3005	*	*	*	1715	*	*	*	*	*	*	*	*	*	*	*	2189	*	*	17
       0	*	*	*	*	*	*	2588	0	0	

T 18   *	*	*	*	*	*	*	*	*	*	*	*	*	*	*	*	0	*	*	*	18
       0	*	*	*	*	*	*	2588	0	0	

N 19   *	*	*	*	*	*	*	*	*	*	*	309	*	2375	*	*	*	*	*	*	19
       0	*	*	*	*	*	*	2588	0	0	

A 20   2219	*	*	*	*	*	*	*	*	*	*	*	349	*	*	*	*	*	*	*	20
       0	*	*	*	*	*	*	2588	0	0	

L 21   *	*	*	*	2189	*	*	*	*	357	*	*	*	*	*	*	*	*	*	*	21
       0	*	*	*	*	*	*	2588	0	0	

I 22   *	*	*	*	*	*	*	576	*	1602	*	*	*	*	*	*	*	*	*	*	22
       0	*	*	*	*	*	*	2588	0	0	

R 23   *	*	*	*	*	*	*	*	920	*	*	*	*	*	1085	*	*	*	*	*	23
       0	*	*	*	*	*	*	2588	0	0	

R 24   2872	*	*	*	*	*	*	*	2159	3060	*	*	*	*	945	*	*	*	*	*	24
       0	*	*	*	*	*	*	2588	0	0	

G 25   1139	*	*	*	*	873	*	*	*	*	*	*	*	*	*	*	*	*	*	*	25
       0	*	*	*	*	*	*	2588	0	0	

A 26   2219	*	*	*	*	*	*	*	*	*	*	3005	*	*	*	598	*	*	*	*	26
       0	*	*	*	*	*	*	2588	0	0	

L 27   2332	*	3005	3159	*	*	*	*	2872	2219	*	*	*	3060	*	3420	*	*	*	*	27
       0	*	*	*	*	*	*	2588	0	0	

A 28   2219	*	2872	*	*	933	*	*	*	*	*	3005	*	*	*	*	*	*	*	*	28
       0	*	*	*	*	*	*	2588	0	0	

W 29   *	*	*	*	*	*	*	2189	*	1602	*	*	3005	*	*	*	*	3159	2219	*	29
       0	*	*	*	*	*	*	2588	0	0	

D 30   *	*	2219	1154	*	*	3005	*	*	*	*	*	*	3332	*	3159	*	*	*	*	30
       0	*	*	*	*	*	*	2588	0	0	

K 31   *	*	3332	*	*	*	*	*	1614	*	*	2872	*	2197	3332	3060	*	*	*	*	31
       0	*	*	*	*	*	*	2588	0	0	

T 32   3005	*	*	*	*	*	*	*	2872	*	*	*	*	*	*	*	2219	933	*	*	32
       0	*	*	*	*	*	*	2588	0	0	

K 33   *	*	*	*	*	3060	3332	*	541	*	*	*	*	*	3420	*	*	*	*	*	33
       0	*	*	*	*	*	*	2588	0	0	

S 34   *	*	3060	2375	*	3332	*	*	3159	3005	*	2872	*	*	*	2219	*	*	*	*	34
       0	*	*	*	*	*	*	2588	0	0	

S 35   *	*	2080	*	*	2872	*	*	3332	*	*	*	3332	*	3420	2219	3060	*	*	*	35
       1122	*	887	*	*	*	*	2588	0	0	

S 36   *	*	*	*	*	1711	*	*	1711	*	*	*	*	*	*	1361	*	*	*	*	36
       526	*	1711	*	*	*	0	1848	0	2248	

T 37   *	*	*	*	*	1109	*	*	*	*	*	*	*	*	*	*	898	*	*	*	37
       0	*	*	*	*	*	0	1504	0	2456	

T 38   *	*	*	*	*	*	*	*	*	*	*	*	*	*	*	1109	898	*	*	*	38
       898	*	1109	*	*	*	0	1504	0	2456	

E 39   *	*	*	0	*	*	*	*	*	*	*	*	*	*	*	*	*	*	*	*	39
       0	*	*	*	*	*	0	1000	0	2578	

S 40   *	*	*	*	*	*	*	*	*	*	*	*	*	*	*	0	*	*	*	*	40
       0	*	*	*	*	*	0	1000	0	2578	

H 41   *	*	*	*	*	*	0	*	*	*	*	*	*	*	*	*	*	*	*	*	41
       0	*	*	*	*	*	0	1000	0	2578	

S 42   *	*	*	*	*	*	*	*	*	*	*	*	*	*	*	0	*	*	*	*	42
       0	*	*	*	*	*	0	1000	0	2578	

P 43   *	*	*	*	*	*	*	*	*	*	*	*	0	*	*	*	*	*	*	*	43
       0	*	*	*	*	*	0	1000	0	2578	

P 44   *	*	*	*	*	*	*	*	*	*	*	*	0	*	*	*	*	*	*	*	44
       0	*	*	*	*	*	0	1000	0	2578	

L 45   *	*	*	*	*	*	*	*	*	0	*	*	*	*	*	*	*	*	*	*	45
       0	*	*	*	*	*	0	1000	0	2578	

Q 46   *	*	*	*	*	*	*	*	*	*	*	*	*	0	*	*	*	*	*	*	46
       0	*	*	*	*	*	0	1000	0	2578	

I 47   *	*	*	*	*	*	*	0	*	*	*	*	*	*	*	*	*	*	*	*	47
       0	*	*	*	*	*	0	1000	0	2578	

R 48   *	*	*	*	*	*	*	*	*	*	*	*	*	*	0	*	*	*	*	*	48
       0	*	*	*	*	276	2520	1000	0	2578	

R 49   *	*	*	*	*	3122	*	*	*	*	*	1845	*	*	2051	2821	2158	*	*	*	49
       0	*	*	*	*	*	0	2416	0	1000	

K 50   3122	*	*	*	2891	*	*	*	1385	*	*	*	*	*	2801	*	*	*	2158	*	50
       0	*	*	*	*	*	0	2416	0	1000	

I 51   2158	*	*	*	*	*	*	1489	*	1845	*	*	*	*	*	*	*	*	2821	*	51
       0	*	*	*	*	*	0	2416	0	1000	

M 52   *	*	*	*	2801	*	*	*	*	*	2051	*	*	3123	1963	2891	*	*	3195	*	52
       0	*	*	*	*	*	0	2416	0	1000	

I 53   *	*	*	*	*	*	*	2051	*	*	*	1811	*	1078	*	*	*	*	*	*	53
       0	*	*	*	*	0	*	2416	0	1000	

A 54   2219	*	*	*	1540	*	*	2008	*	2375	*	*	*	*	*	*	*	*	*	*	54
       0	*	*	*	*	*	*	2588	0	0	

L 55   *	*	*	*	*	*	*	2008	*	980	*	*	*	*	*	*	*	3060	*	3005	55
       0	*	*	*	*	*	*	2588	0	0	

R 56   3332	*	*	*	*	*	*	*	*	1937	*	*	*	1677	2219	*	*	*	*	3159	56
       0	*	*	*	*	*	*	2588	0	0	

D 57   *	*	1559	933	*	2872	*	*	*	*	*	*	*	*	*	*	*	*	*	*	57
       0	*	*	*	*	*	*	2588	0	0	

W 58   3060	*	*	*	1422	*	*	2375	*	*	3332	*	*	*	*	*	*	*	2219	*	58
       0	*	*	*	*	*	*	2588	0	0	

I 59   *	*	*	*	*	*	*	2219	1656	2872	*	*	*	*	2189	*	*	3159	*	*	59
       0	*	*	*	*	*	*	2588	0	0	

N 60   3420	*	*	*	*	*	*	*	2872	*	*	1559	*	*	*	*	2189	*	*	2243	60
       0	*	*	*	*	*	*	2588	0	0	

L 61   *	*	*	*	*	*	*	3060	*	428	*	*	*	*	*	2872	*	*	*	*	61
       0	*	*	*	*	*	*	2588	0	0	

L 62   *	*	*	*	1602	3060	*	3332	*	2219	*	*	*	*	*	*	*	3005	3159	*	62
       0	*	*	*	*	*	*	2588	0	0	

L 63   *	*	*	*	3332	3420	*	*	*	1150	*	*	*	*	*	3060	2080	*	*	*	63
       0	*	*	*	*	*	*	2588	0	0	

F 64   *	*	*	*	2219	*	*	*	*	*	*	854	*	*	2109	*	*	*	*	*	64
       0	*	*	*	*	*	*	2588	0	0	

W 65   *	*	*	*	*	*	*	*	*	*	*	*	3159	*	*	*	2375	*	524	*	65
       0	*	*	*	*	*	*	2588	0	0	

Q 66   *	*	*	2375	*	*	*	*	2159	*	*	*	*	2219	1963	3159	*	*	*	*	66
       0	*	*	*	*	*	*	2588	0	0	

Y 67   *	*	*	*	2872	*	*	*	*	*	*	*	*	*	3005	*	*	*	*	437	67
       0	*	*	*	*	*	*	2588	0	0	

S 68   *	*	*	*	3262	*	*	*	*	2412	2436	*	*	*	*	1782	3094	*	3116	*	68
       0	*	*	*	*	*	*	2653	0	0	

I 69   *	*	*	*	*	*	*	935	*	*	2412	*	*	*	*	*	*	2436	*	3262	69
       0	*	*	*	*	*	*	2653	0	0	

P 70   *	*	*	*	*	*	*	*	*	*	*	*	0	*	*	*	*	*	*	*	70
       0	*	*	*	*	*	*	2653	0	0	

F 71   *	*	*	*	361	*	*	3262	*	*	3094	*	*	*	*	*	*	*	*	*	71
       0	*	*	*	*	*	*	2653	0	0	

L 72   2597	*	*	*	*	3116	*	*	*	475	*	*	*	*	*	*	*	*	*	*	72
       0	*	*	*	*	*	*	2653	0	0	

I 73   *	*	*	*	*	*	*	1528	*	614	*	*	*	*	*	*	*	*	*	*	73
       0	*	*	*	*	*	*	2653	0	0	

N 74   *	*	*	*	*	*	*	*	*	*	*	0	*	*	*	*	*	*	*	*	74
       0	*	*	*	*	*	*	2653	0	0	

L 75   *	*	*	*	*	*	*	*	*	2044	*	*	*	401	*	*	*	*	*	*	75
       0	*	*	*	*	*	*	2653	0	0	

S 76   *	1703	*	*	*	*	*	3262	*	*	*	*	*	*	*	765	*	*	*	*	76
       0	*	*	*	*	*	*	2653	0	0	

A 77   2996	*	*	*	*	193	*	*	*	*	*	*	*	*	*	*	*	*	*	*	77
       0	*	*	*	*	*	*	2653	0	0	

S 78   *	*	*	*	*	*	*	*	*	*	*	*	*	*	*	0	*	*	*	*	78
       0	*	*	*	*	*	*	2653	0	0	

A 79   2055	*	*	*	*	*	*	*	*	1388	*	*	*	*	*	*	*	1407	*	*	79
       0	*	*	*	*	*	*	2653	0	0	

T 80   *	*	*	*	*	*	*	3262	*	1035	2597	*	*	*	*	*	2996	3094	*	*	80
       0	*	*	*	*	*	*	2653	0	0	

F 81   *	*	*	*	755	*	*	*	*	*	*	*	*	*	*	*	*	*	*	1295	81
       0	*	*	*	*	*	*	2653	0	0	

F 82   *	*	*	*	2044	*	*	*	*	*	*	2597	*	*	*	*	*	3116	*	1068	82
       0	*	*	*	*	*	*	2653	0	0	

A 83   1782	*	*	*	*	*	*	*	*	1424	*	*	*	*	*	*	*	3262	3116	3094	83
       0	*	*	*	*	*	*	2653	0	0	

L 84   *	*	*	*	*	*	*	*	*	1782	*	*	*	*	*	*	495	*	*	*	84
       0	*	*	*	*	*	*	2653	0	0	

L 85   *	*	*	*	*	*	*	*	*	261	*	*	*	*	*	*	*	2597	*	*	85
       0	*	*	*	*	*	*	2653	0	0	

S 86   1847	*	*	*	*	3400	*	*	*	*	*	*	*	3116	*	1528	*	2597	*	*	86
       0	*	*	*	*	*	*	2653	0	0	

H 87   *	*	*	*	*	*	2996	*	2176	*	*	2597	*	*	3116	1424	*	*	*	*	87
       0	*	*	*	*	*	*	2653	0	0	

A 88   917	*	*	*	2597	*	*	*	*	*	*	*	*	*	*	*	2412	3094	*	*	88
       0	*	*	*	*	*	*	2653	0	0	

P 89   *	*	989	3472	*	*	*	*	*	*	*	*	1782	*	*	3116	*	*	*	*	89
       0	*	*	*	*	*	*	2653	0	0	

I 90   *	*	*	*	*	*	*	1483	*	1068	*	*	*	*	*	*	*	2597	*	*	90
       0	*	*	*	*	*	*	2653	0	0	

S 91   *	*	*	*	*	*	*	*	*	*	*	*	*	*	*	912	1094	*	*	*	91
       0	*	*	*	*	*	*	2653	0	0	

L 92   *	*	*	*	*	*	*	*	*	475	*	*	*	*	*	*	*	1833	*	*	92
       0	*	*	*	*	*	*	2653	0	0	

A 93   479	*	*	*	*	*	*	*	*	*	*	*	*	*	*	*	*	1824	*	*	93
       0	*	*	*	*	*	*	2653	0	0	

V 94   *	*	*	*	*	*	*	3262	*	*	*	*	*	*	*	*	*	159	*	*	94
       0	*	*	*	*	*	*	2653	0	0	

P 95   *	*	*	*	*	*	*	*	*	*	*	*	0	*	*	*	*	*	*	*	95
       0	*	*	*	*	*	*	2653	0	0	

V 96   *	2597	*	*	*	*	*	1323	*	3472	*	*	*	*	*	*	*	1536	*	*	96
       0	*	*	*	*	*	*	2653	0	0	

T 97   2187	1847	*	*	*	*	*	*	*	*	*	*	*	*	*	3094	2184	2597	*	*	97
       0	*	*	*	*	*	*	2653	0	0	

N 98   *	*	*	*	*	*	*	*	*	*	*	0	*	*	*	*	*	*	*	*	98
       0	*	*	*	*	*	*	2653	0	0	

A 99   1782	*	*	*	*	*	*	*	*	*	*	*	*	*	*	495	*	*	*	*	99
       0	*	*	*	*	*	*	2653	0	0	

T 100  *	*	*	*	*	*	*	2597	*	495	*	*	*	*	*	*	2996	*	*	*	100
       0	*	*	*	*	*	*	2653	0	0	

T 101  1847	*	*	*	*	*	*	*	*	*	*	*	*	2597	*	3116	1180	*	*	*	101
       0	*	*	*	*	*	*	2653	0	0	

F 102  *	*	*	*	470	*	*	2412	*	3472	*	*	*	*	*	*	*	*	*	*	102
       0	*	*	*	*	*	*	2653	0	0	

A 103  2055	*	*	*	*	*	*	1467	*	3094	*	*	*	*	*	*	*	1834	*	*	103
       0	*	*	*	*	*	*	2653	0	0	

A 104  1782	*	*	*	931	*	*	*	*	*	3400	*	*	*	*	*	*	3472	*	*	104
       0	*	*	*	*	*	*	2653	0	0	

T 105  *	*	*	*	*	*	*	*	*	*	*	*	*	*	*	*	0	*	*	*	105
       0	*	*	*	*	*	*	2653	0	0	

A 106  1536	*	*	*	*	*	*	2597	*	1847	*	*	*	*	*	3094	3400	*	*	*	106
       0	*	*	*	*	*	*	2653	0	0	

A 107  2996	*	*	*	*	*	*	1722	*	1662	*	*	*	*	*	*	2597	3472	*	*	107
       0	*	*	*	*	*	*	2653	0	0	

F 108  *	*	*	*	2996	*	*	*	*	*	3094	*	*	*	*	*	1306	1501	*	*	108
       0	*	*	*	*	*	*	2653	0	0	

G 109  *	*	*	*	*	0	*	*	*	*	*	*	*	*	*	*	*	*	*	*	109
       0	*	*	*	*	*	*	2653	0	0	

I 110  *	*	*	*	*	*	*	2996	2412	*	3094	*	*	*	2436	*	*	*	2597	2187	110
       0	*	*	*	*	*	*	2653	0	0	

L 111  2203	*	*	*	*	*	*	2436	*	1294	*	*	*	*	*	*	*	3538	*	3262	111
       0	*	*	*	*	*	*	2653	0	0	

L 112  *	*	*	*	*	*	*	*	*	261	2597	*	*	*	*	*	*	*	*	*	112
       0	*	*	*	*	*	*	2653	0	0	

G 113  *	*	*	*	*	0	*	*	*	*	*	*	*	*	*	*	*	*	*	*	113
       0	*	*	*	*	*	*	2653	0	0	

E 114  *	*	*	0	*	*	*	*	*	*	*	*	*	*	*	*	*	*	*	*	114
       0	*	*	*	*	*	*	2653	0	0	

E 115  *	*	1847	2184	*	*	*	*	994	*	*	*	*	*	*	*	*	*	*	*	115
       0	*	*	*	*	*	*	2653	0	0	

T 116  *	*	*	*	*	*	*	1847	*	2187	2597	*	*	*	*	3400	2996	3094	*	*	116
       453	1892	*	626	1507	*	*	2653	1592	0	

Q 117  *	3400	*	*	*	1388	*	*	*	3094	*	*	3116	2996	*	2597	*	*	*	*	117
       0	*	*	*	*	*	*	2653	0	0	

I 118  *	*	*	*	*	1007	3094	2996	3400	*	*	*	*	*	*	*	2597	*	*	*	118
       0	*	*	*	*	*	*	2653	0	0	

G 119  *	*	*	*	3094	2996	*	3262	1847	*	*	*	*	*	1833	*	3400	*	*	*	119
       0	*	*	*	*	*	*	2653	0	0	

L 120  *	*	*	2467	*	*	*	*	1330	2996	*	*	*	*	1756	*	*	*	*	*	120
       0	*	*	*	*	*	*	2653	0	0	

A 121  1729	*	*	*	*	*	*	*	3296	3262	*	*	*	2597	*	3094	3400	3116	*	*	121
       0	*	*	*	*	*	*	2653	0	0	

L 122  *	*	*	*	*	*	*	3116	2597	2138	*	*	*	*	*	*	*	2505	3262	2239	122
       155	3296	*	2000	415	*	*	2653	1000	0	

L 123  2505	3296	*	*	*	*	*	1943	*	1114	*	*	*	*	*	*	*	*	*	*	123
       0	*	*	*	*	*	*	2653	0	0	

G 124  *	*	*	*	*	0	*	*	*	*	*	*	*	*	*	*	*	*	*	*	124
       0	*	*	*	*	*	*	2653	0	0	

T 125  *	*	*	*	*	*	*	*	*	*	854	*	*	*	*	*	1163	*	*	*	125
       0	*	*	*	*	*	*	2653	0	0	

S 126  *	*	*	*	*	*	*	3094	*	1736	*	*	*	3296	*	2123	2597	3538	*	*	126
       0	*	*	*	*	*	*	2653	0	0	

F 127  *	*	*	*	2044	*	*	2597	*	756	*	*	*	*	*	*	*	*	*	*	127
       0	*	*	*	*	*	*	2653	0	0	

I 128  *	3296	*	*	*	*	*	2123	*	*	*	*	*	*	*	2597	2505	1612	*	*	128
       448	1905	*	4025	91	*	*	2653	1576	0	

V 129  *	3116	*	*	*	*	*	1992	*	1275	*	*	*	*	*	*	*	2184	*	*	129
       0	*	*	*	*	*	*	2653	0	0	

F 130  3094	2187	*	*	2996	3400	*	2597	*	3472	*	*	*	*	*	*	3538	3296	*	*	130
       0	*	*	*	*	*	*	2653	0	0	

G 131  3296	*	*	*	*	155	*	*	*	*	*	*	*	*	*	*	*	*	*	*	131
       0	*	*	*	*	*	*	2653	0	0	

I 132  *	*	*	*	*	*	*	1675	*	*	2597	*	*	*	*	3116	*	1300	*	*	132
       0	*	*	*	*	*	*	2653	0	0	

W 133  *	*	*	*	*	*	*	3116	*	2597	*	*	*	*	3296	3400	1331	*	2996	*	133
       0	*	*	*	*	*	*	2653	0	0	

L 134  *	*	*	*	*	*	*	1824	*	917	*	*	*	*	*	*	*	2412	*	*	134
       0	*	*	*	*	*	*	2653	0	0	

C 135  *	695	*	*	*	*	*	2597	*	*	3116	*	3296	*	*	*	*	*	*	*	135
       0	*	*	*	*	*	*	2653	0	0	

V 136  *	*	2597	*	3296	*	*	2312	*	*	*	*	*	*	*	*	*	912	*	*	136
       0	*	*	*	*	*	*	2653	0	0	

L 137  3266	*	*	*	*	*	*	3092	*	2660	3140	*	3074	*	*	2800	3284	*	*	2814	137
       0	*	*	0	*	*	*	2399	2204	0	

//
