# Supplementary material for: Functional specialization in nucleotide sugar transporters occurred through differentiation of the gene cluster EamA (DUF6) before the radiation of Viridiplantae
Source: BMC Evol Biol. 2011 May 12;11:123. doi: 10.1186/1471-2148-11-123 (PMC3111387; doi:10.1186/1471-2148-11-123)
Supplement: Additional file 14 — Archive of HMM files. The gzipped archive contains the 32 HMM files, one for each first domain of the 19 DMTs, and 2nd domains for the DMT families that have a second domain. The archive also contains 'ALL HHS.ods', a spreadsheet containing the values for all pairwise comparisons between the HMMs. [file 1471-2148-11-123-S14.TGZ › zip-2.hhm]

HHsearch 1.5
NAME  AT21/196-353
FAM   
FILE  zip-2
COM   hhmake -i zip-2.a3m 
DATE  Thu Mar 10 08:19:21 2011
LENG  158 match states, 158 columns in multiple alignment
FILT  100 out of 115 sequences passed filter (-id 90 -cov 0 -qid 0 -qsc -20.00 -diff 100)
NEFF  6.5 
EVD   0.4300  -2.5831
SEQ
>ss_pred
CCCHHHHHHHHHHHHHHHHHHHHHHHHHHCCHHHHHHHHHHHHHHHHHHHHHHHHHHHCCCCHHHHHHHHHHHHHHHHHHHHHHHHHHHHCCCCCCCHHH
HHHHHHHHHHHHHHHHHHHHHHHHHHCCCCCCCHHHHHHHHHHHHHHHHHHHHHHHHC
>ss_conf
9723779999999998557768888875320147999999999999999998999993888874899999999999999999999999820133665001
7999999984789999999997998327874546789999999999999999999619
>Consensus
xxxxxxxxxlxxgxxxHsxxdGlAiGxxxsxxxxxxxxiAIxxHexpxxxgxxxxLxxagxxxxxaxxxxxxxxxaxxxpiGxxiGxxixxxxxxxxxxx
xxxxlxxxaaGxflYialveilpxxxxxxxxxxxxxxxxxxxxxxxGxxxmxxlxxxx
>AT21/196-353
TSGFGDTALLIFALCFHSIFEGIAIGLSDTKSDAWRNLWTISLHKVFAAVAMGIALLKLIPKRPFFLTVVYSFAFGISSPIGVGIGIGINATSQGAGGDW
TYAISMGLACGVFVYVAVNHLISKGYKPREECYFDKPIYKFIAVFLGVALLSVVMIWD
>CE7/153-363
dadeiifrqntsphhhapssghcrtapgGSMNIRVWFLLLGMSVHSFFEGVALGVQNDSNAFWQILIAVLFHEVLCCVSYGVQLAKHNASRKYA--WTSS
IFLSATIPAGMILATTIDGIENDMWQRIGRYWLEGLAAGTFVHVALVELLPMELHSDDSgegghghshnviadtthshsnhsSSHWISLVKSLFVAAGIG
IFVIIKSLIgehh
>SLC39A9/139-307
ARSSNSKITTTLGLVVHAAADGVALGAAASTSQTSvqlIVFVAIMLHKAPAAFGLVSFLMHAGLERNRI--RKHLLVFALAAPVMSMVTYLGLSKSSKEa
lSEVNATGVAMLFSAGTFLYVATVHVLPEVGGIGHShkpdatGGRGLSRLEVAALVLGCLIPLILSVGHqh
>SC2/331-503
SKLLSIGMQTCLVLALHKFPEGFIIFYTNrSDSSKSlgfSIFLSLTIHNFVEGFAMTLPFYTVFESKWVA--ILiTAVLGGGSQPLGALIGYFIFKGSTP
RDHEPNMDFLLSVTAGFLLVIGLQmfqtgigfsdghhhhqgegdEEMKQSHSSGTTclk-----------WCCTGVLLILASALFT
>SC7/181-346
AGFNMSAYLNVISGIAHHITDGIALATSFYSSTQVgiMTSIAVTFHEIPHELGDFAILLSSGFTFPQA--IRAQAVTAFGAVVGTSIGCWMneigNNSHK
ATsSSANASELMLPFTAGGLIYIATTSVVPQILHSSAPdsklREFKKWALQLVFIFVGFAVMALMDEH-
>SC8/151-313
IWMNLIQNNVVFALFIHGLSDGIALGTTTNNDSLLiVVLIAIVIHKIPAVLSLTSLMVsRQNLMKWEV--ICNVFLFASSTPIGYIVLSLLNLSHSP-TM
DWISGNLLLMSGGSLLYASFTAFVGGDSHDHDLsveQEVVLPHDESVYVLIGVCIPLVISYCIsee
>AT76/192-619
GADATKVVLVIGIMTLHSFGEGSGVGVSFagSKGFSQglLVTLAIAVHNIPEGLAVSMVLASRGVSPQNA--MLWSIITSLPQPLVAVPAFLCAD-----
AFSKFLPFCTGFAAGCMIWMVIAEVLPDAFKEASPsqvasaatisvasmealstlfesfthdynsEDASGFFVSLLfglgpllggvflvasavtfrlqha
llmgvasgiafvlglwrplqlllsakmgliplvsllaigaglshftsstilnvtgrkksragslinpvtnfptsvitlqsllacgavgfhalaeglalgv
aapnayglgrhmvlpvslhglprgtavascvfgatdswhaalaaaaligfvgpisaigsilagidysgldhvmvvacggllpsfwqvikravrlerrkgs
vGMVLGLACAVVCLTFTrlvclhtpycnsapeavr
>CI27/484-646
CGINSVSLMILLGDSFHNFGDGIAIGAAFGVNWVTgiGTSLAIFCHELPHEFADFAIYINNGLPKWKA--LFLNFFSACWCFVGLYIGLVLSD------D
TAVRQWLLAVVAGMFLYVSLVDILHEMTEV--RsnKPVIMFCIQNFGMILGWVILFLIALYEeqlvnsinpss
>SC17/215-376
fQAQFYAFLILEFGVIFHSVMIGLNLGSVG--DEFSSLYPVLVFHQSFEGLGIGARLSAIEFPRSKRWWpWALCVAYGLTTPICVAIGLGVRTRYVSGsy
TALVISGVLDAISAGILLYTGLVELLARDFIFNPQrtKDLRELSFNVICTLFGAGIMALIGKWA
#
NULL   3706	5728	4211	4064	4839	3729	4763	4308	4069	3323	5509	4640	4464	4937	4285	4423	3815	3783	6325	4665	
HMM    A	C	D	E	F	G	H	I	K	L	M	N	P	Q	R	S	T	V	W	Y	
       M->M	M->I	M->D	I->M	I->I	D->M	D->D	Neff	Neff_I	Neff_D
       0	*	*	0	*	0	*	*	*	*	
T 1    3128	5675	4778	4005	6751	3604	5303	4369	3297	3467	4587	4638	5641	4174	3831	3257	4595	4783	*	*	1
       0	*	*	*	*	*	*	6660	0	0	

S 2    3571	*	4256	4528	*	2743	6568	*	4502	4515	6737	4544	4606	3948	2787	2565	4045	*	5531	5780	2
       0	*	*	*	*	*	*	6680	0	0	

G 3    *	*	5632	6316	6206	4270	3999	3137	3924	3252	4490	3873	5533	3661	5561	2480	6716	3462	*	4619	3
       0	*	*	*	*	*	*	6690	0	0	

F 4    3527	*	*	6324	4896	4543	*	3706	2821	4083	5959	3730	4277	5088	3207	3373	3826	5004	3873	*	4
       0	*	*	*	*	*	*	6677	0	0	

G 5    4241	*	5910	*	6602	5158	6475	3515	4406	2474	6230	6569	4584	*	3406	3422	3204	2543	*	4920	5
       0	*	*	*	*	*	*	6677	0	0	

D 6    3859	6545	5158	5353	6342	5149	*	2827	3920	3318	*	5461	*	5534	2430	3197	6932	2531	*	*	6
       0	*	*	*	*	*	*	6677	0	0	

T 7    1794	7093	*	*	5704	1955	*	4464	5514	5287	*	6462	5781	5595	*	2935	3501	3945	*	*	7
       0	*	*	*	*	*	*	6677	0	0	

A 8    4442	6592	*	*	4227	*	6328	2495	*	2672	3817	5595	*	3896	*	*	5554	4550	3061	2315	8
       0	*	*	*	*	*	*	6677	0	0	

L 9    5859	*	*	*	5337	4458	*	2760	*	1878	2328	5657	*	5508	*	5185	3117	3195	*	*	9
       14	*	6658	*	*	*	*	6611	0	0	

L 10   4459	*	*	*	3827	*	*	2689	*	1359	*	2826	*	*	*	*	3645	3081	*	*	10
       0	*	*	*	*	*	0	6601	0	1000	

I 11   4020	5502	*	2668	4570	*	*	2536	*	2154	*	5911	*	*	*	*	3018	2477	*	*	11
       0	*	*	*	*	*	0	6601	0	1000	

F 12   4451	*	*	*	2344	5670	*	2158	*	1738	4481	*	*	*	*	5007	*	2858	*	*	12
       0	*	*	*	*	*	0	6601	0	1000	

A 13   1273	6968	*	*	*	1163	*	4785	*	*	*	*	*	*	*	3768	*	5502	*	*	13
       0	*	*	*	*	*	0	6601	0	1000	

L 14   *	*	2007	*	5532	6235	*	2328	*	1584	4132	4012	*	*	*	5681	*	4471	*	*	14
       0	*	*	*	*	*	0	6601	0	1000	

C 15   3916	4048	*	*	3823	3149	*	2871	*	5772	*	*	*	*	*	1779	3086	2992	*	*	15
       0	*	*	*	*	*	0	6601	0	1000	

F 16   4000	*	*	*	2705	6574	*	2821	*	1723	5368	*	*	*	*	5726	4821	1995	*	*	16
       0	*	*	*	*	*	0	6601	0	1000	

H 17   *	*	4012	*	*	*	141	*	*	*	*	5681	*	6453	*	*	*	*	*	*	17
       0	*	*	*	*	*	0	6601	0	1000	

S 18   3662	*	*	5012	*	4772	6235	*	5502	*	*	1297	*	*	*	1360	*	5532	*	*	18
       0	*	*	*	*	*	0	6601	0	1000	

I 19   3593	*	*	*	1315	*	*	2412	*	2861	*	*	*	*	*	*	*	2399	*	*	19
       0	*	*	*	*	*	0	6601	0	1000	

F 20   3209	*	*	*	1968	4849	*	3021	*	5120	5715	6625	3200	*	*	4342	2579	3397	*	*	20
       0	*	*	*	*	*	0	6601	0	1000	

E 21   *	*	1333	1426	*	6436	4012	2832	*	*	*	*	*	*	*	*	*	5883	*	*	21
       0	*	*	*	*	*	0	6601	0	1000	

G 22   *	5532	*	*	*	32	*	*	*	*	*	*	*	*	*	*	*	*	*	*	22
       0	*	*	*	*	*	0	6601	0	1000	

I 23   *	*	*	*	3603	*	*	2921	*	884	3432	*	*	*	*	5670	*	2927	*	*	23
       0	*	*	*	*	*	0	6601	0	1000	

A 24   463	*	*	*	*	4979	*	5502	*	*	*	5715	*	*	*	2904	4656	5124	*	*	24
       0	*	*	*	*	*	0	6601	0	1000	

I 25   *	*	*	*	4779	*	*	1628	*	1698	3322	*	*	*	*	*	*	2109	*	*	25
       0	*	*	*	*	*	0	6601	0	1000	

G 26   3924	*	*	*	4800	239	*	*	*	*	*	*	*	*	*	4907	*	*	*	5847	26
       0	*	*	*	*	*	0	6601	0	1000	

L 27   1488	*	6453	*	*	4354	*	4827	*	2650	6500	*	*	*	*	3629	4646	2090	*	5502	27
       0	*	*	*	*	*	0	6601	0	1000	

S 28   1772	*	*	4538	5911	4029	*	*	*	5419	*	*	*	2685	*	1840	3558	4533	*	*	28
       0	*	*	*	*	*	0	6601	0	1000	

D 29   4477	5301	3677	4267	1383	4444	6729	*	*	*	6436	3437	5821	4668	6659	3623	4580	5432	*	4515	29
       257	3280	4056	2335	319	*	0	6601	2516	1000	

T 30   4387	*	3174	5028	*	5422	*	5432	6062	3064	6579	4162	*	5015	7013	1390	3089	6444	*	6141	30
       0	*	*	*	*	1408	682	6450	0	2208	

K 31   3137	*	3340	4438	*	4631	*	4510	2959	5528	*	4547	5082	*	4727	2589	3540	2789	*	*	31
       0	*	*	*	*	423	1976	6501	0	1752	

S 32   3949	3835	3108	5299	*	2827	*	5405	6362	*	6460	3950	6676	*	*	1444	4055	5532	*	6384	32
       0	*	*	*	*	*	0	6601	0	1000	

D 33   4620	*	5164	4797	3640	5383	6484	3529	3730	3897	6175	4778	4659	5129	3092	3455	2593	5019	5185	*	33
       0	*	*	*	*	*	0	6601	0	1000	

A 34   4067	*	5847	4000	3821	7078	5344	2940	3624	2972	7122	6290	7237	5354	4693	3174	3848	2748	*	*	34
       0	*	*	*	*	*	0	6601	0	1000	

W 35   5240	*	3904	4742	5499	5316	7102	4674	3606	3298	6659	6229	*	4296	4339	2938	3808	2661	3563	5398	35
       1236	797	*	1095	911	*	0	6601	5195	1000	

R 36   3776	6144	6427	5667	4413	3953	*	3275	*	3957	5394	4106	3933	4356	4497	1938	4030	4648	*	*	36
       0	*	*	*	*	*	0	6601	0	1000	

N 37   5122	*	*	*	*	*	*	2801	*	1434	5012	6131	*	*	6384	*	1792	3161	*	*	37
       0	*	*	*	*	*	0	6601	0	1000	

L 38   3018	5107	*	*	2120	5681	*	4118	*	2873	4813	*	*	*	*	2904	2413	6453	*	4810	38
       0	*	*	*	*	*	0	6601	0	1000	

W 39   3386	7064	*	*	4936	4084	*	1757	*	1608	4961	*	5715	*	*	*	*	3289	5164	*	39
       0	*	*	*	*	*	0	6601	0	1000	

T 40   517	*	*	*	6384	3288	*	*	*	*	*	*	*	*	*	4087	3440	4797	*	*	40
       0	*	*	*	*	*	0	6601	0	1000	

I 41   *	*	*	*	*	*	*	1023	*	2048	*	*	*	*	*	*	*	1909	*	*	41
       0	*	*	*	*	*	0	6601	0	1000	

S 42   2992	4639	*	*	3121	4169	*	4593	*	1895	3219	*	*	*	*	3366	3751	3745	*	*	42
       0	*	*	*	*	*	0	6601	0	1000	

L 43   3612	2380	*	*	2378	7164	*	2731	*	1930	5532	*	*	*	*	5681	*	3783	*	*	43
       0	*	*	*	*	*	0	6601	0	1000	

H 44   *	*	*	4113	*	*	206	*	*	*	*	*	*	3736	*	*	*	*	*	*	44
       0	*	*	*	*	*	0	6601	0	1000	

K 45   *	*	*	1455	*	*	6519	*	1600	*	*	2960	*	2591	*	*	*	*	*	*	45
       0	*	*	*	*	*	0	6601	0	1000	

V 46   3365	5569	*	*	2261	5017	*	2140	*	2220	4762	*	*	*	*	4289	5905	3380	*	*	46
       0	*	*	*	*	*	0	6601	0	1000	

F 47   *	*	*	*	2432	*	*	3466	*	3471	*	*	854	*	*	*	*	3632	*	*	47
       0	*	*	*	*	*	0	6601	0	1000	

A 48   2890	6019	5136	1700	*	*	1716	5520	*	4612	5159	*	*	4676	*	*	*	3661	*	*	48
       0	*	*	*	*	*	0	6601	0	1000	

A 49   2254	6019	*	1584	*	1547	*	*	*	*	5532	*	*	*	*	5146	*	4345	*	*	49
       0	*	*	*	*	*	0	6601	0	1000	

V 50   *	*	*	*	1723	*	*	3393	*	1485	3946	*	*	*	*	*	*	2476	*	*	50
       0	*	*	*	*	*	0	6601	0	1000	

A 51   2038	4084	*	*	*	907	*	*	*	*	*	*	*	*	*	2878	*	5136	*	*	51
       0	*	*	*	*	*	0	6601	0	1000	

M 52   *	*	1625	*	*	*	*	5031	*	1410	4012	*	*	*	*	*	5681	2539	*	6019	52
       0	*	*	*	*	*	0	6601	0	1000	

G 53   4256	6443	*	*	1708	1304	*	*	*	5089	*	*	*	*	*	3303	4572	4250	*	*	53
       0	*	*	*	*	*	0	6601	0	1000	

I 54   1498	*	*	*	*	3194	*	3558	*	2808	3583	*	*	*	*	3250	4671	3622	*	*	54
       0	*	*	*	*	*	0	6601	0	1000	

A 55   4449	3507	*	4413	3901	*	*	1973	4380	4517	6785	*	3200	4259	3452	4104	*	3535	*	*	55
       0	*	*	*	*	*	0	6601	0	1000	

L 56   *	*	*	*	4718	*	*	2285	*	629	4360	*	*	*	*	*	6427	4843	*	6053	56
       0	*	*	*	*	*	0	6601	0	1000	

L 57   2971	*	*	*	4958	*	6621	3482	5591	1589	5517	*	*	*	4507	3633	5532	2507	*	4521	57
       53	4782	*	0	*	0	*	6601	1671	1000	

K 58   4010	*	4889	4861	6192	5913	3694	*	2979	6685	4883	4552	*	2404	2454	3220	4675	5699	*	6389	58
       0	*	*	*	*	*	*	6611	0	0	

L 59   1435	*	*	3777	6860	5494	5194	5722	5941	5415	5496	5029	6658	5018	5681	2088	3834	5508	*	*	59
       0	*	*	*	*	*	*	6611	0	0	

I 60   5783	*	4554	4717	5508	1093	4126	5173	4391	*	*	3230	5986	5755	5129	4168	4615	*	*	6389	60
       0	*	*	*	*	*	*	6611	0	0	

P 61   5066	4374	*	4810	2047	5859	6860	5099	*	2210	2994	6436	4344	5986	*	6430	4056	4173	5892	5207	61
       0	*	*	*	*	*	*	6611	0	0	

K 62   *	*	3709	4509	*	4134	5356	*	4300	*	5657	4170	3621	5915	3650	1578	2647	*	*	*	62
       0	*	*	*	*	*	*	6611	0	0	

R 63   5033	6816	*	5892	4695	*	*	6172	2360	3563	4613	5168	4697	6107	2334	3267	4775	3214	5053	6216	63
       0	*	*	*	*	*	*	6611	0	0	

P 64   *	6665	*	*	5986	5204	4835	6107	2240	4349	5889	5552	3806	4774	2427	3896	5125	4916	2676	5693	64
       0	*	*	*	*	*	*	6611	0	0	

F 65   6525	*	4999	4780	5258	5674	6031	5941	2104	4208	7478	5062	*	2779	3291	3839	3861	4515	3711	6026	65
       0	*	*	*	*	*	*	6611	0	0	

F 66   982	*	*	*	4171	*	5387	2795	4152	6805	*	6775	*	*	5722	4071	4619	4010	6107	*	66
       2582	*	264	*	*	*	*	6611	0	0	

L 67   *	*	*	2764	*	*	*	*	*	2602	*	*	*	3259	*	2311	*	2347	3425	3434	67
       858	*	1158	*	*	*	0	4165	0	6264	

T 68   *	*	*	*	*	*	*	*	2609	*	2576	2294	*	*	*	2776	2763	*	2546	*	68
       1769	501	*	0	*	0	*	3084	2492	6405	

V 69   2644	6389	*	*	2859	*	*	2686	6397	2861	3780	*	*	*	4192	*	5775	2548	3867	*	69
       0	*	*	*	*	*	*	6611	0	0	

V 70   4692	5657	*	*	3394	5921	*	3110	3159	1821	5257	6383	*	*	3718	*	4718	3730	4184	4773	70
       65	4512	*	0	*	*	*	6611	1871	0	

Y 71   3535	4924	*	*	3760	5986	4180	6968	*	2007	2800	5657	*	6453	*	4677	4512	*	5681	2308	71
       0	*	*	*	*	*	*	6611	0	0	

S 72   3034	4411	*	*	5941	3473	*	3432	*	3210	*	2368	*	2651	*	3199	6377	4325	*	*	72
       0	*	*	*	*	*	*	6611	0	0	

F 73   4325	6736	*	*	2038	5935	*	3661	*	1565	4685	*	*	4184	*	5177	5418	3072	*	*	73
       0	*	*	*	*	*	*	6611	0	0	

A 74   3363	*	*	*	2785	7257	*	3463	*	1674	6526	*	*	*	*	4480	3852	2286	*	5859	74
       0	*	*	*	*	*	*	6611	0	0	

F 75   4661	6245	*	*	1442	5508	*	5941	*	4044	*	*	5689	*	*	2046	2708	5318	*	4615	75
       0	*	*	*	*	*	*	6611	0	0	

G 76   1021	*	*	*	*	2648	*	5689	*	6646	*	*	*	*	*	1781	5196	*	*	*	76
       0	*	*	*	*	*	*	6611	0	0	

I 77   2983	3615	*	*	4755	4657	*	3400	*	1525	3956	*	*	*	*	4372	4992	2957	*	*	77
       0	*	*	*	*	*	*	6611	0	0	

S 78   3711	5352	*	*	4251	3069	*	6447	6658	4583	2744	*	5084	6387	*	2998	2077	3261	7129	*	78
       0	*	*	*	*	*	*	6611	0	0	

S 79   1909	3515	*	3541	*	3471	*	4629	*	*	6646	5538	*	4592	*	2786	2323	6387	*	*	79
       0	*	*	*	*	*	*	6611	0	0	

P 80   *	*	*	*	3195	*	*	5551	*	3461	6329	*	735	*	*	6658	*	3778	*	3598	80
       0	*	*	*	*	*	*	6611	0	0	

I 81   3295	6583	*	*	4364	6805	*	1716	6658	1560	5881	*	*	*	*	6968	6081	2867	*	*	81
       0	*	*	*	*	*	*	6611	0	0	

G 82   3784	5722	*	*	6629	281	*	*	*	6397	4511	*	*	*	*	*	*	5681	*	*	82
       0	*	*	*	*	*	*	6611	0	0	

V 83   2169	5493	*	*	5182	3861	*	2369	*	2902	4342	*	*	*	*	3829	3907	3112	6658	5657	83
       0	*	*	*	*	*	*	6611	0	0	

G 84   2330	6320	*	*	4483	2872	*	2462	*	3284	6000	*	*	*	*	4382	5538	2376	*	4464	84
       0	*	*	*	*	*	*	6611	0	0	

I 85   4477	5717	*	*	3680	*	*	1363	*	2038	5780	*	5681	*	*	6658	7198	2546	*	*	85
       0	*	*	*	*	*	*	6611	0	0	

G 86   2799	*	*	*	5859	537	*	*	*	5657	*	*	*	*	*	4723	3909	5288	*	*	86
       0	*	*	*	*	*	*	6611	0	0	

I 87   3672	6251	*	*	3949	5859	*	1880	*	2001	3383	*	*	*	*	4390	4330	3870	*	4529	87
       0	*	*	*	*	*	*	6611	0	0	

G 88   2426	5721	*	*	3368	2693	6583	5287	*	1867	5237	*	*	*	*	4424	6026	3232	6251	5317	88
       0	*	*	*	*	*	*	6611	0	0	

I 89   2818	5681	*	*	7345	4473	*	1761	*	2187	5452	*	*	*	*	5804	5649	2320	6390	*	89
       65	4505	*	2000	415	*	*	6611	1973	0	

N 90   3089	*	4201	3975	4083	3022	5455	5507	*	3831	4684	3774	*	4342	4804	2715	5396	3408	*	*	90
       0	*	*	*	*	*	*	6611	0	0	

A 91   4289	*	4132	4046	*	3218	4628	6860	3919	5119	5680	3449	*	5210	6665	1874	3071	5649	*	5632	91
       798	*	1234	*	*	*	*	6611	0	0	

T 92   3173	*	*	5707	5492	2761	5228	3779	4607	*	*	*	*	3398	5118	1928	3126	4091	*	*	92
       43	*	5075	*	*	*	0	6010	0	4541	

S 93   3422	*	5869	3569	6064	4735	3889	4510	5577	4752	5601	5099	5089	3432	*	3047	3913	5861	5241	2470	93
       0	*	*	*	*	*	0	5944	0	4569	

Q 94   3912	*	3461	4678	*	2912	*	5241	3902	5776	5099	2814	*	3625	5818	3181	3370	3606	*	*	94
       31	*	5564	*	*	*	0	5944	0	4569	

G 95   2893	*	3019	3511	*	3780	5620	5162	3351	5913	*	3757	3014	5395	*	3543	5893	4090	*	4806	95
       289	*	2461	*	*	*	0	5927	0	4668	

A 96   4065	*	4441	4394	5079	2800	5826	5249	*	*	4810	2541	*	4004	3878	2223	4112	*	*	5657	96
       1773	499	*	906	1101	516	1733	5620	4788	5407	

G 97   2993	*	4601	4686	4324	3626	*	3956	6692	4131	6694	5245	3892	4517	4964	3615	2919	4584	4253	4468	97
       27	*	5772	*	*	503	1765	6555	0	3471	

G 98   2012	*	3386	4995	4448	2761	4828	*	3529	*	4817	5673	4594	5507	6657	3066	4331	*	*	6329	98
       88	4077	*	1840	472	0	*	6556	1918	2881	

D 99   4918	*	2737	2893	*	4843	7107	6685	*	2413	5876	4037	3646	5971	6026	3240	3791	4271	*	5393	99
       0	*	*	*	*	*	*	6611	0	0	

W 100  3584	5169	4711	4084	4870	5350	7218	2550	4522	3373	5555	3433	3429	*	7229	4079	5402	4197	4395	5859	100
       0	*	*	*	*	*	*	6611	0	0	

T 101  2260	*	6981	*	5681	4469	*	2942	*	4790	5787	5508	6664	6390	5785	3726	2573	2256	*	5689	101
       0	*	*	*	*	*	*	6611	0	0	

Y 102  5310	*	5689	4187	6210	5941	7761	3630	5317	3266	5508	5892	4882	3649	4526	2337	2531	3730	*	6138	102
       0	*	*	*	*	*	*	6611	0	0	

A 103  2923	*	4488	4142	*	1665	*	*	5541	4716	7198	6041	3106	3669	*	3573	4788	4647	*	6026	103
       0	*	*	*	*	*	*	6611	0	0	

I 104  6981	*	*	*	3397	6192	*	2314	*	2960	6685	5657	*	*	*	5859	6583	2624	2027	3488	104
       0	*	*	*	*	*	*	6611	0	0	

S 105  3181	4793	*	*	4617	*	*	2092	*	1234	4500	*	*	*	*	4782	*	3782	*	*	105
       0	*	*	*	*	*	*	6611	0	0	

M 106  7257	*	3673	3682	3078	6526	*	5915	*	1660	2933	3729	*	3041	*	*	5681	*	*	5188	106
       0	*	*	*	*	*	*	6611	0	0	

G 107  1368	*	*	*	*	2076	*	*	*	3533	*	*	2973	*	*	2746	6312	*	*	*	107
       0	*	*	*	*	*	*	6611	0	0	

L 108  3956	4738	*	*	1553	*	*	2601	*	2358	4648	*	*	*	*	6495	6922	2855	*	*	108
       0	*	*	*	*	*	*	6611	0	0	

A 109  1361	5387	*	*	*	5941	*	7021	*	*	*	*	*	*	*	1851	2014	4716	*	*	109
       0	*	*	*	*	*	*	6611	0	0	

C 110  726	3603	*	*	*	2985	*	*	*	5538	*	6383	*	*	*	3104	5484	6107	*	*	110
       0	*	*	*	*	*	*	6611	0	0	

G 111  *	*	*	*	*	0	*	*	*	*	*	*	*	*	*	*	*	*	*	*	111
       0	*	*	*	*	*	*	6611	0	0	

V 112  4184	5681	*	*	5508	2777	*	2652	*	3816	2802	*	*	*	*	4680	1697	4770	*	*	112
       0	*	*	*	*	*	*	6611	0	0	

F 113  *	*	*	*	715	*	*	*	*	1910	3246	*	*	*	*	*	*	*	*	5689	113
       0	*	*	*	*	*	*	6611	0	0	

V 114  6192	*	*	*	5986	*	*	1420	*	1143	5254	*	*	*	*	*	*	3087	*	*	114
       0	*	*	*	*	*	*	6611	0	0	

Y 115  *	*	*	*	3547	*	5469	*	*	*	*	6583	*	*	*	*	*	5508	5681	252	115
       0	*	*	*	*	*	*	6611	0	0	

V 116  5657	*	*	*	*	*	*	1249	*	4974	2819	*	*	*	*	*	4804	1514	*	*	116
       0	*	*	*	*	*	*	6611	0	0	

A 117  1284	*	*	*	5689	3503	*	*	*	*	*	*	*	*	*	2450	2503	3030	*	*	117
       0	*	*	*	*	*	*	6611	0	0	

V 118  *	*	*	*	2172	*	*	4462	*	1205	5441	6863	*	*	*	5244	2792	3529	6665	*	118
       35	*	5387	*	*	*	*	6611	0	0	

N 119  3410	4911	4490	6471	3189	5673	6175	5384	5841	4356	*	5140	*	5486	*	*	4028	1084	*	*	119
       33	5486	*	4322	74	0	*	6574	1000	1175	

H 120  4340	6937	1941	1363	*	5750	3407	*	*	*	*	4425	*	*	*	3823	3980	*	*	*	120
       0	*	*	*	*	*	*	6611	0	0	

L 121  *	6520	*	5508	5123	*	*	2103	*	1875	2540	*	*	*	*	*	6646	1994	*	*	121
       0	*	*	*	*	*	*	6611	0	0	

I 122  6665	*	*	*	5485	*	*	2338	*	824	3304	*	*	*	*	*	*	3267	*	*	122
       0	*	*	*	*	*	*	6611	0	0	

S 123  2069	*	*	*	6395	5647	6064	5510	5506	6105	*	*	766	5744	*	4329	*	*	*	*	123
       0	*	*	*	*	*	*	6612	0	0	

K 124  3336	*	3854	1433	*	5647	4003	*	3089	4859	6024	6380	5066	4472	4250	4995	4615	*	*	*	124
       0	*	*	*	*	*	*	6612	0	0	

G 125  3204	*	2734	2100	*	4650	*	3702	7015	2590	3123	5018	*	*	*	4971	6499	5113	*	*	125
       0	*	*	*	*	*	*	6612	0	0	

Y 126  6523	*	6066	6493	2149	6609	4223	*	4247	1795	7461	4102	*	4267	3944	4163	4013	7246	*	5167	126
       0	*	*	*	*	*	*	6612	0	0	

K 127  3124	6382	4299	2813	5643	5550	3187	5209	3294	4457	3736	4344	5385	5304	4176	3480	6821	5689	*	7015	127
       154	*	3305	*	*	*	*	6612	0	0	

P 128  5790	6735	4248	3428	5661	2963	4435	4728	*	*	4949	2692	4607	5634	5855	2099	*	4486	*	4279	128
       456	*	1883	*	*	*	0	6667	0	2241	

R 129  4280	*	3392	5647	*	2349	4451	*	3253	*	*	3018	3617	4256	4880	2925	6334	5293	5289	*	129
       0	*	*	*	*	*	0	6433	0	4056	

E 130  5304	*	3709	3908	4359	3820	3492	5411	2345	*	3933	3526	5336	5066	6194	2870	5081	*	*	5969	130
       39	*	5228	*	*	237	2721	6433	0	4056	

E 131  5177	7051	4324	3019	*	4090	5468	5815	4546	3742	4065	3725	4092	3709	5688	3389	3305	4477	5037	6259	131
       2828	854	1709	2633	254	1351	718	6574	5655	2050	

C 132  5564	4169	4194	3609	5823	4135	4390	*	3251	5339	*	6208	*	4924	3278	1904	3649	4712	*	*	132
       0	*	*	*	*	3708	115	5842	0	4965	

Y 133  *	*	2949	3665	6730	3497	4957	5277	4042	6220	5899	3418	3683	5315	4041	2086	5218	*	*	5321	133
       0	*	*	*	*	*	0	5857	0	4956	

F 134  4234	6791	*	*	2926	4930	5121	3442	*	2559	4944	5941	3241	5947	4048	4939	4801	3459	4242	4662	134
       0	*	*	*	*	*	0	5857	0	4956	

D 135  5236	*	4376	*	6545	4142	*	4359	1751	3453	5154	*	6325	*	3200	3998	6481	3877	3261	5310	135
       0	*	*	*	*	2709	240	5857	0	4956	

K 136  5029	*	5808	3262	5116	4550	5185	4780	3322	2022	4457	5825	6749	3061	5707	5179	4829	3737	*	5926	136
       0	*	*	*	*	870	1143	6008	0	4671	

P 137  *	*	*	*	2373	4850	4788	4915	3473	4537	5637	4603	3624	3191	3812	2427	4820	6577	6062	*	137
       0	*	*	*	*	222	2809	6317	0	3296	

I 138  3941	5762	5110	*	3889	*	5021	2596	3717	1574	5612	5875	*	*	4482	4791	6598	4026	6584	6461	138
       0	*	*	*	*	*	0	6547	0	1000	

Y 139  3799	5374	5586	5821	5195	5358	*	3337	2953	1530	5531	6638	*	5163	4975	5131	5157	3986	*	5136	139
       0	*	*	*	*	*	0	6547	0	1000	

K 140  3059	4354	5410	3158	*	6743	5237	6396	2466	5338	*	5687	*	1645	*	3279	*	*	*	*	140
       0	*	*	*	*	*	0	6537	0	1000	

F 141  4713	*	*	*	3292	6758	6782	3992	*	2210	5733	2809	*	*	5871	3305	5525	2714	4994	3696	141
       0	*	*	*	*	*	0	6537	0	1000	

I 142  3705	5065	*	*	3009	6634	*	2364	6042	1543	*	*	*	*	*	5897	5082	2819	5745	*	142
       30	5609	*	7814	6	0	*	6537	1000	1000	

A 143  2135	4691	*	*	3359	1857	*	4638	*	3649	4786	*	*	*	*	3560	5974	4710	4889	4999	143
       0	*	*	*	*	*	*	6602	0	0	

V 144  4306	4652	*	*	5807	*	*	2531	*	1623	2664	5849	*	*	*	4319	4699	3134	*	5908	144
       0	*	*	*	*	*	*	6602	0	0	

F 145  5338	4060	*	*	2653	6595	*	2550	*	1597	5761	5908	*	*	*	*	*	2530	5364	6364	145
       0	*	*	*	*	*	*	6602	0	0	

L 146  3582	4432	*	*	3421	4131	5908	3188	*	1610	4886	*	*	*	*	4691	3186	3586	*	*	146
       0	*	*	*	*	*	*	6602	0	0	

G 147  6508	*	*	*	*	16	*	*	*	*	*	*	*	*	*	*	*	*	*	*	147
       0	*	*	*	*	*	*	6602	0	0	

V 148  2747	4298	*	*	1615	5915	*	3489	*	5150	4530	*	*	*	*	6502	4983	2700	4430	4216	148
       0	*	*	*	*	*	*	6602	0	0	

A 149  1639	4373	*	*	4668	2466	*	4506	*	2838	6595	*	*	*	*	3944	3611	3852	*	*	149
       0	*	*	*	*	*	*	6602	0	0	

L 150  4787	4675	*	*	3800	4321	*	2282	*	2021	4169	*	*	*	*	4600	4395	2276	*	*	150
       0	*	*	*	*	*	*	6602	0	0	

L 151  4979	*	*	*	4343	*	*	3715	*	3090	773	*	3513	*	*	*	*	4800	*	5908	151
       0	*	*	*	*	*	*	6602	0	0	

S 152  2293	5161	*	*	3693	6094	6508	4426	*	2123	4162	*	*	*	*	2674	5536	3422	5908	4478	152
       0	*	*	*	*	*	*	6602	0	0	

V 153  3088	5007	*	*	3350	3705	*	2788	*	1805	7086	*	*	*	*	4733	5518	2484	*	*	153
       0	*	*	*	*	*	*	6602	0	0	

V 154  *	5592	*	*	5710	*	*	1967	*	1173	3321	5521	*	*	*	4220	*	3553	*	*	154
       0	*	*	*	*	*	*	6593	0	0	

M 155  1543	*	3716	6597	*	3891	*	5064	5987	4126	4310	4690	*	4197	6079	2670	4104	5252	*	*	155
       0	*	*	*	*	*	*	6593	0	0	

I 156  5900	*	*	5705	3438	6079	5325	2505	3126	2388	5111	*	*	5179	5096	4204	5592	3023	*	3911	156
       0	*	*	*	*	*	*	6593	0	0	

W 157  5490	5555	*	*	2270	3660	6229	4311	*	2999	*	5702	*	5908	*	6371	6430	4654	2131	2702	157
       0	*	*	*	*	*	*	6593	0	0	

D 158  2229	*	5051	2451	3775	4807	3776	4651	5147	2889	*	5527	*	5756	*	4519	4189	4314	*	*	158
       0	*	*	0	*	*	*	6613	6043	0	

//
