# Supplementary material for: Functional specialization in nucleotide sugar transporters occurred through differentiation of the gene cluster EamA (DUF6) before the radiation of Viridiplantae
Source: BMC Evol Biol. 2011 May 12;11:123. doi: 10.1186/1471-2148-11-123 (PMC3111387; doi:10.1186/1471-2148-11-123)
Supplement: Additional file 14 — Archive of HMM files. The gzipped archive contains the 32 HMM files, one for each first domain of the 19 DMTs, and 2nd domains for the DMT families that have a second domain. The archive also contains 'ALL HHS.ods', a spreadsheet containing the values for all pairwise comparisons between the HMMs. [file 1471-2148-11-123-S14.TGZ › 1_x_eama.hhm]

HHsearch 1.5
NAME  AT12/1-169
FAM   
FILE  1_x_eama
COM   hhmake -i 1_x_eama.a3m 
DATE  Thu Mar 10 15:09:27 2011
LENG  169 match states, 169 columns in multiple alignment
FILT  78 out of 80 sequences passed filter (-id 90 -cov 0 -qid 0 -qsc -20.00 -diff 100)
NEFF  6.9 
EVD   0.4693  -2.1128
SEQ
>ss_pred
CCCCCCHHHHHHHHHHHHHHHHHHHHHHHHHHHHHHCCCCCHHHHHHHHHHHHHHHHHHHHHHHCCCCCCCCHHHHHHHHHHHHHHHHHHHHHHHHHHHH
HCCHHHHHHHHHHHHHHHHHHHHHHHHHHHHHCCCCCHHHHHHHHHHHHHHHHHHHHCCCCCCCCCCCC
>ss_conf
9762000151899999999999999999999999961788509999999999999999999850443022442478999999999999999999999997
628899999999389999999999840122215756599999999999999999962136577777898
>Consensus
xxxxxxxxxxxxxxxxxvxxxxxxxxxxxxlxKxxxsxxxxPxxxtxxxxxxxxlxlxxxxxxxxxxxxxxxxxxxxxxxilxlxxxxxxxxxxxxxsLx
xxxvsxaxxixsxspaFtxiLsxixxxxxxxlxexxxxxxxlxxixxixGvxlxxxxxxxxxxxxxxxx
>AT12/1-169
MAGAVSLWRREAVFLTAMLAGETSIVGLSTLFKVATSKGLNIYPFLSYSYLLASLLLLPSLFFTNRSRSLPPLSASILSKIGLLGFLGSMYVITGGIGIE
YSNPTLASAIGNIVPALTFILAVIFRMEKVSFKERSSVAKVMGTILSLIGAFVVIFYHGPRVFVASSPP
>AT34/1-237
massspetriadehlsleltvrdlestalesassapelssdeiipllnqnqrprinifsasytrrkpseqvikvteteispvtQFSSWIWSGSRySGLLC
MALSSTLY-----LIMELVSDTFsvqpIPLFETAFMRCTIILILSYL----------WLKRIGQpifgpahARKLLVSRALVGYLSLFSFIFSIQMLPLS
QAIVLSFLNPIMASIAARVV------MHEKLKITDIGGLACSFFGVLFIF-----GPTLTVQ--
>AT41/1-185
mdetterptvsfsysnwisnikkstREAYEAKPFSHwILLFFSGAAMLIAFPASSLLSRLYFSNGgKSKWIISWVAVAGWPITCLILLptyiFQKikPTP
LNtK------LVLSYVVLGFLSAADNLMYAYAYAYLPASTSSLLASSSLAFSALFGYLI------VKNPLNASVINSIVVITGAMAIIA-----LDSSSD
R--
>AT61/1-224
meqrvqlrvgtmetisnegdvdreqvletfgienetgketngsrsfdvgyssgdtletlpKASKVDISPADvLKTLFFILVWYTFSTFLTLYNKTLLGDD
lgkfPAPLLMNTIHFSIQAVLSKMITWYWsgRFQPDvTISWRD-YFVRVVPTALGTAMDINLSNESLVFISVTFATMCKSAAPIFLLLFAFAF------R
LESPSLKLFGIISVISAGVLLTV-----AKETEFE--
>AT124/1-166
mmspkqiSDDRGSSHFRHtPFQIIHLIGNFFRIWSVYSMYRYLNQT-GAPVVLFLFCCLVPSSIIFLIIqkpwkGRAlsNQ----------QIVPSLING
VITALYFILWGKGLKSCGPLRAIL-SEYSGAVLGVLSGVL------YGrRGHVWKKVGGLIAMLVALFFLSQGWATSSLSPFST-
>CE53/1-175
-----------mVAFAVIISVMMVVTGSLNtICAKWADSIKadgvpfNHPFLQATCMFFGEFLCLVVFFLIFgyKRYVWnRANVQGEsgsvteitseekp
tlppfnpf---LFFPPALCDILGTSIMYIGLNLTTASSFQMLRGAVIIFTGLLSVGM------LNAQIKPFKWFGMLFVMLGLVIVG-----VTDIYYD-
-
>MM59/1-324
mvpprlhrgagrpgglsslppfglgsarfagiafedlrealatrlqmvyvfimnrvnsQSSGFSQRRRMaLGIVILLL-VDVIWVASSELTSYVFTQYNK
PFFSTFAKTSMFVLYLLGFIIWKpwRQQCTrGFRGKPAaffadaegyfaacttdtsmssslseplyvpvkfhdlpseklestnigtektpkksrvrfsni
meirqlpsshaleaklsrmsyptvkdqesilktvgkltatqVAKISFFFCFVWFLANLSYQEALSDTQVAIVNILSSTSGLFTLILAAVFPSN---SGDR
FTLSKLLAVILSIGGVVLVN-----LSGSEKS--
>TA22/1-208
mkkasngsinsyqlaiaanfgqkavlededhqpgNKKQAQSRKQIiIGVAF-VIAIAVCTAGATQFGKDLYEEGnfTSTSLVAWSSRSMAVFIYPA----
------VSIFYTFrgqshretykqaskifgqhrhgvmsAFLRLIPITALSTGATYLSFYALRYTSSTDVTAVFSASAAIVYVLSLLV------LNEPFVV
LRFLAVLMSVAGVVVIA-----YSEGFGS--
>DD13/1-295
mkkengncdtepiplsiilsndnentnetiietnnksdtsgndnnnndnnnnnnnnnnnENKEKEHHHHKvPIFAYVILGFALLAMSSSgVALKSIE---
APPLLKASWRLQSTSILLFFGLiyevtMIYnfHKKIIqKLPKSLIlllpnkisiiynnfdklkeeeeqeqeqnedeqnetnynnqkkeiekeknkeeiki
klfqrkTILILLGTGIILGFHFSFWIISLDKTTLAHSLLFVTSSPIM-IVLVMII------RRAPISKGEIIGCILGFIGLIITL-----FDSLFFNNNn
nnnnnddsig
>SLC35E4/1-186
mcrcppehhdgrmtsaevgaaaggaqaagppewpPGSPQALRQPGrARVAMAALVWLLAGASMSSLNKWIFTVHgfGRPLLLSALHMLVAALACHR----
-gARRPMpGG-----TRCRVLLLSLTFGTSMACGNVGLRAVPLDLAQLVTTTTPLFTLALSALL------LGRRHHPLQLAAMGPLCLGAACSL-----A
GEFRTP--
#
NULL   3706	5728	4211	4064	4839	3729	4763	4308	4069	3323	5509	4640	4464	4937	4285	4423	3815	3783	6325	4665	
HMM    A	C	D	E	F	G	H	I	K	L	M	N	P	Q	R	S	T	V	W	Y	
       M->M	M->I	M->D	I->M	I->I	D->M	D->D	Neff	Neff_I	Neff_D
       0	*	*	0	*	0	*	*	*	*	
M 1    5499	5456	5505	2834	*	3849	5505	6401	3328	5476	3177	6003	3433	3657	3647	3543	4372	*	5521	4884	1
       0	*	*	*	*	*	*	6897	0	0	

A 2    2674	6023	4141	4473	4605	3631	*	*	3859	5074	3471	4215	5290	4756	3421	4486	3588	3678	*	*	2
       0	*	*	*	*	*	*	7146	0	0	

G 3    3499	4129	3504	3438	5872	3187	6052	*	4133	4972	3839	4228	*	5751	4989	2630	6442	3368	*	*	3
       69	*	4412	*	*	*	*	7224	0	0	

A 4    3661	3317	5993	3750	5676	3255	*	4487	4586	3099	5156	5938	3946	4992	4129	3523	4561	4298	*	5308	4
       0	*	*	*	*	0	*	7202	0	1764	

V 5    4282	*	5168	3200	4579	4717	*	5791	2558	*	4526	5177	*	3814	5062	3098	3987	3237	3979	5451	5
       0	*	*	*	*	*	*	7242	0	0	

S 6    4322	*	3382	3665	*	5187	6076	4668	3152	5905	*	4356	3773	5250	4253	1752	4596	5295	*	*	6
       0	*	*	*	*	*	*	7220	0	0	

L 7    5903	*	5116	3804	5875	3976	5261	4095	3304	3668	4537	5129	3668	4182	5212	3080	3852	5196	4720	4248	7
       0	*	*	*	*	*	*	7267	0	0	

W 8    4129	*	4757	6420	4013	4176	3990	5102	4565	3554	4877	5887	3752	6328	2855	3192	4624	3827	4444	6021	8
       0	*	*	*	*	*	*	7273	0	0	

R 9    5550	5405	5478	*	3787	4030	4582	4111	2952	3436	*	*	3975	4461	2417	4824	5054	4705	3950	6267	9
       0	*	*	*	*	*	*	7273	0	0	

R 10   3580	5536	4169	5168	5439	6580	5351	6394	2492	6234	3767	6294	5172	6535	2095	3407	5231	4180	6008	*	10
       0	*	*	*	*	*	*	7295	0	0	

E 11   5420	*	4103	3009	*	4395	3700	4906	2609	6920	4102	4400	6225	6395	3889	3774	3759	4466	4190	5725	11
       2874	212	*	0	*	*	*	7295	7108	0	

A 12   2536	*	*	*	3820	5497	*	2914	*	2125	6319	*	4132	6025	6393	4416	4265	3349	4256	5233	12
       0	*	*	*	*	*	*	7362	0	0	

V 13   5471	*	*	6449	4470	1655	5215	5434	3696	3104	*	*	*	4755	2842	*	*	2448	*	*	13
       0	*	*	*	*	*	*	7351	0	0	

F 14   5222	*	*	*	3104	*	*	2545	6052	1971	4791	*	3740	4923	*	3776	4531	2688	*	*	14
       0	*	*	*	*	*	*	7351	0	0	

L 15   2301	6156	*	*	2899	4096	*	2798	*	1681	6570	*	*	*	*	6702	6052	3797	*	5177	15
       0	*	*	*	*	*	*	7351	0	0	

T 16   3278	4609	*	*	3477	5308	*	2182	*	2419	4440	*	*	*	*	5072	3223	3231	*	4505	16
       316	*	2347	*	*	*	*	7351	0	0	

A 17   2350	5241	*	*	4397	*	4745	4425	*	2689	4226	4285	*	*	*	3852	4480	2805	5322	3264	17
       0	*	*	*	*	0	*	6908	0	3699	

M 18   4459	3225	*	*	4112	5753	*	2514	*	2946	2912	*	*	*	*	*	5903	1744	*	5763	18
       0	*	*	*	*	*	*	7355	0	0	

L 19   2235	*	*	*	4439	3891	*	2780	*	1547	6889	*	*	*	*	4405	4819	3391	*	*	19
       167	*	3193	*	*	*	*	7355	0	0	

A 20   2425	4733	*	*	4086	3164	*	3198	*	2493	6344	*	*	5953	*	3837	4066	2635	*	*	20
       0	*	*	*	*	0	*	7074	0	2886	

G 21   4849	*	*	*	5444	6110	*	5498	*	3228	3299	4929	*	*	*	3963	4265	2788	1497	4342	21
       0	*	*	*	*	*	*	7355	0	0	

E 22   2451	4814	5538	2912	3330	5903	*	3997	*	4047	5481	*	*	*	*	4022	5010	5017	3768	2567	22
       0	*	*	*	*	*	*	7355	0	0	

T 23   3106	5497	*	*	2543	3808	*	2598	*	3226	*	*	*	*	*	3938	3225	2519	*	*	23
       0	*	*	*	*	*	*	7355	0	0	

S 24   3459	3204	*	*	2846	3527	*	3783	*	2464	*	*	*	6416	4929	2691	5157	3743	*	5730	24
       27	*	5730	*	*	*	*	7355	0	0	

I 25   5413	*	*	*	3751	3678	*	4380	*	6315	*	2629	*	*	6170	1973	3045	3878	2795	*	25
       0	*	*	*	*	*	0	7237	0	1000	

V 26   2737	4208	*	*	3680	5442	*	2297	*	*	4514	*	5739	*	*	3127	5767	1929	4902	*	26
       0	*	*	*	*	*	0	7237	0	1000	

G 27   2501	4800	*	*	5767	1818	*	*	*	3029	*	*	*	*	*	2588	3538	3540	*	5345	27
       0	*	*	*	*	*	0	7237	0	1000	

L 28   3546	*	*	5337	4233	3694	*	4518	*	2631	3070	4455	*	*	*	2410	3515	3311	*	6251	28
       0	*	*	*	*	*	0	7236	0	1000	

S 29   3869	*	*	*	5625	4452	*	4567	*	3738	*	2408	4669	6415	*	1819	2691	4737	*	4904	29
       68	4433	*	0	*	0	*	7236	1731	1000	

T 30   *	6298	*	4676	3222	*	*	2428	*	2086	6166	*	*	2713	*	3746	3639	3345	*	*	30
       0	*	*	*	*	*	*	7292	0	0	

L 31   4746	5472	*	*	2696	*	*	3829	*	1490	3219	*	*	*	*	4863	5405	3370	*	3359	31
       0	*	*	*	*	*	*	7292	0	0	

F 32   2834	*	*	*	3639	3530	*	6063	*	4530	4478	1529	*	*	*	5756	3515	3259	*	4925	32
       0	*	*	*	*	*	*	7292	0	0	

K 33   *	*	*	5724	*	*	*	*	484	*	*	4599	*	4627	2621	5534	*	*	*	*	33
       73	*	4344	*	*	*	*	7292	0	0	

V 34   4671	*	4166	5239	5222	*	*	5394	4884	2851	4963	5473	*	4620	6631	4324	3780	3810	3120	2052	34
       19	*	6247	*	*	*	0	7250	0	1500	

A 35   2149	*	*	*	*	*	*	2129	*	1923	5565	*	*	*	*	5824	6015	2761	*	3636	35
       39	*	5225	*	*	0	*	7240	0	1911	

T 36   *	*	4510	5432	2250	*	*	5015	5496	1330	*	4302	5570	*	*	4865	3415	6360	*	4060	36
       34	*	5432	*	*	0	*	7258	0	1178	

S 37   6009	*	3299	4713	6289	5142	*	*	4625	5508	*	3750	*	4007	5285	1904	1830	5722	*	6419	37
       86	*	4113	*	*	*	0	7224	0	1000	

K 38   4027	*	3727	4733	4827	3733	*	5375	3065	4733	*	3168	5424	5463	4450	3469	3080	3807	*	4298	38
       112	*	3746	*	*	*	0	7081	0	2639	

G 39   6288	*	4701	5438	2898	1704	4998	*	3035	3552	*	4675	5147	6570	6272	5178	*	*	6207	3131	39
       1547	604	*	1266	775	0	*	6786	6305	3548	

L 40   5451	*	3870	6281	6459	2835	6475	4617	3511	3401	3917	3870	2656	*	4546	5178	3311	4759	*	6864	40
       0	*	*	*	*	*	*	7292	0	0	

N 41   2383	5293	5288	4822	3474	4888	4499	*	4343	*	*	4097	3789	5833	3755	2681	6303	*	*	3138	41
       0	*	*	*	*	*	*	7292	0	0	

I 42   4548	*	*	*	5518	*	*	3464	5756	4928	*	*	587	5614	5755	4142	4965	*	*	*	42
       0	*	*	*	*	*	*	7292	0	0	

Y 43   4771	*	*	*	2164	6174	*	3105	*	2711	4789	6440	*	*	*	3465	6530	3514	3242	3119	43
       0	*	*	*	*	*	*	7333	0	0	

P 44   5020	*	*	3576	2145	*	5636	5783	*	2262	4369	*	4509	*	*	5162	2806	2744	*	*	44
       0	*	*	*	*	*	*	7333	0	0	

F 45   4746	*	*	*	2935	5636	*	3792	5493	2038	4437	*	6301	5485	*	4272	3903	1867	*	*	45
       0	*	*	*	*	*	*	7333	0	0	

L 46   2906	*	*	*	4937	3859	*	3994	*	3662	*	5000	*	*	*	2507	1525	3862	*	*	46
       0	*	*	*	*	*	*	7333	0	0	

S 47   3499	6125	*	6174	2481	4363	*	5952	*	3198	3609	*	*	*	*	4385	3635	4273	2157	4496	47
       17	*	6405	*	*	*	*	7333	0	0	

Y 48   3676	4556	*	*	2079	*	*	3913	*	2944	5744	*	*	*	*	4196	4408	3026	5480	2468	48
       0	*	*	*	*	*	0	7320	0	1000	

S 49   3884	4931	*	6284	*	4745	2314	*	5557	*	5468	5175	*	2358	3018	2441	3755	*	*	*	49
       20	*	6158	*	*	*	0	7320	0	1000	

Y 50   4849	2988	*	*	3521	*	*	4292	*	3390	2810	4252	*	5648	4120	4238	2652	4628	*	3633	50
       0	*	*	*	*	*	0	7300	0	1734	

L 51   2276	4925	*	*	3784	6263	*	4397	*	2054	6145	4590	*	5444	*	2538	4653	3764	5478	*	51
       0	*	*	*	*	*	0	7300	0	1734	

L 52   3156	4679	*	*	4242	3189	*	3889	*	2984	4948	*	*	*	*	2773	3832	2799	3324	*	52
       0	*	*	*	*	*	0	7270	0	1734	

A 53   2658	3955	*	5462	3225	2680	*	4635	*	4730	5066	4322	4924	4251	5854	5123	2737	4890	5759	*	53
       0	*	*	*	*	*	0	7300	0	1734	

S 54   3165	5254	*	*	3630	6164	*	2929	*	4908	5882	*	3733	*	*	1920	3098	3486	5648	5602	54
       0	*	*	*	*	*	0	7300	0	1734	

L 55   5583	*	*	*	3665	6719	*	2215	*	1297	5115	*	*	*	*	4439	4864	2652	*	*	55
       0	*	*	*	*	*	0	7300	0	1734	

L 56   5233	3589	*	*	3500	4063	*	2945	*	1709	4145	6169	*	*	*	*	5759	3258	6424	3303	56
       0	*	*	*	*	*	0	7300	0	1734	

L 57   4592	3463	6058	*	3717	4021	*	4127	*	1352	4552	*	*	*	*	3168	*	5854	*	3397	57
       0	*	*	*	*	*	0	7300	0	1734	

L 58   5203	4171	*	*	3030	3741	5233	4519	5026	1752	*	*	2405	*	*	6310	5365	4802	*	4039	58
       0	*	*	*	*	*	0	7300	0	1734	

P 59   4637	*	*	*	4338	4026	*	2330	*	2939	5010	*	1596	*	6288	6369	5596	3343	6179	*	59
       911	*	1095	*	*	*	0	7300	0	1734	

S 60   3620	*	*	*	2552	4559	*	2330	3048	2428	*	*	4881	*	*	3413	*	*	*	3790	60
       0	*	*	*	*	*	0	6407	0	5923	

L 61   *	*	*	*	3494	*	5174	2494	*	1838	3897	*	*	*	*	2414	3919	3792	*	4909	61
       652	1459	*	2293	329	1865	463	6407	4247	5923	

F 62   5668	4944	*	*	2207	4472	*	2944	*	1715	4849	*	*	*	5200	*	3613	3644	5156	*	62
       0	*	*	*	*	1925	441	6700	0	5453	

F 63   *	*	*	*	2881	*	5408	2279	5352	2759	4973	5955	*	5340	3844	3612	*	*	4994	2273	63
       0	*	*	*	*	*	0	6814	0	5090	

T 64   4116	*	*	*	2441	5032	5484	4295	2656	*	5559	3701	*	4384	4812	5544	3299	6294	3354	3637	64
       2609	258	*	948	1054	2924	204	6814	6510	5090	

N 65   4242	*	5826	*	*	3841	2465	*	2428	*	*	3471	5293	*	1730	4629	6207	*	*	5521	65
       26	*	5784	*	*	*	0	6766	0	4989	

R 66   5830	*	5201	5549	3723	*	5145	3423	4923	3877	5778	4902	*	3465	1400	*	5274	3903	5513	*	66
       59	*	4633	*	*	*	0	6753	0	5214	

S 67   6111	*	3725	4891	5139	*	5799	6077	2820	5690	*	4973	3049	3620	3184	2694	*	3491	*	3909	67
       55	*	4744	*	*	*	0	6570	0	5244	

R 68   4748	4190	4719	2850	4329	*	*	4802	3499	5153	*	*	1814	*	3932	2795	*	4832	*	*	68
       0	*	*	*	*	3774	109	6431	0	5414	

S 69   4666	5931	5276	*	*	*	5717	3963	4983	3650	4736	3624	4714	*	2386	2857	3521	4199	4847	4021	69
       3144	173	*	0	*	164	3216	6444	6245	5220	

L 70   6742	*	3574	4118	5398	4939	5287	6366	2931	2978	5365	4274	3640	6801	4888	6245	3751	3666	4693	3425	70
       57	*	4692	*	*	*	0	7080	0	1000	

P 71   3403	5392	5054	5168	4910	4666	*	3240	4948	2981	5156	3800	3227	4682	7394	3985	4646	3599	*	4351	71
       118	*	3672	*	*	*	0	6988	0	2482	

P 72   5554	6872	4020	4768	4562	7383	*	4303	3545	2878	6387	4724	2594	6665	4079	2230	5252	6223	6167	*	72
       53	*	4790	*	*	*	0	6839	0	4048	

L 73   4360	*	*	*	3822	3350	5874	3265	3693	2594	*	6108	4232	5376	2630	3904	5241	4757	5556	6193	73
       69	*	4428	*	*	*	0	6805	0	4382	

S 74   3896	*	5132	3947	4587	3072	4494	4458	3482	3982	5437	5130	4463	5253	3722	3118	3580	5789	*	5617	74
       117	*	3680	*	*	*	0	6703	0	4928	

A 75   4098	6810	4022	4678	*	3945	5621	5080	6231	2743	4457	3990	3250	*	5888	3912	2892	3626	*	4574	75
       348	*	2223	*	*	*	0	6593	0	5381	

S 76   3813	4043	*	4777	3620	*	*	3445	3332	4304	5611	4097	4199	4285	3611	3362	5203	3684	4646	*	76
       3131	175	*	4487	66	52	4817	5943	5733	5927	

I 77   3400	*	*	*	2371	*	4678	3069	6183	3619	6467	5651	*	3344	6134	4639	3534	3561	*	3274	77
       0	*	*	*	*	*	0	7159	0	1809	

L 78   3309	*	*	*	2557	*	6199	2616	4791	1863	5580	*	5797	*	3824	*	5304	5181	4411	4961	78
       0	*	*	*	*	*	0	7159	0	1809	

S 79   6460	4497	*	*	4471	*	*	3178	2168	3361	4255	*	5892	*	2789	4216	4396	3030	6900	5444	79
       0	*	*	*	*	0	*	7159	0	1809	

K 80   4124	*	*	6435	3192	*	5908	3650	2510	3398	*	4436	4965	6402	2469	4178	4866	5466	*	3793	80
       0	*	*	*	*	*	*	7252	0	0	

I 81   4072	5824	*	*	5589	5894	*	1840	*	2493	3505	*	*	*	*	3232	4536	2527	*	5851	81
       0	*	*	*	*	*	*	7206	0	0	

G 82   3408	5599	*	*	2556	4132	*	3742	*	1355	6032	5663	6993	*	*	6222	*	2876	*	*	82
       0	*	*	*	*	*	*	7206	0	0	

L 83   4747	*	*	6076	3505	4570	*	4149	*	2333	4547	*	1517	6358	*	5076	5614	3447	*	5894	83
       0	*	*	*	*	*	*	7206	0	0	

L 84   *	5685	*	*	2805	*	*	3776	*	1231	5330	5006	5002	*	3945	*	3920	3250	*	6032	84
       0	*	*	*	*	*	*	7206	0	0	

G 85   1991	3586	*	*	*	1379	*	*	*	*	6559	*	*	*	*	2316	4026	6993	*	*	85
       0	*	*	*	*	*	*	7206	0	0	

F 86   3429	6562	*	*	2571	*	*	2369	*	1739	6804	*	5894	*	*	*	*	2347	6275	*	86
       0	*	*	*	*	*	*	7206	0	0	

L 87   4287	4642	*	*	3884	3865	*	3042	*	1873	3513	6446	*	*	*	6222	3153	2708	*	*	87
       0	*	*	*	*	*	*	7206	0	0	

G 88   7383	6901	5589	*	3190	2352	4289	*	3978	3653	7283	4924	*	5685	4146	3217	3770	6384	2924	5296	88
       105	3839	*	0	*	*	*	7206	1908	0	

S 89   2587	4329	*	*	2183	3102	*	3958	*	5162	6483	6993	*	*	*	3029	3040	4348	*	4555	89
       0	*	*	*	*	*	*	7206	0	0	

M 90   3149	*	*	*	3528	3563	*	3273	*	1662	3267	*	*	*	*	6559	3486	3431	*	*	90
       0	*	*	*	*	*	*	7206	0	0	

Y 91   2551	*	3482	*	4259	2998	5609	6562	*	*	4863	5025	5824	*	*	2183	2833	*	*	3504	91
       0	*	*	*	*	*	*	7206	0	0	

V 92   5018	*	*	5894	4276	*	5080	3062	*	3399	5296	2163	*	4259	*	3367	3568	2918	*	4573	92
       0	*	*	*	*	*	*	7206	0	0	

I 93   4127	5346	*	*	4463	4985	*	3055	*	3069	5006	3860	*	*	*	4144	4883	2298	4776	2543	93
       0	*	*	*	*	*	*	7206	0	0	

T 94   4196	3710	*	*	3040	6458	*	5589	*	1413	3612	*	*	*	*	3284	3075	4775	*	*	94
       0	*	*	*	*	*	*	7206	0	0	

G 95   2971	*	*	5134	4115	2340	*	6032	6266	*	5589	3763	*	*	*	2946	4780	*	4276	2010	95
       0	*	*	*	*	*	*	7206	0	0	

G 96   5075	4328	*	*	2806	4480	4493	4363	*	3169	*	1963	*	4613	*	4625	5708	6483	*	2641	96
       0	*	*	*	*	*	*	7206	0	0	

I 97   4509	*	*	4402	4860	6032	6172	2505	4243	3134	4603	*	*	5183	*	4991	6411	2385	5858	2460	97
       0	*	*	*	*	*	*	7206	0	0	

G 98   1686	4863	*	*	*	1861	*	*	*	*	*	*	*	*	*	1449	6222	*	*	*	98
       0	*	*	*	*	*	*	7206	0	0	

I 99   5824	*	*	*	3674	*	*	2307	*	758	5149	*	*	*	*	*	5858	5469	*	4547	99
       0	*	*	*	*	*	*	7206	0	0	

E 100  3381	*	4352	3344	*	4975	*	5296	2360	5824	7383	4445	*	4097	3512	2742	4076	5909	4231	6615	100
       0	*	*	*	*	*	*	7206	0	0	

Y 101  6357	*	5028	*	2972	*	*	*	2659	4133	4165	4150	*	5685	4099	4638	6237	5009	*	1556	101
       0	*	*	*	*	*	*	7206	0	0	

S 102  *	5006	*	*	*	*	*	3287	*	1908	5685	*	*	*	*	2933	2524	1858	*	*	102
       0	*	*	*	*	*	*	7206	0	0	

N 103  3362	*	*	*	*	3933	*	*	*	*	*	3988	1670	4508	*	1599	3540	*	*	*	103
       0	*	*	*	*	*	*	7206	0	0	

P 104  2917	*	*	*	*	*	*	5685	*	2565	5663	*	2228	*	*	5068	6185	1313	*	*	104
       0	*	*	*	*	*	*	7206	0	0	

T 105  3086	*	5296	*	*	3856	*	4259	*	5006	*	*	5685	*	*	1241	1934	*	*	*	105
       0	*	*	*	*	*	*	7206	0	0	

L 106  6503	*	2247	6222	2096	*	5609	4661	*	3016	*	5052	*	5805	5006	3950	3832	4259	*	3624	106
       0	*	*	*	*	*	*	7206	0	0	

A 107  1421	*	*	*	5200	*	*	5296	*	*	6213	4587	*	6076	*	3113	3430	2193	*	3702	107
       0	*	*	*	*	*	*	7206	0	0	

S 108  5059	4259	*	4146	5663	*	3126	3858	*	4972	6993	3943	*	2828	*	2304	2607	4451	*	*	108
       0	*	*	*	*	*	*	7206	0	0	

A 109  1739	*	*	*	*	*	*	2967	*	2764	3699	*	*	*	*	*	2271	2825	*	*	109
       46	*	5006	*	*	*	*	7206	0	0	

I 110  6186	5840	*	*	5544	4832	*	1317	*	1976	4213	*	*	*	*	*	*	2302	*	*	110
       0	*	*	*	*	0	*	7043	0	1000	

G 111  5851	*	*	*	3672	3364	*	4296	1910	4435	*	5014	*	*	4181	2098	4473	4636	*	4679	111
       0	*	*	*	*	*	*	7206	0	0	

N 112  2243	4502	*	5006	3945	4961	*	*	*	4259	*	3667	*	*	*	1284	3739	*	*	*	112
       0	*	*	*	*	*	*	7206	0	0	

I 113  3561	4233	*	*	6562	5708	*	4132	*	2786	5535	*	*	4259	*	2198	1811	5469	*	5006	113
       0	*	*	*	*	*	*	7206	0	0	

V 114  3569	*	*	4289	*	5685	6901	5331	*	*	3492	3016	*	4241	*	1804	2222	4447	*	*	114
       0	*	*	*	*	*	*	7206	0	0	

P 115  3986	*	*	*	6788	3670	*	3843	4502	3461	*	*	898	*	*	4743	4375	5471	*	*	115
       0	*	*	*	*	*	*	7206	0	0	

A 116  1288	*	*	*	3603	5133	*	2237	*	3622	5824	*	*	*	*	4972	*	2870	*	*	116
       0	*	*	*	*	*	*	7206	0	0	

L 117  5296	*	*	*	491	*	*	4835	*	3843	3848	*	*	*	*	*	4912	5006	5342	*	117
       30	*	5609	*	*	*	*	7206	0	0	

T 118  4527	*	*	*	*	5765	*	4004	*	4344	*	4419	*	*	*	3180	1077	2354	*	*	118
       0	*	*	*	*	0	*	7150	0	1000	

F 119  2947	*	*	*	2514	4268	*	4647	*	2611	4221	*	*	*	*	5805	*	2161	*	2791	119
       0	*	*	*	*	*	*	7206	0	0	

I 120  3963	*	*	*	4509	6389	*	1896	*	1488	5663	*	*	*	*	5296	5526	2411	*	*	120
       0	*	*	*	*	*	*	7206	0	0	

L 121  5805	6418	*	*	2421	6788	*	3492	*	706	4219	*	*	*	*	*	*	5708	*	*	121
       0	*	*	*	*	*	*	7206	0	0	

A 122  1824	*	*	*	*	2899	*	*	*	*	*	*	*	6213	*	977	4588	5609	*	*	122
       0	*	*	*	*	*	*	7206	0	0	

V 123  3275	4657	*	*	3583	5006	6788	3513	6446	3427	4712	*	*	*	2859	5542	5244	2790	3600	3468	123
       15	*	6582	*	*	*	*	7206	0	0	

I 124  4498	6590	*	*	3868	5543	*	1295	*	2151	4913	*	*	*	*	5374	6509	2696	*	*	124
       0	*	*	*	*	0	*	7204	0	1000	

F 125  *	6076	*	*	1921	*	*	2606	*	1927	3638	*	*	*	*	*	*	3006	3488	*	125
       2629	*	254	*	*	*	*	7206	0	0	

R 126  *	*	*	*	*	1823	*	*	2747	*	*	*	2678	*	1279	*	*	*	*	*	126
       0	*	*	*	*	*	0	2867	0	7253	

M 127  *	*	*	*	*	*	*	*	2754	*	1279	*	*	*	2895	1712	*	*	*	*	127
       0	*	*	*	*	*	0	2867	0	7253	

E 128  *	*	*	835	*	*	*	*	*	*	*	2678	*	*	*	1819	*	*	*	*	128
       525	*	1712	*	*	*	0	2867	0	7253	

K 129  *	*	*	*	*	2326	*	*	672	*	*	*	*	2532	*	*	*	*	*	*	129
       0	*	*	*	*	*	0	2185	0	7023	

V 130  2945	*	*	*	*	2326	*	2532	*	2455	*	*	*	*	*	*	*	1665	*	*	130
       0	*	*	*	*	*	0	2185	0	7023	

S 131  *	*	2455	*	*	*	*	*	*	2326	*	*	*	*	*	1167	*	2532	*	*	131
       321	2326	*	0	*	0	*	2185	1000	7023	

F 132  6503	*	*	*	3423	5103	6076	6275	4462	1072	4254	*	*	*	4751	5671	5496	3832	3928	4306	132
       0	*	*	*	*	*	*	7206	0	0	

K 133  4157	6411	*	*	*	2144	5805	6347	1478	4270	*	4066	*	5120	2630	*	*	6076	*	*	133
       46	5006	*	0	*	*	*	7206	1000	0	

E 134  4245	*	3293	938	*	*	6340	*	3854	*	*	4567	*	3412	4144	4349	*	*	*	*	134
       0	*	*	*	*	*	*	7206	0	0	

R 135  5824	*	*	*	*	4508	*	*	1978	*	*	5663	2701	4842	2613	3169	2910	*	6358	4150	135
       0	*	*	*	*	*	*	7206	0	0	

S 136  5526	5663	*	5496	1793	*	3823	3843	*	3647	5824	*	4087	4266	5191	3399	3567	5469	5124	4597	136
       0	*	*	*	*	*	*	7206	0	0	

S 137  6586	*	6213	*	6483	4133	3511	4374	3963	5052	4201	4872	4125	*	6788	2246	1934	4312	*	*	137
       0	*	*	*	*	*	*	7206	0	0	

V 138  4754	*	*	*	3842	4502	*	4090	3681	2349	*	*	3140	5526	4679	5296	3915	2833	3350	6418	138
       0	*	*	*	*	*	*	7206	0	0	

A 139  3048	*	6285	5358	4022	4385	*	4286	2968	2639	5144	*	4758	6615	6213	2804	4732	4096	5058	4853	139
       0	*	*	*	*	*	*	7206	0	0	

K 140  4863	*	3530	4968	*	*	*	4471	1933	4774	*	5858	*	4686	2392	4855	4055	2623	*	*	140
       0	*	*	*	*	*	*	7206	0	0	

V 141  4031	*	6140	*	3941	6266	*	2274	*	2553	3892	5088	*	*	*	6993	6421	2501	4484	2924	141
       21	6140	*	2585	263	*	*	7206	1000	0	

M 142  4143	6358	*	*	4142	3736	*	2732	*	1537	3318	3832	*	*	*	*	5225	3220	*	*	142
       0	*	*	*	*	*	*	7206	0	0	

G 143  1591	4017	*	*	4630	1910	*	5909	*	*	*	5296	6788	6140	*	2311	4918	*	*	*	143
       0	*	*	*	*	*	*	7206	0	0	

T 144  3826	4188	*	*	*	*	*	3691	*	2010	3543	*	*	*	*	3913	2507	2179	*	*	144
       0	*	*	*	*	*	*	7206	0	0	

I 145  3464	6559	*	*	3368	4766	*	1509	*	2114	5206	*	*	6140	*	5909	*	3001	*	*	145
       0	*	*	*	*	*	*	7206	0	0	

L 146  5006	5805	*	*	4449	*	*	2563	*	2160	4545	*	2022	*	*	5296	5676	2489	*	*	146
       0	*	*	*	*	*	*	7206	0	0	

S 147  3365	4215	*	*	*	4256	*	1857	*	3674	4293	*	*	*	6503	1761	*	3552	*	*	147
       0	*	*	*	*	*	*	7206	0	0	

L 148  *	4660	*	*	3315	*	*	1752	*	2146	3879	*	*	*	6140	4570	3606	2936	*	*	148
       0	*	*	*	*	*	*	7206	0	0	

I 149  2474	5404	*	*	3570	2242	*	3617	*	3261	6478	*	*	*	*	3901	3391	2822	*	*	149
       0	*	*	*	*	*	*	7241	0	0	

G 150  3960	*	*	*	*	123	*	*	*	*	*	*	*	*	*	5822	*	*	*	*	150
       0	*	*	*	*	*	*	7241	0	0	

A 151  2249	5026	*	*	4840	*	*	2791	*	3094	5779	*	*	*	*	5822	*	1229	*	*	151
       0	*	*	*	*	*	*	7241	0	0	

F 152  2219	*	*	*	3347	5638	*	3436	*	2530	5609	*	*	*	*	4720	6227	1654	6422	*	152
       0	*	*	*	*	*	*	7241	0	0	

V 153  *	5284	*	*	3396	*	*	2881	*	1233	3478	*	*	*	*	6131	*	2224	*	*	153
       0	*	*	*	*	*	*	7241	0	0	

V 154  2776	4547	6131	4257	5185	4840	*	2700	*	3288	3925	*	*	*	*	4093	3300	2493	*	5487	154
       0	*	*	*	*	*	*	7241	0	0	

I 155  1795	*	*	5294	5781	4478	*	3596	*	4416	*	5540	*	*	6131	3013	2372	2827	*	*	155
       2281	*	332	*	*	*	*	7241	0	0	

F 156  *	*	*	*	1903	*	*	3180	*	1637	*	*	*	1733	*	*	*	*	*	*	156
       0	*	*	*	*	*	0	3690	0	7030	

Y 157  *	*	*	*	*	2706	*	*	2698	2761	*	*	*	*	*	*	*	*	*	876	157
       0	*	*	*	*	*	0	3690	0	7030	

H 158  *	*	*	*	*	*	2068	2761	2349	3180	*	*	2698	*	*	*	*	*	2706	*	158
       0	*	*	*	*	*	0	3690	0	7030	

G 159  2706	*	*	*	*	876	*	*	*	2761	*	*	*	*	*	2698	*	*	*	*	159
       0	*	*	*	*	*	0	3690	0	7030	

P 160  *	*	2698	*	*	*	2761	*	*	*	*	*	876	*	*	*	2706	*	*	*	160
       0	*	*	*	*	0	*	3690	0	7030	

R 161  3163	*	5402	6420	3236	4630	*	3894	4317	3198	4666	6415	*	4654	3148	4270	*	3910	*	2661	161
       0	*	*	*	*	*	*	7224	0	0	

V 162  3851	*	4110	*	*	3410	5366	4242	5793	*	*	5294	3189	4389	*	2412	2100	3652	*	*	162
       0	*	*	*	*	*	*	7224	0	0	

F 163  *	*	3254	1398	4116	4695	*	*	5139	4207	*	5290	5627	*	4242	2567	4412	*	*	5472	163
       0	*	*	*	*	*	*	7224	0	0	

V 164  4710	*	5373	4819	3266	2759	*	3944	6427	2570	*	6903	3167	*	6518	3088	3429	3956	*	*	164
       0	*	*	*	*	*	*	7224	0	0	

A 165  3660	*	4913	4289	3011	4803	6074	4713	3999	3591	*	5650	4365	4148	4670	2135	5022	5881	5871	5537	165
       0	*	*	*	*	*	*	7224	0	0	

S 166  4248	*	3775	4843	1305	3460	4660	5691	5530	*	*	5003	5215	4859	*	3083	6301	5770	*	5537	166
       0	*	*	*	*	*	*	7224	0	0	

S 167  6903	*	2651	5793	5881	3475	3810	*	3549	*	*	2694	4230	5023	4509	1898	*	*	*	*	167
       0	*	*	*	*	*	*	7224	0	0	

P 168  3106	*	*	*	*	*	*	*	*	3133	*	2462	1846	*	*	2987	2441	*	*	*	168
       0	*	*	*	*	*	*	3267	0	0	

P 169  *	*	*	*	*	*	*	*	*	*	*	2099	1557	*	*	1782	2878	*	*	*	169
       0	*	*	0	*	*	*	2776	2430	0	

//
