# Supplementary material for: Functional specialization in nucleotide sugar transporters occurred through differentiation of the gene cluster EamA (DUF6) before the radiation of Viridiplantae
Source: BMC Evol Biol. 2011 May 12;11:123. doi: 10.1186/1471-2148-11-123 (PMC3111387; doi:10.1186/1471-2148-11-123)
Supplement: Additional file 14 — Archive of HMM files. The gzipped archive contains the 32 HMM files, one for each first domain of the 19 DMTs, and 2nd domains for the DMT families that have a second domain. The archive also contains 'ALL HHS.ods', a spreadsheet containing the values for all pairwise comparisons between the HMMs. [file 1471-2148-11-123-S14.TGZ › crcb.hhm]

HHsearch 1.5
NAME  A3IRG4/1-125
FAM   
FILE  crcb
COM   hhmake -i crcb.a3m 
DATE  Fri Mar 11 08:18:37 2011
LENG  125 match states, 125 columns in multiple alignment
FILT  101 out of 106 sequences passed filter (-id 90 -cov 0 -qid 0 -qsc -20.00 -diff 100)
NEFF  6.5 
EVD   0.4240  -2.6400
SEQ
>ss_pred
CCHHHHHHHHHHHHHHHHHHHHHHHHHHHCCCCCCCHHHHHHHHHHHHHHHHHHHHHHCCCCCHHHHHHHHHHHHHHHHHHHHHHHHHHHHHHCCCHHHH
HHHHHHHHHHHHHHHHHHHHHHHHC
>ss_conf
9528999999999999999999999732102578878999999999999999999996066789999999999998786899999999999955809999
9999999999999999999999319
>Consensus
MxxxxxlxVxlGgxxGaxxRxxlxxxxxxxxxxxxPxgtlxvNxxGsfllGxxxxxxxxxxxxxxxxxxlxtGfxGxfTTFSTfxxexxxlxxxxxxxxa
xxyxxxsixxglxxxxxGxxlxxxx
>A3IRG4/1-125
MEFLSWLMVFLGGGLGSCGRYLISKIINEQIDIMFPWGTLTVNLIGCLVIGVIIGLIERFPIHPYWGLLLVTGFCGGFTTFSSFSLENNLLLRNQEYCLL
FIYTFMSLLWGFAGTFIGLMVVKKI
>Q8YI11/1-270
MLDI-IILVVIGGAFGAMTREFIMLMVPPL-TDGFPLDILVANVVACFLLGTVTALYARKIHSRDVHTIIGTGMMGGVSTFSSFAYGSVVLASAsvSAFL
IAAAYVTVSVVAGYVAVLAGMKFGEKSadilhryppmasiidsglvtvesrhsvaetiervaakaksmgmnvftrvdhgagakeaglglppteliifgnp
qngtvlmqdkrtigldlpiralawedgsgkvwltvndpawlaqrhslglssdvaikamvtgtgtvtkyaagd
>A2BTL4/1-123
MDFSSISIILLGSTFGLILRIFIQNNFKKS--IGFDIqNTSIVNFLSSFFLGILVALNFNN---KEILVLFYGGFLGCFSTFSSFIYQLFILFKKRKFLI
LFFHYILVITFSFLFFYLGYFLIQFFlk
>Q4PD24/1-514
MDAQAarpsrqsdaaasqiqrsraatpslthkastvsttdtfasatdgqgyytdaadvsayhddvrsrfdsvpntingygldqrdgearlprsscsrtde
qgdvmitnvhepqitspqlqanpqqppieavaspsicsnrnacaeeagkptgceqqscvpdayhrlarhaaivgllmfsaiwgtlaregmvalntydges
vapliwaqavgclimgvaiganrepiertyppayimittglcgsittfskwmldvfrafgdqrhfdrgglhnvmdalsqtavtlgmalisveagvalssv
vnveklvaafhhwrsrpglhpsrtpradltdgeskthmvqarptlildtcmfllglifwigcallcalyggfrhVTFSLVLAPAGTVARWYLSRLNTHAL
srRFSLPLGTLAANLLATALICAAFTASRAGsmptsfagrLTGCQALQGLQDGFCGCLSTVSTFAVELRTIKPR---RNALRYALLSWLAGLLLCVLLLG
-----apwwsvgmdgrclgypm
>A7A346/1-370
MAGVErrcprkakykgnvmesqeqraadspnagdepnpatqsidvaevaradvrpsgaaaskhppqiplapmkrmqarfnpladglmYLVVFVGGFVGVG
FRRATDLLLPSVNGSPFVVGTFVSNMLACFLFAMLTEYMATAswlrrRVRQVVSRGVGLGLLGGLSTMSGVMLETMEGMREQRFGSALGYLAGSFAGGLI
AAAVGVALMQALlargtrkrvrnaiadastasvssmsdsdaygivqdvqmtdtavsatqsvtqtvpmadsgesdvpaaqnvqnnvpdaqgvrhvkvadaa
hsaaqaaleaaqaaqqaaqvaqqvaqtgqvpkiesqpqssqpvaplpsfepkpvtaeiplvadpttgevr
>Q2J3P8/1-153
MALEQpmptsrivlCTAVALGSAVGALSRFGSASIIADLWGAGDLVATAFVNIVGSFVIALYATLTATRgafPMSESSRQFVMAGFCGGYTTRSLMGLDT
FMIILDHHAFYGVAYVTGVVAMSLLAAASGYGLGRMFdprsdsrtmeecrals
>A7BBA8/1-154
MVSFRvpdWLAVFVGGVVGTAARAGLDEVSKASPvrGLFLSWSTLMVNAVGAFLLGALAAWVAGRlargagdaASLKLLKLLVGTGFAGAFTTYGTYIVA
SVGYASLNGIVEAVSQSLVLLALGGACAWAGMRVGEWLcapsgarpvsgeegra
>A5CXX2/1-130
MSVLFtIFVIGIGATIGASMRYYLTQLMNATLISDFPYSTLAVNILGSFLAGILVVIILERaTLHEAYRLMLLIGLTGSLTTMSTLSWESIEMISFGYYG
QAGLNILLNVVLSLLATGIGVILGRYFlis
>A0CCJ9/1-262
MDNQNFLYLSLGAYIGVSMRLEIVSIVGNFLrDQTIPI-DIFDNFIGSFVIGFYNDRYKKR--DFSSHLAISTGFCGCLTTFSSWIIGIIDLVNSEQWFN
CIIHLFIGTT----VAYSGFKLGQNAetefkfpfhqkliylaflkliifqvlfqrwsmivtallspfgailrcylsklnhkdfpfgtlmcnlfavwiaea
lliskihldddsnkiinsvlkgfcgslstvstwikeictmqsielrfsyywislflsvyiglvifqnls
>Q5FKD2/1-129
MSTKTgnYISIAIFAFFGGIARAWLNSSFGFY-------GTFWGNIIGCFLLAFFTYLFMEFkDVRQWLTVGLGTGFVGAFTTFSTFNLDVLKNIQANVP
ITALIYFLSSIIFGFCFAYLGMNAGKQVgnllrked
#
NULL   3706	5728	4211	4064	4839	3729	4763	4308	4069	3323	5509	4640	4464	4937	4285	4423	3815	3783	6325	4665	
HMM    A	C	D	E	F	G	H	I	K	L	M	N	P	Q	R	S	T	V	W	Y	
       M->M	M->I	M->D	I->M	I->I	D->M	D->D	Neff	Neff_I	Neff_D
       0	*	*	0	*	0	*	*	*	*	
M 1    *	*	*	*	*	*	*	*	*	*	0	*	*	*	*	*	*	*	*	*	1
       16	*	6501	*	*	*	*	6486	0	0	

E 2    4541	*	4636	5758	4902	4610	5870	3207	3600	3886	5911	3162	5146	4790	4849	3003	3083	4301	6594	5861	2
       189	*	3022	*	*	*	0	6475	0	1000	

F 3    3330	*	3986	3737	4348	3898	5624	4102	3946	4304	*	3686	5072	4200	4170	3545	3873	4562	*	4696	3
       244	*	2683	*	*	*	0	6402	0	4420	

L 4    3719	5781	4394	4401	4964	4028	4896	3876	3838	2456	5566	4826	4211	3746	5442	4448	3857	4606	*	*	4
       178	*	3106	*	*	*	0	6361	0	5103	

S 5    3546	*	4136	4372	4696	*	*	4062	4368	3236	5634	4952	4577	4010	4046	2301	4367	4086	6053	6167	5
       2134	373	*	5803	26	0	*	6322	6199	5334	

W 6    4586	4985	*	*	3078	6788	*	2407	*	2621	4222	*	5691	*	*	5669	6632	2912	3469	3030	6
       0	*	*	*	*	*	*	6509	0	0	

L 7    3802	6140	*	*	2740	4569	*	2946	*	1368	4602	*	6650	*	*	6157	4156	3781	6515	*	7
       0	*	*	*	*	*	*	6509	0	0	

M 8    2264	6709	*	*	3032	5035	*	5052	5669	1853	5639	7089	6804	*	*	5717	4705	3484	4835	3560	8
       0	*	*	*	*	*	*	6509	0	0	

V 9    5243	*	*	*	*	*	*	1941	*	4155	5025	*	5208	*	*	4743	5613	885	*	*	9
       0	*	*	*	*	*	*	6509	0	0	

F 10   1698	5422	*	*	2757	2136	*	4172	*	3165	5140	*	*	*	*	4032	6441	6464	*	6184	10
       0	*	*	*	*	*	*	6509	0	0	

L 11   3017	5295	*	*	4463	6441	*	2081	*	1268	*	*	*	*	*	5690	5707	3265	*	*	11
       0	*	*	*	*	*	*	6509	0	0	

G 12   3922	*	*	*	2780	445	*	*	*	5495	6092	*	*	*	*	*	*	*	5866	*	12
       20	6184	*	4087	87	*	*	6509	1000	0	

G 13   1817	4945	*	*	*	790	*	*	*	*	*	*	*	*	*	3249	*	*	*	*	13
       0	*	*	*	*	*	*	6509	0	0	

G 14   2024	6140	*	*	2864	2902	*	3703	*	4181	4705	*	3927	*	*	4031	5507	3096	*	4937	14
       0	*	*	*	*	*	*	6509	0	0	

L 15   3832	*	*	*	2688	5746	*	2351	*	1647	*	*	3876	*	*	*	5339	2757	*	*	15
       0	*	*	*	*	*	*	6509	0	0	

G 16   4415	*	*	*	*	69	*	*	*	*	*	*	*	*	*	*	*	*	*	*	16
       0	*	*	*	*	*	*	6509	0	0	

S 17   773	5987	*	*	*	3070	*	*	*	6157	*	*	*	*	*	3567	3000	4139	*	*	17
       0	*	*	*	*	*	*	6509	0	0	

C 18   3251	4293	*	5689	4059	4927	*	2759	*	2224	3961	4881	5903	*	*	4708	5869	2616	4774	*	18
       0	*	*	*	*	*	*	6509	0	0	

G 19   2255	4406	*	*	3831	5167	*	4647	*	1246	5029	*	*	*	*	3961	4286	4733	*	*	19
       0	*	*	*	*	*	*	6509	0	0	

R 20   *	*	*	*	*	*	*	*	*	*	*	*	*	*	0	*	*	*	*	*	20
       0	*	*	*	*	*	*	6509	0	0	

Y 21   4553	*	*	4624	2024	5589	5882	6157	*	3540	6336	*	*	*	6408	6658	*	6572	3370	1351	21
       0	*	*	*	*	*	*	6509	0	0	

L 22   2684	*	*	4634	3386	3626	*	4855	5087	2171	5422	*	*	3951	6831	4899	5612	3696	4588	3798	22
       0	*	*	*	*	*	*	6509	0	0	

I 23   5711	5381	*	*	4120	*	*	1880	*	1206	*	*	*	6957	*	6328	5137	2783	*	*	23
       0	*	*	*	*	*	*	6509	0	0	

S 24   3457	5548	3232	5176	6478	2901	6464	*	*	5528	6464	3952	*	6157	6913	1744	2919	5090	*	5877	24
       72	*	4367	*	*	*	*	6509	0	0	

K 25   4662	*	5463	3450	5605	3987	6402	4180	4453	2659	6550	3284	*	3773	3188	4428	4740	3162	*	*	25
       0	*	*	*	*	*	0	6446	0	2382	

I 26   3479	6067	*	*	4270	4348	5397	2759	6402	2768	4257	4757	*	5515	*	4093	4055	3363	3391	4577	26
       21	*	6108	*	*	*	0	6446	0	2382	

I 27   4565	6796	*	*	2585	5842	*	2618	*	2340	4544	4225	4166	6446	*	5240	5186	2738	4758	*	27
       0	*	*	*	*	*	0	6412	0	2582	

N 28   3695	*	3895	5026	6190	3705	6529	4178	3588	4614	6764	2770	2730	3889	4457	5225	4210	4864	*	6681	28
       0	*	*	*	*	*	0	6412	0	2582	

E 29   3396	6089	4041	4716	5212	4036	5505	4957	3064	5101	*	3279	4329	3938	3164	3539	4471	5921	6392	6451	29
       33	*	5469	*	*	*	0	6412	0	2582	

Q 30   3630	6259	5833	*	3830	3669	4570	5775	3312	2779	5147	6157	4309	4439	3781	3548	4477	4689	5449	5091	30
       961	*	1040	*	*	*	0	6398	0	3136	

I 31   3314	4603	*	*	2901	4330	4854	3422	5669	2473	5831	5229	4114	*	*	*	4679	*	2851	3890	31
       857	1158	*	1422	674	1417	677	5758	5143	6151	

D 32   4437	*	4431	5225	3919	2013	3470	4344	4823	6275	*	3146	3697	4741	5079	4287	5875	4628	*	6233	32
       0	*	*	*	*	1414	679	6135	0	5642	

I 33   2929	*	6054	4037	4301	3270	*	4002	3820	3872	6336	3975	4893	4713	3739	3268	4042	5584	*	5118	33
       0	*	*	*	*	1201	824	6284	0	5000	

M 34   3494	*	4583	5788	4903	2510	4971	5128	3825	*	6629	3629	4449	3997	4065	3329	3574	5580	5975	4967	34
       0	*	*	*	*	*	0	6349	0	4155	

F 35   4741	*	5287	*	1188	*	5566	2992	4499	3119	5390	4879	6500	*	*	6428	6586	6492	4193	4829	35
       0	*	*	*	*	1885	456	6349	0	4155	

P 36   5048	*	5192	*	4842	6309	4408	*	6557	4682	5991	*	477	*	*	4829	*	6267	6881	7048	36
       0	*	*	*	*	2971	197	6373	0	3598	

W 37   5673	*	*	*	4235	*	*	3443	*	1669	*	*	*	*	*	*	3917	3603	1985	3061	37
       124	3923	5943	1334	729	0	*	6384	3412	3418	

G 38   2244	*	6441	6457	*	1094	*	5598	*	5476	6452	3830	4253	*	*	3723	4873	6598	*	*	38
       0	*	*	*	*	0	*	6480	0	1000	

T 39   *	*	5482	*	*	*	*	2960	6179	4845	6658	5128	*	*	*	*	593	3465	*	6884	39
       0	*	*	*	*	*	*	6509	0	0	

L 40   4774	6441	*	*	1789	*	*	4352	*	880	6464	*	*	*	*	6157	5821	5856	6675	*	40
       0	*	*	*	*	*	*	6509	0	0	

T 41   2478	4861	*	*	3511	5196	*	2531	*	2441	6066	*	*	*	*	5837	3107	2765	5770	*	41
       0	*	*	*	*	*	*	6509	0	0	

V 42   2557	7099	6265	7008	*	6664	*	1869	*	*	*	*	6179	*	*	4520	*	1117	*	*	42
       0	*	*	*	*	*	*	6509	0	0	

N 43   *	*	*	*	*	5669	*	*	*	*	*	29	*	*	*	*	*	*	*	*	43
       0	*	*	*	*	*	*	6509	0	0	

L 44   4237	*	*	*	4179	5593	*	2538	*	2097	3549	*	*	*	*	4910	4793	1843	5624	6478	44
       0	*	*	*	*	*	*	6509	0	0	

I 45   3692	5765	*	*	4696	6930	*	2409	*	1776	*	*	*	*	*	3808	3762	2108	*	*	45
       0	*	*	*	*	*	*	6509	0	0	

G 46   2633	6390	*	*	*	318	*	*	*	*	*	*	*	*	*	5337	*	*	*	*	46
       0	*	*	*	*	*	*	6509	0	0	

C 47   2492	1722	*	*	*	6760	*	*	*	*	*	*	*	*	*	1397	3102	6184	*	*	47
       0	*	*	*	*	*	*	6509	0	0	

L 48   3874	5862	*	*	788	*	*	5276	*	1955	*	*	*	*	*	*	6611	5422	*	5763	48
       0	*	*	*	*	*	*	6509	0	0	

V 49   4098	4694	*	*	3878	4378	*	3083	*	1192	4954	*	*	*	*	*	*	2329	*	*	49
       0	*	*	*	*	*	*	6509	0	0	

I 50   3812	*	*	*	5015	5833	*	1969	*	1027	3651	*	*	*	*	*	*	6839	*	4450	50
       0	*	*	*	*	*	*	6509	0	0	

G 51   3050	6314	*	*	*	368	*	6184	*	7015	*	*	6645	*	*	4055	*	*	*	*	51
       0	*	*	*	*	*	*	6509	0	0	

V 52   3508	*	*	*	2076	4980	*	2930	*	2013	4070	*	*	*	*	*	5574	3779	4320	4039	52
       0	*	*	*	*	*	*	6509	0	0	

I 53   4035	*	*	*	2381	5866	*	2944	*	1519	4458	*	*	*	*	5303	5426	3047	*	4798	53
       0	*	*	*	*	*	*	6509	0	0	

I 54   3437	*	*	*	4041	5067	*	3606	*	2782	3185	5383	*	6179	6788	3714	2686	2976	6675	3958	54
       0	*	*	*	*	*	*	6509	0	0	

G 55   2196	*	5529	4450	7143	2458	*	5317	6390	6654	4711	4844	5134	5144	6645	3241	3317	3866	*	3967	55
       24	*	5902	*	*	*	*	6509	0	0	

L 56   4086	5679	6713	6612	4458	5142	*	3303	5201	1524	4510	*	6148	*	4580	5175	5180	4143	3894	3780	56
       14	*	6743	*	*	*	0	6497	0	1404	

I 57   3149	6767	4878	5288	3859	4598	*	3538	6832	3092	6363	4529	4627	3899	4379	3503	3713	3747	6616	4798	57
       0	*	*	*	*	*	0	6500	0	1897	

E 58   2557	*	6677	3927	4341	4912	4771	4543	5365	2750	4804	6311	4536	4561	4300	4625	3713	3341	*	5678	58
       36	*	5327	*	*	*	0	6500	0	1897	

R 59   3027	*	4955	3077	6011	3354	4895	4924	4098	4652	*	3663	5670	4188	2989	3856	4107	6591	*	4979	59
       214	*	2861	*	*	*	0	6468	0	2685	

F 60   4794	*	5346	5371	3922	4465	4139	5248	3014	3454	*	4341	5134	4938	2334	4210	3715	4924	6503	5449	60
       2395	539	3041	1741	513	3009	191	6332	6056	4578	

P 61   4195	*	4392	4975	4204	3738	4607	4276	4500	2871	6686	4226	3047	5253	4056	3606	3743	4800	*	*	61
       0	*	*	*	*	2873	212	6156	0	5317	

I 62   3902	*	6492	*	5505	5520	5226	2963	*	2444	4634	4595	*	*	4768	3884	3669	2372	5331	4143	62
       0	*	*	*	*	3235	162	6221	0	5099	

H 63   4407	*	3278	6621	5864	3805	4056	6430	5286	4565	*	5621	3458	4226	3676	1661	4736	*	*	6113	63
       0	*	*	*	*	63	4555	6274	0	4936	

P 64   5112	3818	4061	3189	4947	4272	5142	*	3143	5126	6508	5747	2605	4093	4493	3687	4549	6900	6690	4614	64
       0	*	*	*	*	*	0	6498	0	1000	

Y 65   4487	*	3631	2995	6900	5829	3895	4862	6716	3586	6694	4019	3754	3371	3685	3736	6810	5058	4790	4087	65
       0	*	*	*	*	*	0	6498	0	1000	

W 66   3596	*	*	*	4763	4970	*	3037	5663	1723	5023	*	*	5696	5694	5285	4477	3258	3346	4028	66
       0	*	*	*	*	0	*	6498	0	1000	

G 67   5815	6184	*	6811	*	5715	3338	4087	2749	3095	4802	4586	*	4726	2048	5175	5757	4008	*	4276	67
       0	*	*	*	*	*	*	6509	0	0	

L 68   3214	*	*	4218	5290	5372	6646	3663	6076	1751	5640	5043	4086	4505	5268	4566	3725	4492	6857	4724	68
       0	*	*	*	*	*	*	6509	0	0	

L 69   2721	*	*	*	2070	2395	*	2992	*	2108	5358	*	*	*	*	*	6510	5208	*	*	69
       0	*	*	*	*	*	*	6509	0	0	

L 70   4841	6140	*	*	3439	6646	*	1921	*	1389	6441	*	*	*	*	*	*	2713	4696	*	70
       0	*	*	*	*	*	*	6509	0	0	

V 71   3665	4933	6654	*	5478	1682	*	3997	*	3464	4646	6707	*	4163	6684	3726	3163	3740	*	6157	71
       0	*	*	*	*	*	*	6509	0	0	

T 72   5568	*	5474	*	*	5350	*	3224	*	5130	5422	4450	6674	6092	*	5635	993	2470	*	*	72
       0	*	*	*	*	*	*	6509	0	0	

G 73   *	*	*	*	*	21	*	*	*	*	*	*	*	*	*	6109	*	*	*	*	73
       0	*	*	*	*	*	*	6509	0	0	

F 74   6572	6632	*	*	670	*	*	4033	*	2889	4102	*	*	*	*	*	*	3370	*	*	74
       0	*	*	*	*	*	*	6509	0	0	

C 75   4738	1479	*	*	4106	*	*	4196	*	1412	3898	*	*	*	*	*	5868	5013	*	*	75
       0	*	*	*	*	*	*	6509	0	0	

G 76   4263	*	*	*	*	123	*	*	*	*	*	*	*	*	*	5072	*	*	*	*	76
       0	*	*	*	*	*	*	6509	0	0	

G 77   1997	3758	*	*	*	1208	*	*	*	*	*	*	*	*	*	2276	5537	6074	*	*	77
       0	*	*	*	*	*	*	6509	0	0	

F 78   *	6737	*	*	1118	*	*	*	*	1307	6510	*	*	*	*	*	*	6464	*	3273	78
       0	*	*	*	*	*	*	6509	0	0	

T 79   *	*	*	*	*	*	*	*	*	*	*	*	*	*	*	2128	375	*	*	*	79
       0	*	*	*	*	*	*	6509	0	0	

T 80   *	*	*	*	*	*	*	*	*	*	*	*	*	*	*	5058	44	*	*	*	80
       0	*	*	*	*	*	*	6509	0	0	

F 81   *	*	*	*	517	*	*	6334	*	4968	3714	*	*	*	6328	*	*	3686	5604	3844	81
       0	*	*	*	*	*	*	6509	0	0	

S 82   *	*	*	*	*	6066	*	*	*	*	*	*	*	*	*	22	*	*	*	*	82
       0	*	*	*	*	*	*	6509	0	0	

S 83   3974	*	5866	*	*	3645	*	*	*	6328	*	*	*	*	*	1841	868	*	*	*	83
       0	*	*	*	*	*	*	6509	0	0	

F 84   5124	*	*	*	799	*	6611	*	*	2897	3681	*	*	*	*	*	*	4336	3967	4045	84
       0	*	*	*	*	*	*	6509	0	0	

S 85   2198	4946	*	5824	*	4905	*	2932	*	5593	3621	5200	*	5327	*	2138	3756	3157	*	*	85
       0	*	*	*	*	*	*	6509	0	0	

L 86   4271	*	*	*	4375	6684	*	5448	4947	1712	4574	3856	*	6670	*	4540	5186	2363	5058	3132	86
       0	*	*	*	*	*	*	6509	0	0	

E 87   4894	*	2703	811	5051	4382	5702	*	*	*	*	5822	*	3512	*	5118	*	*	*	6478	87
       0	*	*	*	*	*	*	6509	0	0	

N 88   3315	5225	6788	6140	*	5531	*	3032	*	2529	*	4295	*	*	*	3035	2063	3057	*	*	88
       0	*	*	*	*	*	*	6509	0	0	

N 89   4201	*	4673	*	2567	5675	5256	3249	*	2737	5047	5688	*	*	5199	4852	5722	2257	6730	3511	89
       0	*	*	*	*	*	*	6509	0	0	

L 90   4632	*	3699	3457	6977	4506	6760	5541	3363	4914	5149	4284	*	3080	4133	3096	3167	3588	*	6336	90
       0	*	*	*	*	*	*	6509	0	0	

L 91   6730	*	*	*	3835	5643	6542	4222	6179	844	3060	6664	*	5566	6139	5459	5089	6092	*	4898	91
       21	*	6092	*	*	*	*	6509	0	0	

L 92   3394	6456	*	*	3352	5013	*	3034	5403	2082	4627	*	4661	6165	*	3898	4369	3494	4233	4995	92
       0	*	*	*	*	*	0	6485	0	1000	

R 93   6659	*	4662	2915	4295	6159	5382	4472	4003	4543	5652	3444	5402	2969	2563	4018	4465	5527	*	5810	93
       0	*	*	*	*	*	0	6485	0	1000	

N 94   4086	6837	2954	3742	5865	5067	5266	4549	3765	4084	5670	3333	6130	3027	4154	3250	4161	*	*	7090	94
       324	5019	2556	458	1879	0	*	6485	2020	1000	

Q 95   5922	*	4087	4459	6460	1385	4307	*	3609	6193	*	3491	*	3963	3796	3273	*	6613	*	*	95
       0	*	*	*	*	1540	608	6246	0	4704	

E 96   4704	*	4874	3303	5085	4417	3334	*	3284	6419	6607	3899	*	2474	2695	4343	5578	6530	*	4515	96
       0	*	*	*	*	*	0	6287	0	4012	

Y 97   4595	*	*	*	3073	6570	5685	2771	6395	3656	5866	*	4333	6526	4556	5411	6616	4222	2573	2346	97
       0	*	*	*	*	3129	175	6287	0	4012	

C 98   3897	6657	6695	*	3564	2837	*	4468	4424	2189	3871	6681	6626	6774	3544	3958	4964	4119	4617	*	98
       0	*	*	*	*	339	2257	6316	0	3956	

L 99   3717	*	6117	4203	6636	4876	6707	3305	3461	2942	5207	4308	5765	3318	3632	3734	4832	5044	4857	5185	99
       0	*	*	*	*	*	0	6465	0	1484	

L 100  1123	5156	*	*	4102	2754	*	6681	6072	3187	4363	*	*	6459	*	3687	5879	7087	6624	*	100
       0	*	*	*	*	*	0	6465	0	1484	

F 101  2604	6827	*	*	2923	3971	*	3250	*	1750	5373	*	*	*	*	4746	7110	3495	6072	4144	101
       0	*	*	*	*	887	1123	6465	0	1484	

I 102  2792	*	*	*	3806	3546	*	2601	4847	2208	6677	*	*	*	5469	4071	4046	3200	5551	*	102
       0	*	*	*	*	*	0	6498	0	1000	

Y 103  6635	*	6601	6460	6329	6133	4431	6536	*	4114	*	2528	*	5284	*	6804	5836	6834	*	755	103
       0	*	*	*	*	*	0	6498	0	1000	

T 104  3146	5093	*	*	5015	3625	*	2524	*	2202	4805	*	*	*	*	4511	4369	2396	6645	5236	104
       0	*	*	*	*	*	0	6498	0	1000	

F 105  2383	4673	*	*	3509	3708	*	3357	*	2072	5900	5663	*	*	*	4945	3562	3344	5859	*	105
       0	*	*	*	*	*	0	6498	0	1000	

M 106  2745	*	*	*	4677	3098	*	2661	*	2298	5730	*	*	*	*	4136	4517	2301	6485	*	106
       0	*	*	*	*	0	*	6498	0	1000	

S 107  *	*	5404	6646	*	6265	4176	5029	*	6066	6972	3148	*	5079	*	1147	2252	4620	*	*	107
       0	*	*	*	*	*	*	6509	0	0	

L 108  4798	6139	*	*	4479	*	6390	2088	*	2257	4479	4842	6575	*	*	*	5047	1927	5484	4543	108
       0	*	*	*	*	*	*	6509	0	0	

L 109  2674	6139	*	*	4581	2957	*	2591	*	2178	5910	*	*	*	*	4702	4249	2609	*	*	109
       19	*	6265	*	*	*	*	6509	0	0	

W 110  2867	6139	*	*	3329	2079	*	3948	*	1695	4907	*	*	*	*	5699	6548	3911	6756	*	110
       0	*	*	*	*	*	0	6480	0	1000	

G 111  4814	3761	*	*	*	752	*	*	*	*	*	5629	6502	*	*	2112	6718	6135	6548	*	111
       0	*	*	*	*	*	0	6480	0	1000	

F 112  6780	6103	*	*	2261	6058	6069	2850	*	1195	5187	*	*	*	*	*	6767	3988	5673	4539	112
       0	*	*	*	*	*	0	6480	0	1000	

A 113  3227	4592	*	*	3854	4043	*	2393	*	1784	5333	*	*	*	*	3924	4813	3121	*	*	113
       21	6135	*	0	*	0	*	6480	1000	1000	

G 114  1319	3822	*	*	2760	3347	*	4373	*	2897	4533	*	*	*	*	4834	*	5521	*	*	114
       0	*	*	*	*	*	*	6509	0	0	

T 115  2021	3612	*	*	3653	5700	*	5031	*	3311	4764	*	6179	*	*	5209	4523	1725	6788	6785	115
       0	*	*	*	*	*	*	6509	0	0	

F 116  2697	*	*	*	2959	4183	6839	3767	6464	2570	*	*	*	*	*	4976	7046	3877	2649	2906	116
       0	*	*	*	*	*	*	6509	0	0	

I 117  2142	4972	*	*	3540	5849	*	3083	*	1626	5809	*	*	*	*	4634	6778	2954	*	*	117
       0	*	*	*	*	*	*	6509	0	0	

G 118  4524	*	*	*	5448	261	*	5207	*	6314	*	*	*	*	*	*	5070	5083	*	*	118
       0	*	*	*	*	*	*	6509	0	0	

L 119  4127	*	4883	5841	3024	*	5542	3554	5211	2827	3915	5453	*	5021	4374	5539	5179	3329	4891	2801	119
       0	*	*	*	*	*	*	6509	0	0	

M 120  2737	6703	7067	*	3563	2956	4447	4533	4129	3366	4887	4853	6184	6778	3829	5304	5799	4471	4590	3560	120
       81	4660	6061	2180	360	*	*	6509	2477	0	

V 121  3849	6518	*	*	4757	*	*	2645	6761	990	5506	*	*	*	6589	6539	4677	3101	6447	*	121
       0	*	*	*	*	*	0	6288	0	1000	

V 122  1693	*	*	6458	5425	1297	*	4339	*	*	5450	*	*	*	6028	3988	4337	4352	*	*	122
       57	4683	*	2585	263	0	*	6281	2133	1000	

K 123  4758	*	*	4260	*	5033	6383	6542	2537	4382	5744	3774	*	3015	1752	6492	3488	5335	*	*	123
       0	*	*	*	*	*	*	6331	0	0	

K 124  2495	*	6252	5437	4374	3959	6298	3792	2781	3490	5936	4274	*	4778	2940	*	5271	*	4358	4473	124
       0	*	*	*	*	*	*	6288	0	0	

I 125  4933	*	6109	*	3425	5345	*	2287	6571	1872	*	6508	*	5343	5122	6003	*	2465	4302	4853	125
       0	*	*	0	*	*	*	6185	6339	0	

//
