# Supplementary material for: Functional specialization in nucleotide sugar transporters occurred through differentiation of the gene cluster EamA (DUF6) before the radiation of Viridiplantae
Source: BMC Evol Biol. 2011 May 12;11:123. doi: 10.1186/1471-2148-11-123 (PMC3111387; doi:10.1186/1471-2148-11-123)
Supplement: Additional file 14 — Archive of HMM files. The gzipped archive contains the 32 HMM files, one for each first domain of the 19 DMTs, and 2nd domains for the DMT families that have a second domain. The archive also contains 'ALL HHS.ods', a spreadsheet containing the values for all pairwise comparisons between the HMMs. [file 1471-2148-11-123-S14.TGZ › upf0060.hhm]

HHsearch 1.5
NAME  Q05I06/1-31
FAM   
FILE  upf0060
COM   hhmake -i upf0060.a3m 
DATE  Fri Mar 11 08:19:43 2011
LENG  31 match states, 31 columns in multiple alignment
FILT  105 out of 267 sequences passed filter (-id 90 -cov 0 -qid 0 -qsc -20.00 -diff 100)
NEFF  4.7 
EVD   0.5102  2.5551 
SEQ
>ss_pred
CCCCCCCHHHHHHHHHHHHHHHHHHHCCCCC
>ss_conf
9865577567999999999999997345669
>Consensus
vdgxxpdxxDxxGxxvxLxGxxiIxxxprxx
>Q05I06/1-31
MDGVTPTRWDLLGAVCCLFGMAIIMFAPRSA
>Q3SJ77/1-77
mlfaitaaaeivgcylpwlvlrqdklawlltphpaatglrlyhggac---EAHGRWD------ALIGVR--LLDPAahvkvkscvdFG
>Q02QA7/1-109
minylwfvlaafceiagcyafylwlrlgksalwvlpgllsltlfallltrveasyagrayaayggiyvaaslfwlafVERSRPLWSDWLGVALCVVGASV
VLFGPRLSq
>B4D7L2/1-107
mtlsawfifvlaallevggdalirkglrtsgvlfvvagfvvlgaygivvntvkwdfskllgvyvavfavvsvlfghfIFKETVPLATWIGLAVIVVGGMI
IQFGSgQ--
>A2VRB8/1-149
mtelmriaalfaatalaeivgcylpwlvlkggrsawllvpaalslalfawlltlhpsaagrtyaayggvyiavaliwllvVDGVALTPLgtwparrsRWA
GWPSSRCSRAperrgrgacrvhqaasavSVSAGWRhthvpltdlsSSss
>A9EMD4/1-126
mgglrsqliftgglimplhylylvlavaaetigttalqasqqftrlgpsllvvvgyglafylmaltlrhmpvgivyaiwsglgifliaiigwvVFGQRLD
LPAVLGLLLILAGILVIHLFSNtagh--
#
NULL   3706	5728	4211	4064	4839	3729	4763	4308	4069	3323	5509	4640	4464	4937	4285	4423	3815	3783	6325	4665	
HMM    A	C	D	E	F	G	H	I	K	L	M	N	P	Q	R	S	T	V	W	Y	
       M->M	M->I	M->D	I->M	I->I	D->M	D->D	Neff	Neff_I	Neff_D
       0	*	*	0	*	0	*	*	*	*	
M 1    4033	*	*	*	4154	*	*	2628	5124	3776	5571	*	*	*	*	*	5756	787	*	*	1
       0	*	*	*	*	*	*	4731	0	0	

D 2    *	*	788	1896	3207	*	*	*	*	*	*	*	*	*	*	*	*	*	*	4517	2
       0	*	*	*	*	*	*	4731	0	0	

G 3    5726	*	5578	6985	*	718	4704	*	2772	*	*	4227	*	5675	3788	6148	*	*	*	*	3
       88	4078	*	1000	1000	*	*	4759	1446	0	

V 4    4353	6429	5923	3645	3902	*	6111	3234	3966	7216	6992	6055	4820	2642	5441	5082	5009	1856	*	7327	4
       0	*	*	*	*	*	*	4780	0	0	

T 5    2921	*	6461	6889	*	5336	*	4314	2588	*	*	*	3812	4861	2117	5038	2761	3571	6864	*	5
       0	*	*	*	*	*	*	4780	0	0	

P 6    4820	6429	*	*	*	*	6020	*	*	1942	*	*	659	*	*	*	*	4508	*	*	6
       0	*	*	*	*	*	*	4780	0	0	

T 7    6217	*	881	6767	*	5210	*	*	*	5729	6912	4742	5450	*	6710	3364	2230	*	*	*	7
       0	*	*	*	*	*	*	4780	0	0	

R 8    4994	*	*	*	5175	5323	4816	5343	4286	2608	6416	4686	3842	5650	1472	7145	3877	4381	5908	*	8
       52	*	4820	*	*	*	*	4780	0	0	

W 9    4712	*	*	*	3456	3741	*	*	*	4055	*	*	4134	5372	4995	5728	3976	*	1561	2308	9
       83	4548	6280	3000	193	0	*	4712	1000	1000	

D 10   3292	*	447	4895	*	5803	*	*	*	*	*	*	*	*	4560	4414	5425	*	*	*	10
       26	*	5784	*	*	*	0	4760	0	1000	

L 11   4747	*	*	*	6091	*	5273	2532	*	1824	6994	*	*	*	*	*	6974	2546	1937	5729	11
       0	*	*	*	*	*	0	4731	0	1330	

L 12   2444	*	*	*	*	5181	*	1804	*	2257	*	*	*	*	5273	3723	4368	2924	6459	*	12
       0	*	*	*	*	*	0	4731	0	1330	

G 13   4702	*	*	*	*	57	*	*	*	*	*	*	*	*	*	*	*	*	*	*	13
       0	*	*	*	*	*	0	4731	0	1330	

A 14   1232	6253	*	*	*	3406	*	4217	*	3424	6105	5273	*	*	5791	3971	4509	3170	4556	*	14
       26	*	5791	*	*	*	0	4731	0	1330	

V 15   1806	5005	*	*	*	3890	*	4688	*	3197	6311	5255	4496	*	*	3575	2385	3300	7064	*	15
       38	5255	*	3459	138	*	0	4702	1000	1610	

C 16   *	6332	*	*	3960	*	*	2286	*	1718	5542	*	*	*	*	4496	6005	1587	*	*	16
       0	*	*	*	*	1387	695	4702	0	1610	

C 17   1619	1743	*	*	*	*	4741	2617	*	*	*	*	*	*	*	3465	5206	4116	*	*	17
       0	*	*	*	*	*	0	4731	0	1385	

L 18   *	*	*	*	5354	*	*	3385	*	485	5349	*	*	*	4500	*	*	3374	*	*	18
       0	*	*	*	*	*	0	4731	0	1385	

F 19   2181	3941	*	*	6339	5460	*	2124	5462	3195	6445	*	*	*	*	5620	3829	2212	*	*	19
       55	*	4741	*	*	515	1737	4731	0	1385	

G 20   *	*	*	*	*	114	*	*	*	5450	*	*	*	*	*	4238	*	*	*	*	20
       0	*	*	*	*	1663	547	4690	0	1178	

M 21   2387	*	*	*	*	4405	*	4117	*	*	2079	*	*	*	3864	4971	4082	1700	*	*	21
       0	*	*	*	*	*	0	4712	0	1000	

A 22   1466	5045	*	*	7022	3343	*	4602	*	2548	3768	*	*	*	5910	3681	5720	3853	*	4922	22
       167	3431	5891	3723	114	0	*	4712	2291	1000	

I 23   *	5372	*	*	5618	*	*	1189	*	2708	5365	*	*	*	*	4556	*	1751	*	*	23
       34	5405	*	4170	82	*	0	4731	1000	1000	

I 24   5077	*	*	*	*	*	*	473	*	4589	3360	*	*	*	*	*	*	3174	*	*	24
       101	3880	*	2573	266	0	*	4658	2112	1000	

M 25   3254	*	*	*	4123	*	6262	3263	*	2013	2384	3454	*	5374	5757	4190	*	3763	6653	6780	25
       0	*	*	*	*	*	*	4690	0	0	

F 26   3406	*	*	*	1868	*	*	4924	*	1988	5683	*	*	5267	*	4587	5132	5357	4081	2760	26
       0	*	*	*	*	*	*	4690	0	0	

A 27   2050	*	5648	*	4087	1668	*	6531	*	5347	4777	*	5715	3033	*	5154	4910	*	3668	6384	27
       0	*	*	*	*	*	*	4690	0	0	

P 28   5590	*	6482	5366	*	4645	6355	*	*	*	*	6376	667	*	5028	3215	*	*	3164	*	28
       107	3811	*	6501	16	*	*	4690	2345	0	

R 29   4934	*	*	*	*	6752	5002	6074	3250	*	*	5339	*	4580	562	5414	6044	6388	*	6355	29
       981	1019	*	2512	278	*	*	4690	4235	0	

S 30   3504	*	4635	5867	5220	2648	3899	*	*	4835	4841	5025	4521	*	3588	1875	4740	4567	5545	*	30
       0	*	*	*	*	*	*	4020	0	0	

A 31   2206	4926	*	5786	*	3752	4562	3342	*	3245	*	4045	4800	5426	5335	2693	3722	4772	*	*	31
       0	*	*	0	*	*	*	4071	3959	0	

//
