# Supplementary material for: Functional specialization in nucleotide sugar transporters occurred through differentiation of the gene cluster EamA (DUF6) before the radiation of Viridiplantae
Source: BMC Evol Biol. 2011 May 12;11:123. doi: 10.1186/1471-2148-11-123 (PMC3111387; doi:10.1186/1471-2148-11-123)
Supplement: Additional file 14 — Archive of HMM files. The gzipped archive contains the 32 HMM files, one for each first domain of the 19 DMTs, and 2nd domains for the DMT families that have a second domain. The archive also contains 'ALL HHS.ods', a spreadsheet containing the values for all pairwise comparisons between the HMMs. [file 1471-2148-11-123-S14.TGZ › ALL HHS.ods]

## Sheet: Sheet1
Query	Database	Hhsearch (%)
eama-1.hhm	eama-1.hhm	100
eama-1.hhm	eama-2.hhm	99.4
eama-1.hhm	tpt-1.hhm	99.9
eama-1.hhm	tpt-2.hhm	99.2
eama-1.hhm	duf914-1.hhm	99.6
eama-1.hhm	duf914-2.hhm	98.6
eama-1.hhm	uaa-1.hhm	99.3
eama-1.hhm	uaa-2.hhm	98.5
eama-1.hhm	nst-1.hhm	99
eama-1.hhm	nst-2.hhm	95.7
eama-1.hhm	mdr.hhm	97.5
eama-1.hhm	upf0060.hhm	55
eama-1.hhm	duf486.hhm	26.5
eama-1.hhm	duf606.hhm	93.4
eama-1.hhm	crcb.hhm	0.5
eama-1.hhm	crt-1.hhm	99.1
eama-1.hhm	crt-2.hhm	43.6
eama-1.hhm	fae-1.hhm	0.1
eama-1.hhm	fae-2.hhm	1.3
eama-1.hhm	sugt-1.hhm	96.7
eama-1.hhm	sugt-2.hhm	97.4
eama-1.hhm	rhat-1.hhm	1
eama-1.hhm	rhat-2.hhm	0
eama-1.hhm	upf0546.hhm	97.3
eama-1.hhm	duf803-1.hhm	97.8
eama-1.hhm	duf803-2.hhm	4.4
eama-1.hhm	cation-1.hhm	0.2
eama-1.hhm	cation-2.hhm	0.1
eama-1.hhm	zip-1.hhm	0
eama-1.hhm	zip-2.hhm	0
eama-1.hhm	duf1632-1.hhm	6.5
eama-1.hhm	duf1632-2.hhm	96.9
eama-2.hhm	eama-1.hhm	99.4
eama-2.hhm	eama-2.hhm	100
eama-2.hhm	tpt-1.hhm	98.6
eama-2.hhm	tpt-2.hhm	99.9
eama-2.hhm	duf914-1.hhm	98.8
eama-2.hhm	duf914-2.hhm	99.9
eama-2.hhm	uaa-1.hhm	97.9
eama-2.hhm	uaa-2.hhm	99.8
eama-2.hhm	nst-1.hhm	98.1
eama-2.hhm	nst-2.hhm	99.4
eama-2.hhm	mdr.hhm	98.3
eama-2.hhm	upf0060.hhm	71.9
eama-2.hhm	duf486.hhm	87
eama-2.hhm	duf606.hhm	98.2
eama-2.hhm	crcb.hhm	0.6
eama-2.hhm	crt-1.hhm	98
eama-2.hhm	crt-2.hhm	98.3
eama-2.hhm	fae-1.hhm	3.1
eama-2.hhm	fae-2.hhm	8.1
eama-2.hhm	sugt-1.hhm	98
eama-2.hhm	sugt-2.hhm	95.6
eama-2.hhm	rhat-1.hhm	50.8
eama-2.hhm	rhat-2.hhm	0
eama-2.hhm	upf0546.hhm	72.8
eama-2.hhm	duf803-1.hhm	98.6
eama-2.hhm	duf803-2.hhm	94.9
eama-2.hhm	cation-1.hhm	0.2
eama-2.hhm	cation-2.hhm	0.2
eama-2.hhm	zip-1.hhm	0.3
eama-2.hhm	zip-2.hhm	0.2
eama-2.hhm	duf1632-1.hhm	61.1
eama-2.hhm	duf1632-2.hhm	96.5
tpt-1.hhm	eama-1.hhm	99.8
tpt-1.hhm	eama-2.hhm	98.5
tpt-1.hhm	tpt-1.hhm	100
tpt-1.hhm	tpt-2.hhm	96.9
tpt-1.hhm	duf914-1.hhm	99.3
tpt-1.hhm	duf914-2.hhm	96.2
tpt-1.hhm	uaa-1.hhm	99.7
tpt-1.hhm	uaa-2.hhm	94.1
tpt-1.hhm	nst-1.hhm	99
tpt-1.hhm	nst-2.hhm	38
tpt-1.hhm	mdr.hhm	94.4
tpt-1.hhm	upf0060.hhm	4.3
tpt-1.hhm	duf486.hhm	15.6
tpt-1.hhm	duf606.hhm	0.6
tpt-1.hhm	crcb.hhm	0
tpt-1.hhm	crt-1.hhm	99.3
tpt-1.hhm	crt-2.hhm	0.6
tpt-1.hhm	fae-1.hhm	0.3
tpt-1.hhm	fae-2.hhm	0.7
tpt-1.hhm	sugt-1.hhm	20
tpt-1.hhm	sugt-2.hhm	69
tpt-1.hhm	rhat-1.hhm	0.2
tpt-1.hhm	rhat-2.hhm	0.1
tpt-1.hhm	upf0546.hhm	84.4
tpt-1.hhm	duf803-1.hhm	94.8
tpt-1.hhm	duf803-2.hhm	0.1
tpt-1.hhm	cation-1.hhm	0.1
tpt-1.hhm	cation-2.hhm	0.1
tpt-1.hhm	zip-1.hhm	0.5
tpt-1.hhm	zip-2.hhm	0.1
tpt-1.hhm	duf1632-1.hhm	0.1
tpt-1.hhm	duf1632-2.hhm	0.6
tpt-2.hhm	eama-1.hhm	99.1
tpt-2.hhm	eama-2.hhm	99.9
tpt-2.hhm	tpt-1.hhm	96.8
tpt-2.hhm	tpt-2.hhm	100
tpt-2.hhm	duf914-1.hhm	98.6
tpt-2.hhm	duf914-2.hhm	99.6
tpt-2.hhm	uaa-1.hhm	95.8
tpt-2.hhm	uaa-2.hhm	99.9
tpt-2.hhm	nst-1.hhm	98.1
tpt-2.hhm	nst-2.hhm	99.4
tpt-2.hhm	mdr.hhm	97.1
tpt-2.hhm	upf0060.hhm	21.1
tpt-2.hhm	duf486.hhm	30.9
tpt-2.hhm	duf606.hhm	73.1
tpt-2.hhm	crcb.hhm	0.5
tpt-2.hhm	crt-1.hhm	97.2
tpt-2.hhm	crt-2.hhm	99.3
tpt-2.hhm	fae-1.hhm	0.9
tpt-2.hhm	fae-2.hhm	0.6
tpt-2.hhm	sugt-1.hhm	60.9
tpt-2.hhm	sugt-2.hhm	47.2
tpt-2.hhm	rhat-1.hhm	5.7
tpt-2.hhm	rhat-2.hhm	0.1
tpt-2.hhm	upf0546.hhm	51.1
tpt-2.hhm	duf803-1.hhm	91.6
tpt-2.hhm	duf803-2.hhm	10.2
tpt-2.hhm	cation-1.hhm	0.2
tpt-2.hhm	cation-2.hhm	0.6
tpt-2.hhm	zip-1.hhm	2.7
tpt-2.hhm	zip-2.hhm	0.5
tpt-2.hhm	duf1632-1.hhm	94.6
tpt-2.hhm	duf1632-2.hhm	50
duf914-1.hhm	eama-1.hhm	99.5
duf914-1.hhm	eama-2.hhm	98.6
duf914-1.hhm	tpt-1.hhm	99.2
duf914-1.hhm	tpt-2.hhm	98.5
duf914-1.hhm	duf914-1.hhm	100
duf914-1.hhm	duf914-2.hhm	97.3
duf914-1.hhm	uaa-1.hhm	98.4
duf914-1.hhm	uaa-2.hhm	79.5
duf914-1.hhm	nst-1.hhm	99.1
duf914-1.hhm	nst-2.hhm	28.2
duf914-1.hhm	mdr.hhm	95.6
duf914-1.hhm	upf0060.hhm	51.6
duf914-1.hhm	duf486.hhm	45.2
duf914-1.hhm	duf606.hhm	8.5
duf914-1.hhm	crcb.hhm	0
duf914-1.hhm	crt-1.hhm	99.3
duf914-1.hhm	crt-2.hhm	0.6
duf914-1.hhm	fae-1.hhm	0.3
duf914-1.hhm	fae-2.hhm	0.3
duf914-1.hhm	sugt-1.hhm	2.2
duf914-1.hhm	sugt-2.hhm	95.9
duf914-1.hhm	rhat-1.hhm	0.4
duf914-1.hhm	rhat-2.hhm	0.1
duf914-1.hhm	upf0546.hhm	5.4
duf914-1.hhm	duf803-1.hhm	97.7
duf914-1.hhm	duf803-2.hhm	0.1
duf914-1.hhm	cation-1.hhm	0.7
duf914-1.hhm	cation-2.hhm	0.2
duf914-1.hhm	zip-1.hhm	0.1
duf914-1.hhm	zip-2.hhm	0.2
duf914-1.hhm	duf1632-1.hhm	0.1
duf914-1.hhm	duf1632-2.hhm	18.2
duf914-2.hhm	eama-1.hhm	98.4
duf914-2.hhm	eama-2.hhm	99.7
duf914-2.hhm	tpt-1.hhm	95.5
duf914-2.hhm	tpt-2.hhm	99.5
duf914-2.hhm	duf914-1.hhm	97.2
duf914-2.hhm	duf914-2.hhm	100
duf914-2.hhm	uaa-1.hhm	84.2
duf914-2.hhm	uaa-2.hhm	99
duf914-2.hhm	nst-1.hhm	21.3
duf914-2.hhm	nst-2.hhm	99.1
duf914-2.hhm	mdr.hhm	95.5
duf914-2.hhm	upf0060.hhm	7.8
duf914-2.hhm	duf486.hhm	28.5
duf914-2.hhm	duf606.hhm	90.6
duf914-2.hhm	crcb.hhm	0.3
duf914-2.hhm	crt-1.hhm	92.8
duf914-2.hhm	crt-2.hhm	97.9
duf914-2.hhm	fae-1.hhm	1.5
duf914-2.hhm	fae-2.hhm	0.6
duf914-2.hhm	sugt-1.hhm	89.9
duf914-2.hhm	sugt-2.hhm	3
duf914-2.hhm	rhat-1.hhm	3.8
duf914-2.hhm	rhat-2.hhm	0.1
duf914-2.hhm	upf0546.hhm	44
duf914-2.hhm	duf803-1.hhm	26.4
duf914-2.hhm	duf803-2.hhm	0.8
duf914-2.hhm	cation-1.hhm	0.1
duf914-2.hhm	cation-2.hhm	0.2
duf914-2.hhm	zip-1.hhm	0.6
duf914-2.hhm	zip-2.hhm	0.2
duf914-2.hhm	duf1632-1.hhm	1.5
duf914-2.hhm	duf1632-2.hhm	1.4
uaa-1.hhm	eama-1.hhm	99.1
uaa-1.hhm	eama-2.hhm	97.5
uaa-1.hhm	tpt-1.hhm	99.7
uaa-1.hhm	tpt-2.hhm	95.1
uaa-1.hhm	duf914-1.hhm	98.4
uaa-1.hhm	duf914-2.hhm	84.3
uaa-1.hhm	uaa-1.hhm	100
uaa-1.hhm	uaa-2.hhm	93.1
uaa-1.hhm	nst-1.hhm	97
uaa-1.hhm	nst-2.hhm	74.1
uaa-1.hhm	mdr.hhm	51
uaa-1.hhm	upf0060.hhm	2.7
uaa-1.hhm	duf486.hhm	2.3
uaa-1.hhm	duf606.hhm	6.4
uaa-1.hhm	crcb.hhm	0.1
uaa-1.hhm	crt-1.hhm	99.3
uaa-1.hhm	crt-2.hhm	0
uaa-1.hhm	fae-1.hhm	1.6
uaa-1.hhm	fae-2.hhm	1.7
uaa-1.hhm	sugt-1.hhm	0.5
uaa-1.hhm	sugt-2.hhm	4.6
uaa-1.hhm	rhat-1.hhm	0.5
uaa-1.hhm	rhat-2.hhm	0.1
uaa-1.hhm	upf0546.hhm	28.3
uaa-1.hhm	duf803-1.hhm	3.4
uaa-1.hhm	duf803-2.hhm	0.1
uaa-1.hhm	cation-1.hhm	0.2
uaa-1.hhm	cation-2.hhm	0.2
uaa-1.hhm	zip-1.hhm	0.2
uaa-1.hhm	zip-2.hhm	0
uaa-1.hhm	duf1632-1.hhm	0.1
uaa-1.hhm	duf1632-2.hhm	6.7
uaa-2.hhm	eama-1.hhm	98.4
uaa-2.hhm	eama-2.hhm	99.7
uaa-2.hhm	tpt-1.hhm	93.2
uaa-2.hhm	tpt-2.hhm	99.9
uaa-2.hhm	duf914-1.hhm	80.8
uaa-2.hhm	duf914-2.hhm	99.1
uaa-2.hhm	uaa-1.hhm	93.6
uaa-2.hhm	uaa-2.hhm	100
uaa-2.hhm	nst-1.hhm	94.8
uaa-2.hhm	nst-2.hhm	99.3
uaa-2.hhm	mdr.hhm	60.9
uaa-2.hhm	upf0060.hhm	3
uaa-2.hhm	duf486.hhm	65.4
uaa-2.hhm	duf606.hhm	97.8
uaa-2.hhm	crcb.hhm	1.6
uaa-2.hhm	crt-1.hhm	43.5
uaa-2.hhm	crt-2.hhm	98.2
uaa-2.hhm	fae-1.hhm	0.7
uaa-2.hhm	fae-2.hhm	0
uaa-2.hhm	sugt-1.hhm	1.9
uaa-2.hhm	sugt-2.hhm	1.2
uaa-2.hhm	rhat-1.hhm	0.7
uaa-2.hhm	rhat-2.hhm	0.1
uaa-2.hhm	upf0546.hhm	39.4
uaa-2.hhm	duf803-1.hhm	29.6
uaa-2.hhm	duf803-2.hhm	13.8
uaa-2.hhm	cation-1.hhm	0.2
uaa-2.hhm	cation-2.hhm	0.7
uaa-2.hhm	zip-1.hhm	0.1
uaa-2.hhm	zip-2.hhm	0.4
uaa-2.hhm	duf1632-1.hhm	1.5
uaa-2.hhm	duf1632-2.hhm	0
nst-1.hhm	eama-1.hhm	98.8
nst-1.hhm	eama-2.hhm	97.8
nst-1.hhm	tpt-1.hhm	98.9
nst-1.hhm	tpt-2.hhm	98
nst-1.hhm	duf914-1.hhm	99
nst-1.hhm	duf914-2.hhm	20.1
nst-1.hhm	uaa-1.hhm	97
nst-1.hhm	uaa-2.hhm	94.5
nst-1.hhm	nst-1.hhm	100
nst-1.hhm	nst-2.hhm	3.4
nst-1.hhm	mdr.hhm	95.7
nst-1.hhm	upf0060.hhm	3.9
nst-1.hhm	duf486.hhm	86.2
nst-1.hhm	duf606.hhm	2.1
nst-1.hhm	crcb.hhm	0
nst-1.hhm	crt-1.hhm	97.6
nst-1.hhm	crt-2.hhm	3.6
nst-1.hhm	fae-1.hhm	0.3
nst-1.hhm	fae-2.hhm	0.2
nst-1.hhm	sugt-1.hhm	0.7
nst-1.hhm	sugt-2.hhm	72.3
nst-1.hhm	rhat-1.hhm	0.2
nst-1.hhm	rhat-2.hhm	0.3
nst-1.hhm	upf0546.hhm	58.2
nst-1.hhm	duf803-1.hhm	59.4
nst-1.hhm	duf803-2.hhm	0.1
nst-1.hhm	cation-1.hhm	0.1
nst-1.hhm	cation-2.hhm	0.1
nst-1.hhm	zip-1.hhm	0.1
nst-1.hhm	zip-2.hhm	0.1
nst-1.hhm	duf1632-1.hhm	0.2
nst-1.hhm	duf1632-2.hhm	0.2
nst-2.hhm	eama-1.hhm	94.7
nst-2.hhm	eama-2.hhm	99.2
nst-2.hhm	tpt-1.hhm	29.4
nst-2.hhm	tpt-2.hhm	99.3
nst-2.hhm	duf914-1.hhm	28.2
nst-2.hhm	duf914-2.hhm	99.2
nst-2.hhm	uaa-1.hhm	74.2
nst-2.hhm	uaa-2.hhm	99.2
nst-2.hhm	nst-1.hhm	3.3
nst-2.hhm	nst-2.hhm	100
nst-2.hhm	mdr.hhm	92.2
nst-2.hhm	upf0060.hhm	2.6
nst-2.hhm	duf486.hhm	64
nst-2.hhm	duf606.hhm	0.3
nst-2.hhm	crcb.hhm	0.2
nst-2.hhm	crt-1.hhm	83.7
nst-2.hhm	crt-2.hhm	96.7
nst-2.hhm	fae-1.hhm	1.2
nst-2.hhm	fae-2.hhm	0.1
nst-2.hhm	sugt-1.hhm	3.5
nst-2.hhm	sugt-2.hhm	2.3
nst-2.hhm	rhat-1.hhm	41.4
nst-2.hhm	rhat-2.hhm	0.1
nst-2.hhm	upf0546.hhm	27.5
nst-2.hhm	duf803-1.hhm	18.2
nst-2.hhm	duf803-2.hhm	4.9
nst-2.hhm	cation-1.hhm	0.3
nst-2.hhm	cation-2.hhm	0.2
nst-2.hhm	zip-1.hhm	0.1
nst-2.hhm	zip-2.hhm	0.1
nst-2.hhm	duf1632-1.hhm	0.3
nst-2.hhm	duf1632-2.hhm	0
mdr.hhm	eama-1.hhm	97.2
mdr.hhm	eama-2.hhm	98.1
mdr.hhm	tpt-1.hhm	92.9
mdr.hhm	tpt-2.hhm	96.8
mdr.hhm	duf914-1.hhm	95.5
mdr.hhm	duf914-2.hhm	95.6
mdr.hhm	uaa-1.hhm	45.9
mdr.hhm	uaa-2.hhm	53.1
mdr.hhm	nst-1.hhm	95.7
mdr.hhm	nst-2.hhm	91.9
mdr.hhm	mdr.hhm	100
mdr.hhm	upf0060.hhm	63.2
mdr.hhm	duf486.hhm	79.8
mdr.hhm	duf606.hhm	68.2
mdr.hhm	crcb.hhm	0
mdr.hhm	crt-1.hhm	88.6
mdr.hhm	crt-2.hhm	0.8
mdr.hhm	fae-1.hhm	2.9
mdr.hhm	fae-2.hhm	5.1
mdr.hhm	sugt-1.hhm	95.4
mdr.hhm	sugt-2.hhm	94.2
mdr.hhm	rhat-1.hhm	0.1
mdr.hhm	rhat-2.hhm	0.1
mdr.hhm	upf0546.hhm	78.7
mdr.hhm	duf803-1.hhm	96.1
mdr.hhm	duf803-2.hhm	89.8
mdr.hhm	cation-1.hhm	0.1
mdr.hhm	cation-2.hhm	0.1
mdr.hhm	zip-1.hhm	0
mdr.hhm	zip-2.hhm	0.2
mdr.hhm	duf1632-1.hhm	0.2
mdr.hhm	duf1632-2.hhm	38.9
upf0060.hhm	eama-1.hhm	30
upf0060.hhm	eama-2.hhm	43.9
upf0060.hhm	tpt-1.hhm	0.7
upf0060.hhm	tpt-2.hhm	5.3
upf0060.hhm	duf914-1.hhm	35.3
upf0060.hhm	duf914-2.hhm	2
upf0060.hhm	uaa-1.hhm	0.6
upf0060.hhm	uaa-2.hhm	0.6
upf0060.hhm	nst-1.hhm	0.9
upf0060.hhm	nst-2.hhm	0.6
upf0060.hhm	mdr.hhm	55.2
upf0060.hhm	upf0060.hhm	99.3
upf0060.hhm	duf486.hhm	4
upf0060.hhm	duf606.hhm	14
upf0060.hhm	crcb.hhm	0.1
upf0060.hhm	crt-1.hhm	0.4
upf0060.hhm	crt-2.hhm	1.3
upf0060.hhm	fae-1.hhm	0.1
upf0060.hhm	fae-2.hhm	0.8
upf0060.hhm	sugt-1.hhm	0
upf0060.hhm	sugt-2.hhm	0.2
upf0060.hhm	rhat-1.hhm	0.3
upf0060.hhm	rhat-2.hhm	0
upf0060.hhm	upf0546.hhm	2.8
upf0060.hhm	duf803-1.hhm	48.2
upf0060.hhm	duf803-2.hhm	0.2
upf0060.hhm	cation-1.hhm	0.1
upf0060.hhm	cation-2.hhm	0.7
upf0060.hhm	zip-1.hhm	0
upf0060.hhm	zip-2.hhm	0.1
upf0060.hhm	duf1632-1.hhm	0.7
upf0060.hhm	duf1632-2.hhm	0.2
duf486.hhm	eama-1.hhm	10.4
duf486.hhm	eama-2.hhm	70.3
duf486.hhm	tpt-1.hhm	4.8
duf486.hhm	tpt-2.hhm	10.6
duf486.hhm	duf914-1.hhm	27.7
duf486.hhm	duf914-2.hhm	13.8
duf486.hhm	uaa-1.hhm	0.8
duf486.hhm	uaa-2.hhm	46.6
duf486.hhm	nst-1.hhm	80.6
duf486.hhm	nst-2.hhm	48.4
duf486.hhm	mdr.hhm	73.2
duf486.hhm	upf0060.hhm	4.9
duf486.hhm	duf486.hhm	100
duf486.hhm	duf606.hhm	21.8
duf486.hhm	crcb.hhm	0
duf486.hhm	crt-1.hhm	54.2
duf486.hhm	crt-2.hhm	0.1
duf486.hhm	fae-1.hhm	0.4
duf486.hhm	fae-2.hhm	0.3
duf486.hhm	sugt-1.hhm	0.3
duf486.hhm	sugt-2.hhm	0.4
duf486.hhm	rhat-1.hhm	0.2
duf486.hhm	rhat-2.hhm	0.1
duf486.hhm	upf0546.hhm	0.2
duf486.hhm	duf803-1.hhm	77.1
duf486.hhm	duf803-2.hhm	1
duf486.hhm	cation-1.hhm	0.1
duf486.hhm	cation-2.hhm	0.1
duf486.hhm	zip-1.hhm	1.6
duf486.hhm	zip-2.hhm	0
duf486.hhm	duf1632-1.hhm	1
duf486.hhm	duf1632-2.hhm	0.5
duf606.hhm	eama-1.hhm	92.3
duf606.hhm	eama-2.hhm	98
duf606.hhm	tpt-1.hhm	0.4
duf606.hhm	tpt-2.hhm	65.7
duf606.hhm	duf914-1.hhm	8
duf606.hhm	duf914-2.hhm	91.5
duf606.hhm	uaa-1.hhm	6
duf606.hhm	uaa-2.hhm	97.8
duf606.hhm	nst-1.hhm	1.7
duf606.hhm	nst-2.hhm	0.2
duf606.hhm	mdr.hhm	72.8
duf606.hhm	upf0060.hhm	28.9
duf606.hhm	duf486.hhm	38.3
duf606.hhm	duf606.hhm	100
duf606.hhm	crcb.hhm	2
duf606.hhm	crt-1.hhm	3.3
duf606.hhm	crt-2.hhm	0.5
duf606.hhm	fae-1.hhm	4.3
duf606.hhm	fae-2.hhm	0.6
duf606.hhm	sugt-1.hhm	60.7
duf606.hhm	sugt-2.hhm	11.7
duf606.hhm	rhat-1.hhm	1.7
duf606.hhm	rhat-2.hhm	0
duf606.hhm	upf0546.hhm	0.7
duf606.hhm	duf803-1.hhm	2.1
duf606.hhm	duf803-2.hhm	0.2
duf606.hhm	cation-1.hhm	0.2
duf606.hhm	cation-2.hhm	0.1
duf606.hhm	zip-1.hhm	1.6
duf606.hhm	zip-2.hhm	0
duf606.hhm	duf1632-1.hhm	97.1
duf606.hhm	duf1632-2.hhm	0.2
crcb.hhm	eama-1.hhm	0.5
crcb.hhm	eama-2.hhm	0.5
crcb.hhm	tpt-1.hhm	0
crcb.hhm	tpt-2.hhm	0.3
crcb.hhm	duf914-1.hhm	0
crcb.hhm	duf914-2.hhm	0.2
crcb.hhm	uaa-1.hhm	0.1
crcb.hhm	uaa-2.hhm	1.4
crcb.hhm	nst-1.hhm	0
crcb.hhm	nst-2.hhm	0.1
crcb.hhm	mdr.hhm	0.1
crcb.hhm	upf0060.hhm	0.4
crcb.hhm	duf486.hhm	0.2
crcb.hhm	duf606.hhm	2.2
crcb.hhm	crcb.hhm	100
crcb.hhm	crt-1.hhm	0.3
crcb.hhm	crt-2.hhm	0.2
crcb.hhm	fae-1.hhm	0.2
crcb.hhm	fae-2.hhm	0.1
crcb.hhm	sugt-1.hhm	0.4
crcb.hhm	sugt-2.hhm	0
crcb.hhm	rhat-1.hhm	0.1
crcb.hhm	rhat-2.hhm	0.1
crcb.hhm	upf0546.hhm	0.8
crcb.hhm	duf803-1.hhm	0.3
crcb.hhm	duf803-2.hhm	0.6
crcb.hhm	cation-1.hhm	0.2
crcb.hhm	cation-2.hhm	0.7
crcb.hhm	zip-1.hhm	0.9
crcb.hhm	zip-2.hhm	0.1
crcb.hhm	duf1632-1.hhm	0.1
crcb.hhm	duf1632-2.hhm	0.1
crt-1.hhm	eama-1.hhm	98.8
crt-1.hhm	eama-2.hhm	97.6
crt-1.hhm	tpt-1.hhm	99.2
crt-1.hhm	tpt-2.hhm	96.9
crt-1.hhm	duf914-1.hhm	99.3
crt-1.hhm	duf914-2.hhm	92.3
crt-1.hhm	uaa-1.hhm	99.3
crt-1.hhm	uaa-2.hhm	36.5
crt-1.hhm	nst-1.hhm	97.5
crt-1.hhm	nst-2.hhm	82
crt-1.hhm	mdr.hhm	88
crt-1.hhm	upf0060.hhm	1.7
crt-1.hhm	duf486.hhm	65.1
crt-1.hhm	duf606.hhm	3.2
crt-1.hhm	crcb.hhm	0.3
crt-1.hhm	crt-1.hhm	100
crt-1.hhm	crt-2.hhm	1.4
crt-1.hhm	fae-1.hhm	0.5
crt-1.hhm	fae-2.hhm	0.1
crt-1.hhm	sugt-1.hhm	1.6
crt-1.hhm	sugt-2.hhm	76.8
crt-1.hhm	rhat-1.hhm	1.5
crt-1.hhm	rhat-2.hhm	0.1
crt-1.hhm	upf0546.hhm	29.4
crt-1.hhm	duf803-1.hhm	90.6
crt-1.hhm	duf803-2.hhm	0
crt-1.hhm	cation-1.hhm	0.3
crt-1.hhm	cation-2.hhm	0.8
crt-1.hhm	zip-1.hhm	0.1
crt-1.hhm	zip-2.hhm	1
crt-1.hhm	duf1632-1.hhm	0.1
crt-1.hhm	duf1632-2.hhm	0.2
crt-2.hhm	eama-1.hhm	33.6
crt-2.hhm	eama-2.hhm	97.7
crt-2.hhm	tpt-1.hhm	0.8
crt-2.hhm	tpt-2.hhm	99
crt-2.hhm	duf914-1.hhm	1
crt-2.hhm	duf914-2.hhm	97.6
crt-2.hhm	uaa-1.hhm	0.1
crt-2.hhm	uaa-2.hhm	97.8
crt-2.hhm	nst-1.hhm	4.2
crt-2.hhm	nst-2.hhm	96.2
crt-2.hhm	mdr.hhm	1.8
crt-2.hhm	upf0060.hhm	5.3
crt-2.hhm	duf486.hhm	0.6
crt-2.hhm	duf606.hhm	1
crt-2.hhm	crcb.hhm	0.4
crt-2.hhm	crt-1.hhm	2.2
crt-2.hhm	crt-2.hhm	100
crt-2.hhm	fae-1.hhm	0.2
crt-2.hhm	fae-2.hhm	0.1
crt-2.hhm	sugt-1.hhm	0.4
crt-2.hhm	sugt-2.hhm	0.7
crt-2.hhm	rhat-1.hhm	2.5
crt-2.hhm	rhat-2.hhm	0.3
crt-2.hhm	upf0546.hhm	12.7
crt-2.hhm	duf803-1.hhm	1.1
crt-2.hhm	duf803-2.hhm	0.2
crt-2.hhm	cation-1.hhm	0.3
crt-2.hhm	cation-2.hhm	0
crt-2.hhm	zip-1.hhm	0.2
crt-2.hhm	zip-2.hhm	0.2
crt-2.hhm	duf1632-1.hhm	0.4
crt-2.hhm	duf1632-2.hhm	0.5
fae-1.hhm	eama-1.hhm	0.1
fae-1.hhm	eama-2.hhm	1.2
fae-1.hhm	tpt-1.hhm	0.1
fae-1.hhm	tpt-2.hhm	0.3
fae-1.hhm	duf914-1.hhm	0.1
fae-1.hhm	duf914-2.hhm	0.6
fae-1.hhm	uaa-1.hhm	0.9
fae-1.hhm	uaa-2.hhm	0.3
fae-1.hhm	nst-1.hhm	0.1
fae-1.hhm	nst-2.hhm	0.6
fae-1.hhm	mdr.hhm	2.3
fae-1.hhm	upf0060.hhm	0.3
fae-1.hhm	duf486.hhm	0.6
fae-1.hhm	duf606.hhm	2.7
fae-1.hhm	crcb.hhm	0.1
fae-1.hhm	crt-1.hhm	0.3
fae-1.hhm	crt-2.hhm	0
fae-1.hhm	fae-1.hhm	100
fae-1.hhm	fae-2.hhm	37.5
fae-1.hhm	sugt-1.hhm	97.6
fae-1.hhm	sugt-2.hhm	85.3
fae-1.hhm	rhat-1.hhm	26.2
fae-1.hhm	rhat-2.hhm	0
fae-1.hhm	upf0546.hhm	9.4
fae-1.hhm	duf803-1.hhm	0.5
fae-1.hhm	duf803-2.hhm	0.2
fae-1.hhm	cation-1.hhm	0
fae-1.hhm	cation-2.hhm	0.1
fae-1.hhm	zip-1.hhm	0.2
fae-1.hhm	zip-2.hhm	0.7
fae-1.hhm	duf1632-1.hhm	88.1
fae-1.hhm	duf1632-2.hhm	3.8
fae-2.hhm	eama-1.hhm	0.8
fae-2.hhm	eama-2.hhm	3.4
fae-2.hhm	tpt-1.hhm	0.3
fae-2.hhm	tpt-2.hhm	0.3
fae-2.hhm	duf914-1.hhm	0.2
fae-2.hhm	duf914-2.hhm	0.3
fae-2.hhm	uaa-1.hhm	1.1
fae-2.hhm	uaa-2.hhm	0
fae-2.hhm	nst-1.hhm	0.1
fae-2.hhm	nst-2.hhm	0
fae-2.hhm	mdr.hhm	4.6
fae-2.hhm	upf0060.hhm	2.2
fae-2.hhm	duf486.hhm	0.5
fae-2.hhm	duf606.hhm	0.5
fae-2.hhm	crcb.hhm	0.1
fae-2.hhm	crt-1.hhm	0.1
fae-2.hhm	crt-2.hhm	0
fae-2.hhm	fae-1.hhm	37.9
fae-2.hhm	fae-2.hhm	100
fae-2.hhm	sugt-1.hhm	96.6
fae-2.hhm	sugt-2.hhm	98
fae-2.hhm	rhat-1.hhm	0.8
fae-2.hhm	rhat-2.hhm	0.1
fae-2.hhm	upf0546.hhm	0.5
fae-2.hhm	duf803-1.hhm	0.6
fae-2.hhm	duf803-2.hhm	17.2
fae-2.hhm	cation-1.hhm	0.2
fae-2.hhm	cation-2.hhm	0.2
fae-2.hhm	zip-1.hhm	0.2
fae-2.hhm	zip-2.hhm	0
fae-2.hhm	duf1632-1.hhm	72.7
fae-2.hhm	duf1632-2.hhm	98.9
sugt-1.hhm	eama-1.hhm	95.9
sugt-1.hhm	eama-2.hhm	97.5
sugt-1.hhm	tpt-1.hhm	10.2
sugt-1.hhm	tpt-2.hhm	41.3
sugt-1.hhm	duf914-1.hhm	1.5
sugt-1.hhm	duf914-2.hhm	88.3
sugt-1.hhm	uaa-1.hhm	0.3
sugt-1.hhm	uaa-2.hhm	1.1
sugt-1.hhm	nst-1.hhm	0.4
sugt-1.hhm	nst-2.hhm	2.2
sugt-1.hhm	mdr.hhm	94.9
sugt-1.hhm	upf0060.hhm	0.2
sugt-1.hhm	duf486.hhm	0.6
sugt-1.hhm	duf606.hhm	51.1
sugt-1.hhm	crcb.hhm	0.3
sugt-1.hhm	crt-1.hhm	1.2
sugt-1.hhm	crt-2.hhm	0.1
sugt-1.hhm	fae-1.hhm	97.6
sugt-1.hhm	fae-2.hhm	96.6
sugt-1.hhm	sugt-1.hhm	100
sugt-1.hhm	sugt-2.hhm	97.8
sugt-1.hhm	rhat-1.hhm	91.1
sugt-1.hhm	rhat-2.hhm	0.1
sugt-1.hhm	upf0546.hhm	14.8
sugt-1.hhm	duf803-1.hhm	42.4
sugt-1.hhm	duf803-2.hhm	91.6
sugt-1.hhm	cation-1.hhm	0.3
sugt-1.hhm	cation-2.hhm	0.5
sugt-1.hhm	zip-1.hhm	0.1
sugt-1.hhm	zip-2.hhm	0
sugt-1.hhm	duf1632-1.hhm	88.5
sugt-1.hhm	duf1632-2.hhm	98.7
sugt-2.hhm	eama-1.hhm	96.9
sugt-2.hhm	eama-2.hhm	93.3
sugt-2.hhm	tpt-1.hhm	55.5
sugt-2.hhm	tpt-2.hhm	32.3
sugt-2.hhm	duf914-1.hhm	95.3
sugt-2.hhm	duf914-2.hhm	2.4
sugt-2.hhm	uaa-1.hhm	4.3
sugt-2.hhm	uaa-2.hhm	1.1
sugt-2.hhm	nst-1.hhm	68.2
sugt-2.hhm	nst-2.hhm	2.2
sugt-2.hhm	mdr.hhm	93.6
sugt-2.hhm	upf0060.hhm	1.1
sugt-2.hhm	duf486.hhm	1.3
sugt-2.hhm	duf606.hhm	10.9
sugt-2.hhm	crcb.hhm	0
sugt-2.hhm	crt-1.hhm	75.8
sugt-2.hhm	crt-2.hhm	0.5
sugt-2.hhm	fae-1.hhm	85.6
sugt-2.hhm	fae-2.hhm	97.9
sugt-2.hhm	sugt-1.hhm	97.7
sugt-2.hhm	sugt-2.hhm	100
sugt-2.hhm	rhat-1.hhm	1.6
sugt-2.hhm	rhat-2.hhm	0.1
sugt-2.hhm	upf0546.hhm	4.9
sugt-2.hhm	duf803-1.hhm	91.7
sugt-2.hhm	duf803-2.hhm	1
sugt-2.hhm	cation-1.hhm	0.1
sugt-2.hhm	cation-2.hhm	0.3
sugt-2.hhm	zip-1.hhm	0.1
sugt-2.hhm	zip-2.hhm	1.1
sugt-2.hhm	duf1632-1.hhm	93.6
sugt-2.hhm	duf1632-2.hhm	98.1
rhat-1.hhm	eama-1.hhm	0.3
rhat-1.hhm	eama-2.hhm	23.5
rhat-1.hhm	tpt-1.hhm	0
rhat-1.hhm	tpt-2.hhm	1.4
rhat-1.hhm	duf914-1.hhm	0.1
rhat-1.hhm	duf914-2.hhm	1.1
rhat-1.hhm	uaa-1.hhm	0.1
rhat-1.hhm	uaa-2.hhm	0.2
rhat-1.hhm	nst-1.hhm	0
rhat-1.hhm	nst-2.hhm	27.9
rhat-1.hhm	mdr.hhm	0
rhat-1.hhm	upf0060.hhm	0.4
rhat-1.hhm	duf486.hhm	0.1
rhat-1.hhm	duf606.hhm	0.7
rhat-1.hhm	crcb.hhm	0
rhat-1.hhm	crt-1.hhm	0.5
rhat-1.hhm	crt-2.hhm	0.6
rhat-1.hhm	fae-1.hhm	22.9
rhat-1.hhm	fae-2.hhm	0.4
rhat-1.hhm	sugt-1.hhm	92.2
rhat-1.hhm	sugt-2.hhm	0.5
rhat-1.hhm	rhat-1.hhm	99.9
rhat-1.hhm	rhat-2.hhm	0
rhat-1.hhm	upf0546.hhm	0.1
rhat-1.hhm	duf803-1.hhm	0.5
rhat-1.hhm	duf803-2.hhm	0.1
rhat-1.hhm	cation-1.hhm	0
rhat-1.hhm	cation-2.hhm	0
rhat-1.hhm	zip-1.hhm	0.3
rhat-1.hhm	zip-2.hhm	0
rhat-1.hhm	duf1632-1.hhm	89
rhat-1.hhm	duf1632-2.hhm	3.5
rhat-2.hhm	eama-1.hhm	0
rhat-2.hhm	eama-2.hhm	0
rhat-2.hhm	tpt-1.hhm	0
rhat-2.hhm	tpt-2.hhm	0
rhat-2.hhm	duf914-1.hhm	0
rhat-2.hhm	duf914-2.hhm	0
rhat-2.hhm	uaa-1.hhm	0
rhat-2.hhm	uaa-2.hhm	0
rhat-2.hhm	nst-1.hhm	0
rhat-2.hhm	nst-2.hhm	0
rhat-2.hhm	mdr.hhm	0
rhat-2.hhm	upf0060.hhm	0
rhat-2.hhm	duf486.hhm	0
rhat-2.hhm	duf606.hhm	0
rhat-2.hhm	crcb.hhm	0
rhat-2.hhm	crt-1.hhm	0
rhat-2.hhm	crt-2.hhm	0
rhat-2.hhm	fae-1.hhm	0
rhat-2.hhm	fae-2.hhm	0
rhat-2.hhm	sugt-1.hhm	0
rhat-2.hhm	sugt-2.hhm	0
rhat-2.hhm	rhat-1.hhm	0
rhat-2.hhm	rhat-2.hhm	2.8
rhat-2.hhm	upf0546.hhm	0
rhat-2.hhm	duf803-1.hhm	0
rhat-2.hhm	duf803-2.hhm	0
rhat-2.hhm	cation-1.hhm	0
rhat-2.hhm	cation-2.hhm	0
rhat-2.hhm	zip-1.hhm	0
rhat-2.hhm	zip-2.hhm	0
rhat-2.hhm	duf1632-1.hhm	0
rhat-2.hhm	duf1632-2.hhm	0
upf0546.hhm	eama-1.hhm	96.5
upf0546.hhm	eama-2.hhm	48.2
upf0546.hhm	tpt-1.hhm	71.4
upf0546.hhm	tpt-2.hhm	29.4
upf0546.hhm	duf914-1.hhm	3.6
upf0546.hhm	duf914-2.hhm	31.8
upf0546.hhm	uaa-1.hhm	19.9
upf0546.hhm	uaa-2.hhm	26.3
upf0546.hhm	nst-1.hhm	46.4
upf0546.hhm	nst-2.hhm	19
upf0546.hhm	mdr.hhm	73.2
upf0546.hhm	upf0060.hhm	5.9
upf0546.hhm	duf486.hhm	0.6
upf0546.hhm	duf606.hhm	0.6
upf0546.hhm	crcb.hhm	0.6
upf0546.hhm	crt-1.hhm	23.4
upf0546.hhm	crt-2.hhm	8.4
upf0546.hhm	fae-1.hhm	9.9
upf0546.hhm	fae-2.hhm	0.6
upf0546.hhm	sugt-1.hhm	14.1
upf0546.hhm	sugt-2.hhm	3.6
upf0546.hhm	rhat-1.hhm	0.2
upf0546.hhm	rhat-2.hhm	0.2
upf0546.hhm	upf0546.hhm	100
upf0546.hhm	duf803-1.hhm	95.8
upf0546.hhm	duf803-2.hhm	3
upf0546.hhm	cation-1.hhm	0.4
upf0546.hhm	cation-2.hhm	0.5
upf0546.hhm	zip-1.hhm	0
upf0546.hhm	zip-2.hhm	0.4
upf0546.hhm	duf1632-1.hhm	0.3
upf0546.hhm	duf1632-2.hhm	6.3
duf803-1.hhm	eama-1.hhm	97.5
duf803-1.hhm	eama-2.hhm	98.3
duf803-1.hhm	tpt-1.hhm	93.2
duf803-1.hhm	tpt-2.hhm	87.8
duf803-1.hhm	duf914-1.hhm	97.7
duf803-1.hhm	duf914-2.hhm	19.5
duf803-1.hhm	uaa-1.hhm	2.4
duf803-1.hhm	uaa-2.hhm	21.3
duf803-1.hhm	nst-1.hhm	52.8
duf803-1.hhm	nst-2.hhm	13.7
duf803-1.hhm	mdr.hhm	95.9
duf803-1.hhm	upf0060.hhm	54.6
duf803-1.hhm	duf486.hhm	81.4
duf803-1.hhm	duf606.hhm	1.7
duf803-1.hhm	crcb.hhm	0.2
duf803-1.hhm	crt-1.hhm	90.4
duf803-1.hhm	crt-2.hhm	0.5
duf803-1.hhm	fae-1.hhm	0.7
duf803-1.hhm	fae-2.hhm	0.6
duf803-1.hhm	sugt-1.hhm	44.4
duf803-1.hhm	sugt-2.hhm	92
duf803-1.hhm	rhat-1.hhm	1.1
duf803-1.hhm	rhat-2.hhm	0.1
duf803-1.hhm	upf0546.hhm	96.3
duf803-1.hhm	duf803-1.hhm	100
duf803-1.hhm	duf803-2.hhm	73.3
duf803-1.hhm	cation-1.hhm	0.1
duf803-1.hhm	cation-2.hhm	0.9
duf803-1.hhm	zip-1.hhm	0.3
duf803-1.hhm	zip-2.hhm	0.2
duf803-1.hhm	duf1632-1.hhm	3.3
duf803-1.hhm	duf1632-2.hhm	0
duf803-2.hhm	eama-1.hhm	3.4
duf803-2.hhm	eama-2.hhm	92.2
duf803-2.hhm	tpt-1.hhm	0.1
duf803-2.hhm	tpt-2.hhm	5.8
duf803-2.hhm	duf914-1.hhm	0.1
duf803-2.hhm	duf914-2.hhm	0.6
duf803-2.hhm	uaa-1.hhm	0.1
duf803-2.hhm	uaa-2.hhm	10.7
duf803-2.hhm	nst-1.hhm	0.1
duf803-2.hhm	nst-2.hhm	4.2
duf803-2.hhm	mdr.hhm	89.3
duf803-2.hhm	upf0060.hhm	0.9
duf803-2.hhm	duf486.hhm	2.4
duf803-2.hhm	duf606.hhm	0.3
duf803-2.hhm	crcb.hhm	0.6
duf803-2.hhm	crt-1.hhm	0
duf803-2.hhm	crt-2.hhm	0.1
duf803-2.hhm	fae-1.hhm	0.4
duf803-2.hhm	fae-2.hhm	21.1
duf803-2.hhm	sugt-1.hhm	92
duf803-2.hhm	sugt-2.hhm	0.8
duf803-2.hhm	rhat-1.hhm	0.3
duf803-2.hhm	rhat-2.hhm	0.1
duf803-2.hhm	upf0546.hhm	3.9
duf803-2.hhm	duf803-1.hhm	74.3
duf803-2.hhm	duf803-2.hhm	100
duf803-2.hhm	cation-1.hhm	0
duf803-2.hhm	cation-2.hhm	3.3
duf803-2.hhm	zip-1.hhm	0
duf803-2.hhm	zip-2.hhm	0
duf803-2.hhm	duf1632-1.hhm	0.6
duf803-2.hhm	duf1632-2.hhm	1.1
cation-1.hhm	eama-1.hhm	0.5
cation-1.hhm	eama-2.hhm	0.4
cation-1.hhm	tpt-1.hhm	0.2
cation-1.hhm	tpt-2.hhm	0.3
cation-1.hhm	duf914-1.hhm	1.1
cation-1.hhm	duf914-2.hhm	0.1
cation-1.hhm	uaa-1.hhm	0.4
cation-1.hhm	uaa-2.hhm	0.3
cation-1.hhm	nst-1.hhm	0.2
cation-1.hhm	nst-2.hhm	0.4
cation-1.hhm	mdr.hhm	0.2
cation-1.hhm	upf0060.hhm	1.2
cation-1.hhm	duf486.hhm	0.3
cation-1.hhm	duf606.hhm	0.5
cation-1.hhm	crcb.hhm	0.4
cation-1.hhm	crt-1.hhm	0.6
cation-1.hhm	crt-2.hhm	0.3
cation-1.hhm	fae-1.hhm	0.1
cation-1.hhm	fae-2.hhm	0.5
cation-1.hhm	sugt-1.hhm	0.7
cation-1.hhm	sugt-2.hhm	0.1
cation-1.hhm	rhat-1.hhm	0.2
cation-1.hhm	rhat-2.hhm	0.1
cation-1.hhm	upf0546.hhm	0.7
cation-1.hhm	duf803-1.hhm	0.3
cation-1.hhm	duf803-2.hhm	0.1
cation-1.hhm	cation-1.hhm	100
cation-1.hhm	cation-2.hhm	94
cation-1.hhm	zip-1.hhm	0.7
cation-1.hhm	zip-2.hhm	0.2
cation-1.hhm	duf1632-1.hhm	0
cation-1.hhm	duf1632-2.hhm	3.2
cation-2.hhm	eama-1.hhm	0.1
cation-2.hhm	eama-2.hhm	0.1
cation-2.hhm	tpt-1.hhm	0
cation-2.hhm	tpt-2.hhm	0.2
cation-2.hhm	duf914-1.hhm	0.1
cation-2.hhm	duf914-2.hhm	0.1
cation-2.hhm	uaa-1.hhm	0.1
cation-2.hhm	uaa-2.hhm	0.4
cation-2.hhm	nst-1.hhm	0
cation-2.hhm	nst-2.hhm	0.1
cation-2.hhm	mdr.hhm	0.1
cation-2.hhm	upf0060.hhm	2.1
cation-2.hhm	duf486.hhm	0.1
cation-2.hhm	duf606.hhm	0.1
cation-2.hhm	crcb.hhm	0.5
cation-2.hhm	crt-1.hhm	0.5
cation-2.hhm	crt-2.hhm	0
cation-2.hhm	fae-1.hhm	0.1
cation-2.hhm	fae-2.hhm	0.1
cation-2.hhm	sugt-1.hhm	0.5
cation-2.hhm	sugt-2.hhm	0.1
cation-2.hhm	rhat-1.hhm	0.1
cation-2.hhm	rhat-2.hhm	0.1
cation-2.hhm	upf0546.hhm	0.4
cation-2.hhm	duf803-1.hhm	0.8
cation-2.hhm	duf803-2.hhm	2.6
cation-2.hhm	cation-1.hhm	93.6
cation-2.hhm	cation-2.hhm	100
cation-2.hhm	zip-1.hhm	0
cation-2.hhm	zip-2.hhm	0
cation-2.hhm	duf1632-1.hhm	0.1
cation-2.hhm	duf1632-2.hhm	0.4
zip-1.hhm	eama-1.hhm	0
zip-1.hhm	eama-2.hhm	0.3
zip-1.hhm	tpt-1.hhm	0.4
zip-1.hhm	tpt-2.hhm	2.1
zip-1.hhm	duf914-1.hhm	0.1
zip-1.hhm	duf914-2.hhm	0.5
zip-1.hhm	uaa-1.hhm	0.2
zip-1.hhm	uaa-2.hhm	0.1
zip-1.hhm	nst-1.hhm	0
zip-1.hhm	nst-2.hhm	0.1
zip-1.hhm	mdr.hhm	0
zip-1.hhm	upf0060.hhm	0.3
zip-1.hhm	duf486.hhm	5.4
zip-1.hhm	duf606.hhm	2.2
zip-1.hhm	crcb.hhm	1.1
zip-1.hhm	crt-1.hhm	0.1
zip-1.hhm	crt-2.hhm	0.1
zip-1.hhm	fae-1.hhm	0.3
zip-1.hhm	fae-2.hhm	0.3
zip-1.hhm	sugt-1.hhm	0.1
zip-1.hhm	sugt-2.hhm	0.1
zip-1.hhm	rhat-1.hhm	1
zip-1.hhm	rhat-2.hhm	0.1
zip-1.hhm	upf0546.hhm	0
zip-1.hhm	duf803-1.hhm	0.4
zip-1.hhm	duf803-2.hhm	0
zip-1.hhm	cation-1.hhm	0.5
zip-1.hhm	cation-2.hhm	0.1
zip-1.hhm	zip-1.hhm	100
zip-1.hhm	zip-2.hhm	97.8
zip-1.hhm	duf1632-1.hhm	0.3
zip-1.hhm	duf1632-2.hhm	3.4
zip-2.hhm	eama-1.hhm	0.1
zip-2.hhm	eama-2.hhm	0.2
zip-2.hhm	tpt-1.hhm	0.1
zip-2.hhm	tpt-2.hhm	0.3
zip-2.hhm	duf914-1.hhm	0.2
zip-2.hhm	duf914-2.hhm	0.1
zip-2.hhm	uaa-1.hhm	0
zip-2.hhm	uaa-2.hhm	0.3
zip-2.hhm	nst-1.hhm	0.1
zip-2.hhm	nst-2.hhm	0.1
zip-2.hhm	mdr.hhm	0.3
zip-2.hhm	upf0060.hhm	0.7
zip-2.hhm	duf486.hhm	0.1
zip-2.hhm	duf606.hhm	0
zip-2.hhm	crcb.hhm	0.1
zip-2.hhm	crt-1.hhm	1.1
zip-2.hhm	crt-2.hhm	0.1
zip-2.hhm	fae-1.hhm	1.4
zip-2.hhm	fae-2.hhm	0.1
zip-2.hhm	sugt-1.hhm	0
zip-2.hhm	sugt-2.hhm	1
zip-2.hhm	rhat-1.hhm	0.1
zip-2.hhm	rhat-2.hhm	0.1
zip-2.hhm	upf0546.hhm	0.5
zip-2.hhm	duf803-1.hhm	0.3
zip-2.hhm	duf803-2.hhm	0
zip-2.hhm	cation-1.hhm	0.1
zip-2.hhm	cation-2.hhm	0
zip-2.hhm	zip-1.hhm	97.7
zip-2.hhm	zip-2.hhm	100
zip-2.hhm	duf1632-1.hhm	1.3
zip-2.hhm	duf1632-2.hhm	0
duf1632-1.hhm	eama-1.hhm	4.2
duf1632-1.hhm	eama-2.hhm	38
duf1632-1.hhm	tpt-1.hhm	0.1
duf1632-1.hhm	tpt-2.hhm	92.3
duf1632-1.hhm	duf914-1.hhm	0.1
duf1632-1.hhm	duf914-2.hhm	1
duf1632-1.hhm	uaa-1.hhm	0.1
duf1632-1.hhm	uaa-2.hhm	1.1
duf1632-1.hhm	nst-1.hhm	0.1
duf1632-1.hhm	nst-2.hhm	0.3
duf1632-1.hhm	mdr.hhm	0.2
duf1632-1.hhm	upf0060.hhm	2.2
duf1632-1.hhm	duf486.hhm	2.1
duf1632-1.hhm	duf606.hhm	96.7
duf1632-1.hhm	crcb.hhm	0.1
duf1632-1.hhm	crt-1.hhm	0.1
duf1632-1.hhm	crt-2.hhm	0.2
duf1632-1.hhm	fae-1.hhm	87.2
duf1632-1.hhm	fae-2.hhm	72.6
duf1632-1.hhm	sugt-1.hhm	88
duf1632-1.hhm	sugt-2.hhm	93.3
duf1632-1.hhm	rhat-1.hhm	86.3
duf1632-1.hhm	rhat-2.hhm	0.1
duf1632-1.hhm	upf0546.hhm	0.3
duf1632-1.hhm	duf803-1.hhm	3.5
duf1632-1.hhm	duf803-2.hhm	0.5
duf1632-1.hhm	cation-1.hhm	0
duf1632-1.hhm	cation-2.hhm	0.2
duf1632-1.hhm	zip-1.hhm	0.3
duf1632-1.hhm	zip-2.hhm	1.1
duf1632-1.hhm	duf1632-1.hhm	100
duf1632-1.hhm	duf1632-2.hhm	97.2
duf1632-2.hhm	eama-1.hhm	96.3
duf1632-2.hhm	eama-2.hhm	95.2
duf1632-2.hhm	tpt-1.hhm	0.3
duf1632-2.hhm	tpt-2.hhm	31.3
duf1632-2.hhm	duf914-1.hhm	13.3
duf1632-2.hhm	duf914-2.hhm	0.8
duf1632-2.hhm	uaa-1.hhm	4.7
duf1632-2.hhm	uaa-2.hhm	0
duf1632-2.hhm	nst-1.hhm	0.1
duf1632-2.hhm	nst-2.hhm	0
duf1632-2.hhm	mdr.hhm	36.5
duf1632-2.hhm	upf0060.hhm	0.7
duf1632-2.hhm	duf486.hhm	1
duf1632-2.hhm	duf606.hhm	0.2
duf1632-2.hhm	crcb.hhm	0.1
duf1632-2.hhm	crt-1.hhm	0.2
duf1632-2.hhm	crt-2.hhm	0.2
duf1632-2.hhm	fae-1.hhm	4.5
duf1632-2.hhm	fae-2.hhm	98.9
duf1632-2.hhm	sugt-1.hhm	98.7
duf1632-2.hhm	sugt-2.hhm	98.2
duf1632-2.hhm	rhat-1.hhm	5.8
duf1632-2.hhm	rhat-2.hhm	0.1
duf1632-2.hhm	upf0546.hhm	6.6
duf1632-2.hhm	duf803-1.hhm	0
duf1632-2.hhm	duf803-2.hhm	0.8
duf1632-2.hhm	cation-1.hhm	1.5
duf1632-2.hhm	cation-2.hhm	0.5
duf1632-2.hhm	zip-1.hhm	1.9
duf1632-2.hhm	zip-2.hhm	0
duf1632-2.hhm	duf1632-1.hhm	97.3
duf1632-2.hhm	duf1632-2.hhm	100
